# Supplementary material for: A full-body transcription factor expression atlas with completely resolved cell identities in C. elegans
Source: Nat Commun. 2024 Jan 9;15:358. doi: 10.1038/s41467-023-42677-6 (PMC10776613; doi:10.1038/s41467-023-42677-6)
Supplement: Supplementary file 4 — Supplementary Data 1 [file 41467_2023_42677_MOESM4_ESM.xlsx]

## Sheet: strain
strain	CurrentPublicName	originalgenename	CurrentSequenceName	wormbasestatus	ComparedWithReilly'sData	Transgene	reportertype	allele	visibleatL1stage	primerL	primerR	gRNA	WormBase.Gene.ID	Biotype	chromosome	start_codon	strand	Transcript_id	OperonID	orderInOperon	operon_first_codon_start	primer_start	primer_end	pcr_product_strand	coordinate of start codon(or the start site of an exon downstream a long intron)	distal coordinate of PCR product relative to start codon	proximal coordinate of PCR product relative to start codon	PCR product length	length of upstream intergenic	predicted faithfulness	note of faithfulness prediction	note of gene
RW11729	B0336.7	B0336.7	B0336.7	Live		Bombardment	promoter::H1::cherry	stIs11729	yes	cctgttcccactgagttttaatg	aacgatttcgtgagcattgtc	NA	WBGene00015147	protein_coding_gene	III	5696867	-	Transcript:B0336.7b.1	CEOP3324	2	5698010	5696862	5701804	-	5696867	-4937	6	4943	686	high	CEOP3324, a short operon
XIL0703	aatf-1	Y73E7A.2	Y73E7A.2	Live		Bombardment	promoter::H1::cherry	thuIs703	yes	tccatatgagcaatccacga	CAAGTCTGGCAGCTCTGTTG	NA	WBGene00022269	protein_coding_gene	I	1601840	+	Transcript:Y73E7A.2.1	NA	NA	NA	1600777	1601899	+	1601840	-1063	60	1123		low	long intron
XIL0334	ada-2	ada-2a	F32A5.1	Live		Bombardment	promoter::H1::cherry	thuIs334	yes	gttggaggtgcggacattat	GAATGGTTTGGTCGACTCGT	NA	WBGene00017967	protein_coding_gene	II	7253425	+	Transcript:F32A5.1a.1	NA	NA	NA	7251987	7253491	+	7253425	-1439	66	1505	324	low	NA
XIL0304	C30G4.4	C30G4.7	C30G4.4	C30G4.7Dead,Mergedinto->C30G4.4		Bombardment	promoter::H1::cherry	thuIs304	yes	caatcacgcaggacgaaaag	AACGGCAAACATCAGATGAG	NA	WBGene00016269	protein_coding_gene	X	17058185	-	Transcript:C30G4.4s.1	NA	NA	NA	17057347	17059337	-	17058185	-1152	839	1991	15628	low	NA
XIL029	aha-1	aha-1	C25A1.11	Live		Bombardment	promoter::H1::GFP	thuIs29	yes	tgacgaatgaatcggttgag	ATCGGGTTTACGTCCAAGTG	NA	WBGene00000095	protein_coding_gene	I	10196990	-	Transcript:C25A1.11.1	NA	NA	NA	10196138	10198317	-	10196990	-1327	853	2180	331	high	covers upstream gene's promoter
RW11860	ahr-1	ahr-1	C41G7.5	Live		Bombardment	promoter::H1::cherry	stIs11860	yes	NA	NA	NA	WBGene00000096	protein_coding_gene	I	9522578	+	Transcript:C41G7.5a.1	NA	NA	NA	NA	NA	NA
XIL0122	ceh-37	ceh-37	C37E2.5	Live	yes	Bombardment	promoter::H1::cherry	thuIs122	yes	tcacacaatataattgccacaaa	GACGGCTGTAAGTGGTTCGT	NA	WBGene00000458	protein_coding_gene	X	14198823	-	Transcript:C37E2.5c.1	NA	NA	NA	14198778	14201620	-	14198823	-2797	46	2843	16151	low	NA
XIL0123	ceh-37	ceh-37	C37E2.5	Live	yes	Bombardment	promoter::H1::cherry	thuIs123	yes	tcacacaatataattgccacaaa	GACGGCTGTAAGTGGTTCGT	NA	WBGene00000458	protein_coding_gene	X	14198823	-	Transcript:C37E2.5c.1	NA	NA	NA	14198778	14201620	-	14198823	-2797	46	2843	16151	low	NA
XIL0213	ceh-8	ceh-8	ZK265.4	Live	yes	Bombardment	promoter::H1::cherry	thuIs213	yes	tctatccagccggattcttg	AATGAGGAAAACGCCGAAA	NA	WBGene00000433	protein_coding_gene	I	8250016	-	Transcript:ZK265.4b.1	NA	NA	NA	8249592	8253693	-	8250016	-3677	425	4102	3625	low	NA
RW10701	alr-1	alr-1	R08B4.2	Live	yes	fosmid	GFP protein fusion	stIs10701	yes	NA	NA	NA	WBGene00044330	protein_coding_gene	X	11125558	-	Transcript:R08B4.2.1	NA	NA	NA	NA	NA	NA
RW11614	daf-16	daf-16f	R13H8.1	Live		Bombardment	promoter::H1::cherry	stIs11614	yes	atatcttggctcttccgtggt	ggcacttcgagcaatgtaatg	NA	WBGene00000912	protein_coding_gene	I	10750632	+	Transcript:R13H8.1f.1	NA	NA	NA	10747591	10750602	+	10750632	-3041	-29	3012		low	long intron
RW11691	daf-16	daf-16d	R13H8.1	Live		Bombardment	promoter::H1::cherry	stIs11691	yes	actgtagcgctttgtgtcgat	gttcgagattgtgcagtgtga	NA	WBGene00000912	protein_coding_gene	I	10750632	+	Transcript:R13H8.1f.1	NA	NA	NA	10747895	10750939	+	10750632	-2738	307	3045	6283	low	long intron
XIL0228	aptf-1	aptf-1	K06A1.1	Live		Bombardment	promoter::H1::cherry	thuIs228	yes	ttgtcggtcatcctctgaaa	CACATTGAGATCCACGAACG	NA	WBGene00019424	protein_coding_gene	II	6454974	+	Transcript:K06A1.1.1	NA	NA	NA	6453378	6455034	+	6454974	-1597	60	1657	1586	high	NA
XIL0692	aptf-3	aptf-3	F28C6.2	Live		Bombardment	promoter::H1::cherry	thuIs692	yes	tacctggacagaagccgttt	GGCGATGTCTGACGGATAAT	NA	WBGene00009203	protein_coding_gene	II	8594349	+	Transcript:F28C6.2.1	NA	NA	NA	8592666	8594381	+	8594349	-1684	32	1716	1559	high	NA
XIL0663	dmd-3	dmd-3	Y43F8C.10	Live		Bombardment	promoter::H1::cherry	thuIs663	yes	ccgtaacccttcaaaatgtca	GTGTCCTTTCAGGCGGTTC	NA	WBGene00012832	protein_coding_gene	V	19652688	-	Transcript:Y43F8C.10b.1	NA	NA	NA	19651900	19656559	-	19652688	-3871	789	4660	17572	low	NA
XIL0664	dmd-3	dmd-3	Y43F8C.10	Live		Bombardment	promoter::H1::cherry	thuIs664	yes	ccgtaacccttcaaaatgtca	GTGTCCTTTCAGGCGGTTC	NA	WBGene00012832	protein_coding_gene	V	19652688	-	Transcript:Y43F8C.10b.1	NA	NA	NA	19651900	19656559	-	19652688	-3871	789	4660	17572	low	NA
RW10696	aptf-4	F28C6.1	F28C6.1	Live		Bombardment	promoter::H1::cherry	stIs10696	yes	tttcggaaccttcatttctaaaacagct	atacgggtagtacgacattattgaagatgttatgtgaaagg	NA	WBGene00009202	protein_coding_gene	II	8591173	+	Transcript:F28C6.1.1	NA	NA	NA	8585709	8591190	+	8591173	-5465	17	5482	6123	high	NA
RW10697	aptf-4	F28C6.1	F28C6.1	Live		Bombardment	promoter::H1::cherry	stIs10697	yes	tttcggaaccttcatttctaaaacagct	atacgggtagtacgacattattgaagatgttatgtgaaagg	NA	WBGene00009202	protein_coding_gene	II	8591173	+	Transcript:F28C6.1.1	NA	NA	NA	8585709	8591190	+	8591173	-5465	17	5482	6123	high	NA
XIL0204	egl-44	egl-44d	F28B12.2	Live		Bombardment	promoter::H1::cherry	thuIs204	yes	ctaccgtattccctcgcgta	TGTTTCCGAGTCCTCGTTTT	NA	WBGene00001208	protein_coding_gene	II	5933537	+	Transcript:F28B12.2a.1	CEOP2741	1	5928830	5933495	5938600	+	5933537	-43	5063	5106	9082	low	multiple start-codons and long upstream intergenic
XIL0216	egl-44	egl-44d	F28B12.2	Live		Bombardment	promoter::H1::cherry	thuIs216	yes	ctaccgtattccctcgcgta	TGTTTCCGAGTCCTCGTTTT	NA	WBGene00001208	protein_coding_gene	II	5933537	+	Transcript:F28B12.2a.1	CEOP2741	1	5928830	5933495	5938600	+	5933537	-43	5063	5106	9082	low	multiple start-codons and long upstream intergenic
RW11824	atf-2	atf-2	K08F8.2	Live		Bombardment	promoter::H1::cherry	stIs11824	yes	gcattccacgtgtttactgct	cgacgtcgatctgaaaaataaa	NA	WBGene00000220	protein_coding_gene	II	8751986	+	Transcript:K08F8.2.1	NA	NA	NA	NA	NA	NA
XIL255	atf-2	atf-2	K08F8.2	Live		mos1	promoter::H1::cherry	thuSi55	yes	gttcatttgagcattccacgtgtttactg	ctgaaaaataaaaataagatgattaaaagtcaaacaaaa	NA	WBGene00000220	protein_coding_gene	II	8751986	+	Transcript:K08F8.2.1	NA	NA	NA	8747038	8751985	+	8751986	-4949	-1	4948	4919	high	NA
XIL0163	atf-6	atf-6	F45E6.2	Live		Bombardment	promoter::H1::cherry	thuIs163	yes	gcaactcgcgttatatccttc	GGGTTATGCAGGAGATCATCA	NA	WBGene00000222	protein_coding_gene	X	12480948	+	Transcript:F45E6.2.1	CEOPX108	1	12480948	12478948	12481003	+	12480948	-2001	55	2056	3507	high	NA
XIL0164	atf-6	atf-6	F45E6.2	Live		Bombardment	promoter::H1::cherry	thuIs164	yes	gcaactcgcgttatatccttc	GGGTTATGCAGGAGATCATCA	NA	WBGene00000222	protein_coding_gene	X	12480948	+	Transcript:F45E6.2.1	CEOPX108	1	12480948	12478948	12481003	+	12480948	-2001	55	2056	3507	high	NA
RW11809	M03D4.4	M03D4.4	M03D4.4	Live		Bombardment	promoter::H1::cherry	stIs11809	yes	cctgtttcaacatctccatttg	atcgcgagctgaaaacaatta	NA	WBGene00019751	protein_coding_gene	IV	6125192	-	Transcript:M03D4.4b.1	NA	NA	NA	6125191	6130106	-	6125192	-4914	2	4916	27245	low	NA
XIL0431	atf-7	atf-7	C07G2.2	Live		Bombardment	promoter::H1::cherry	thuIs431	yes	tctcgtgcctctttcttcttc	ACTCCGGTGATACGCTTCTG	NA	WBGene00000223	protein_coding_gene	III	4498535	-	Transcript:C07G2.2a.1	CEOP3192	2	4508084	4507990	4509129	-	4498535	-1045	95	1140		low	long intron
XIL0433	atf-7	atf-7	C07G2.2	Live		Bombardment	promoter::H1::cherry	thuIs433	yes	tctcgtgcctctttcttcttc	ACTCCGGTGATACGCTTCTG	NA	WBGene00000223	protein_coding_gene	III	4498535	-	Transcript:C07G2.2a.1	CEOP3192	2	4508084	4507990	4509129	-	4498535	-1045	95	1140		low	long intron
XIL0633	nhr-134	nhr-134	F44C8.2	Live		Bombardment	promoter::H1::cherry	thuIs633	yes	NA	NA	NA	WBGene00003724	protein_coding_gene	V	2231243	+	Transcript:F44C8.2.1	CEOP5028	6	2219135	NA	NA	NA	2231243	NA	NA	NA	NA	low	NA
XIL0634	nhr-134	nhr-134	F44C8.2	Live		Bombardment	promoter::H1::cherry	thuIs634	yes	NA	NA	NA	WBGene00003724	protein_coding_gene	V	2231243	+	Transcript:F44C8.2.1	CEOP5028	6	2219135	NA	NA	NA	2231243	NA	NA	NA	NA	low	NA
XIL0643	nhr-134	nhr-134	F44C8.2	Live		Bombardment	promoter::H1::cherry	thuIs643	yes	NA	NA	NA	WBGene00003724	protein_coding_gene	V	2231243	+	Transcript:F44C8.2.1	CEOP5028	6	2219135	NA	NA	NA	2231243	NA	NA	NA	NA	low	NA
XIL0332	atf-8	atf-8	F17A9.3	Live		Bombardment	promoter::H1::cherry	thuIs332	yes	ggtttggggttctcatgttg	TGAAGGATGAGCACATAGGC	NA	WBGene00017535	protein_coding_gene	V	6105736	+	Transcript:F17A9.3.1	NA	NA	NA	6102854	6105789	+	6105736	-2883	53	2936	3249	high	NA
XIL0333	atf-8	atf-8	F17A9.3	Live		Bombardment	promoter::H1::cherry	thuIs333	yes	ggtttggggttctcatgttg	TGAAGGATGAGCACATAGGC	NA	WBGene00017535	protein_coding_gene	V	6105736	+	Transcript:F17A9.3.1	NA	NA	NA	6102854	6105789	+	6105736	-2883	53	2936	3249	high	NA
XIL0546	athp-1	athp-1	C44B9.4	Live		Bombardment	promoter::H1::cherry	thuIs546	yes	ccccatgaggtctcatcaat	AAGACCGTCGTTTGAGTCGT	NA	WBGene00008081	protein_coding_gene	III	10882370	+	Transcript:C44B9.4.1	NA	NA	NA	10880028	10882429	+	10882370	-2343	59	2402	2275	high	NA
XIL0547	athp-1	athp-1	C44B9.4	Live		Bombardment	promoter::H1::cherry	thuIs547	yes	ccccatgaggtctcatcaat	AAGACCGTCGTTTGAGTCGT	NA	WBGene00008081	protein_coding_gene	III	10882370	+	Transcript:C44B9.4.1	NA	NA	NA	10880028	10882429	+	10882370	-2343	59	2402	2275	high	NA
RW10887	attf-2	F09G2.9	F09G2.9	Live		Bombardment	promoter::H1::cherry	stIs10887	yes	ggtgagaaaagttcacgaatcgtaactg	tgcagtttcggccgacatgac	NA	WBGene00017317	protein_coding_gene	V	7196135	-	Transcript:F09G2.9.1	CEOP5140	1	7196135	7196118	7198468	-	7196135	-2333	18	2351	781	low	does not cover upstream gene's otherside
RW10939	attf-2	F09G2.9	F09G2.9	Live		Bombardment	promoter::H1::cherry	stIs10939	yes	ggtgagaaaagttcacgaatcgtaactg	tgcagtttcggccgacatgac	NA	WBGene00017317	protein_coding_gene	V	7196135	-	Transcript:F09G2.9.1	CEOP5140	1	7196135	7196118	7198468	-	7196135	-2333	18	2351	781	low	does not cover upstream gene's otherside
RW11178	attf-2	F09G2.9	F09G2.9	Live		Bombardment	promoter::H1::cherry	stIs11178	yes	ggtgagaaaagttcacgaatcgtaactg	tgcagtttcggccgacatgac	NA	WBGene00017317	protein_coding_gene	V	7196135	-	Transcript:F09G2.9.1	CEOP5140	1	7196135	7196118	7198468	-	7196135	-2333	18	2351	781	low	does not cover upstream gene's otherside
XIL0560	attf-3	attf-3	F54C4.3	Live		Bombardment	promoter::H1::cherry	thuIs560	yes	gctgctttgctacctggaaa	CACATTCACCACGTCCACAT	NA	WBGene00018794	protein_coding_gene	III	86377	-	Transcript:F54C4.3.1	CEOP3004	1	86377	86333	87777	-	86377	-1400	45	1445	406	low	NA
RW10978	attf-4	C05D10.1	C05D10.1	Live		Bombardment	promoter::H1::cherry	stIs10978	yes	ggccagtaatatatacaaattgcccctg	attcacatcgtcttccatgatctcctacaaatatttcagaa	NA	WBGene00015477	protein_coding_gene	III	6082171	+	Transcript:C05D10.1b.1	NA	NA	NA	6077100	6082188	+	6082171	-5072	17	5089	10382	low	NA
RW11006	attf-4	C05D10.1	C05D10.1	Live		Bombardment	promoter::H1::cherry	stIs11006	yes	ccttgagagaggttatgggagtgaagat	agcatgaagatggttcatgatagaggatagctggaaacata	NA	WBGene00015477	protein_coding_gene	III	6082803	+	Transcript:C05D10.1c.1	NA	NA	NA	6077771	6082820	+
XIL01073	attf-6	attf-6	Y18D10A.1	Live		Bombardment	promoter::H1::cherry	thuIs1073	yes	aagacgtgatttgccagctc	TCTTCCGAACATTTGCACAG	NA	WBGene00012474	protein_coding_gene	I	12806546	-	Transcript:Y18D10A.1.1	NA	NA	NA	12806381	12807640	-	12806546	-1094	166	1260	1045	high	NA
XIL0968	B0250.4	B0250.4	B0250.4	Live		Bombardment	promoter::H1::cherry	thuIs968	yes	cctcgtttccaacaccactt	CCGGATCATTTCTTCCAGTT	NA	WBGene00007121	pseudogene	V	20464486	-	Pseudogene:B0250.4	NA	NA	NA	20464439	20469924	-	20464486	-5438	48	5486		high
XIL0969	B0250.4	B0250.4	B0250.4	Live		Bombardment	promoter::H1::cherry	thuIs969	yes	cctcgtttccaacaccactt	CCGGATCATTTCTTCCAGTT	NA	WBGene00007121	pseudogene	V	20464486	-	Pseudogene:B0250.4	NA	NA	NA	20464439	20469924	-	20464486	-5438	48	5486		high
XIL0506	cbp-1	cbp-1	R10E11.1	Live		Bombardment	promoter::H1::cherry	thuIs506	yes			NA	WBGene00007121	pseudogene	V		-		NA	NA	NA									low	primer sequence unknown
XIL01276	B0261.1	B0261.1	B0261.1	Live		Bombardment	promoter::H1::cherry	thuIs1276	yes	cgattaagaggaaactcgatgg	GGAGGTGGTTCTTGTTTTGC	NA	WBGene00015091	protein_coding_gene	I	5263708	+	Transcript:B0261.1.1	CEOP1228	3	5244393	5262629	5263772	+	5263708	-1080	64	1144	721	low	NA
RW10695	B0310.2	B0310.2	B0310.2	Live		Bombardment	promoter::H1::cherry	stIs10695	yes	tgagtggtagtgagtaggtttgcgattt	gggttgtgacttttccatcgttgttga	NA	WBGene00015138	protein_coding_gene	X	506933	-	Transcript:B0310.2a.1	NA	NA	NA	506916	510732	-	506933	-3799	18	3817	3888	high	NA
XIL9106	bar-1	bar-1	C54D1.6	Live		KI	2A::H1::cherry	thu106	yes	NA	NA	gactggggtggtggaaagtg,tggggtggtggaaagtgtg	WBGene00000238	protein_coding_gene	X	7170616	-	Transcript:C54D1.6.1	NA	NA	NA	NA	NA	NA
XIL0923	bcl-11	F13H6.1	F13H6.1	Live		Bombardment	promoter::H1::GFP	thuIs923	yes	cggcagcttctcttctttca	CTTCACTGTTCGCCTTCCTC	NA	WBGene00017430	protein_coding_gene	V	6357609	+	Transcript:F13H6.1a.1	NA	NA	NA	6355851	6357726	+	6357609	-1759	117	1876	21495	low	NA
XIL0714	bed-1	bed-1	Y39B6A.12	Live		Bombardment	promoter::H1::cherry	thuIs714	yes	cggcaaaaattgctctagcc	CGTCGGGTTCTAGCTTGATG	NA	WBGene00012674	protein_coding_gene	V	19124907	-	Transcript:Y39B6A.12a.1	NA	NA	NA	19124868	19127841	-	19124907	-2934	40	2974	2623	low	NA
XIL0823	bed-1	bed-1b	Y39B6A.12	Live		Bombardment	promoter::H1::cherry	thuIs823	yes	cggcaaaaattgctctagcc	CGTCGGGTTCTAGCTTGATG	NA	WBGene00012674	protein_coding_gene	V	19124907	-	Transcript:Y39B6A.12a.1	NA	NA	NA	19124868	19127841	-	19124907	-2934	40	2974	2623	low	NA
XIL0824	bed-1	bed-1b	Y39B6A.12	Live		Bombardment	promoter::H1::cherry	thuIs824	yes	cggcaaaaattgctctagcc	CGTCGGGTTCTAGCTTGATG	NA	WBGene00012674	protein_coding_gene	V	19124907	-	Transcript:Y39B6A.12a.1	NA	NA	NA	19124868	19127841	-	19124907	-2934	40	2974	2623	low	NA
XIL0740	blmp-1	blmp-1b	F25D7.3	Live		Bombardment	promoter::H1::cherry	thuIs740	yes	tcacctccttctttgcatca	CGACAGAAAGGGGAGAATGA	NA	WBGene00003847	protein_coding_gene	I	10409359	+	Transcript:F25D7.3a.1	NA	NA	NA	10402401	10409455	+	10409359	-6959	96	7055	6903	high	NA
RW11397	C01F6.9	C01F6.9	C01F6.9	Live		Bombardment	promoter::H1::cherry	stIs11397	yes	gaagtagagaccaacatgacgacgagat	ttgttgaccacgagccattactaaaaatatga	NA	WBGene00007223	protein_coding_gene	IV	9096229	-	Transcript:C01F6.9a.1	CEOP4324	1	9096229	9096212	9098672	-	9096229	-2443	18	2461	677	low	NA
RW10788	C04F5.9	C04F5.9	C04F5.9	Live		Bombardment	promoter::H1::cherry	stIs10788	yes	ttaagccaatcaggtaatttttcttccg	tcggtggtccttcgccatact	NA	WBGene00015451	protein_coding_gene	V	5119156	-	Transcript:C04F5.9.1	CEOP5072	1	5119156	5119139	5121356	-	5119156	-2200	18	2218	821	low	NA
RW10835	C04F5.9	C04F5.9	C04F5.9	Live		Bombardment	promoter::H1::cherry	stIs10835	yes	ttaagccaatcaggtaatttttcttccg	tcggtggtccttcgccatact	NA	WBGene00015451	protein_coding_gene	V	5119156	-	Transcript:C04F5.9.1	CEOP5072	1	5119156	5119139	5121356	-	5119156	-2200	18	2218	821	low	NA
RW10837	C04F5.9	C04F5.9	C04F5.9	Live		Bombardment	promoter::H1::cherry	stIs10837	yes	ttaagccaatcaggtaatttttcttccg	tcggtggtccttcgccatact	NA	WBGene00015451	protein_coding_gene	V	5119156	-	Transcript:C04F5.9.1	CEOP5072	1	5119156	5119139	5121356	-	5119156	-2200	18	2218	821	low	NA
XIL0408	C06E2.1	C06E2.1	C06E2.1	Live		Bombardment	promoter::H1::cherry	thuIs408	yes	tttggtatcgctcgtgagaa	AAATGCTCCCGTTGTACTGC	NA	WBGene00015527	protein_coding_gene	X	8874776	-	Transcript:C06E2.1.1	CEOPX143	1	8874776	8874538	8877603	-	8874776	-2827	239	3066	4874	high	NA
XIL0409	C06E2.1	C06E2.1	C06E2.1	Live		Bombardment	promoter::H1::cherry	thuIs409	yes	tttggtatcgctcgtgagaa	AAATGCTCCCGTTGTACTGC	NA	WBGene00015527	protein_coding_gene	X	8874776	-	Transcript:C06E2.1.1	CEOPX143	1	8874776	8874538	8877603	-	8874776	-2827	239	3066	4874	high	NA
XIL0463	C08G9.2	C08G9.2	C08G9.2	Live		Bombardment	promoter::H1::cherry	thuIs463	yes	cgggaacgaactctggaata	GGTTGGACGGAAAGGACATA	NA	WBGene00015620	protein_coding_gene	IV	7672879	-	Transcript:C08G9.2.1	NA	NA	NA	7672781	7675240	-	7672879	-2361	99	2460	2295	high	NA
XIL01145	C09F5.3	C09F5.3	C09F5.3	Live		Bombardment	promoter::H1::cherry	thuIs1145	yes	caccagaagcgccataagat	ACTGGAAGCTGGTGAGTTGG	NA	WBGene00015649	protein_coding_gene	III	665174	-	Transcript:C09F5.3.1	NA	NA	NA	664578	668114	-	665174	-2940	597	3537		high
XIL0994	C09F5.3	C09F5.3	C09F5.3	Live		Bombardment	promoter::H1::cherry	thuIs994	yes	caccagaagcgccataagat	ACTGGAAGCTGGTGAGTTGG	NA	WBGene00015649	protein_coding_gene	III	665174	-	Transcript:C09F5.3.1	NA	NA	NA	664578	668114	-	665174	-2940	597	3537		high
RW10794	C16A3.4	C16A3.4	C16A3.4	Live		Bombardment	promoter::H1::cherry	stIs10794	yes	aaatgaaatgaatttgactggtttgtgc	ccctgtagatccatccattctgatagatctctgtaataaaa	NA	WBGene00015809	protein_coding_gene	III	6381646	+	Transcript:C16A3.4.1	CEOP3364	4	6375391	6379548	6381663	+	6381646	-2099	17	2116	256	low	CEOP3364, a long operon
SD1664	C16A3.4	C16A3.4	C16A3.4	Live		Bombardment	promoter::H1::cherry	NA	yes	aaatgaaatgaatttgactggtttgtgc	ccctgtagatccatccattctgatagatctctgtaataaaa	NA	WBGene00015809	protein_coding_gene	III	6381646	+	Transcript:C16A3.4.1	CEOP3364	4	6375391	6379548	6381663	+	6381646	-2099	17	2116	256	low	CEOP3364, a long operon
XIL0832	C27A2.7	C27A2.7	C27A2.7	Live		Bombardment	promoter::H1::cherry	thuIs832	yes	gccagtatttcggggtctct	TGGGACTGCCAAATGACATA	NA	WBGene00044386	protein_coding_gene	II	5071363	-	Transcript:C27A2.7.1	NA	NA	NA	5071333	5073384	-	5071363	-2021	31	2052	7069	low	NA
XIL0710	C38D4.7	C38D4.7	C38D4.7	Live		Bombardment	promoter::H1::cherry	thuIs710	yes	aacgtgtgcactcactggag	TCGCGGGAGTTTCAGTAGTC	NA	WBGene00008007	protein_coding_gene	III	4811150	-	Transcript:C38D4.7.1	NA	NA	NA	4811013	4813399	-	4811150	-2249	138	2387	2162	high	NA
XIL0772	ccar-1	lst-3	Y37A1B.1	Live		Bombardment	promoter::H1::cherry	thuIs772	yes	tactcggctttcacctgagc	GCAGAGAAGCCGGATAGTTG	NA	WBGene00003085	protein_coding_gene	IV	14071550	+	Transcript:Y37A1B.1a.1	CEOP4576	1	14071550	14069828	14071638	+	14071550	-1723	88	1811	1700	high	NA
OP325	C34F6.9	C34F6.9	C34F6.9	Live		fosmid	GFP protein fusion	wgIs325	yes	NA	NA	NA	WBGene00007943	protein_coding_gene	X	11222647	-	Transcript:C34F6.9.1	NA	NA	NA	NA	NA	NA
XIL0322	ccch-1	ccch-1a	F38B7.1	Live		Bombardment	promoter::H1::cherry	thuIs322	yes	tgaccaagtcaatcgggata	TAGTGAGTGCCGACGAGAGA	NA	WBGene00009532	protein_coding_gene	V	11527957	+	Transcript:F38B7.1a.1	NA	NA	NA	11524945	11528029	+	11527957	-3013	72	3085	4655	high	NA
RW11589	ccch-5	ccch-5	Y57G11C.25	Live		Bombardment	promoter::H1::cherry	stIs11589	yes	tgaaccgaggatgataaatgc	ttttgaatggattctggaaatg	NA	WBGene00013319	protein_coding_gene	IV	14919624	+	Transcript:Y57G11C.25.1	NA	NA	NA	14916639	14919624	+	14919624	-2986	0	2986	10111	low	NA
XIL0916	cdk-9	cdk-9	H25P06.2	Live		Bombardment	promoter::H1::cherry	thuIs916	yes	attcttgctttggtggccta	CGGCGTGATAGTTTTGAGC	NA	WBGene00000410	protein_coding_gene	I	11323532	+	Transcript:H25P06.2a.1	NA	NA	NA	11322089	11323556	+	11323532	-1444	24	1468	440	low	NA
XIL9126	cbp-1	cbp-1	R10E11.1	Live		KI	2A::H1::cherry	thu126	yes	NA	NA	YS	WBGene00000366	protein_coding_gene	III	9766698	+	Transcript:R10E11.1a.1	NA	NA	NA	NA	NA	NA
RW11749	cebp-2	cebp-2	C48E7.11	Live		Bombardment	promoter::H1::cherry	stIs11749	yes	agctgagagttcgagcacttg	cgcttgaaattgcaacaaaaa	NA	WBGene00016754	protein_coding_gene	I	6253084	+	Transcript:C48E7.11.1	CEOP1316	1	6253084	6248158	6253083	+	6253084	-4927	-1	4926	287	high	covers upstream gene's promoter
XIL0706	ced-6	ced-6	F56D2.7	Live		Bombardment	promoter::H1::cherry	thuIs706	yes	tgaactggggaagcaacaat	GGGCTTGAAGATCCTTCTCC	NA	WBGene00000420	protein_coding_gene	III	5595771	+	Transcript:F56D2.7.1	CEOP3310	2	5592158	5591622	5595859	+	5595771	-4150	88	4238	1643	high	NA
XIL0628	ceh-100	ceh-100	Y38E10A.6	Live	yes	Bombardment	promoter::H1::cherry	thuIs628	yes	acggaaacttggggaaaaat	GGTGGTTGTGGAAGCTGTTT	NA	WBGene00012584	protein_coding_gene	II	12603680	-	Transcript:Y38E10A.6a.1	NA	NA	NA	12603601	12606050	-	12603680	-2370	80	2450	2296	low	NA
RW11471	ccch-2	ccch-2	F38C2.5	Live		Bombardment	promoter::H1::cherry	stIs11471	yes	caaatttttaattgctttgcagcactgt	ggcaagtggattagacattttgaggggtttctgaaagttaa	NA	WBGene00009537	protein_coding_gene	IV	16278214	+	Transcript:F38C2.5.1	NA	NA	NA	16276008	16278231	+	16278214	-2207	17	2224	823	low	NA
RW11473	ccch-2	ccch-2	F38C2.5	Live		Bombardment	promoter::H1::cherry	stIs11473	yes	caaatttttaattgctttgcagcactgt	ggcaagtggattagacattttgaggggtttctgaaagttaa	NA	WBGene00009537	protein_coding_gene	IV	16278214	+	Transcript:F38C2.5.1	NA	NA	NA	16276008	16278231	+	16278214	-2207	17	2224	823	low	NA
XIL0234	ceh-18	ceh-18	ZC64.3	Live	yes	Bombardment	promoter::H1::cherry	thuIs234	yes	agtctcgtcccgtagtctcg	TTCTGTGACAAGGCAACCAC	NA	WBGene00000441	protein_coding_gene	X	3857743	-	Transcript:ZC64.3a.1	NA	NA	NA	3856337	3861820	-	3857743	-4077	1407	5484	12013	low	NA
XIL0490	ceh-19	ceh-19a	F20D12.6	Live	yes	Bombardment	promoter::H1::cherry	thuIs490	yes	acgtcctctaccacgtccac	ACGCTTGTCGTGGTTTTCTT	NA	WBGene00000442	protein_coding_gene	IV	7954809	-	Transcript:F20D12.6a.1	NA	NA	NA	7954688	7957657	-	7954809	-2848	122	2970	2771	high	NA
RW10567	ceh-21	ceh-21	T26C11.6	Live	yes	Bombardment	promoter::H1::cherry	stIs10567	yes	aaacaacgcctaggttagtttttttccc	ttgaaattgctgagacatctaaaaaatattatggtaaaaa	NA	WBGene00000444	protein_coding_gene	X	1852736	-	Transcript:T26C11.6.1	CEOPX024	3	1855876	1852719	1854844	-	1852736	-2108	18	2126	208	low	CEOPX024, a long operon
XIL01002	ccr-4	ccr-4	ZC518.3	Live		Bombardment	promoter::H1::cherry	thuIs1002	yes	ttgcagtcggaaaaggaaac	CCGCCTTGTTTGTCCTTGTA	NA	WBGene00000376	protein_coding_gene	IV	12363046	+	Transcript:ZC518.3c.1	NA	NA	NA	12360592	12363092	+	12363046	-2455	46	2501	1138	high	NA
XIL01003	ccr-4	ccr-4	ZC518.3	Live		Bombardment	promoter::H1::cherry	thuIs1003	yes	ttgcagtcggaaaaggaaac	CCGCCTTGTTTGTCCTTGTA	NA	WBGene00000376	protein_coding_gene	IV	12363046	+	Transcript:ZC518.3c.1	NA	NA	NA	12360592	12363092	+	12363046	-2455	46	2501	1138	high	NA
XIL0447	ceh-22	ceh-22	F29F11.5	Live	yes	Bombardment	promoter::H1::cherry	thuIs447	yes	cctttgcggctgtacacaat	TCGCTTTTGTTTCCATTTGA	NA	WBGene00000445	protein_coding_gene	V	10674504	+	Transcript:F29F11.5b.1	NA	NA	NA	10671338	10674586	+	10674504	-3167	82	3249	3732	high	NA
XIL0953	ceh-28	ceh-28	K03A11.3	Live	yes	Bombardment	promoter::H1::cherry	thuIs953	yes	atccgtcctgcaatttcttg	GCGGTTGGATCACTTCACTT	NA	WBGene00000450	protein_coding_gene	X	13074682	+	Transcript:K03A11.3.1	NA	NA	NA	13068034	13074742	+	13074682	-6649	60	6709	6499	high	NA
XIL0142	cdc-14	cdc-14c	C17G10.4	Live		Bombardment	promoter::H1::cherry	thuIs142	yes	cttctggggaagatccattg	ATTGTTACGACGTGGGGAGT	NA	WBGene00000383	protein_coding_gene	II	5593373	-	Transcript:C17G10.4a.1	NA	NA	NA	5593341	5594753	-	5593373	-1380	33	1413	1363	high	NA
XIL0143	cdc-14	cdc-14c	C17G10.4	Live		Bombardment	promoter::H1::cherry	thuIs143	yes	cttctggggaagatccattg	ATTGTTACGACGTGGGGAGT	NA	WBGene00000383	protein_coding_gene	II	5593373	-	Transcript:C17G10.4a.1	NA	NA	NA	5593341	5594753	-	5593373	-1380	33	1413	1363	high	NA
RW10690	ceh-30	ceh-30	C33D12.7	Live	yes	Bombardment	promoter::H1::cherry	stIs10690	yes	tcgggaacaaaaattatcacaaacaaaa	cctcctaaacatggtcatgacaattacactcgattttcgag	NA	WBGene00000451	protein_coding_gene	X	3063706	+	Transcript:C33D12.7.1	NA	NA	NA	3059583	3063469	+	3063706	-4124	-237	3887	4321	high	NA
XIL01185	ceh-31	ceh-31	C33D12.1	Live	yes	Bombardment	promoter::H1::cherry	thuIs1185	yes	cactgaaataatgccgaactga	TGACGGAGATCCAACATTGA	NA	WBGene00000452	protein_coding_gene	X	3070307	-	Transcript:C33D12.1.1	NA	NA	NA	3070285	3072653	-	3070307	-2346	23	2369	10826	low	NA
RW10565	cdc-5L	D1081.8	D1081.8	Live		Bombardment	promoter::H1::cherry	stIs10565	yes	taagggcacattttgatcactgtttttc	gataataactcgcaccatgtttggttttgcttactgcaacg	NA	WBGene00008386	protein_coding_gene	I	8491306	+	Transcript:D1081.8.1	CEOP1929	2	8487643	8488866	8491323	+	8491306	-2441	17	2458	661	low	NA
RW10669	cdc-5L	D1081.8	D1081.8	Live		Bombardment	promoter::H1::cherry	stIs10669	yes	taagggcacattttgatcactgtttttc	gataataactcgcaccatgtttggttttgcttactgcaacg	NA	WBGene00008386	protein_coding_gene	I	8491306	+	Transcript:D1081.8.1	CEOP1929	2	8487643	8488866	8491323	+	8491306	-2441	17	2458	661	low	NA
RW10462	ceh-32	ceh-32	W05E10.3	Live	yes	Bombardment	promoter::H1::cherry	stIs10462	yes	cggaagggtttctttcttttggtgtata	gttcgcaaaggatgaatggggatca	NA	WBGene00000453	protein_coding_gene	V	11705373	-	Transcript:W05E10.3.1	NA	NA	NA	11705374	11709652	-	11705373	-4279	0	4279	4468	high	NA
RW10463	ceh-36	ceh-36	C37E2.4	Live	yes	Bombardment	promoter::H1::cherry	stIs10463	yes	gaggctaccaagatataagccgtcaaag	tgtgcatgcgggggca	NA	WBGene00000457	protein_coding_gene	X	14185535	-	Transcript:C37E2.4.1	NA	NA	NA	14185536	14190595	-	14185535	-5060	0	5060	12209	low	NA
RW11399	ceh-40	ceh-40	F17A2.5	Live	yes	Bombardment	promoter::H1::cherry	stIs11399	yes	acaagaagtaggcggtggaatagctaaa	ttttgacgcctcactcatgtctacaataaac	NA	WBGene00000461	protein_coding_gene	X	12320700	-	Transcript:F17A2.5.1	NA	NA	NA	12320683	12322835	-	12320700	-2135	18	2153	966	low	NA
XIL01119	cebp-1	cebp-1	D1005.3	Live		Bombardment	promoter::H1::cherry	thuIs1119	yes	aactgaacagatgttgaatgaattt	TACCAGGTGTGGATGCTTGA	NA	WBGene00016997	protein_coding_gene	X	1453858	-	Transcript:D1005.3.1	NA	NA	NA	1453793	1454955	-	1453858	-1097	66	1163	5262	high	NA
XIL01120	cebp-1	cebp-1	D1005.3	Live		Bombardment	promoter::H1::cherry	thuIs1120	yes	aactgaacagatgttgaatgaattt	TACCAGGTGTGGATGCTTGA	NA	WBGene00016997	protein_coding_gene	X	1453858	-	Transcript:D1005.3.1	NA	NA	NA	1453793	1454955	-	1453858	-1097	66	1163	5262	high	NA
RW10287	ceh-43	ceh-43	C28A5.4	Live	yes	Bombardment	promoter::H1::cherry	stIs10287	yes	tagtgataccgtagaacaaaacaaatcccct	ctgaaaaagaaagtaattaaaaatatacaaaattaagaactgaagaaatg	NA	WBGene00000463	protein_coding_gene	III	4449943	-	Transcript:C28A5.4a.1	NA	NA	NA	4449944	4452387	-	4449943	-2444	0	2444	13030	low	NA
XIL01165	ceh-44	ceh-44	Y54F10AM.4	Live	yes	Bombardment	promoter::H1::cherry	thuIs1165	yes	ccccaaatgacaactggaac	CCCATGCTCTTGAGACGATT	NA	WBGene00000464	protein_coding_gene	III	2530620	+	Transcript:Y54F10AM.4.1	CEOP3078	2	2529076	2528564	2530644	+	2530620	-2057	24	2081	270	low	NA
XIL0183	ceh-45	ceh-45	ZK993.1	Live	yes	Bombardment	promoter::H1::cherry	thuIs183	yes	aaggaaggatcaccgacaga	AGGTTGATGTGGACGGAGAG	NA	WBGene00022837	protein_coding_gene	I	1128359	+	Transcript:ZK993.1a.1	NA	NA	NA	1127019	1129247	+	1128359	-1341	888	2229	12861	low	NA
XIL0209	ceh-5	ceh-5	C16C2.1	Live	yes	Bombardment	promoter::H1::cherry	thuIs209	yes	ggccaaagactaatgactcaa	CCAAATCAAGTTTTGCTGGAA	NA	WBGene00000430	protein_coding_gene	I	9727217	+	Transcript:C16C2.1.1	NA	NA	NA	9725324	9727313	+	9727217	-1894	96	1990	1803	high	NA
OP149	ceh-1	ceh-1	F16H11.4	Live	yes	fosmid	GFP protein fusion	wgIs149	yes	NA	NA	NA	WBGene00000428	protein_coding_gene	X	4654155	-	Transcript:F16H11.4.1	NA	NA	NA	NA	NA	NA
XIL0442	ceh-51	ceh-51	Y80D3A.3	Live	yes	Bombardment	promoter::H1::cherry	thuIs442	yes	tgagcggcttcttccattac	GGATAATAGTCACCGCCGTTAT	NA	WBGene00013583	protein_coding_gene	V	18874133	+	Transcript:Y80D3A.3.1	NA	NA	NA	18872854	18874179	+	18874133	-1280	46	1326	1167	low	NA
XIL0723	ceh-54	ceh-54	T13C5.4	Live	yes	Bombardment	promoter::H1::cherry	thuIs723	yes	gccacattatcaatggcttca	GATCGTTTTCGCGTGATCTT	NA	WBGene00020485	protein_coding_gene	X	6194241	-	Transcript:T13C5.4.1	NA	NA	NA	6192263	6195390	-	6194241	-1149	1979	3128	2747	high	NA
XIL0911	ceh-12	ceh-12	F33D11.4	Live	yes	Bombardment	promoter::H1::cherry	thuIs911	yes	ctggtaattcggtgctcgac	AGGGGAGGGGTGACTCTCTA	NA	WBGene00000436	protein_coding_gene	I	5840289	+	Transcript:F33D11.4a.1	NA	NA	NA	5837353	5840375	+	5840289	-2937	86	3023	1538	high	NA
XIL0913	ceh-12	ceh-12	F33D11.4	Live	yes	Bombardment	promoter::H1::cherry	thuIs913	yes	ctggtaattcggtgctcgac	AGGGGAGGGGTGACTCTCTA	NA	WBGene00000436	protein_coding_gene	I	5840289	+	Transcript:F33D11.4a.1	NA	NA	NA	5837353	5840375	+	5840289	-2937	86	3023	1538	high	NA
XIL0206	ceh-60	ceh-60	F22A3.5	Live	yes	Bombardment	promoter::H1::cherry	thuIs206	yes	aagctgctgtggatgctctt	CCTGTCGACGTTTTCACTTG	NA	WBGene00017690	protein_coding_gene	X	6530085	-	Transcript:F22A3.5.1	NA	NA	NA	6530029	6533570	-	6530085	-3485	57	3542	3467	high	NA
RW10961	ceh-62	R06F6.6	R06F6.6	Live	yes	Bombardment	promoter::H1::cherry	stIs10961	yes	ctactcatcgttccattccactttcttg	tcccccttttcgatgcatttttcttgcgatttttaagaatc	NA	WBGene00011069	protein_coding_gene	II	10805739	+	Transcript:R06F6.6.1	NA	NA	NA	10800173	10805411	+	10805739	-5567	-328	5239	7263	low	NA
XIL0109	ceh-14	ceh-14	F46C8.5	Live	yes	Bombardment	promoter::H1::GFP	thuIs109	yes	ccggataatggatgtgctct	CGAACAAATGGCTTCTTCGT	NA	WBGene00000438	protein_coding_gene	X	7532732	-	Transcript:F46C8.5.1	NA	NA	NA	7531443	7534579	-	7532732	-1847	1290	3137	3924	high	NA
XIL0110	ceh-14	ceh-14	F46C8.5	Live	yes	Bombardment	promoter::H1::GFP	thuIs110	yes	ccggataatggatgtgctct	CGAACAAATGGCTTCTTCGT	NA	WBGene00000438	protein_coding_gene	X	7532732	-	Transcript:F46C8.5.1	NA	NA	NA	7531443	7534579	-	7532732	-1847	1290	3137	3924	high	NA
XIL0340	ceh-7	ceh-7	C34C6.8	Live	yes	Bombardment	promoter::H1::cherry	thuIs340	yes	caagagcattctgctgtcca	ACGTGGAATTCTGGAGGTTG	NA	WBGene00000432	protein_coding_gene	II	8703829	-	Transcript:C34C6.8.1	NA	NA	NA	8703755	8704870	-	8703829	-1041	75	1116	996	low	NA
XIL0367	ceh-82	ceh-82	F45C12.2	Live	yes	Bombardment	promoter::H1::cherry	thuIs367	yes	aaaactcggtaagcccgaag	TGATCTGGCGATTGTTCTTG	NA	WBGene00018433	protein_coding_gene	II	1732276	+	Transcript:F45C12.2.1	NA	NA	NA	1731880	1732357	+	1732276	-397	81	478	315	low	NA
XIL36	ceh-16	ceh-16	C13G5.1	Live	yes	Bombardment	promoter::H1::cherry	gaIs283;stIs11489	yes	ttattaattgatgtagcggcagacgaag	accgaatttcagaatcatttctgaaaaaataaataaaatga	NA	WBGene00000439	protein_coding_gene	III	8622888	+	Transcript:C13G5.1.1	NA	NA	NA	8618305	8622905	+	8622888	-4584	17	4601	4450	high	NA
RW11489	ceh-16	ceh-16b	C13G5.1	Live	yes	Bombardment	promoter::H1::cherry	stIs11489	yes	ttattaattgatgtagcggcagacgaag	accgaatttcagaatcatttctgaaaaaataaataaaatga	NA	WBGene00000439	protein_coding_gene	III	8622888	+	Transcript:C13G5.1.1	NA	NA	NA	8618305	8622905	+	8622888	-4584	17	4601	4450	high	NA
RW11807	ceh-86	F42G2.6	F42G2.6	Live	yes	Bombardment	promoter::H1::cherry	stIs11807	yes	tgtttgaaaaatggttttcgg	ggaagaagggaattggaacag	NA	WBGene00018355	protein_coding_gene	II	2429925	-	Transcript:F42G2.6.1	NA	NA	NA	2429966	2434866	-	2429925	-4941	-40	4901	13367	low	NA
XIL0907	ceh-17	ceh-17	D1007.1	Live	yes	Bombardment	promoter::H1::cherry	thuIs907	yes	cgcgacgaaatccattttac	CTGCAGATGGTGCAGTTGTT	NA	WBGene00000440	protein_coding_gene	I	4570024	-	Transcript:D1007.1.1	NA	NA	NA	4569940	4571251	-	4570024	-1227	85	1312	1193	high	NA
XIL0908	ceh-17	ceh-17	D1007.1	Live	yes	Bombardment	promoter::H1::cherry	thuIs908	yes	cgcgacgaaatccattttac	CTGCAGATGGTGCAGTTGTT	NA	WBGene00000440	protein_coding_gene	I	4570024	-	Transcript:D1007.1.1	NA	NA	NA	4569940	4571251	-	4570024	-1227	85	1312	1193	high	NA
RW11433	ceh-93	R04A9.5	R04A9.5	Live	yes	Bombardment	promoter::H1::cherry	stIs11433	yes	caagaaagtacgttttgggaccaatttt	ttcgtttgatctgttcattgcattctgaaattagc	NA	WBGene00019864	protein_coding_gene	X	388791	-	Transcript:R04A9.5.1	NA	NA	NA	388774	392429	-	388791	-3638	18	3656	783	high	covers upstream gene's promoter
XIL01274	ces-2	ces-2	ZK909.4	Live		Bombardment	promoter::H1::cherry	thuIs1274	yes	accgtttttggtccatttca	CGTTGAATGGGAAACCAAGT	NA	WBGene00000469	protein_coding_gene	I	14961527	+	Transcript:ZK909.4.1	NA	NA	NA	14959127	14961614	+	14961527	-2401	87	2488	4457	high	NA
XIL01182	cey-2	cey-2	F46F11.2	Live		Bombardment	promoter::H1::cherry	thuIs1182	yes	ttccatccagcctcttcttc	TTCTGCTCGAGAGCTTCCTC	NA	WBGene00000473	protein_coding_gene	I	5619602	+	Transcript:F46F11.2.1	CEOP1268	1	5619602	5618314	5619657	+	5619602	-1289	55	1344	1189	high	NA
XIL0258	cey-3	cey-3	M01E11.5	Live		Bombardment	promoter::H1::cherry	thuIs258	yes	tgtccgagtgatccttcgat	TTGCTTGGCGATCTTTTCTT	NA	WBGene00000474	protein_coding_gene	I	5572917	-	Transcript:M01E11.5.1	CEOP1974	1	5572917	5572820	5573355	-	5572917	-438	98	536	326	low	NA
XIL0992	ceh-2	ceh-2	C27A12.5	Live	yes	Bombardment	promoter::H1::cherry	thuIs992	yes	ttcgacggtttacttgcgaa	TATCCACCAGTCGTTCCACC	NA	WBGene00000429	protein_coding_gene	I	6050387	-	Transcript:C27A12.5.1	NA	NA	NA	6050351	6052252	-	6050387	-1865	37	1902	3711	high	NA
XIL0993	ceh-2	ceh-2	C27A12.5	Live	yes	Bombardment	promoter::H1::cherry	thuIs993	yes	ttcgacggtttacttgcgaa	TATCCACCAGTCGTTCCACC	NA	WBGene00000429	protein_coding_gene	I	6050387	-	Transcript:C27A12.5.1	NA	NA	NA	6050351	6052252	-	6050387	-1865	37	1902	3711	high	NA
XIL0236	cey-4	cey-4	Y39A1C.3	Live		Bombardment	promoter::H1::cherry	thuIs236	yes	atttctcgccaagctttcac	TCCGTTAGCTTGTTCAGTCG	NA	WBGene00000475	protein_coding_gene	III	10868619	-	Transcript:Y39A1C.3.1	NA	NA	NA	10868596	10869393	-	10868619	-774	24	798	773	low	NA
XIL01049	cfi-1	cfi-1	T23D8.8	Live		Bombardment	promoter::H1::cherry	thuIs1049	yes	ccattccattgaactccagaa	CTTGAGTCGGCTCCTTTGAC	NA	WBGene00000476	protein_coding_gene	I	9999928	-	Transcript:T23D8.8.1	NA	NA	NA	9999868	10005888	-	9999928	-5960	61	6021	14812	low	NA
RW12211	ceh-20	ceh-20	F31E3.1	Live	yes	fosmid	GFP protein fusion	st12211	yes	NA	NA	NA	WBGene00000443	protein_coding_gene	III	6979887	+	Transcript:F31E3.1.1	NA	NA	NA	NA	NA	NA
XIL0370	che-1	C55B7.12	C55B7.12	Live		Bombardment	promoter::H1::cherry	thuIs370	yes	tcaaacaacgaacggaatga	CGAATCGAAGAAATCGGTGT	NA	WBGene00000483	protein_coding_gene	I	6520879	-	Transcript:C55B7.12a.1	NA	NA	NA	6520829	6521870	-	6520879	-991	51	1042	953	low	NA
RW10054	cnd-1	cnd-1	C34E10.7	Live		Bombardment	promoter::H1::cherry	stIs10054	yes	tcacttgagctcatctcatgctc	tataactggatgacagggaagtg	NA	WBGene00000561	protein_coding_gene	III	5242044	-	Transcript:C34E10.7.1	NA	NA	NA	5242054	5245310	-	5242044	-3266	-9	3257	7230	low	NA
XIL0448	dac-1	dac-1b	B0412.1	Live		Bombardment	promoter::H1::cherry	thuIs448	yes	caatgtcaacggaatgatcg	CCGTATGAAGTCCTCCTACCA	NA	WBGene00000895	protein_coding_gene	III	818599	+	Transcript:B0412.1b.1	NA	NA	NA	813233	818715	+	818599	-5367	116	5483	5327	high	NA
XIL0636	ceh-23	ceh-23	ZK652.5	Live	yes	Bombardment	promoter::H1::cherry	thuIs636	yes	ccacacccctggttttgaat	TTGTAGCCGAGAAGGGAAGA	NA	WBGene00000446	protein_coding_gene	III	7839594	+	Transcript:ZK652.5.1	NA	NA	NA	7837505	7840008	+	7839594	-2090	414	2504	7277	low	NA
XIL0637	ceh-23	ceh-23	ZK652.5	Live	yes	Bombardment	promoter::H1::cherry	thuIs637	yes	ccacacccctggttttgaat	TTGTAGCCGAGAAGGGAAGA	NA	WBGene00000446	protein_coding_gene	III	7839594	+	Transcript:ZK652.5.1	NA	NA	NA	7837505	7840008	+	7839594	-2090	414	2504	7277	low	NA
RW11911	daf-12	daf-12	F11A1.3	Live		Bombardment	promoter::H1::cherry	stIs11911	yes	ctccattttctcttccgaacc	cgaaatgtgcgctgaaaaat	NA	WBGene00000908	protein_coding_gene	X	10644440	+	Transcript:F11A1.3a.1	NA	NA	NA	10639482	10644419	+	10644440	-4959	-21	4938	15635	low	NA
XIL01091	daf-14	daf-14a	F01G10.8	Live		Bombardment	promoter::H1::cherry	thuIs1091	yes	gaggagctgttggaaaaacg	ATGCTTGCCGGTAAGTGAAC	NA	WBGene00000910	protein_coding_gene	IV	10253666	+	Transcript:F01G10.8a.1	NA	NA	NA	10249638	10254113	+	10253666	-4029	447	4476	3994	high	NA
XIL0621	ceh-24	ceh-24	F55B12.1	Live	yes	Bombardment	promoter::H1::cherry	thuIs621	yes	gcttcctttggagagatacca	CTTCCGAGCTCTTCTCCTCA	NA	WBGene00000447	protein_coding_gene	V	13813309	+	Transcript:F55B12.1.1	NA	NA	NA	13810298	13813517	+	13813309	-3012	208	3220	6098	high	NA
XIL0622	ceh-24	ceh-24	F55B12.1	Live	yes	Bombardment	promoter::H1::cherry	thuIs622	yes	gcttcctttggagagatacca	CTTCCGAGCTCTTCTCCTCA	NA	WBGene00000447	protein_coding_gene	V	13813309	+	Transcript:F55B12.1.1	NA	NA	NA	13810298	13813517	+	13813309	-3012	208	3220	6098	high	NA
XIL0652	ceh-24	ceh-24	F55B12.1	Live	yes	Bombardment	promoter::H1::cherry	thuIs652	yes	gcttcctttggagagatacca	CTTCCGAGCTCTTCTCCTCA	NA	WBGene00000447	protein_coding_gene	V	13813309	+	Transcript:F55B12.1.1	NA	NA	NA	13810298	13813517	+	13813309	-3012	208	3220	6098	high	NA
XIL0707	ceh-24	ceh-24	F55B12.1	Live	yes	Bombardment	promoter::H1::cherry	thuIs707	yes	gcttcctttggagagatacca	CTTCCGAGCTCTTCTCCTCA	NA	WBGene00000447	protein_coding_gene	V	13813309	+	Transcript:F55B12.1.1	NA	NA	NA	13810298	13813517	+	13813309	-3012	208	3220	6098	high	NA
RW10872	daf-19	daf-19	F33H1.1	Live		Bombardment	promoter::H1::cherry	stIs10872	yes	tgggtcgagtcatacttgaaaaggtaga	cggctcctcattggtcatgacttt	NA	WBGene00000914	protein_coding_gene	II	10169321	-	Transcript:F33H1.1a.1	NA	NA	NA	10169304	10171437	-	10169321	-2116	18	2134	1959	high	NA
XIL0218	daf-8	daf-8	R05D11.1	Live		Bombardment	promoter::H1::cherry	thuIs218	yes	aatgaaggcctttgcaacac	GCCTCAAGTCTGGGATCAGT	NA	WBGene00000904	protein_coding_gene	I	8587489	-	Transcript:R05D11.1.1	NA	NA	NA	8587443	8591261	-	8587489	-3772	47	3819	3728	high	NA
XIL0416	dcp-66	dcp-66	C26C6.5	Live		Bombardment	promoter::H1::cherry	thuIs416	yes	atcgcaagccataaaattgg	GACGGCTGTTGAAGCTGATT	NA	WBGene00000938	protein_coding_gene	I	7542011	-	Transcript:C26C6.5a.1	NA	NA	NA	7541558	7545239	-	7542011	-3228	454	3682	11848	low	NA
XIL0964	dhhc-11	dhhc-11	T22E7.2	Live		Bombardment	promoter::H1::cherry	thuIs964	yes	ttgagtacggggacgaacac	TTCCAAATCCAAATCCACGTA	NA	WBGene00020694	protein_coding_gene	I	5764111	+	Transcript:T22E7.2.1	NA	NA	NA	5762279	5764150	+	5764111	-1833	39	1872	1744	low	NA
RW10557	ceh-27	ceh-27	F46F3.1	Live	yes	Bombardment	promoter::H1::cherry	stIs10440;stIs10024	yes	ttcgtttgttgtttcactttctgaggat	tctacaaattaattgtagttaaaggcgagaaactgg	NA	WBGene00000449	protein_coding_gene	V	11664697	-	Transcript:F46F3.1a.1	NA	NA	NA	11664698	11668062	-	11664697	-3365	0	3365	2818	high	NA
XIL32	ceh-27	ceh-27	F46F3.1	Live	yes	Bombardment	promoter::H1::cherry	gaIs283;stIs10442	yes	ttcgtttgttgtttcactttctgaggat	tctacaaattaattgtagttaaaggcgagaaactgg	NA	WBGene00000449	protein_coding_gene	V	11664697	-	Transcript:F46F3.1a.1	NA	NA	NA	11664698	11668062	-	11664697	-3365	0	3365	2818	high	NA
XIL0792	dhhc-14	tag-233	D2021.2	Live		Bombardment	promoter::H1::cherry	thuIs792	yes	cacagttttacatgctccctgt	GATGACAGTTCTTGGCAGCTC	NA	WBGene00044071	protein_coding_gene	X	8554489	+	Transcript:D2021.2b.1	NA	NA	NA	8548834	8554633	+	8554489	-5656	144	5800	5515	high	NA
RW11795	dhhc-7	C17D12.1	C17D12.1	Live		Bombardment	promoter::H1::cherry	stIs11795	yes	tttccagcatttccatctgaa	gattttccggctctattctcg	NA	WBGene00007637	protein_coding_gene	I	11611706	+	Transcript:C17D12.1a.1	NA	NA	NA	11606826	11611708	+	11611706	-4881	2	4883	405	low	does not cover upstream gene
XIL33	dmd-5	dmd-5	F10C1.5	Live		Bombardment	promoter::H1::cherry	gaIs283;stIs10640	yes	gcttcttgtttacagtaatcgcgtgaag	cgacggagaaacaggcattctgtt	NA	WBGene00017326	protein_coding_gene	II	5774168	-	Transcript:F10C1.5.1	NA	NA	NA	5774151	5776632	-	5774168	-2464	18	2482	61	low	long intergenic(8k)
XIL0464	dpy-26	dpy-26	C25G4.5	Live		Bombardment	promoter::H1::cherry	thuIs464	yes	tcgatcatcttctcggaacc	TCTGAAGCCATCATCTTCGTCA	NA	WBGene00001085	protein_coding_gene	IV	12451290	-	Transcript:C25G4.5.1	CEOP4516	2	12454081	12451161	12455214	-	12451290	-3924	130	4054	998	high	CEOP4516, a short operon
XIL0327	duxl-1	duxl-1	ZC204.2	Live	yes	Bombardment	promoter::H1::cherry	thuIs327	yes	aagcacgtgacgctcttttt	CAATTTTTGCTGTTGCCTCA	NA	WBGene00022554	protein_coding_gene	II	1663828	+	Transcript:ZC204.2.1	NA	NA	NA	1662429	1663968	+	1663828	-1400	140	1540	1351	high	NA
RW11772	egl-13	egl-13	T22B7.1	Live		Bombardment	promoter::H1::cherry	stIs11772	yes	gttcaattgggtcaccatgtc	ggctgatgctggaaaaataca	NA	WBGene00001182	protein_coding_gene	X	5668321	+	Transcript:T22B7.1a.1	NA	NA	NA	5663339	5668327	+	5668321	-4983	6	4989	8301	low	NA
XIL036	ceh-33	ceh-33	C10G8.7	Live	yes	Bombardment	promoter::H1::GFP	thuIs36	yes	ctggtccgtgaaaaagtggt	CATCTCATCTCGTTCCAGCA	NA	WBGene00000454	protein_coding_gene	V	5324616	-	Transcript:C10G8.7.1	NA	NA	NA	5324001	5325023	-	5324616	-407	616	1023	363	low	NA
XIL063	ceh-33	ceh-33	C10G8.7	Live	yes	Bombardment	promoter::H1::GFP	thuIs63	yes	ctggtccgtgaaaaagtggt	CATCTCATCTCGTTCCAGCA	NA	WBGene00000454	protein_coding_gene	V	5324616	-	Transcript:C10G8.7.1	NA	NA	NA	5324001	5325023	-	5324616	-407	616	1023	363	low	NA
XIL9138	ceh-33	ceh-33	C10G8.7	Live	yes	KI	2A::H1::cherry	thu138	yes	NA	NA	AATGATATGATGATTGGCGC,acattaTAAAGATTGATAAG	WBGene00000454	protein_coding_gene	V	5324616	-	Transcript:C10G8.7.1	NA	NA	NA	NA	NA	NA
XIL01038	egl-43	egl-43	R53.3	Live		Bombardment	promoter::H1::cherry	thuIs1038	yes	atgggggtgcacgtctaata	TCGTGAGGAAGTCTGTGTCG	NA	WBGene00001207	protein_coding_gene	II	9955186	+	Transcript:R53.3a.1	NA	NA	NA	9953218	9955213	+	9955186	-1969	27	1996	8203	low	NA
XIL0100	ekl-4	ekl-4a	Y105E8A.17	Live		Bombardment	promoter::H1::GFP	thuIs100	yes	tagcacactgcgcattcttt	ATCTGATGAACGTCGCCAAT	NA	WBGene00013676	protein_coding_gene	I	14469506	+	Transcript:Y105E8A.17a.1	NA	NA	NA	14468124	14469528	+	14469506	-1383	22	1405	489	low	NA
XIL035	elf-1	elf-1a	C24A1.2	Live		Bombardment	promoter::H1::GFP	thuIs35	yes	aacgtcaaactaggcgtttc	GCCGTGGTTGTCCTTGTATT	NA	WBGene00016029	protein_coding_gene	III	706429	+	Transcript:C24A1.2a.1	NA	NA	NA	703947	706456	+	706429	-2483	27	2510	10109	low	NA
OP524	ceh-34	ceh-34	C10G8.6	Live	yes	fosmid	GFP protein fusion	wgIs524	yes	NA	NA	NA	WBGene00000455	protein_coding_gene	V	5319436	-	Transcript:C10G8.6.1	NA	NA	NA	NA	NA	NA
RW10346	elt-1	elt-1	W09C2.1	Live		Bombardment	promoter::H1::cherry	stIs10323;stIs10024	yes	gatagtttcccaacattgactgcggtt	tatcctcttactataaaaattagattaattggcctcgacatc	NA	WBGene00001249	protein_coding_gene	IV	9615161	+	Transcript:W09C2.1a.1	NA	NA	NA	9608734	9615160	+	9615161	-6428	-1	6427	13467	low	NA
SD1396	elt-7	elt-7	C18G1.2	Live		Bombardment	promoter::H1::cherry	NA	yes	atgcaacacagagaacacttccagc	tttttccagtcgactagagcagacaactctaaccacaaatg	NA	WBGene00015981	protein_coding_gene	V	4770714	+	Transcript:C18G1.2a.1	NA	NA	NA	4768300	4770713	+	4770714	-2415	-1	2414	1019	high	NA
RW10064	end-3	end-3	F58E10.5	Live		Bombardment	promoter::H1::cherry	stIs10064	yes	tgcaaacttttgactgaaacgaa	ttcctaggcatgtttatactttgaatgagaatgcc	NA	WBGene00001311	protein_coding_gene	V	14014701	+	Transcript:F58E10.5.1	NA	NA	NA	14013695	14014711	+	14014701	-1007	10	1017	1264	high	NA
XIL0368	F10B5.3	F10B5.3	F10B5.3	Live		Bombardment	promoter::H1::cherry	thuIs368	yes	tgtgggtttgtaatgcacaag	TGATGATTCCGATGGACTAGG	NA	WBGene00008640	protein_coding_gene	II	8150015	-	Transcript:F10B5.3.1	NA	NA	NA	8149974	8154399	-	8150015	-4384	42	4426	4759	high	NA
OP241	ceh-38	ceh-38	F22D3.1	Live	yes	fosmid	GFP protein fusion	wgIs241	yes	NA	NA	NA	WBGene00000459	protein_coding_gene	II	6952070	+	Transcript:F22D3.1a.1	NA	NA	NA	NA	NA	NA
XIL0941	F13C5.2	F13C5.2	F13C5.2	Live		Bombardment	promoter::H1::cherry	thuIs941	yes	ccactgtctcacctcataatcg	GCTCTTTTTGGAGCTGGATG	NA	WBGene00017423	protein_coding_gene	X	593980	+	Transcript:F13C5.2.1	NA	NA	NA	587358	594023	+	593980	-6623	43	6666	6566	high	NA
RW10685	ceh-39	ceh-39	T26C11.7	Live	yes	Bombardment	promoter::H1::cherry	stIs10685	yes	tgtggcagtaaattaggtttcatgagct	tgtgttggagaagtccattatgcagatct	NA	WBGene00000460	protein_coding_gene	X	1855876	-	Transcript:T26C11.7.1	CEOPX024	1	1855876	1855859	1860925	-	1855876	-5049	18	5067	4846	high	NA
RW10687	ceh-39	ceh-39	T26C11.7	Live	yes	Bombardment	promoter::H1::cherry	stIs10687	yes	tgtggcagtaaattaggtttcatgagct	tgtgttggagaagtccattatgcagatct	NA	WBGene00000460	protein_coding_gene	X	1855876	-	Transcript:T26C11.7.1	CEOPX024	1	1855876	1855859	1860925	-	1855876	-5049	18	5067	4846	high	NA
SD1644	ceh-39	ceh-39	T26C11.7	Live	yes	Bombardment	promoter::H1::cherry	NA	yes	tgtggcagtaaattaggtttcatgagct	tgtgttggagaagtccattatgcagatct	NA	WBGene00000460	protein_coding_gene	X	1855876	-	Transcript:T26C11.7.1	CEOPX024	1	1855876	1855859	1860925	-	1855876	-5049	18	5067	4846	high	NA
RW11620	F19F10.1	F19F10.1	F19F10.1	Live		Bombardment	promoter::H1::cherry	stIs11620	yes	ttttgctcaaaacagtttcagtg	tttgatctttgttgggcgtag	NA	WBGene00017598	protein_coding_gene	V	7563256	+	Transcript:F19F10.1.1	NA	NA	NA	7559643	7562719	+	7563256	-3614	-537	3077	4473	high	NA
XIL01071	F22F1.3	F22F1.3	F22F1.3	Live		Bombardment	promoter::H1::cherry	thuIs1071	yes	ccctcgcaagttcaaacata	CAGCTTCTCTGACGATTTTGG	NA	WBGene00017715	protein_coding_gene	X	8163068	-	Transcript:F22F1.3.1	NA	NA	NA	8162972	8164125	-	8163068	-1057	97	1154	6873	high	NA
XIL0516	F33H1.4	F33H1.4	F33H1.4	Live		Bombardment	promoter::H1::cherry	thuIs516	yes	tggatactcgaaccgtgttg	CGTCGACTGTCGGAAGAACT	NA	WBGene00009365	protein_coding_gene	II	10174674	+	Transcript:F33H1.4.1	CEOP2713	2	10172925	10172351	10174972	+	10174674	-2324	298	2622	397	low	CEOP2713, an operon with short(<1kb) upstream intergenic
XIL0988	F47E1.3	F47E1.3	F47E1.3	Live		Bombardment	promoter::H1::cherry	thuIs988	yes	agcgctggaaaggtgaagta	TGCCTGAGACATGAAACAGC	NA	WBGene00018567	protein_coding_gene	X	9046213	+	Transcript:F47E1.3.1	NA	NA	NA	9040942	9046365	+	9046213	-5272	152	5424	5158	high	NA
RW10542	ceh-41	ceh-41	T26C11.5	Live	yes	Bombardment	promoter::H1::cherry	stIs10542	yes	ttcttttcttcctaattggctcgtgaat	aacaaaatgctgggacatctgaaattatgataatgg	NA	WBGene00000462	protein_coding_gene	X	1848675	-	Transcript:T26C11.5.1	CEOPX024	4	1855876	1848658	1851069	-	1848675	-2394	18	2412	1379	high	NA
SD1433	ceh-41	ceh-41	T26C11.5	Live	yes	Bombardment	promoter::H1::cherry	NA	yes	ttcttttcttcctaattggctcgtgaat	aacaaaatgctgggacatctgaaattatgataatgg	NA	WBGene00000462	protein_coding_gene	X	1848675	-	Transcript:T26C11.5.1	CEOPX024	4	1855876	1848658	1851069	-	1848675	-2394	18	2412	1379	high	NA
XIL0671	F52B5.7	F52B5.7	F52B5.7	Live		Bombardment	promoter::H1::cherry	thuIs671	yes	ccaatttgcaaacagtaagtcg	ATCGGGATTTTGTTCGTGTC	NA	WBGene00009923	protein_coding_gene	I	8315318	-	Transcript:F52B5.7.1	NA	NA	NA	8314751	8316811	-	8315318	-1493	568	2061	935	low	NA
XIL0905	fax-1	fax-1	F56E3.4	Live		Bombardment	promoter::H1::cherry	thuIs905	yes	aaccacttcagaggcaaggtt	TTGGAGGAGGAAAGAGCAAA	NA	WBGene00001400	protein_coding_gene	X	3199289	-	Transcript:F56E3.4b.1	NA	NA	NA	3198762	3203915	-	3199289	-4626	528	5154	5789	high	NA
XIL0562	fkh-3	fkh-3	C29F7.4	Live		Bombardment	promoter::H1::cherry	thuIs562	yes	tgaaactgtcgctgaacagg	TTGCGTCGATTGACTGAAAG	NA	WBGene00001435	protein_coding_gene	X	13423427	-	Transcript:C29F7.4a.1	NA	NA	NA	13423242	13427425	-	13423427	-3998	186	4184	3899	high	NA
XIL0995	fkh-4	fkh-4	C29F7.5	Live		Bombardment	promoter::H1::cherry	thuIs995	yes	cggagacatcatcggaaact	TGAGTATTGTCCCGCATTGA	NA	WBGene00001436	protein_coding_gene	X	13428842	-	Transcript:C29F7.5.1	NA	NA	NA	13423362	13428777	-	13428842					low	dubious primer sequence
RW10506	fkh-5	fkh-5	F26A1.2	Live		Bombardment	promoter::H1::cherry	stIs10506	yes	aattttggcaaacctgaatcaataggac	tgtaagggcatattgcatggtaagtgactttagattgaata	NA	WBGene00001437	protein_coding_gene	III	4844662	+	Transcript:F26A1.2.1	NA	NA	NA	4842581	4844679	+	4844662	-2082	17	2099	252	high	covers upstream gene's promoter
XIL01129	ceh-48	ceh-48	C17H12.9	Live	yes	Bombardment	promoter::H1::cherry	thuIs1129	yes	ggtcgaatgagcaatgaaca	CCATTGAAAGAATTGCGTGA	NA	WBGene00015934	protein_coding_gene	IV	6812125	+	Transcript:C17H12.9.1	NA	NA	NA	6809600	6812209	+	6812125	-2526	84	2610	2528	high	NA
XIL01130	ceh-48	ceh-48	C17H12.9	Live	yes	Bombardment	promoter::H1::cherry	thuIs1130	yes	ggtcgaatgagcaatgaaca	CCATTGAAAGAATTGCGTGA	NA	WBGene00015934	protein_coding_gene	IV	6812125	+	Transcript:C17H12.9.1	NA	NA	NA	6809600	6812209	+	6812125	-2526	84	2610	2528	high	NA
XIL0232	fkh-6	fkh-6	B0286.5	Live		Bombardment	promoter::H1::cherry	thuIs232	yes	ccagtaaagcctcccgaact	GGCTTGTCAATCGAATTTCC	NA	WBGene00001438	protein_coding_gene	II	4383288	-	Transcript:B0286.5.1	NA	NA	NA	4383064	4388281	-	4383288	-4993	225	5218	335	low	long intron not covered by the promoter
XIL0219	fkh-8	fkh-8	F40H3.4	Live		Bombardment	promoter::H1::cherry	thuIs219	yes	tggttccacgttgtcatgtt	AGTCCACCTTTGGCAATGAG	NA	WBGene00001440	protein_coding_gene	II	6191374	-	Transcript:F40H3.4.1	NA	NA	NA	6191316	6192916	-	6191374	-1542	59	1601	1555	high	NA
RW11537	flh-1	flh-1	Y11D7A.12	Live		Bombardment	promoter::H1::cherry	stIs11537	yes	atatcaaattgcaacgggaagaaatagc	cgattctggcgaatacatcctccga	NA	WBGene00012435	protein_coding_gene	IV	9264231	-	Transcript:Y11D7A.12a.1	NA	NA	NA	9264214	9269470	-	9264231	-5239	18	5257	1582	high	NA
XIL0878	frpr-9	frpr-9	F53B7.2	Live		Bombardment	promoter::H1::cherry	thuIs878	yes	aaaaatgagccatgatacagctt	CCGAATAATCGAATGGTTGC	NA	WBGene00009965	protein_coding_gene	V	10992099	+	Transcript:F53B7.2a.1	NA	NA	NA	10987504	10992196	+	10992099	-4596	97	4693	11325	low	NA
OP444	ceh-53	ceh-53	C09G12.1	Live	yes	fosmid	GFP protein fusion	wgIs444	yes	NA	NA	NA	WBGene00015651	protein_coding_gene	IV	3498268	+	Transcript:C09G12.1.1	NA	NA	NA	NA	NA	NA
XIL0552	gei-13	gei-13	F58A4.11	Live		Bombardment	promoter::H1::cherry	thuIs552	yes	tgtgcaactttgacggctta	GCCAAGCGATGCAGTAAAAT	NA	WBGene00001570	protein_coding_gene	III	9637097	-	Transcript:F58A4.11.1	NA	NA	NA	9637032	9641694	-	9637097	-4597	66	4663	13360	low	NA
RW11730	gei-8	gei-8	C14B9.6	Live		Bombardment	promoter::H1::cherry	stIs11730	yes	cgtcaatttttatgcctctgtg	tgtatggcagatagcacacca	NA	WBGene00001565	protein_coding_gene	III	8121060	-	Transcript:C14B9.6a.1	NA	NA	NA	8125498	8130429	-	8121060	-9369	-4437	4932	8534	low	NA
XIL0700	ceh-57	ceh-57	C07E3.5	Live	yes	Bombardment	promoter::H1::cherry	thuIs700	yes	gttcgatcgcaagaagaagc	CGATATGGCTTGTTGGATCA	NA	WBGene00007416	protein_coding_gene	II	10365627	-	Transcript:C07E3.5.1	NA	NA	NA	10365416	10367974	-	10365627	-2347	212	2559	2288	high	NA
XIL0701	ceh-57	ceh-57	C07E3.5	Live	yes	Bombardment	promoter::H1::cherry	thuIs701	yes	gttcgatcgcaagaagaagc	CGATATGGCTTGTTGGATCA	NA	WBGene00007416	protein_coding_gene	II	10365627	-	Transcript:C07E3.5.1	NA	NA	NA	10365416	10367974	-	10365627	-2347	212	2559	2288	high	NA
XIL01117	gla-3	gla-3	T02E1.3	Live		Bombardment	promoter::H1::cherry	thuIs1117	yes	ctgtgccaacattaccatcg	GAGGCTGAGGTTGAAAAGAAAA	NA	WBGene00011376	protein_coding_gene	I	8214698	+	Transcript:T02E1.3b.1	NA	NA	NA	8212236	8214818	+	8214698	-2463	120	2583	515	low	does not cover upstream gene
RW10458	glp-1	glp-1	F02A9.6	Live		Bombardment	promoter::H1::cherry	stIs10458	yes	gcacatttttcgaactaaaaatcgttga	tgttgtgttcgctgttcgagattctgttattattagttgtt	NA	WBGene00001609	protein_coding_gene	III	9092313	+	Transcript:F02A9.6.1	NA	NA	NA	9089508	9092312	+	9092313	-2806	-1	2805	2940	high	NA
RW11033	ceh-58	C07E3.6	C07E3.6	Live	yes	Bombardment	promoter::H1::cherry	stIs11033	yes	aagtggcctatcacttttgggattattg	gccttgaaaggcggacatttttgag	NA	WBGene00007417	protein_coding_gene	II	10369582	-	Transcript:C07E3.6.1	NA	NA	NA	10369565	10374689	-	10369582	-5107	18	5125	15771	low	NA
RW11034	ceh-58	C07E3.6	C07E3.6	Live	yes	Bombardment	promoter::H1::cherry	stIs11034	yes	aagtggcctatcacttttgggattattg	gccttgaaaggcggacatttttgag	NA	WBGene00007417	protein_coding_gene	II	10369582	-	Transcript:C07E3.6.1	NA	NA	NA	10369565	10374689	-	10369582	-5107	18	5125	15771	low	NA
SD1794	ceh-58	C07E3.6	C07E3.6	Live	yes	Bombardment	promoter::H1::cherry	NA	yes	aagtggcctatcacttttgggattattg	gccttgaaaggcggacatttttgag	NA	WBGene00007417	protein_coding_gene	II	10369582	-	Transcript:C07E3.6.1	NA	NA	NA	10369565	10374689	-	10369582	-5107	18	5125	15771	low	NA
XIL0590	ham-2	ham-2	C07A12.1	Live		Bombardment	promoter::H1::cherry	thuIs590	yes	aggttcgaacatgcgacag	CAATTGCAACACCGACACAT	NA	WBGene00001821	protein_coding_gene	X	4557135	+	Transcript:C07A12.1c.1	NA	NA	NA	4551917	4557187	+	4557135	-5219	52	5271	9300	low	NA
RW11776	hbl-1	hbl-1	F13D11.2	Live		Bombardment	promoter::H1::cherry	stIs11776	yes	ttcggtttgtaatggaacagg	agaagaggcaaaaagtccagg	NA	WBGene00001824	protein_coding_gene	X	5822277	+	Transcript:F13D11.2a.1	NA	NA	NA	5817344	5822266	+	5822277	-4934	-11	4923	16369	low	NA
OP87	ceh-6	ceh-6	K02B12.1	Live	yes	fosmid	GFP protein fusion	wgIs87	yes	NA	NA	NA	WBGene00000431	protein_coding_gene	I	8502260	-	Transcript:K02B12.1.1	NA	NA	NA	NA	NA	NA
XIL031	hlh-10	hlh-10	ZK682.4	Live		Bombardment	promoter::H1::GFP	thuIs31	yes	ttcatccatccgccagtcgaat	GCCACATGATTCCATCACTTGCAT	NA	WBGene00001954	protein_coding_gene	V	9282051	-	Transcript:ZK682.4.1	NA	NA	NA	9281413	9283350	-	9282051	-1299	639	1938	2453	high	NA
XIL0155	hlh-15	hlh-15	C43H6.8	Live		Bombardment	promoter::H1::cherry	thuIs155	yes	gtttgggaaaagggaagagc	AGACGTGGTGTCCAATCCTC	NA	WBGene00001959	protein_coding_gene	X	2413288	-	Transcript:C43H6.8.1	CEOPX032	2	2419877	2413253	2418535	-	2413288	-5247	36	5283	779	low	CEOPX032, a long operon
XIL0869	hlh-17	hlh-17	F38C2.2	Live		Bombardment	promoter::H1::cherry	thuIs869	yes	tgggtactactacaaacgccaag	CTCCATtgtaacgacaactatttcc	NA	WBGene00001961	protein_coding_gene	IV	16254871	+	Transcript:F38C2.2.1	NA	NA	NA	16250149	16254876	+	16254871	-4723	5	4728	3084	high	NA
XIL0684	ceh-63	ceh-63	C02F12.10	Live	yes	Bombardment	promoter::H1::cherry	thuIs684	yes	ttatttatgaggcgcccaac	GGTGTCATTTGACCATGGAA	NA	WBGene00045215	protein_coding_gene	X	3673688	-	Transcript:C02F12.10a.1	NA	NA	NA	3673576	3674743	-	3673688	-1055	113	1168	566	low	NA
XIL0685	ceh-63	ceh-63	C02F12.10	Live	yes	Bombardment	promoter::H1::cherry	thuIs685	yes	ttatttatgaggcgcccaac	GGTGTCATTTGACCATGGAA	NA	WBGene00045215	protein_coding_gene	X	3673688	-	Transcript:C02F12.10a.1	NA	NA	NA	3673576	3674743	-	3673688	-1055	113	1168	566	low	NA
XIL022	hlh-19	hlh-19	F57C12.3	Live		Bombardment	promoter::H1::GFP	thuIs22	yes	cactgtagttgtgtgattggctt	ATGTTGAATGCGTTGCCGATT	NA	WBGene00001962	protein_coding_gene	X	557119	-	Transcript:F57C12.3.1	NA	NA	NA	556248	558146	-	557119	-1027	872	1899	1071	high	NA
RW10149	hlh-26	hlh-26	C17C3.8	Live		Bombardment	promoter::H1::cherry	stIs10149	yes	ccattcgtgtttttggcttttcatt	tatgagtcaaggatctgaaatataataataatagttaaca	NA	WBGene00001965	protein_coding_gene	II	5533722	-	Transcript:C17C3.8.1	NA	NA	NA	5533723	5535898	-	5533722	-2176	0	2176	1518	high	NA
XIL0214	hlh-28	hlh-28	F31A3.2	Live		Bombardment	promoter::H1::cherry	thuIs214	yes	atagacgcgagccttgtcat	TTCCGTTCGGAAACTGATTT	NA	WBGene00001967	protein_coding_gene	X	17551057	+	Transcript:F31A3.2.1	NA	NA	NA	17549623	17551145	+	17551057	-1435	88	1523	2420	high	NA
XIL0105	hlh-29	hlh-29	F31A3.4	Live		Bombardment	promoter::H1::GFP	thuIs105	yes	agtgctccagtccatttcgt	TTCCGTTCGGAAACTGATTT	NA	WBGene00001968	protein_coding_gene	X	17548637	-	Transcript:F31A3.4.1	NA	NA	NA	17548549	17550035	-	17548637	-1398	89	1487	2420	high	NA
XIL0816	ceh-81	ceh-81	F45C12.3	Live	yes	Bombardment	promoter::H1::cherry	thuIs816	yes	ctcctgaacgaggctcaact	AACGGATCCCTGGAAGAAGT	NA	WBGene00018434	protein_coding_gene	II	1730403	+	Transcript:F45C12.3.1	NA	NA	NA	1729310	1730535	+	1730403	-1094	132	1226	429	low	NA
XIL0817	ceh-81	ceh-81	F45C12.3	Live	yes	Bombardment	promoter::H1::cherry	thuIs817	yes	ctcctgaacgaggctcaact	AACGGATCCCTGGAAGAAGT	NA	WBGene00018434	protein_coding_gene	II	1730403	+	Transcript:F45C12.3.1	NA	NA	NA	1729310	1730535	+	1730403	-1094	132	1226	429	low	NA
XIL0173	hlh-33	hlh-33	Y39A3CR.6	Live		Bombardment	promoter::H1::cherry	thuIs173	yes	catatctcgaccccacgact	CTTCCCTTCGTCGTTTTTCA	NA	WBGene00021446	protein_coding_gene	III	1855393	+	Transcript:Y39A3CR.6.1	NA	NA	NA	1852854	1855492	+	1855393	-2540	99	2639	2923	high	NA
XIL0749	hlh-34	hlh-34	T01D3.2	Live		Bombardment	promoter::H1::GFP	thuIs749	yes	gtaggcaaatgcatccaggt	GTCTTCTCTGCTGGGCTTGT	NA	WBGene00011327	protein_coding_gene	V	13707355	-	Transcript:T01D3.2.1	NA	NA	NA	13707242	13708393	-	13707355	-1038	114	1152	187	high	in T01D3.3
RW10934	hmg-11	hmg-11	T05A7.4	Live		Bombardment	promoter::H1::cherry	stIs10934	yes	caaaacttctcaccttcaaaatctgtgg	tccaacttctccactcattctgaaaatttatacatttttat	NA	WBGene00001976	protein_coding_gene	II	4673086	+	Transcript:T05A7.4.1	NA	NA	NA	4670804	4673103	+	4673086	-2283	17	2300	1347	high	NA
XIL01107	ceh-83	ceh-83	F45C12.15	Live	yes	Bombardment	promoter::H1::cherry	thuIs1107	yes	ggtccagggagacgtgaata	TCCACTGGTGTCTGTTGTTGA	NA	WBGene00018446	protein_coding_gene	II	1736423	-	Transcript:F45C12.15.1	NA	NA	NA	1735874	1737851	-	1736423	-1428	550	1978	446	low	NA
XIL01108	ceh-83	ceh-83	F45C12.15	Live	yes	Bombardment	promoter::H1::cherry	thuIs1108	yes	ggtccagggagacgtgaata	TCCACTGGTGTCTGTTGTTGA	NA	WBGene00018446	protein_coding_gene	II	1736423	-	Transcript:F45C12.15.1	NA	NA	NA	1735874	1737851	-	1736423	-1428	550	1978	446	low	NA
XIL0718	hmg-12	hmg-12	Y17G7A.1	Live		Bombardment	promoter::H1::cherry	thuIs718	yes	gatcgaagagcgtgtgcttt	CGGAAAGACTCCGATCCATA	NA	WBGene00001977	protein_coding_gene	II	11916514	+	Transcript:Y17G7A.1.1	NA	NA	NA	11915468	11916581	+	11916514	-1047	67	1114	669	low	NA
XIL0254	hmg-20	hmg-20	W02D9.3	Live		Bombardment	promoter::H1::cherry	thuIs254	yes	gcctgacaaaaagcgacttc	GCAGCTTCATCCTCTTCGAC	NA	WBGene00012209	protein_coding_gene	I	12535327	+	Transcript:W02D9.3.1	NA	NA	NA	12534041	12535409	+	12535327	-1287	82	1369	1205	high	NA
XIL0467	ceh-88	ceh-88	C49C3.5	Live	yes	Bombardment	promoter::H1::cherry	thuIs467	yes	cgcctggtctgatgtatgtg	CCAGACGGTCCGGTATTATG	NA	WBGene00008195	protein_coding_gene	IV	17329205	+	Transcript:C49C3.5.1	NA	NA	NA	17328558	17329239	+	17329205	-648	34	682	575	low	NA
XIL238	ceh-88	ceh-88	C49C3.5	Live	yes	mos1	promoter::H1::cherry	thuSi38	yes	CGCCTGGTCTGATGTATGTGtttg	CCAGACGGTCCGGTATTATGaaagttg	NA	WBGene00008195	protein_coding_gene	IV	17329205	+	Transcript:C49C3.5.1	NA	NA	NA	17328558	17329239	+	17329205	-648	34	682	575	low	NA
RW11636	hmg-4	hmg-4	T20B12.8	Live		Bombardment	promoter::H1::cherry	stIs11636	yes	ttccttgtcgcatcagttagg	cagcgattctgaaaattgtttg	NA	WBGene00001974	protein_coding_gene	III	7381595	-	Transcript:T20B12.8.1	CEOP3432	1	7381595	7381589	7384669	-	7381595	-3074	7	3081	524	low	upstream gene's otherside is short(<1kb)
XIL0778	hmg-6	hmg-6	F47G4.6	Live		Bombardment	promoter::H1::cherry	thuIs778	yes	ggtgtactgtgggattactgtatga	TCTGACCAAAGGTGGCGTAT	NA	WBGene00009827	protein_coding_gene	I	14059420	+	Transcript:F47G4.6.1	NA	NA	NA	14057883	14060213	+	14059420	-1538	793	2331	2526	high	NA
XIL01019	ceh-9	ceh-9	Y65B4BR.9	Live	yes	Bombardment	promoter::H1::cherry	thuIs1019	yes	ttggaaatgtgggatttttca	CTGAGGCTTCACATCAGACG	NA	WBGene00000434	protein_coding_gene	I	566391	-	Transcript:Y65B4BR.9.1	NA	NA	NA	566320	569882	-	566391	-3491	72	3563	6049	high	NA
XIL01020	ceh-9	ceh-9	Y65B4BR.9	Live	yes	Bombardment	promoter::H1::cherry	thuIs1020	yes	ttggaaatgtgggatttttca	CTGAGGCTTCACATCAGACG	NA	WBGene00000434	protein_coding_gene	I	566391	-	Transcript:Y65B4BR.9.1	NA	NA	NA	566320	569882	-	566391	-3491	72	3563	6049	high	NA
RW10439	hsf-1	hsf-1	Y53C10A.12	Live		Bombardment	promoter::H1::cherry	stIs10407;stIs10024	yes	tcgatttatttcccaccaaaatg	ttttacgaactagcacgcggtat	NA	WBGene00002004	protein_coding_gene	I	11961962	-	Transcript:Y53C10A.12.1	NA	NA	NA	11961962	11965130	-	11961962	-3168	1	3169	9298	low	NA
RW10719	irx-1	irx-1	C36F7.1	Live	yes	Bombardment	promoter::H1::cherry	stIs10719	yes	gactactgtagcgtttgcgtcgatttac	attggcaataggaatcattgtgatggtgt	NA	WBGene00007984	protein_coding_gene	I	9540885	-	Transcript:C36F7.1.1	CEOP1895	1	9540885	9540868	9546119	-	9540885	-5234	18	5252	7355	low	NA
RW11521	isw-1	isw-1	F37A4.8	Live		Bombardment	promoter::H1::cherry	stIs11521	yes	gcaaaaacgtccgtaacattgatagtgt	agactcgtgaaccgacattttctgtg	NA	WBGene00002169	protein_coding_gene	III	6710000	-	Transcript:F37A4.8.1	NA	NA	NA	6709983	6712204	-	6710000	-2204	18	2222	1944	high	NA
XIL049	ces-1	ces-1	F43G9.11	Live		Bombardment	promoter::H1::GFP	thuIs49	yes	aaggcatgaagcattgttga	GCCATAGTTGGGCTTGAAAA	NA	WBGene00000468	protein_coding_gene	I	8633949	+	Transcript:F43G9.11.1	NA	NA	NA	8632029	8634360	+	8633949	-1921	411	2332	2765	high	NA
XIL051	ces-1	ces-1	F43G9.11	Live		Bombardment	promoter::H1::GFP	thuIs51	yes	aaggcatgaagcattgttga	GCCATAGTTGGGCTTGAAAA	NA	WBGene00000468	protein_coding_gene	I	8633949	+	Transcript:F43G9.11.1	NA	NA	NA	8632029	8634360	+	8633949	-1921	411	2332	2765	high	NA
XIL0708	K04C1.3	K04C1.3	K04C1.3	Live		Bombardment	promoter::H1::cherry	thuIs708	yes	tttcaggcgacaaactctca	TTTGAGGAAAAACTTTGTGGAGA	NA	WBGene00010553	protein_coding_gene	X	14243393	-	Transcript:K04C1.3.1	NA	NA	NA	14243344	14245838	-	14243393	-2445	50	2495	2342	high	NA
RW11618	K09A11.1	K09A11.1	K09A11.1	Live		Bombardment	promoter::H1::cherry	stIs11618	yes	ggtcactttaaaacttgcaccgtttttt	cactcgtgattttaccatgtcctgtaagaccaataatattt	NA	WBGene00010704	protein_coding_gene	X	13262500	+	Transcript:K09A11.1.1	NA	NA	NA	13257474	13262517	+	13262500	-5027	17	5044	1605	high	NA
XIL0669	K11D12.12	K11D12.12	K11D12.12	Live		Bombardment	promoter::H1::cherry	thuIs669	yes	gcaaacgcgcaaacaaaa	AAATCGTTCCAGATGCTTCG	NA	WBGene00019651	protein_coding_gene	V	5052273	+	Transcript:K11D12.12.1	CEOP5564	2	5050175	5049355	5052365	+	5052273	-2919	92	3011	473	low	CEOP5564, a long operon
XIL011	cey-1	cey-1	F33A8.3	Live		Bombardment	promoter::H1::GFP	thuIs11	yes	cctcccagtcgaaactac	TGTCAGTGCGGTTGATGAAT	NA	WBGene00000472	protein_coding_gene	II	11041127	-	Transcript:F33A8.3.1	NA	NA	NA	11040638	11043000	-	11041127	-1873	490	2363	3011	high	NA
XIL052	cey-1	cey-1	F33A8.3	Live		Bombardment	promoter::H1::GFP	thuIs52	yes	cctcccagtcgaaactac	TGTCAGTGCGGTTGATGAAT	NA	WBGene00000472	protein_coding_gene	II	11041127	-	Transcript:F33A8.3.1	NA	NA	NA	11040638	11043000	-	11041127	-1873	490	2363	3011	high	NA
XIL01074	K11H3.4	K11H3.4	K11H3.4	Live		Bombardment	promoter::H1::cherry	thuIs1074	yes	agcctgtccgagtttgtgat	TCCTGGCTCGTATCCACTTC	NA	WBGene00010781	pseudogene	III	9832959	+	Pseudogene:K11H3.4	CEOP3882	1	9832959	9831959	9832999	+	9832959	-1001	40	1041	704	low	NA
XIL0716	klf-3	klf-3	F54H5.4	Live		Bombardment	promoter::H1::cherry	thuIs716	yes	tgcctctatcttcgcttttca	TCAATTGCCGGAACATTTTT	NA	WBGene00003480	protein_coding_gene	II	6619385	+	Transcript:F54H5.4a.1	NA	NA	NA	6617138	6619473	+	6619385	-2248	88	2336	10029	low	NA
XIL0831	klu-1	ZK337.2	ZK337.2	Live		Bombardment	promoter::H1::cherry	thuIs831	yes	gtgtccacccatgactaccc	TTGAGGGAGCTTGCTCGTAT	NA	WBGene00013970	protein_coding_gene	I	14975424	+	Transcript:ZK337.2.1	NA	NA	NA	14972729	14977807	+	14975424	-2696	2383	5079	6957	high	NA
XIL0306	klu-2	ZC328.2	ZC328.2	Live		Bombardment	promoter::H1::cherry	thuIs306	yes	cgaaccatgttcccactaca	CTGCAACTGACCGATGAAAA	NA	WBGene00022592	protein_coding_gene	I	6390939	-	Transcript:ZC328.2.1	NA	NA	NA	6389127	6395643	-	6390939	-4704	1813	6517	1489	high	NA
XIL0917	lep-2	Y55F3AM.6	Y55F3AM.6	Live		Bombardment	promoter::H1::cherry	thuIs917	yes	ttttgaagctctcggtaagc	GGTGTTGCCTTTTGAGCAAT	NA	WBGene00002278	protein_coding_gene	IV	992292	+	Transcript:Y55F3AM.6a.1	CEOP4044	1	992292	990628	992354	+	992292	-1665	62	1727	1853	high	NA
RW11790	let-391	tag-146	C27A12.3	Live		Bombardment	promoter::H1::cherry	stIs11790	yes	ttttaggcgttttaaggttttca	tcgaattttaggatctggaaaaa	NA	WBGene00006492	protein_coding_gene	I	6038431	+	Transcript:C27A12.3.1	CEOP1292	1	6038431	6033458	6038418	+	6038431	-4974	-13	4961	953	high	covers upstream gene's promoter
RW11431	chd-7	chd-7	T04D1.4	Live		Bombardment	promoter::H1::cherry	stIs11431	yes	aaattgtacatttgccgatttaccgaat	atctgccatttgggacatttgtgga	NA	WBGene00007053	protein_coding_gene	I	4698434	-	Transcript:T04D1.4.1	NA	NA	NA	4697850	4703091	-	4698434	-4657	585	5242	6188	high	NA
RW11446	chd-7	chd-7	T04D1.4	Live		Bombardment	promoter::H1::cherry	stIs11446	yes	aaattgtacatttgccgatttaccgaat	atctgccatttgggacatttgtgga	NA	WBGene00007053	protein_coding_gene	I	4698434	-	Transcript:T04D1.4.1	NA	NA	NA	4697850	4703091	-	4698434	-4657	585	5242	6188	high	NA
XIL01188	let-526	let-526	C01G8.9	Live		Bombardment	promoter::H1::cherry	thuIs1188	yes	ccaatacaaactgctttgaaagtg	ATGATGCTGTGGAGGGTGTT	NA	WBGene00002717	protein_coding_gene	I	5310726	-	Transcript:C01G8.9a.1	CEOP1236	3	5319271	5310631	5314397	-	5310726	-3671	96	3767	3607	high	NA
XIL0983	lim-7	lim-7	C04F1.3	Live	yes	Bombardment	promoter::H1::cherry	thuIs983	yes	ccgacgattacgtccaaagt	ACCAATTTCGAGATCCGATG	NA	WBGene00002989	protein_coding_gene	I	5716676	+	Transcript:C04F1.3.1	NA	NA	NA	5712392	5716750	+	5716676	-4285	74	4359	11126	low	NA
RW10538	lin-26	lin-26	F18A1.2	Live		Bombardment	promoter::H1::cherry	stIs10538	yes	ggcaatgtgtctactcgtccatctattc	cacaaatttagaaagcatctgaaaataatcaattaaaaatt	NA	WBGene00003012	protein_coding_gene	II	7682475	+	Transcript:F18A1.2a.1	CEOP2300	3	7668006	7680448	7682492	+	7682475	-2028	17	2045	277	low	CEOP2300, a long operon
XIL020	cky-1	cky-1	C15C8.2	Live		Bombardment	promoter::H1::GFP	thuIs20	yes	cagtcgctcaacatcctcaa	TGATCTGATCTCTGCGTTGC	NA	WBGene00000521	protein_coding_gene	V	12736751	+	Transcript:C15C8.2.1	NA	NA	NA	12735765	12738524	+	12736751	-987	1773	2760	775	high	long intron covered by the promoter
XIL021	cky-1	cky-1	C15C8.2	Live		Bombardment	promoter::H1::GFP	thuIs21	yes	cagtcgctcaacatcctcaa	TGATCTGATCTCTGCGTTGC	NA	WBGene00000521	protein_coding_gene	V	12736751	+	Transcript:C15C8.2.1	NA	NA	NA	12735765	12738524	+	12736751	-987	1773	2760	775	high	long intron covered by the promoter
XIL028	cky-1	cky-1	C15C8.2	Live		Bombardment	promoter::H1::GFP	thuIs28	yes	cagtcgctcaacatcctcaa	TGATCTGATCTCTGCGTTGC	NA	WBGene00000521	protein_coding_gene	V	12736751	+	Transcript:C15C8.2.1	NA	NA	NA	12735765	12738524	+	12736751	-987	1773	2760	775	high	long intron covered by the promoter
XIL01046	lin-29	lin-29a	W03C9.4	Live		Bombardment	promoter::H1::cherry	thuIs1046	yes	caacaatttggcccgtttta	CCAGTGGTGGTTCCAGCTAT	NA	WBGene00003015	protein_coding_gene	II	11933224	-	Transcript:W03C9.4a.1	NA	NA	NA	11933154	11937201	-	11933224	-3977	71	4048	15539	low	NA
RW10637	lin-32	lin-32	T14F9.5	Live		Bombardment	promoter::H1::cherry	stIs10637	yes	gtatgaaatgaacaaatcatgcggactt	gtattgctcccagctcatggttgg	NA	WBGene00003018	protein_coding_gene	X	2230085	-	Transcript:T14F9.5.1	NA	NA	NA	2230068	2233777	-	2230085	-3692	18	3710	4241	high	NA
XIL0826	lin-36	lin-36	F44B9.6	Live		Bombardment	promoter::H1::cherry	thuIs826	yes	tgctggagttgttggagatg	CACCGTCACGTGTGAGTCTT	NA	WBGene00003021	protein_coding_gene	III	8020870	-	Transcript:F44B9.6.1	CEOP3468	1	8020870	8020787	8022546	-	8020870	-1676	84	1760	1593	high	NA
PS3662	cog-1	cog-1	R03C1.3	Live	yes	fosmid	GFP protein fusion	syIs63	yes	NA	NA	NA	WBGene00000584	protein_coding_gene	II	14902519	+	Transcript:R03C1.3a.1	NA	NA	NA	NA	NA	NA
XIL0495	lin-54	lin-54	JC8.6	Live		Bombardment	promoter::H1::cherry	thuIs495	yes	caaactcacggagcatgaaa	TCGATAAATTCGGCACCTTC	NA	WBGene00003037	protein_coding_gene	IV	13241068	+	Transcript:JC8.6a.1	CEOP4536	1	13241068	13240016	13241162	+	13241068	-1053	94	1147	508	low	NA
XIL01010	crh-1	crh-1	Y41C4A.4	Live		Bombardment	promoter::H1::cherry	thuIs1010	yes	cctgccgatttgtgtctttttg	CGTTTTGTTGTGGTCCTCCT	NA	WBGene00000793	protein_coding_gene	III	11689778	+	Transcript:Y41C4A.4f.1	NA	NA	NA	11687747	11691319	+	11689778	-2032	1541	3573	33678	low	NA
XIL01011	crh-1	crh-1	Y41C4A.4	Live		Bombardment	promoter::H1::cherry	thuIs1011	yes	cctgccgatttgtgtctttttg	CGTTTTGTTGTGGTCCTCCT	NA	WBGene00000793	protein_coding_gene	III	11689778	+	Transcript:Y41C4A.4f.1	NA	NA	NA	11687747	11691319	+	11689778	-2032	1541	3573	33678	low	NA
XIL0530	lin-59	lin-59	T12F5.4	Live		Bombardment	promoter::H1::cherry	thuIs530	yes	cattcctgtagattttgcacca	GAGCACCCTGCTGTTGGTAT	NA	WBGene00003040	protein_coding_gene	I	3721060	-	Transcript:T12F5.4.1	NA	NA	NA	3719113	3723844	-	3721060	-2784	1948	4732	6001	high	NA
RW11427	lir-2	lir-2a	F18A1.4	Live		Bombardment	promoter::H1::cherry	stIs11427	yes	ttcaacaatactggacacgactacgaga	gccattagctgccaacatgactgtcactgatct	NA	WBGene00003045	protein_coding_gene	II	7668006	+	Transcript:F18A1.4a.1	CEOP2300	1	7668006	7665790	7668023	+	7668006	-2217	17	2234	1076	high	NA
RW11784	crh-2	crh-2	C27D6.4	Live		Bombardment	promoter::H1::cherry	stIs11784	yes	acttttccctcacatctccgt	gtgtcgcgatcgtcttttt	NA	WBGene00016162	protein_coding_gene	II	5181072	-	Transcript:C27D6.4a.1	NA	NA	NA	5181063	5185946	-	5181072	-4874	10	4883		low	long intergenic
RW10946	lpd-2	lpd-2	C48E7.3	Live		Bombardment	promoter::H1::cherry	stIs10946	yes	atttacagattgaaaatctggaatgccc	ttgctccgtttcggtcatctgaaagaaacgttttttttga	NA	WBGene00003059	protein_coding_gene	I	6253701	+	Transcript:C48E7.3.1	CEOP1316	2	6253084	6251252	6253718	+	6253701	-2450	17	2467	226	low	CEOP1316, an operon with short(<1kb) upstream intergenic
XIL0167	ctbp-1	ctbp-1b	F49E10.5	Live		Bombardment	promoter::H1::cherry	thuIs167	yes	aagtaggcaaaggggaggtc	AAAGCCTGTTGTGGATCTGG	NA	WBGene00006424	protein_coding_gene	X	5867874	+	Transcript:F49E10.5b.1	NA	NA	NA	5864744	5869423	+	5867874	-3131	1549	4680	13700	low	NA
XIL0168	ctbp-1	ctbp-1b	F49E10.5	Live		Bombardment	promoter::H1::cherry	thuIs168	yes	aagtaggcaaaggggaggtc	AAAGCCTGTTGTGGATCTGG	NA	WBGene00006424	protein_coding_gene	X	5867874	+	Transcript:F49E10.5b.1	NA	NA	NA	5864744	5869423	+	5867874	-3131	1549	4680	13700	low	NA
XIL0594	mab-3	mab-3	Y53C12B.5	Live		Bombardment	promoter::H1::cherry	thuIs594	yes	cttctctttccatgatcacacg	CCATCTCGGGATTTCTGTTG	NA	WBGene00003100	protein_coding_gene	II	9736315	+	Transcript:Y53C12B.5b.1	NA	NA	NA	9731869	9736364	+	9736315	-4447	49	4496	11789	low	NA
XIL057	mab-9	mab-9	T27A1.6	Live		Bombardment	promoter::H1::GFP	thuIs57	yes	ccaaaatgtcgaaaaccaca	AACGGGCTCCGAATCTTTAT	NA	WBGene00003106	protein_coding_gene	II	516156	+	Transcript:T27A1.6.1	NA	NA	NA	514712	516206	+	516156	-1445	50	1495	6830	high	NA
XIL01171	madf-4	madf-4	T07C12.11	Live		Bombardment	promoter::H1::cherry	thuIs1171	yes	aaatttgaaagtttgagcataaattg	CACGGGTTACGTTGAACAGA	NA	WBGene00011575	protein_coding_gene	V	9962474	-	Transcript:T07C12.11.1	NA	NA	NA	9962383	9965560	-	9962474	-3086	92	3178	4210	high	NA
XIL0705	madf-9	madf-9	ZC416.1	Live		Bombardment	promoter::H1::cherry	thuIs705	yes	gcctgataggagaggtgtgc	CCGTGTCTTCCGAGTGTTCT	NA	WBGene00022608	protein_coding_gene	IV	3637080	+	Transcript:ZC416.1.1	NA	NA	NA	3635328	3637104	+	3637080	-1753	24	1777	1673	high	NA
XIL043	mbf-1	mbf-1	H21P03.1	Live		Bombardment	promoter::H1::GFP	thuIs43	yes	tctttgctaaccggctgtct	TCATTGTGACCGAGTTTGGA	NA	WBGene00003148	protein_coding_gene	IV	11480152	-	Transcript:H21P03.1.1	CEOP4444	1	11480152	11480098	11480929	-	11480152	-777	55	832	701	low	NA
XIL0695	mbr-1	mbr-1	T01C1.2	Live		Bombardment	promoter::H1::cherry	thuIs695	yes	cacacacgattgtaaacgacaa	AAATGGGAAGACATCGCAAG	NA	WBGene00011315	protein_coding_gene	X	10722047	-	Transcript:T01C1.2.1	NA	NA	NA	10722004	10727576	-	10722047	-5529	44	5573	12279	low	NA
XIL071	mdl-1	mdl-1	R03E9.1	Live		Bombardment	promoter::H1::GFP	thuIs71	yes	caaagttcttggagccgttt	TGTCCAAGGTTGAGTTGCTG	NA	WBGene00003163	protein_coding_gene	X	6742486	+	Transcript:R03E9.1.1	NA	NA	NA	6739929	6742511	+	6742486	-2558	25	2583	9243	low	NA
XIL229	daf-3	daf-3	F25E2.5	Live		mos1	promoter::H1::cherry	thuSi29	yes	TGGATGACTGCCACGTAGGTAATAT	ATTATGATGATCACCCATTTATGTGTACTCTGACTa	NA	WBGene00000899	protein_coding_gene	X	825426	-	Transcript:F25E2.5a.1	NA	NA	NA	825409	830632	-	825426	-5206	18	5224	5091	high	NA
RW11523	daf-3	daf-3a	F25E2.5	Live		Bombardment	promoter::H1::cherry	stIs11523	yes	tggatgactgccacgtaggtaatatttc	attatgatgatcacccatttatgtgtactctgact	NA	WBGene00000899	protein_coding_gene	X	825426	-	Transcript:F25E2.5a.1	NA	NA	NA	825409	830632	-	825426	-5206	18	5224	5091	high	NA
RW11525	daf-3	daf-3a	F25E2.5	Live		Bombardment	promoter::H1::cherry	stIs11525	yes	tggatgactgccacgtaggtaatatttc	attatgatgatcacccatttatgtgtactctgact	NA	WBGene00000899	protein_coding_gene	X	825426	-	Transcript:F25E2.5a.1	NA	NA	NA	825409	830632	-	825426	-5206	18	5224	5091	high	NA
RW11527	daf-3	daf-3a	F25E2.5	Live		Bombardment	promoter::H1::cherry	stIs11527	yes	tggatgactgccacgtaggtaatatttc	attatgatgatcacccatttatgtgtactctgact	NA	WBGene00000899	protein_coding_gene	X	825426	-	Transcript:F25E2.5a.1	NA	NA	NA	825409	830632	-	825426	-5206	18	5224	5091	high	NA
XIL9164	daf-3	daf-3	F25E2.5	Live		KI	sl2::cherry::H2B	thu164	yes	NA	NA	agactaaatcagtatctagt	WBGene00000899	protein_coding_gene	X	825426	-	Transcript:F25E2.5a.1	NA	NA	NA	NA	NA	NA
RW10927	mel-28	mel-28	C38D4.3	Live		Bombardment	promoter::H1::cherry	stIs10927	yes	cgtgtgcctttagacttacatgagatcc	cgaattttcattatccattctgaaaaaaaataaacctttgc	NA	WBGene00003210	protein_coding_gene	III	4786081	+	Transcript:C38D4.3.1	NA	NA	NA	4783721	4786098	+	4786081	-2361	17	2378	902	low	NA
XIL0900	mex-6	mex-6	AH6.5	Live		Bombardment	promoter::H1::cherry	thuIs900	yes	cagatgcgctggttatgttg	GCTGTTGATGTCCTGGAGGT	NA	WBGene00003231	protein_coding_gene	II	9524181	+	Transcript:AH6.5.1	NA	NA	NA	9521646	9524277	+	9524181	-2536	96	2632	661	low	NA
XIL055	mls-1	mls-1	H14A12.4	Live		Bombardment	promoter::H1::GFP	thuIs55	yes	ttcattttcgccgttctctc	CTCTTCACGGGATCAAGACC	NA	WBGene00003376	protein_coding_gene	III	7460408	+	Transcript:H14A12.4.1	NA	NA	NA	7459333	7461011	+	7460408	-1076	603	1679	965	low	NA
XIL01050	mls-2	mls-2	C39E6.4	Live	yes	Bombardment	promoter::H1::cherry	thuIs1050	yes	caccggaagttcagttgaatg	GCGAGCTCATTGTCGTCATA	NA	WBGene00003377	protein_coding_gene	X	4761612	-	Transcript:C39E6.4.1	NA	NA	NA	4761561	4767412	-	4761612	-5800	52	5852	5655	high	NA
XIL0149	mxl-1	mxl-1	T19B10.11	Live		Bombardment	promoter::H1::cherry	thuIs149	yes	tgcatcaaactggatgaaca	TCTGGTCATCTTCGAGGTCA	NA	WBGene00003509	protein_coding_gene	V	11244839	+	Transcript:T19B10.11.1	CEOP5280	3	11239706	11238817	11244872	+	11244839	-6023	33	6056	469	high	CEOP5280, a short operon
XIL01015	daf-6	daf-6	F31F6.5	Live		Bombardment	promoter::H1::cherry	thuIs1015	yes	cctttctgaaaccggttgttt	CGGTGATATGAAGCAGAACC	NA	WBGene00000902	protein_coding_gene	X	14888495	+	Transcript:F31F6.5.1	NA	NA	NA	14885551	14888590	+	14888495	-2945	95	3040	6381	high	NA
XIL01016	daf-6	daf-6	F31F6.5	Live		Bombardment	promoter::H1::cherry	thuIs1016	yes	cctttctgaaaccggttgttt	CGGTGATATGAAGCAGAACC	NA	WBGene00000902	protein_coding_gene	X	14888495	+	Transcript:F31F6.5.1	NA	NA	NA	14885551	14888590	+	14888495	-2945	95	3040	6381	high	NA
RW10654	myrf-2	F21A10.2a	F21A10.2	Live		Bombardment	promoter::H1::cherry	stIs10654	yes	ctattttgagactgtgcgaaatttcgag	tcgaatattttgatccatatttccttgttcaaatgct	NA	WBGene00008999	protein_coding_gene	X	10187797	-	Transcript:F21A10.2a.1	NA	NA	NA	10187780	10193044	-	10187797	-5247	18	5265	9912	low	NA
XIL0135	nfx-1	nfx-1	C16A3.7	Live		Bombardment	promoter::H1::cherry	thuIs135	yes	cggtcatcttttgccatgat	CGGGAAGAATTTGTGGATGT	NA	WBGene00007048	protein_coding_gene	III	6375391	+	Transcript:C16A3.7.1	CEOP3364	1	6375391	6374894	6375446	+	6375391	-498	55	553	410	low	NA
XIL047	ngn-1	ngn-1	Y69A2AR.29	Live		Bombardment	promoter::H1::GFP	thuIs47	yes	tcggtaccctacctttaagagc	TCGGCATCTATATCTCCGTTT	NA	WBGene00003595	protein_coding_gene	IV	2628214	-	Transcript:Y69A2AR.29.1	NA	NA	NA	2626858	2632378	-	2628214	-4164	1357	5521	8339	low	NA
XIL0557	nhr-1	nhr-1	R09G11.2	Live		Bombardment	promoter::H1::cherry	thuIs557	yes	ttcacacgaggcattcaatc	AGTTGATCGGCCAGTGTACC	NA	WBGene00003600	protein_coding_gene	X	17520017	+	Transcript:R09G11.2a.1	NA	NA	NA	17516729	17520042	+	17520017	-3289	25	3314	33222	low	NA
RW11209	dhhc-1	dhhc-1	F09B12.2	Live		Bombardment	promoter::H1::cherry	stIs11209	yes	tgaagttgtgtgtaatgctaccaaatgc	gtcatataacatctgcatttttattttattctgaaaaata	NA	WBGene00008606	protein_coding_gene	X	15100405	-	Transcript:F09B12.2.1	NA	NA	NA	15100388	15102716	-	15100405	-2311	18	2329	1698	high	NA
RW11210	dhhc-1	dhhc-1	F09B12.2	Live		Bombardment	promoter::H1::cherry	stIs11210	yes	tgaagttgtgtgtaatgctaccaaatgc	gtcatataacatctgcatttttattttattctgaaaaata	NA	WBGene00008606	protein_coding_gene	X	15100405	-	Transcript:F09B12.2.1	NA	NA	NA	15100388	15102716	-	15100405	-2311	18	2329	1698	high	NA
XIL0346	nhr-10	nhr-10	B0280.8	Live		Bombardment	promoter::H1::cherry	thuIs346	yes	gccgctagtgagctttctgt	TTCGACGGAAGAAGGTTTTG	NA	WBGene00003609	protein_coding_gene	III	7115434	-	Transcript:B0280.8.1	NA	NA	NA	7114687	7117010	-	7115434	-1576	748	2324	5579	high	NA
XIL0883	nhr-100	nhr-100	C28D4.1	Live		Bombardment	promoter::H1::cherry	thuIs883	yes	aagttagccaatttttccagttaaa	GGTGATGGATTCCTCCATTG	NA	WBGene00003690	protein_coding_gene	IV	9728685	+	Transcript:C28D4.1.1	CEOP4336	2	9725449	9724111	9728737	+	9728685	-4575	52	4627	300	low	CEOP4336, an operon with long(11kb) upstream intergenic
RW10599	dhhc-10	K02G10.1	K02G10.1	Live		Bombardment	promoter::H1::cherry	stIs10524	yes	ggatgttacggtaggccctgatattcta	aaccattgccaagcccatagatggttctgca	NA	WBGene00019344	protein_coding_gene	X	4707188	+	Transcript:K02G10.1.1	NA	NA	NA	4705105	4707205	+	4707188	-2084	17	2101	2220	high	NA
SD1629	dhhc-10	K02G10.1	K02G10.1	Live		Bombardment	promoter::H1::cherry	NA	yes	ggatgttacggtaggccctgatattcta	aaccattgccaagcccatagatggttctgca	NA	WBGene00019344	protein_coding_gene	X	4707188	+	Transcript:K02G10.1.1	NA	NA	NA	4705105	4707205	+	4707188	-2084	17	2101	2220	high	NA
XIL0544	nhr-104	nhr-104	R11E3.5	Live		Bombardment	promoter::H1::cherry	thuIs544	yes	ttctttttgataatttcgccaac	CATTTCCAGGCGAAAGACAT	NA	WBGene00003694	protein_coding_gene	IV	4788436	-	Transcript:R11E3.5a.1	NA	NA	NA	4788394	4789810	-	4788436	-1374	43	1417	1337	high	NA
XIL0820	nhr-105	nhr-105b	C06G3.1	Live		Bombardment	promoter::H1::cherry	thuIs820	yes	cccatctttgcatttgctct	TCCATTGGATCACTGAATGTC	NA	WBGene00003695	protein_coding_gene	IV	7050163	+	Transcript:C06G3.1a.1	NA	NA	NA	7045838	7050185	+	7050163	-4326	22	4348	5561	high	NA
XIL0959	nhr-108	nhr-108	F35E8.12	Live		Bombardment	promoter::H1::cherry	thuIs959	yes	cggcagtatcccgaaaactt	CCATACACGGCTGATTTTCA	NA	WBGene00003698	protein_coding_gene	V	15924404	-	Transcript:F35E8.12.1	NA	NA	NA	15924371	15925364	-	15924404	-960	34	994	840	low	NA
XIL0962	dhhc-2	dhhc-2	Y47H9C.2	Live		Bombardment	promoter::H1::cherry	thuIs962	yes	tttttcggaatagggatttttg	CATCCAGTAATCTCTGCGTCA	NA	WBGene00012948	protein_coding_gene	I	11836590	+	Transcript:Y47H9C.2.1	NA	NA	NA	11832912	11836620	+	11836590	-3679	30	3709	3424	low	NA
XIL0963	dhhc-2	dhhc-2	Y47H9C.2	Live		Bombardment	promoter::H1::cherry	thuIs963	yes	tttttcggaatagggatttttg	CATCCAGTAATCTCTGCGTCA	NA	WBGene00012948	protein_coding_gene	I	11836590	+	Transcript:Y47H9C.2.1	NA	NA	NA	11832912	11836620	+	11836590	-3679	30	3709	3424	low	NA
XIL0807	nhr-109	nhr-109	T12C9.5	Live		Bombardment	promoter::H1::cherry	thuIs807	yes	tcgaggcacaatgtcaaaag	GGGTTCATTCCAACTTCGAT	NA	WBGene00003699	protein_coding_gene	II	4433864	+	Transcript:T12C9.5a.1	NA	NA	NA	4432415	4433913	+	4433864	-1450	49	1499	1370	high	NA
XIL0742	nhr-113	nhr-113	ZK1025.9	Live		Bombardment	promoter::H1::cherry	thuIs742	yes	gggaattcgcatttttgaga	AGCAAGAGGTTCCGAAGTGA	NA	WBGene00003703	protein_coding_gene	I	11475619	-	Transcript:ZK1025.9.1	NA	NA	NA	11475488	11477995	-	11475619	-2376	132	2508	2270	high	NA
RW11813	dhhc-6	M18.8	M18.8	Live		Bombardment	promoter::H1::cherry	stIs11813	yes	tcatagatgaaggcaactcgg	tcacccgtgatctgaattgat	NA	WBGene00010892	protein_coding_gene	IV	12124952	+	Transcript:M18.8.1	CEOP4496	3	12121377	12120034	12124962	+	12124952	-4918	11	4929		high	short operon
XIL0785	nhr-12	nhr-12	R04B5.4	Live		Bombardment	promoter::H1::cherry	thuIs785	yes	ggtttggaaattggagcttg	GTAGTCGGTGTTTCCGTTCC	NA	WBGene00003611	protein_coding_gene	V	10084022	-	Transcript:R04B5.4a.1	NA	NA	NA	10083934	10085357	-	10084022	-1335	89	1424	1259	high	NA
XIL0582	nhr-122	nhr-122	Y41D4B.9	Live		Bombardment	promoter::H1::cherry	thuIs582	yes	atgagctggtcgaggtgaag	GCAAGCATCGATTCCAAAAT	NA	WBGene00003712	protein_coding_gene	IV	1613917	+	Transcript:Y41D4B.9.1	NA	NA	NA	1612805	1613991	+	1613917	-1113	74	1187	1042	high	NA
SD1687	dhhc-9	dhhc-9	C43H6.7	Live		Bombardment	promoter::H1::cherry	NA	yes	NA	NA	NA	WBGene00016620	protein_coding_gene	X	2401939	-	Transcript:C43H6.7a.1	NA	NA	NA	NA	NA	NA	2401939					low	no primer information
XIL0806	nhr-125	nhr-125	R02D1.1	Live		Bombardment	promoter::H1::cherry	thuIs806	yes	aggaatcggaagttgcttga	GTGCGCTTTCTGATTGCATA	NA	WBGene00003715	protein_coding_gene	V	4325448	-	Transcript:R02D1.1a.1	NA	NA	NA	4325386	4327235	-	4325448	-1787	63	1850	1698	high	NA
OH9294	die-1	die-1	C18D1.1	Live		fosmid	VENUS protein fusion	otIs274	yes	NA	NA	NA	WBGene00000995	protein_coding_gene	II	10067917	-	Transcript:C18D1.1a.1	NA	NA	NA	NA	NA	NA
XIL0651	nhr-126	nhr-126	F44C8.10	Live		Bombardment	promoter::H1::cherry	thuIs651	yes	cggtgctactccaccgtta	CACCAAAATGTTTGCCAGAA	NA	WBGene00003716	protein_coding_gene	V	2229081	+	Transcript:F44C8.10.1	CEOP5028	5	2219135	2225021	2229153	+	2229081	-4061	72	4133	115	low	CEOP5028, a long operon
XIL0694	dmd-10	dmd-10	C34D1.1	Live		Bombardment	promoter::H1::cherry	thuIs694	yes	tttgctcccaatatcccaat	AGCGCAGAAGGGTAGAGACC	NA	WBGene00007929	protein_coding_gene	V	13236604	-	Transcript:C34D1.1.1	NA	NA	NA	13225910	13228974	-	13225941	-3033	32	3065	10233	low
XIL0829	dmd-11	dmd-11	C34D1.2	Live		Bombardment	promoter::H1::cherry	thuIs829	yes	acttggagccgtcttggtaa	TCGGAGTACATCAGCAACCA	NA	WBGene00007929	protein_coding_gene	V	13236604	-	Transcript:C34D1.1.1	NA	NA	NA	13236584	13238226	-	13236604	-1622	21	1643	10282	low	NA	original dmd-11 gene dead->merged to dmd-10
XIL0717	nhr-13	nhr-13	Y5H2B.2	Live		Bombardment	promoter::H1::cherry	thuIs717	yes	tagcaaatgcgaacaacgac	ACAAGAATTCGGGTTTGTGG	NA	WBGene00003612	protein_coding_gene	V	2192501	+	Transcript:Y5H2B.2a.1	NA	NA	NA	2191141	2192524	+	2192501	-1361	23	1384	1279	high	NA
XIL0662	nhr-130	nhr-130	T01G6.8	Live		Bombardment	promoter::H1::cherry	thuIs662	yes	attcccgtgagctggtagtg	GTCCTCCTCCATCGGTGATA	NA	WBGene00003720	protein_coding_gene	V	483329	-	Transcript:T01G6.8.1	NA	NA	NA	483258	484990	-	483329	-1661	72	1733	1605	high	NA
XIL0325	nhr-14	nhr-14	T01B10.4	Live		Bombardment	promoter::H1::cherry	thuIs325	yes	aaatgagacttcattcgcacct	GGAAGTTGATTCCGACAGTGA	NA	WBGene00003613	protein_coding_gene	X	8476176	-	Transcript:T01B10.4a.1	NA	NA	NA	8476135	8479518	-	8476176	-3342	42	3384	19146	low	NA
RW10540	dmd-4	dmd-4	C27C12.6	Live		Bombardment	promoter::H1::cherry	stIs10540	yes	ttgagctcccatatattcatttgtgtcc	tagattaccgatcatcattatctatagatcagctaataac	NA	WBGene00007776	protein_coding_gene	X	14861801	-	Transcript:C27C12.6.1	NA	NA	NA	14861784	14864209	-	14861801	-2408	18	2426	2606	high	NA
SD1633	dmd-4	dmd-4	C27C12.6	Live		Bombardment	promoter::H1::cherry	NA	yes	ttgagctcccatatattcatttgtgtcc	tagattaccgatcatcattatctatagatcagctaataac	NA	WBGene00007776	protein_coding_gene	X	14861801	-	Transcript:C27C12.6.1	NA	NA	NA	14861784	14864209	-	14861801	-2408	18	2426	2606	high	NA
XIL01084	nhr-142	nhr-142a	F44E7.8	Live		Bombardment	promoter::H1::cherry	thuIs1084	yes	gcagacgatttggacgacat	ACACTCATTCGGGATTGCTC	NA	WBGene00018430	protein_coding_gene	V	5789428	-	Transcript:F44E7.8a.1	NA	NA	NA	5789388	5791254	-	5789428	-1826	41	1867	1807	high	NA
XIL0422	nhr-153	nhr-153	C13C4.1	Live		Bombardment	promoter::H1::cherry	thuIs422	yes	atgctcacatccgcctaaaa	CAAATTTGACACACCGATGG	NA	WBGene00007546	protein_coding_gene	V	12104299	+	Transcript:C13C4.1.1	CEOP5517	2	12101306	12099980	12104522	+	12104299	-4320	223	4543	1016	high	NA
RW10958	dmd-7	dmd-7	K08B12.2	Live		Bombardment	promoter::H2::cherry	stIs10958	yes	ttgacagtgttttcaaatatcaacgtcg	tgtagacacgtacctcattctctgcaagattcagcc	NA	WBGene00019521	protein_coding_gene	V	6249286	+	Transcript:K08B12.2.1	NA	NA	NA	6244205	6249303	+	6249286	-5082	17	5099	11682	low	NA
XIL0543	dmd-7	dmd-7	K08B12.2	Live		Bombardment	promoter::H3::cherry	thuIs543	yes	tggcctgatgttttcattca	CGATTTGATGATCGTGATGC	NA	WBGene00019521	protein_coding_gene	V	6249286	+	Transcript:K08B12.2.1	NA	NA	NA	6246348	6250329	+
XIL0704	nhr-156	nhr-156	C17E7.1	Live		Bombardment	promoter::H1::cherry	thuIs704	yes	ctatcggcgtgcaattttta	AATGATTTCCATTGGCTTTCC	NA	WBGene00015897	protein_coding_gene	V	3906141	+	Transcript:C17E7.1.1	NA	NA	NA	3904449	3906216	+	3906141	-1693	75	1768	1599	high	NA
XIL01028	dmd-9	dmd-9	Y67D8A.3	Live		Bombardment	promoter::H1::cherry	thuIs1028	yes	ttcaaagtctgcggaagagaa	GCTGTCACGTCAACAAGGAC	NA	WBGene00022060	protein_coding_gene	IV	3254462	-	Transcript:Y67D8A.3.1	NA	NA	NA	3254404	3256333	-	3254462	-1871	59	1930	4459	high	NA
XIL01030	dmd-9	dmd-9	Y67D8A.3	Live		Bombardment	promoter::H1::cherry	thuIs1030	yes	ttcaaagtctgcggaagagaa	GCTGTCACGTCAACAAGGAC	NA	WBGene00022060	protein_coding_gene	IV	3254462	-	Transcript:Y67D8A.3.1	NA	NA	NA	3254404	3256333	-	3254462	-1871	59	1930	4459	high	NA
XIL0760	nhr-166	nhr-166	C49D10.2	Live		Bombardment	promoter::H1::cherry	thuIs760	yes	tttttccagccttcgctgt	AAATGGCTTCTTCGGAGGTT	NA	WBGene00016772	protein_coding_gene	II	3880245	+	Transcript:C49D10.2.1	NA	NA	NA	3879221	3880271	+	3880245	-1025	26	1051	357	low	NA
XIL0210	dnj-11	dnj-11	F38A5.13	Live		Bombardment	promoter::H1::cherry	thuIs210	yes	gtggcacgtcattagggtct	GCTTCGAGCTGTGAATCCAT	NA	WBGene00001029	protein_coding_gene	IV	6585871	+	Transcript:F38A5.13.1	NA	NA	NA	6585334	6585921	+	6585871	-538	50	588	471	low	NA
XIL0324	dnj-11	dnj-11	F38A5.13	Live		Bombardment	promoter::H1::cherry	thuIs324	yes	gtggcacgtcattagggtct	GCTTCGAGCTGTGAATCCAT	NA	WBGene00001029	protein_coding_gene	IV	6585871	+	Transcript:F38A5.13.1	NA	NA	NA	6585334	6585921	+	6585871	-538	50	588	471	low	NA
XIL0558	nhr-170	nhr-170	C54E10.5	Live		Bombardment	promoter::H1::cherry	thuIs558	yes	tactcgcagatggtgtgacc	GCAGACCGTGACTGGTTTTT	NA	WBGene00008309	protein_coding_gene	V	18800819	-	Transcript:C54E10.5.1	NA	NA	NA	18800738	18801520	-	18800819	-701	82	783	617	low	NA
RW10529	nhr-171	nhr-171	C54F6.8	Live		Bombardment	promoter::H1::cherry	stIs10529	yes	ggggtttcaaagaaaaacggagtaaaat	tgtagctggtgtttgcatataatgataaatattgtcctaaa	NA	WBGene00016926	protein_coding_gene	V	7511841	+	Transcript:C54F6.8.1	NA	NA	NA	7509916	7512172	+	7511841	-1926	331	2257	1242	high	NA
RW11653	dpff-1	C28H8.9a	C28H8.9	Live		Bombardment	promoter::H1::cherry	stIs11653	yes	tcctcaacaactgcataaccc	ttttccgagatgattgtctgt	NA	WBGene00016200	protein_coding_gene	III	5906115	-	Transcript:C28H8.9a.1	NA	NA	NA	5906102	5910633	-	5906115	-4518	14	4531		high
RW11651	dpff-1	dpff-1a	C28H8.9	Live		Bombardment	promoter::H1::cherry	stIs11651	yes	tcctcaacaactgcataaccc	ttttccgagatgattgtctgt	NA	WBGene00016200	protein_coding_gene	III	5906115	-	Transcript:C28H8.9a.1	NA	NA	NA	5906102	5910633	-	5906115	-4518	14	4531		high
XIL01052	nhr-172	nhr-172	C54F6.9	Live		Bombardment	promoter::H1::cherry	thuIs1052	yes	cggcttcatataaaggaagtga	CGGGTTTTCGACTATTGCTC	NA	WBGene00016927	protein_coding_gene	V	7509297	+	Transcript:C54F6.9.1	NA	NA	NA	7508238	7509329	+	7509297	-1060	32	1092	1032	high	NA
RW10782	dpl-1	dpl-1	T23G7.1	Live		Bombardment	promoter::H1::cherry	stIs10782	yes	cgtcgataaaccctaaaatcacaggaat	tttacaaaccgggttcatttctacaggacctgcc	NA	WBGene00001061	protein_coding_gene	II	9169957	+	Transcript:T23G7.1.1	NA	NA	NA	9167819	9169974	+	9169957	-2139	17	2156	565	low	does not cover upstream gene
SD1671	dpl-1	dpl-1	T23G7.1	Live		Bombardment	promoter::H1::cherry	NA	yes	cgtcgataaaccctaaaatcacaggaat	tttacaaaccgggttcatttctacaggacctgcc	NA	WBGene00001061	protein_coding_gene	II	9169957	+	Transcript:T23G7.1.1	NA	NA	NA	9167819	9169974	+	9169957	-2139	17	2156	565	low	does not cover upstream gene
XIL0668	nhr-176	nhr-176	F14H3.11	Live		Bombardment	promoter::H1::cherry	thuIs668	yes	ggagctcctcgacatcactg	CCACATACCAGACACGGTTG	NA	WBGene00008830	protein_coding_gene	V	16071450	+	Transcript:F14H3.11.1	NA	NA	NA	16070490	16071490	+	16071450	-961	40	1001	194	low	NA
XIL0722	nhr-177	nhr-177	F16B4.1	Live		Bombardment	promoter::H1::cherry	thuIs722	yes	ccgaagtgtacaccatgtgc	GGCTCTGATGATGACAAGGAA	NA	WBGene00017503	protein_coding_gene	V	1610360	+	Transcript:F16B4.1a.1	NA	NA	NA	1607706	1610439	+	1610360	-2655	79	2734	2545	high	NA
XIL0950	dpy-20	dpy-20	T22B3.1	Live		Bombardment	promoter::H1::cherry	thuIs950	yes	gaggaaaagaagaacgaggag	TTGTTGTGGTTGTTGTTGTTGA	NA	WBGene00001079	protein_coding_gene	IV	11699823	-	Transcript:T22B3.1.1	NA	NA	NA	11699761	11703320	-	11699823	-3497	63	3560	3408	high	NA
XIL0951	dpy-20	dpy-20	T22B3.1	Live		Bombardment	promoter::H1::cherry	thuIs951	yes	gaggaaaagaagaacgaggag	TTGTTGTGGTTGTTGTTGTTGA	NA	WBGene00001079	protein_coding_gene	IV	11699823	-	Transcript:T22B3.1.1	NA	NA	NA	11699761	11703320	-	11699823	-3497	63	3560	3408	high	NA
XIL0462	nhr-178	nhr-178	F16B4.9	Live		Bombardment	promoter::H1::cherry	thuIs462	yes	tgatggacgcggacatatatta	ACCATGTGCGGATAGCTCAC	NA	WBGene00017510	protein_coding_gene	V	1607815	-	Transcript:F16B4.9.1	NA	NA	NA	1607717	1610395	-	1607815	-2580	99	2679	2545	high	NA
XIL0450	nhr-180	nhr-180	F31F4.12	Live		Bombardment	promoter::H1::cherry	thuIs450	yes	caagagaagccgaaaaatcg	CTCCAAAGTGGTTACCATGACA	NA	WBGene00017961	protein_coding_gene	V	667494	-	Transcript:F31F4.12.1	NA	NA	NA	667404	667952	-	667494	-458	91	549	405	low	NA
XIL0948	nhr-181	nhr-181	F38H12.3	Live		Bombardment	promoter::H1::cherry	thuIs948	yes	gcggcttatgaaaatgtcgt	GATGGTCGAGGATCCAGAAA	NA	WBGene00018189	protein_coding_gene	V	4095055	+	Transcript:F38H12.3a.1	NA	NA	NA	4088892	4095086	+	4095055	-6164	31	6195	12003	low	NA
RW11156	drap-1	drap-1	F40F9.7	Live		Bombardment	promoter::H1::cherry	stIs11156	yes	cctgaagactccagttatgatggttttg	ggatgccaacgttgacattttttctgaaaaataaatttaaa	NA	WBGene00009584	protein_coding_gene	V	9732520	+	Transcript:F40F9.7b.1	NA	NA	NA	9729334	9732537	+	9732520	-3187	17	3204	3012	high	NA
RW11177	drap-1	drap-1	F40F9.7	Live		Bombardment	promoter::H1::cherry	stIs11177	yes	cctgaagactccagttatgatggttttg	ggatgccaacgttgacattttttctgaaaaataaatttaaa	NA	WBGene00009584	protein_coding_gene	V	9732520	+	Transcript:F40F9.7b.1	NA	NA	NA	9729334	9732537	+	9732520	-3187	17	3204	3012	high	NA
SD1788	drap-1	drap-1b	F40F9.7	Live		Bombardment	promoter::H1::cherry	NA	yes	cctgaagactccagttatgatggttttg	ggatgccaacgttgacattttttctgaaaaataaatttaaa	NA	WBGene00009584	protein_coding_gene	V	9732520	+	Transcript:F40F9.7b.1	NA	NA	NA	9729334	9732537	+	9732520	-3187	17	3204	3012	high	NA
XIL01060	nhr-184	nhr-184	F44C8.9	Live		Bombardment	promoter::H1::cherry	thuIs1060	yes	tggcgtaccgaactagaactc	GGTTTCCGTGAGCTGGTAGA	NA	WBGene00018415	protein_coding_gene	V	2214460	-	Transcript:F44C8.9a.1	NA	NA	NA	2214397	2215800	-	2214460	-1340	64	1404	1264	high	NA
XIL0712	nhr-187	nhr-187	F47C10.4	Live		Bombardment	promoter::H1::cherry	thuIs712	yes	ctgtcaccgtttcattcacg	CACACTACGCAAGCCTTCTG	NA	WBGene00018542	protein_coding_gene	V	3862933	-	Transcript:F47C10.4.1	NA	NA	NA	3862845	3865528	-	3862933	-2595	89	2684	3626	high	NA
XIL0329	dsc-1	dsc-1	C18B12.3	Live	yes	Bombardment	promoter::H1::cherry	thuIS329	yes	tcttccgaggagctcacagt	GCACAGAAAAATCGGTGGTT	NA	WBGene00001096	protein_coding_gene	X	15034541	-	Transcript:C18B12.3.1	NA	NA	NA	15034439	15037125	-	15034541	-2584	103	2687	2489	high	NA
XIL0341	dsc-1	dsc-1	C18B12.3	Live	yes	Bombardment	promoter::H1::cherry	thuIs341	yes	tcttccgaggagctcacagt	GCACAGAAAAATCGGTGGTT	NA	WBGene00001096	protein_coding_gene	X	15034541	-	Transcript:C18B12.3.1	NA	NA	NA	15034439	15037125	-	15034541	-2584	103	2687	2489	high	NA
OP522	dsc-1	dsc-1	C18B12.3	Live	yes	fosmid	GFP protein fusion	wgIs522	yes	NA	NA	NA	WBGene00001096	protein_coding_gene	X	15034541	-	Transcript:C18B12.3.1	NA	NA	NA	NA	NA	NA
XIL01115	nhr-201	nhr-201	M02H5.3	Live		Bombardment	promoter::H1::cherry	thuIs1115	yes	aacttttcccatccggaatta	GCTTCCAGCAAACTGGACAT	NA	WBGene00019741	protein_coding_gene	V	465757	+	Transcript:M02H5.3.1	NA	NA	NA	464818	465832	+	465757	-940	75	1015	904	low	NA
XIL0482	nhr-202	nhr-202	M02H5.4	Live		Bombardment	promoter::H1::cherry	thuIs482	yes	cgggaacgactgaaatgtg	TTATAGCAAACCGGGCACTT	NA	WBGene00019742	protein_coding_gene	V	462600	+	Transcript:M02H5.4a.1	NA	NA	NA	461689	462679	+	462600	-912	79	991	825	low	NA
RW10659	dve-1	dve-1c	ZK1193.5	Live	yes	Bombardment	promoter::H1::cherry	stIs10659	yes	tgtttcactccgcactataacctcatct	gaaattaaatacatacattattatgtgtactgaaagtaat	NA	WBGene00022861	protein_coding_gene	X	433793	-	Transcript:ZK1193.5a.1	NA	NA	NA	429508	432821	-
RW10660	dve-1	dve-1c	ZK1193.5	Live	yes	Bombardment	promoter::H1::cherry	stIs10660	yes	tgtttcactccgcactataacctcatct	gaaattaaatacatacattattatgtgtactgaaagtaat	NA	WBGene00022861	protein_coding_gene	X	433793	-	Transcript:ZK1193.5a.1	NA	NA	NA	429508	432821	-
RW10692	dve-1	dve-1	ZK1193.5	Live	yes	Bombardment	promoter::H1::cherry	stIs10692	yes	tgaatcacaacctccaatcactagtcaa	taccctcattgggaacatatctagctgaa	NA	WBGene00022861	protein_coding_gene	X	433793	-	Transcript:ZK1193.5a.1	NA	NA	NA	433776	438863	-	433793	-5070	18	5088	12566	low	NA
XIL0743	nhr-209	nhr-209	R07B7.16	Live		Bombardment	promoter::H1::cherry	thuIs743	yes	atggtgcattgatggtcaga	AGTGCGGAACTGGAAGATTG	NA	WBGene00011100	protein_coding_gene	V	12098388	+	Transcript:R07B7.16.1	NA	NA	NA	12097308	12098526	+	12098388	-1081	138	1219	546	low	NA
XIL0532	nhr-210	nhr-210	R11G11.12	Live		Bombardment	promoter::H1::cherry	thuIs532	yes	tggagaatcaagcccactct	CGGTGCAAACTTTACAGCAA	NA	WBGene00020015	protein_coding_gene	V	519545	-	Transcript:R11G11.12a.1	NA	NA	NA	519521	520633	-	519545	-1088	25	1113	310	low	NA
XIL0721	nhr-211	nhr-211	T01G6.5	Live		Bombardment	promoter::H1::cherry	thuIs721	yes	gtcctcctccatcggtgata	ACAAATTCCGCACTTTTTCG	NA	WBGene00020152	protein_coding_gene	V	486990	+	Transcript:T01G6.5.1	CEOP5020	2	484934	483258	487013	+	486990	-3733	23	3756	146	high	CEOP5020, a short operon
SD1782	dxbp-1	Y52B11A.9	Y52B11A.9	Live		Bombardment	promoter::H1::cherry	NA	yes	NA	NA	NA	WBGene00013128	protein_coding_gene	I	11038819	-	Transcript:Y52B11A.9.1	NA	NA	NA	NA	NA	NA						low	no primer information
XIL0195	eea-1	eea-1	T10G3.5	Live		Bombardment	promoter::H1::cherry	thuIs195	yes	aacaaaccgcacctcaaatc	GCGACTTGCGAAACTTGTTC	NA	WBGene00011696	protein_coding_gene	V	13497367	-	Transcript:T10G3.5a.1	NA	NA	NA	13497330	13498045	-	13497367	-678	38	716	409	low	NA
XIL0196	eea-1	eea-1	T10G3.5	Live		Bombardment	promoter::H1::cherry	thuIs196	yes	aacaaaccgcacctcaaatc	GCGACTTGCGAAACTTGTTC	NA	WBGene00011696	protein_coding_gene	V	13497367	-	Transcript:T10G3.5a.1	NA	NA	NA	13497330	13498045	-	13497367	-678	38	716	409	low	NA
RW10816	efl-1	efl-1	Y102A5C.18	Live		Bombardment	promoter::H1::cherry	stIs10816	yes	caatagtgtagaaataaggcgagaggcc	gttgtacgagtcttccatggctgaaat	NA	WBGene00001161	protein_coding_gene	V	16965673	-	Transcript:Y102A5C.18.1	NA	NA	NA	16965656	16967799	-	16965673	-2126	18	2144	1241	high	NA
SD1672	efl-1	efl-1	Y102A5C.18	Live		Bombardment	promoter::H1::cherry	stIs10816	yes	caatagtgtagaaataaggcgagaggcc	gttgtacgagtcttccatggctgaaat	NA	WBGene00001161	protein_coding_gene	V	16965673	-	Transcript:Y102A5C.18.1	NA	NA	NA	16965656	16967799	-	16965673	-2126	18	2144	1241	high	NA
RW11828	efl-2	efl-2	Y48C3A.17	Live		Bombardment	promoter::H1::cherry	stIs11828	yes	aatcgattttccggttttctg	cgagggatcgatactttgcat	NA	WBGene00001162	protein_coding_gene	II	13406160	+	Transcript:Y48C3A.17b.1	CEOP2606	5	13369607	13401245	13406171	+				4927		low	long operon
XIL0156	efl-3	efl-3	F49E12.6	Live		Bombardment	promoter::H1::cherry	thuIs156	yes	tgatcaattcagcgtggaaa	GAATTCAGTACCGGGTGGAA	NA	WBGene00009899	protein_coding_gene	II	8412699	+	Transcript:F49E12.6.1	NA	NA	NA	8409215	8412782	+	8412699	-3485	83	3568	3465	high	NA
XIL0185	efl-3	efl-3	F49E12.6	Live		Bombardment	promoter::H1::cherry	thuIs185	yes	tgatcaattcagcgtggaaa	GAATTCAGTACCGGGTGGAA	NA	WBGene00009899	protein_coding_gene	II	8412699	+	Transcript:F49E12.6.1	NA	NA	NA	8409215	8412782	+	8412699	-3485	83	3568	3465	high	NA
RW11026	egl-18	egl-18b	F55A8.1	Live		Bombardment	promoter::H1::cherry	stIs11026	yes	cccggttgacaccttgttagagtta	cattatgctgatcgacatatagactgtgtggagacactgca	NA	WBGene00001186	protein_coding_gene	IV	1913472	+	Transcript:F55A8.1a.1	CEOP4050	1	1913472	1908800	1913489	+	1913472	-4673	17	4690	33536	low	NA
RW11606	egl-18	egl-18	F55A8.1	Live		Bombardment	promoter::H1::cherry	stIs11606	yes	cgagcactacgtgaatgatga	gactgtgtggagacactgcaa	NA	WBGene00001186	protein_coding_gene	IV	1913472	+	Transcript:F55A8.1a.1	CEOP4050	1	1913472	1910469	1913468	+
RW10504	egl-27	egl-27	C04A2.3	Live		Bombardment	promoter::H1::cherry	stIs10504	yes	tctgttcgatctcaaaatcgaattccta	cgaagaaggcgttctgtaaaaaaatgtaattagtaaaaata	NA	WBGene00001194	protein_coding_gene	II	6845375	+	Transcript:C04A2.3c.1	CEOP2739	1	6835081	6839927	6845374	+	6845375	-5449	-1	5448	29399	low	NA
RW10505	egl-27	egl-27	C04A2.3	Live		Bombardment	promoter::H1::cherry	stIs10505	yes	tctgttcgatctcaaaatcgaattccta	cgaagaaggcgttctgtaaaaaaatgtaattagtaaaaata	NA	WBGene00001194	protein_coding_gene	II	6845375	+	Transcript:C04A2.3c.1	CEOP2739	1	6835081	6839927	6845374	+	6845375	-5449	-1	5448	29399	low	NA
XIL0362	egl-38	egl-38	C04G2.7	Live		Bombardment	promoter::H1::cherry	thuIs362	yes	gcagaagccaacagaaggtc	CGAACTGTGTCAGCAAGAGG	NA	WBGene00001204	protein_coding_gene	IV	10110412	-	Transcript:C04G2.7.1	NA	NA	NA	10109251	10110914	-	10110412	-502	1162	1664	459	low	NA
XIL0363	egl-38	egl-38	C04G2.7	Live		Bombardment	promoter::H1::cherry	thuIs363	yes	gcagaagccaacagaaggtc	CGAACTGTGTCAGCAAGAGG	NA	WBGene00001204	protein_coding_gene	IV	10110412	-	Transcript:C04G2.7.1	NA	NA	NA	10109251	10110914	-	10110412	-502	1162	1664	459	low	NA
OP171	egl-38	egl-38	C04G2.7	Live		fosmid	GFP protein fusion	wgIs171	yes	NA	NA	NA	WBGene00001204	protein_coding_gene	IV	10110412	-	Transcript:C04G2.7.1	NA	NA	NA	NA	NA	NA
XIL01105	egl-46	egl-46	K11G9.4	Live		Bombardment	promoter::H1::cherry	thuIs1105	yes	ggcaaacatccttgctcttt	TGTTGTAGACGGCACTGGAC	NA	WBGene00001210	protein_coding_gene	V	6681567	-	Transcript:K11G9.4.1	NA	NA	NA	6681493	6686153	-	6681567	-4586	75	4661	4481	high	NA
XIL01106	egl-46	egl-46	K11G9.4	Live		Bombardment	promoter::H1::cherry	thuIs1106	yes	ggcaaacatccttgctcttt	TGTTGTAGACGGCACTGGAC	NA	WBGene00001210	protein_coding_gene	V	6681567	-	Transcript:K11G9.4.1	NA	NA	NA	6681493	6686153	-	6681567	-4586	75	4661	4481	high	NA
XIL01039	egl-5	egl-5	C08C3.1	Live	yes	Bombardment	promoter::H1::cherry	thuIs1039	yes	caatacagtaccaggtcttgacg	TGATCATTGGCATCTGGTTG	NA	WBGene00001174	protein_coding_gene	III	7814471	+	Transcript:C08C3.1a.1	NA	NA	NA	7808141	7814565	+	7814471	-6331	94	6425	19133	low	NA
RW10867	egl-5	egl-5	C08C3.1	Live	yes	fosmid	GFP protein fusion	stIs10867	yes	NA	NA	NA	WBGene00001174	protein_coding_gene	III	7814471	+	Transcript:C08C3.1a.1	NA	NA	NA	NA	NA	NA
RW10403	elt-2	elt-2	C33D3.1	Live		Bombardment	promoter::H1::cherry	stIs10403	yes	tgtgaaagacccaataaatgctt	cagccgttgacattatcattgta	NA	WBGene00001250	protein_coding_gene	X	10481241	+	Transcript:C33D3.1.1	NA	NA	NA	10477861	10481275	+	10481241	-3381	34	3415	3641	high	NA
RW10404	elt-2	elt-2	C33D3.1	Live		Bombardment	promoter::H1::cherry	stIs10404	yes	tgtgaaagacccaataaatgctt	cagccgttgacattatcattgta	NA	WBGene00001250	protein_coding_gene	X	10481241	+	Transcript:C33D3.1.1	NA	NA	NA	10477861	10481275	+	10481241	-3381	34	3415	3641	high	NA
RW10192	elt-2	elt-2	C33D3.1	Live		fosmid	cherry protein fusion	stIs10136	yes	NA	NA	NA	WBGene00001250	protein_coding_gene	X	10481241	+	Transcript:C33D3.1.1	NA	NA	NA	NA	NA	NA
JG5	elt-3	elt-3	K02B9.4	Live		fosmid	GFP protein fusion	vpIs1	yes	NA	NA	NA	WBGene00001251	protein_coding_gene	X	13934883	+	Transcript:K02B9.4b.1	NA	NA	NA	NA	NA	NA
RW10221	end-1	end-1	F58E10.2	Live		Bombardment	promoter::H1::cherry	stIs10221	yes	attgtagataacaaatgagaatgatactcttgatacgattc	atcacggaactcctcacatcctagc	NA	WBGene00001310	protein_coding_gene	V	13985137	+	Transcript:F58E10.2.1	NA	NA	NA	13982759	13985136	-	13985137	1	2379	2378	4425	high	: two primers were in wrong order in the table. The reporter should be good because it is intestine-specific
RW10234	end-1	end-1	F58E10.2	Live		Bombardment	promoter::H1::cherry	stIs10220;stIs10024	yes	attgtagataacaaatgagaatgatactcttgatacgattc	atcacggaactcctcacatcctagc	NA	WBGene00001310	protein_coding_gene	V	13985137	+	Transcript:F58E10.2.1	NA	NA	NA	13982759	13985136	-	13985137	1	2379	2378	4425	high	: two primers were in wrong order in the table. The reporter should be good because it is intestine-specific
RW11073	eor-1	eor-1	R11E3.6	Live		Bombardment	promoter::H1::cherry	stIs11073	yes	ttggctacctttcggctttaaatatgtc	actagctactaatgtcatctgaaattaaattgaaataatt	NA	WBGene00001324	protein_coding_gene	IV	4799176	-	Transcript:R11E3.6a.1	CEOP4152	6	4809964	4799159	4801543	-	4799176	-2367	18	2385	426	low	CEOP4152, a long operon
RW11074	eor-1	eor-1	R11E3.6	Live		Bombardment	promoter::H1::cherry	stIs11074	yes	ttggctacctttcggctttaaatatgtc	actagctactaatgtcatctgaaattaaattgaaataatt	NA	WBGene00001324	protein_coding_gene	IV	4799176	-	Transcript:R11E3.6a.1	CEOP4152	6	4809964	4799159	4801543	-	4799176	-2367	18	2385	426	low	CEOP4152, a long operon
RW10274	ets-7	F19F10.5	F19F10.5	Live		fosmid	GFP protein fusion	stIs10274	yes	NA	NA	NA	WBGene00017601	protein_coding_gene	V	7558783	-	Transcript:F19F10.5.1	NA	NA	NA	NA	NA	NA
XIL0719	ets-9	ets-9a	C52B9.2	Live		Bombardment	promoter::H1::cherry	thuIs719	yes	cgagccctgtgagttgaaa	AAAACCAATTAGTCGGGATGG	NA	WBGene00016865	protein_coding_gene	X	4281076	+	Transcript:C52B9.2.1	NA	NA	NA	4279122	4281799	+	4281686	-2565	113	2678	2474	high
XIL0438	eyg-1	eyg-1	Y53C12C.1	Live	yes	Bombardment	promoter::H1::cherry	thuIs438	yes	gaggcgttagaagtgtcgttg	CAAAAATGCAAAAGCTGCTC	NA	WBGene00013147	protein_coding_gene	II	9827926	-	Transcript:Y53C12C.1.1	NA	NA	NA	9827880	9829606	-	9827926	-1680	47	1727	1566	high	NA
XIL0895	eyg-1	eyg-1	Y53C12C.1	Live	yes	Bombardment	promoter::H1::cherry	thuIs895	yes	gaggcgttagaagtgtcgttg	CAAAAATGCAAAAGCTGCTC	NA	WBGene00013147	protein_coding_gene	II	9827926	-	Transcript:Y53C12C.1.1	NA	NA	NA	9827880	9829606	-	9827926	-1680	47	1727	1566	high	NA
XIL0896	eyg-1	eyg-1	Y53C12C.1	Live	yes	Bombardment	promoter::H1::cherry	thuIs896	yes	gaggcgttagaagtgtcgttg	CAAAAATGCAAAAGCTGCTC	NA	WBGene00013147	protein_coding_gene	II	9827926	-	Transcript:Y53C12C.1.1	NA	NA	NA	9827880	9829606	-	9827926	-1680	47	1727	1566	high	NA
RW10813	F16B12.6	F16B12.6	F16B12.6	Live		Bombardment	promoter::H1::cherry	stIs10813	yes	ataaaggacgatccgttcttcaagtgat	tgagtttcggcgaggcatttctaaactgaataagttgaaaa	NA	WBGene00008882	protein_coding_gene	X	14102359	+	Transcript:F16B12.6.1	NA	NA	NA	14100224	14102376	+	14102359	-2136	17	2153	813	low	NA
SD1669	F16B12.6	F16B12.6	F16B12.6	Live		Bombardment	promoter::H1::cherry	NA	yes	ataaaggacgatccgttcttcaagtgat	tgagtttcggcgaggcatttctaaactgaataagttgaaaa	NA	WBGene00008882	protein_coding_gene	X	14102359	+	Transcript:F16B12.6.1	NA	NA	NA	14100224	14102376	+	14102359	-2136	17	2153	813	low	NA
RW10607	F21A9.2	F21A9.2	F21A9.2	Live		Bombardment	promoter::H1::cherry	stIs10625	yes	acagttctgtcagggttactcgcattaa	ttccatctcgaaacccatcgattcacc	NA	WBGene00017651	protein_coding_gene	I	3709220	-	Transcript:F21A9.2.1	NA	NA	NA	3708450	3712204	-	3709220	-2984	771	3755	1798	high	NA
RW10625	F21A9.2	F21A9.2	F21A9.2	Live		Bombardment	promoter::H1::cherry	stIs10625	yes	acagttctgtcagggttactcgcattaa	ttccatctcgaaacccatcgattcacc	NA	WBGene00017651	protein_coding_gene	I	3709220	-	Transcript:F21A9.2.1	NA	NA	NA	3708450	3712204	-	3709220	-2984	771	3755	1798	high	NA
RW10627	F21A9.2	F21A9.2	F21A9.2	Live		Bombardment	promoter::H1::cherry	stIs10627	yes	acagttctgtcagggttactcgcattaa	ttccatctcgaaacccatcgattcacc	NA	WBGene00017651	protein_coding_gene	I	3709220	-	Transcript:F21A9.2.1	NA	NA	NA	3708450	3712204	-	3709220	-2984	771	3755	1798	high	NA
RW10634	F21D5.9	F21D5.9	F21D5.9	Live		Bombardment	promoter::H1::cherry	stIs10634	yes	aagagctaagtgtgatcggtatgggatt	cattggaccatctgccattcttagttgaaaaaatgacgttg	NA	WBGene00009014	protein_coding_gene	IV	8724048	+	Transcript:F21D5.9.1	NA	NA	NA	8720400	8724065	+	8724048	-3649	17	3666	4808	high	NA
RW10635	F21D5.9	F21D5.9	F21D5.9	Live		Bombardment	promoter::H1::cherry	stIs10635	yes	aagagctaagtgtgatcggtatgggatt	cattggaccatctgccattcttagttgaaaaaatgacgttg	NA	WBGene00009014	protein_coding_gene	IV	8724048	+	Transcript:F21D5.9.1	NA	NA	NA	8720400	8724065	+	8724048	-3649	17	3666	4808	high	NA
RW11753	F22D6.2	F22D6.2	F22D6.2	Live		Bombardment	promoter::H1::cherry	stIs11753	yes	aaaataaacaacgacgcaacg	gccctgcagaaaattgagaat	NA	WBGene00009050	protein_coding_gene	I	7081500	-	Transcript:F22D6.2.1	CEOP1364	1	7081500	7081518	7086423	-	7081500	-4923	-17	4906	6693	high	NA
RW11754	F22D6.2	F22D6.2	F22D6.2	Live		Bombardment	promoter::H1::cherry	stIs11753	yes	aaaataaacaacgacgcaacg	gccctgcagaaaattgagaat	NA	WBGene00009050	protein_coding_gene	I	7081500	-	Transcript:F22D6.2.1	CEOP1364	1	7081500	7081518	7086423	-	7081500	-4923	-17	4906	6693	high	NA
XIL01099	F23A7.6	F23A7.6	F23A7.6	Live		Bombardment	promoter::H1::cherry	thuIs1099	yes	gtcctggaagaatccgatga	CAGCTCGGCTGGTGTAAAGT	NA	WBGene00009071	pseudogene	X	16240702	-	Pseudogene:F23A7.6	NA	NA	NA	16240673	16245292	-	16240702	-4590	30	4620		high
XIL0148	F23B12.7	F23B12.7	F23B12.7	Live		Bombardment	promoter::H1::cherry	thuIs148	yes	tcgattgtgtgaaaccgatg	TTCTGTGCTTTTCCCAGCTT	NA	WBGene00009084	protein_coding_gene	V	14449714	+	Transcript:F23B12.7.1	CEOP5420	2	14447742	14447191	14449796	+	14449714	-2524	82	2606	274	high	covers upstream gene's promoter
XIL0203	F23B12.7	F23B12.7	F23B12.7	Live		Bombardment	promoter::H1::cherry	thuIs203	yes	tcgattgtgtgaaaccgatg	TTCTGTGCTTTTCCCAGCTT	NA	WBGene00009084	protein_coding_gene	V	14449714	+	Transcript:F23B12.7.1	CEOP5420	2	14447742	14447191	14449796	+	14449714	-2524	82	2606	274	high	covers upstream gene's promoter
XIL0309	F26A10.2	F26A10.2	F26A10.2	Live		Bombardment	promoter::H1::cherry	thuIs309	yes	catatttacccatgctcatgct	CTTGCACTCGCATTGTTGAT	NA	WBGene00017814	protein_coding_gene	X	7637085	-	Transcript:F26A10.2.1	NA	NA	NA	7635445	7640316	-	7637085	-3231	1641	4872	14047	low	NA
XIL0323	F26A10.2	F26A10.2	F26A10.2	Live		Bombardment	promoter::H1::cherry	thuIs323	yes	catatttacccatgctcatgct	CTTGCACTCGCATTGTTGAT	NA	WBGene00017814	protein_coding_gene	X	7637085	-	Transcript:F26A10.2.1	NA	NA	NA	7635445	7640316	-	7637085	-3231	1641	4872	14047	low	NA
XIL0125	F26H9.2	F26H9.2	F26H9.2	Live		Bombardment	promoter::H1::cherry	thuIs125	yes	tagacgtccttgggtccttg	GATGACGTGGCATCACTGAC	NA	WBGene00009174	protein_coding_gene	I	9293861	-	Transcript:F26H9.2.1	NA	NA	NA	9293785	9295298	-	9293861	-1437	77	1514	11993	low	NA
XIL0128	F26H9.2	F26H9.2	F26H9.2	Live		Bombardment	promoter::H1::cherry	thuIs128	yes	tagacgtccttgggtccttg	GATGACGTGGCATCACTGAC	NA	WBGene00009174	protein_coding_gene	I	9293861	-	Transcript:F26H9.2.1	NA	NA	NA	9293785	9295298	-	9293861	-1437	77	1514	11993	low	NA
RW10553	F27D4.4	F27D4.4	F27D4.4	Live		Bombardment	promoter::H1::cherry	stIs10553	yes	cacagaaactggcgattattgacaaaat	gatgtccatctttgccattcctgcaatttttgaaattagtt	NA	WBGene00009189	protein_coding_gene	I	7726799	+	Transcript:F27D4.4b.1	CEOP1420	1	7725029	7724402	7726816	+	7726799	-2398	17	2415	2145	high	NA
RW10511	F27D4.4	F27D4.4b	F27D4.4	Live		Bombardment	promoter::H1::cherry	stIs10511	yes	cacagaaactggcgattattgacaaaat	gatgtccatctttgccattcctgcaatttttgaaattagtt	NA	WBGene00009189	protein_coding_gene	I	7726799	+	Transcript:F27D4.4b.1	CEOP1420	1	7725029	7724402	7726816	+	7726799	-2398	17	2415	2145	high	NA
RW10551	F27D4.4	F27D4.4b	F27D4.4	Live		Bombardment	promoter::H1::cherry	stIs10551	yes	cacagaaactggcgattattgacaaaat	gatgtccatctttgccattcctgcaatttttgaaattagtt	NA	WBGene00009189	protein_coding_gene	I	7726799	+	Transcript:F27D4.4b.1	CEOP1420	1	7725029	7724402	7726816	+	7726799	-2398	17	2415	2145	high	NA
RW10572	F38C2.7	F38C2.7	F38C2.7	Live		Bombardment	promoter::H1::cherry	stIs10572	yes	tgtctggcagtcataagctctatcagtg	gcttgcttcaacagacattgtagaagttttg	NA	WBGene00009539	protein_coding_gene	IV	16277391	-	Transcript:F38C2.7.1	NA	NA	NA	16277374	16279738	-	16277391	-2347	18	2365	823	low	NA
RW11452	F38C2.7	F38C2.7	F38C2.7	Live		Bombardment	promoter::H1::cherry	stIs11452	yes	tgtctggcagtcataagctctatcagtg	gcttgcttcaacagacattgtagaagttttg	NA	WBGene00009539	protein_coding_gene	IV	16277391	-	Transcript:F38C2.7.1	NA	NA	NA	16277374	16279738	-	16277391	-2347	18	2365	823	low	NA
RW11818	F54F2.9	F54F2.9	F54F2.9	Live		Bombardment	promoter::H1::cherry	stIs11818	yes	accttgatttcaaaaatcgca	gacccggattctgcaataaat	NA	WBGene00018836	protein_coding_gene	III	8827227	-	Transcript:F54F2.9.1	CEOP3544	3	8831109	8827219	8832213	-	8827227	-4986	9	4995		high	short operon
RW11845	F57A8.1	F57A8.1	F57A8.1	Live		Bombardment	promoter::H1::cherry	stIs11845	yes	gagcagctggtgcattagttc	tctacccgttatgtttctgcg	NA	WBGene00010177	protein_coding_gene	V	10043824	+	Transcript:F57A8.1.1	NA	NA	NA	10038884	10043820	+
RW11846	F57A8.1	F57A8.1	F57A8.1	Live		Bombardment	promoter::H1::cherry	stIs11846	yes	gagcagctggtgcattagttc	tctacccgttatgtttctgcg	NA	WBGene00010177	protein_coding_gene	V	10043824	+	Transcript:F57A8.1.1	NA	NA	NA	10038884	10043820	+
XIL235	F57A8.1	F57A8.1	F57A8.1	Live		mos1	promoter::H1::cherry	thuSi35	yes	gatttcttcgtaaaaagatattaaatatccaaat	tgttctacccgttatgtttctgcgattttcag	NA	WBGene00010177	protein_coding_gene	V	10043824	+	Transcript:F57A8.1.1	NA	NA	NA	10039524	10043823	+	10043824	-4301	-1	4300	40	low	long intergenic and long intron
XIL9140	F57A8.1	F57A8.1	F57A8.1	Live		KI	H1::GFP::2A	thu140	yes	NA	NA	ATGGTCAGCAGACTCACAA,GCGCTCTCTCAACATGATGA	WBGene00010177	protein_coding_gene	V	10043824	+	Transcript:F57A8.1.1	NA	NA	NA	NA	NA	NA
RW11631	F57C9.4	F57C9.4	F57C9.4	Live		Bombardment	promoter::H1::cherry	stIs11631	yes	ccagtggaagtttctcattttgaagatg	atcgattaatgatgtcatttatcctgaaaaacgttgatttt	NA	WBGene00019011	protein_coding_gene	I	4830140	+	Transcript:F57C9.4a.1	CEOP1204	2	4827079	4828095	4830157	+	4830140	-2046	17	2063	467	low	CEOP1204, a long operon
XIL9139	F57C9.4	F57C9.4	F57C9.4	Live		KI	2A::H1::cherry	thu139	yes	NA	NA	TGAAAAGAAATATCAATGCC,GCAATCGCTCGTCCACACAC,CACCAGTGTGCACAAGTCCG	WBGene00019011	protein_coding_gene	I	4830140	+	Transcript:F57C9.4a.1	CEOP1204	2	4827079	NA	NA	NA
RW11030	flh-3	flh-3	Y11D7A.13	Live		Bombardment	promoter::H1::cherry	stIs11030	yes	gctacgataaattgcgtatcactggaaa	ttgagacgcaaggttcattctgaaaagttagaacataaatg	NA	WBGene00012436	protein_coding_gene	IV	9270097	+	Transcript:Y11D7A.13.1	NA	NA	NA	9264695	9270114	+	9270097	-5403	17	5420	3750	high	NA
RW11031	flh-3	flh-3	Y11D7A.13	Live		Bombardment	promoter::H1::cherry	stIs11031	yes	gctacgataaattgcgtatcactggaaa	ttgagacgcaaggttcattctgaaaagttagaacataaatg	NA	WBGene00012436	protein_coding_gene	IV	9270097	+	Transcript:Y11D7A.13.1	NA	NA	NA	9264695	9270114	+	9270097	-5403	17	5420	3750	high	NA
XIL0429	fos-1	fos-1a	F29G9.4	Live		Bombardment	promoter::H1::cherry	thuIS429	yes	cacgatcgggaagaaacaag	GACGATTTCTTCACCGTGCT	NA	WBGene00001345	protein_coding_gene	V	6011296	+	Transcript:F29G9.4a.1	NA	NA	NA	6006733	6011327	+	6011296	-4564	31	4595	12033	low	NA
XIL0430	fos-1	fos-1a	F29G9.4	Live		Bombardment	promoter::H1::cherry	thuIs430	yes	cacgatcgggaagaaacaag	GACGATTTCTTCACCGTGCT	NA	WBGene00001345	protein_coding_gene	V	6011296	+	Transcript:F29G9.4a.1	NA	NA	NA	6006733	6011327	+	6011296	-4564	31	4595	12033	low	NA
XIL0446	fos-1	fos-1a	F29G9.4	Live		Bombardment	promoter::H1::cherry	thuIs446	yes	cacgatcgggaagaaacaag	GACGATTTCTTCACCGTGCT	NA	WBGene00001345	protein_coding_gene	V	6011296	+	Transcript:F29G9.4a.1	NA	NA	NA	6006733	6011327	+	6011296	-4564	31	4595	12033	low	NA
XIL0492	fozi-1	fozi-1	K01B6.1	Live		Bombardment	promoter::H1::cherry	thuIs492	yes	cagcgctaccaaaaacatga	GAACAGTCATCTGCCCGAGT	NA	WBGene00010453	protein_coding_gene	III	9293205	+	Transcript:K01B6.1.1	NA	NA	NA	9288640	9293296	+	9293205	-4566	91	4657	24163	low	NA
XIL0494	fozi-1	fozi-1	K01B6.1	Live		Bombardment	promoter::H1::cherry	thuIs494	yes	cagcgctaccaaaaacatga	GAACAGTCATCTGCCCGAGT	NA	WBGene00010453	protein_coding_gene	III	9293205	+	Transcript:K01B6.1.1	NA	NA	NA	9288640	9293296	+	9293205	-4566	91	4657	24163	low	NA
XIL0499	gfl-1	gfl-1	M04B2.3	Live		Bombardment	promoter::H1::cherry	thuIs499	yes	aagcagatcgcatcatttcc	AACGGAGTCGCTGTGTTACC	NA	WBGene00001585	protein_coding_gene	IV	11521301	+	Transcript:M04B2.3.1	NA	NA	NA	11520272	11521377	+	11521301	-1030	76	1106	271	low	NA
XIL0539	gfl-1	gfl-1	M04B2.3	Live		Bombardment	promoter::H1::cherry	thuIs539	yes	aagcagatcgcatcatttcc	AACGGAGTCGCTGTGTTACC	NA	WBGene00001585	protein_coding_gene	IV	11521301	+	Transcript:M04B2.3.1	NA	NA	NA	11520272	11521377	+	11521301	-1030	76	1106	271	low	NA
XIL0654	grh-1	grh-1	Y48G8AR.1	Live		Bombardment	promoter::H1::cherry	thuIs654	yes	tttagccaaaatccccactg	CGATTGGCTCGTTTTTGAAT	NA	WBGene00001707	protein_coding_gene	I	1268154	-	Transcript:Y48G8AR.1a.1	NA	NA	NA	1268073	1274419	-	1268154	-6265	82	6347	3301	low	NA
XIL0661	grh-1	grh-1	Y48G8AR.1	Live		Bombardment	promoter::H1::cherry	thuIs661	yes	tttagccaaaatccccactg	CGATTGGCTCGTTTTTGAAT	NA	WBGene00001707	protein_coding_gene	I	1268154	-	Transcript:Y48G8AR.1a.1	NA	NA	NA	1268073	1274419	-	1268154	-6265	82	6347	3301	low	NA
OP369_	ham-2	ham-2	C07A12.1	Live		fosmid	GFP protein fusion	wgIs369	yes	NA	NA	NA	WBGene00001821	protein_coding_gene	X	4554694	+	Transcript:C07A12.1a.1	NA	NA	NA	NA	NA	NA
XIL0659	him-8	him-8b	T07G12.12	Live		Bombardment	promoter::H1::cherry	thuIs659	yes	ggaaaccgcggagatataaa	TCGTTTGTTCATCTCGACCA	NA	WBGene00001867	protein_coding_gene	IV	10563487	+	Transcript:T07G12.12b.1	CEOP4384	6	10547088	10560818	10563740	+	10563487	-2670	253	2923	2505	high	NA
XIL0660	him-8	him-8b	T07G12.12	Live		Bombardment	promoter::H1::cherry	thuIs660	yes	ggaaaccgcggagatataaa	TCGTTTGTTCATCTCGACCA	NA	WBGene00001867	protein_coding_gene	IV	10563487	+	Transcript:T07G12.12b.1	CEOP4384	6	10547088	10560818	10563740	+	10563487	-2670	253	2923	2505	high	NA
SD1667	hinf-1	F39B2.1	F39B2.1	Live		Bombardment	promoter::H1::cherry	NA	yes	tgcggatttgaactctaccag	tcggcatatgagatactttagga	NA	WBGene00009553	protein_coding_gene	I	14791058	+	Transcript:F39B2.1.1	CEOP1764	2	14790271	14787976	14791071	+	14791058	-3082	14	3096		high	short operon
SD1346	hlh-1	hlh-1	B0304.1	Live		Bombardment	promoter::H1::cherry	NA	yes	tttcagcgagttctcggtctaac	tggaaaattattggaaaatttgga	NA	WBGene00001948	protein_coding_gene	II	4519069	+	Transcript:B0304.1a.1	NA	NA	NA	4515939	4519065	+	4519069	-3131	-4	3127	3038	low	NA
RW10427	hlh-1	hlh-1	B0304.1	Live		fosmid	GFP protein fusion	stIs10427	yes	NA	NA	NA	WBGene00001948	protein_coding_gene	II	4519069	+	Transcript:B0304.1a.1	NA	NA	NA	NA	NA	NA
RW11775	hlh-11	hlh-11	F58A4.7	Live		Bombardment	promoter::H1::cherry	stIs11775	yes	tgattcaggaaaggctcgtaa	tccgaacgaacgattttctac	NA	WBGene00001955	protein_coding_gene	III	9622498	+	Transcript:F58A4.7a.1	NA	NA	NA	9617572	9622511	+	9622498	-4926	14	4940		high
XIL0138	hlh-13	hlh-13	F48D6.3	Live		Bombardment	promoter::H1::cherry	thuIs138	yes	actgcagattgagcaacacg	AAACTGGTAAACCGCCACAC	NA	WBGene00001957	protein_coding_gene	X	4249325	+	Transcript:F48D6.3.1	NA	NA	NA	4247094	4249364	+	4249325	-2232	39	2271	2191	high	NA
XIL0139	hlh-13	hlh-13	F48D6.3	Live		Bombardment	promoter::H1::cherry	thuIs139	yes	actgcagattgagcaacacg	AAACTGGTAAACCGCCACAC	NA	WBGene00001957	protein_coding_gene	X	4249325	+	Transcript:F48D6.3.1	NA	NA	NA	4247094	4249364	+	4249325	-2232	39	2271	2191	high	NA
RW10544	hlh-16	hlh-16	DY3.3	Live		Bombardment	promoter::H1::cherry	stIs10544	yes	tgtgcagttgagtttgtgttctacgatt	cggtgattccgaagacataatcggaga	NA	WBGene00001960	protein_coding_gene	I	8768006	-	Transcript:DY3.3.1	NA	NA	NA	8767989	8770427	-	8768006	-2421	18	2439	515	low	does not cover upstream gene
SD1634	hlh-16	hlh-16	DY3.3	Live		Bombardment	promoter::H1::cherry	NA	yes	tgtgcagttgagtttgtgttctacgatt	cggtgattccgaagacataatcggaga	NA	WBGene00001960	protein_coding_gene	I	8768006	-	Transcript:DY3.3.1	NA	NA	NA	8767989	8770427	-	8768006	-2421	18	2439	515	low	does not cover upstream gene
XIL01104	hlh-2	hlh-2	M05B5.5	Live		Bombardment	promoter::H1::cherry	thuIs1104	yes	ttcgtgggttgatttgatga	TTGTGGCTGACGTAAGTTGG	NA	WBGene00001949	protein_coding_gene	I	7193907	-	Transcript:M05B5.5a.1	NA	NA	NA	7193871	7199482	-
XIL0984	hlh-2	hlh-2	M05B5.5	Live		Bombardment	promoter::H1::cherry	thuIs984	yes	ttcgtgggttgatttgatga	TTGTGGCTGACGTAAGTTGG	NA	WBGene00001949	protein_coding_gene	I	7193907	-	Transcript:M05B5.5a.1	NA	NA	NA	7193871	7199482	-
XIL0985	hlh-2	hlh-2	M05B5.5	Live		Bombardment	promoter::H1::cherry	thuIs985	yes	ttcgtgggttgatttgatga	TTGTGGCTGACGTAAGTTGG	NA	WBGene00001949	protein_coding_gene	I	7193907	-	Transcript:M05B5.5a.1	NA	NA	NA	7193871	7199482	-
RW11575	hlh-2	hlh-2	M05B5.5	Live		Bombardment	promoter::H1::cherry	stIs11575	yes	gcacacccctggtacatattg	gcgattgaggttctgaaaact	NA	WBGene00001949	protein_coding_gene	I	7193907	-	Transcript:M05B5.5a.1	NA	NA	NA	7193903	7196940	-	7193907	-3033	5	3038	8338	low	NA
RW10222	hlh-27	hlh-27	C17C3.10	Live		Bombardment	promoter::H1::cherry	stIs10222	yes	NA	NA	NA	WBGene00001966	protein_coding_gene	II	5540209	-	Transcript:C17C3.10.1	NA	NA	NA	NA	NA	NA
RW10213	hlh-3	hlh-3	T24B8.6	Live		Bombardment	promoter::H1::cherry	stIs10213	yes	aagtatgtgccttaccttctaacatctgct	gtttctataactttccttggattttccattgaaacg	NA	WBGene00001950	protein_coding_gene	II	9086611	+	Transcript:T24B8.6.1	NA	NA	NA	9082995	9085975	+	9086611	-3617	-636	2981	3480	high	NA
RW10214	hlh-3	hlh-3	T24B8.6	Live		Bombardment	promoter::H1::cherry	stIs10214	yes	aagtatgtgccttaccttctaacatctgct	gtttctataactttccttggattttccattgaaacg	NA	WBGene00001950	protein_coding_gene	II	9086611	+	Transcript:T24B8.6.1	NA	NA	NA	9082995	9085975	+	9086611	-3617	-636	2981	3480	high	NA
XIL095	hlh-30	hlh-30c	W02C12.3	Live		Bombardment	promoter::H1::GFP	thuIs95	yes	catcgatccatcatcggttt	CACCGCCTGGTGAATTTAGT	NA	WBGene00020930	protein_coding_gene	IV	4028086	-	Transcript:W02C12.3b.1	NA	NA	NA	4028056	4031228	-	4028086	-3142	31	3173	12222	low	NA
XIL096	hlh-30	hlh-30c	W02C12.3	Live		Bombardment	promoter::H1::GFP	thuIs96	yes	catcgatccatcatcggttt	CACCGCCTGGTGAATTTAGT	NA	WBGene00020930	protein_coding_gene	IV	4028086	-	Transcript:W02C12.3b.1	NA	NA	NA	4028056	4031228	-	4028086	-3142	31	3173	12222	low	NA
XIL0814	hlh-32	hlh-32	Y105C5B.29	Live		Bombardment	promoter::H1::GFP	thuIs814	yes	tgttcacatcagtctcatagc	ATCGTCAAGTGCCTCGTT	NA	WBGene00013665	protein_coding_gene	IV	16132499	+	Transcript:Y105C5B.29.1	NA	NA	NA	16131833	16133641	+	16132499	-667	1142	1809	65054	high	long intron covered by the promoter
XIL0815	hlh-32	hlh-32	Y105C5B.29	Live		Bombardment	promoter::H1::GFP	thuIs815	yes	tgttcacatcagtctcatagc	ATCGTCAAGTGCCTCGTT	NA	WBGene00013665	protein_coding_gene	IV	16132499	+	Transcript:Y105C5B.29.1	NA	NA	NA	16131833	16133641	+	16132499	-667	1142	1809	65054	high	long intron covered by the promoter
XIL0752	hlh-4	hlh-4	T05G5.2	Live		Bombardment	promoter::H1::GFP	thuIs752	yes	agccgatgaatacggtatgg	TTGCTGACACGTTTTGTGAA	NA	WBGene00001951	protein_coding_gene	III	9738839	-	Transcript:T05G5.2.1	NA	NA	NA	9737982	9739486	-	9738839	-647	858	1505	521	low	NA
XIL0753	hlh-4	hlh-4	T05G5.2	Live		Bombardment	promoter::H1::GFP	thuIs753	yes	agccgatgaatacggtatgg	TTGCTGACACGTTTTGTGAA	NA	WBGene00001951	protein_coding_gene	III	9738839	-	Transcript:T05G5.2.1	NA	NA	NA	9737982	9739486	-	9738839	-647	858	1505	521	low	NA
RW10702	hlh-6	hlh-6	T15H9.3	Live		fosmid	GFP protein fusion	stIs10702	yes	NA	NA	NA	WBGene00001952	protein_coding_gene	II	9614812	-	Transcript:T15H9.3.1	NA	NA	NA	NA	NA	NA
RW10467	hlh-8	hlh-8	C02B8.4	Live		fosmid	GFP protein fusion	stIs10467	yes	NA	NA	NA	WBGene00001953	protein_coding_gene	X	8116638	+	Transcript:C02B8.4.1	NA	NA	NA	NA	NA	NA
RW10468	hlh-8	hlh-8	C02B8.4	Live		fosmid	GFP protein fusion	stIs10468	yes	NA	NA	NA	WBGene00001953	protein_coding_gene	X	8116638	+	Transcript:C02B8.4.1	NA	NA	NA	NA	NA	NA
XIL0132	hmbx-1	hmbx-1	F54A5.1	Live	yes	Bombardment	promoter::H1::cherry	thuIs132	yes	tttggaagtcgaccaaaatg	GAGCAACTGATCGGATGACA	NA	WBGene00018786	protein_coding_gene	I	989683	+	Transcript:F54A5.1.1	NA	NA	NA	988631	989757	+	989683	-1053	74	1127	16631	low	NA
OP655	hmbx-1	hmbx-1	F54A5.1	Live	yes	fosmid	GFP protein fusion	wgIs655	yes	NA	NA	NA	WBGene00018786	protein_coding_gene	I	989683	+	Transcript:F54A5.1.1	NA	NA	NA	NA	NA	NA
RW10770	hmg-1.2	hmg-1.2	F47D12.4	Live		Bombardment	promoter::H1::cherry	stIs10770	yes	tcgcatttcagaaactaggaagtttcaa	gctgtaaccagaattcattgttactcgttattttttcacgg	NA	WBGene00001972	protein_coding_gene	III	6280606	+	Transcript:F47D12.4a.1	NA	NA	NA	6278444	6280623	+	6280606	-2163	17	2180	2260	high	NA
RW10809	hmg-1.2	hmg-1.2	F47D12.4	Live		Bombardment	promoter::H1::cherry	stIs10809	yes	tcgcatttcagaaactaggaagtttcaa	gctgtaaccagaattcattgttactcgttattttttcacgg	NA	WBGene00001972	protein_coding_gene	III	6280606	+	Transcript:F47D12.4a.1	NA	NA	NA	6278444	6280623	+	6280606	-2163	17	2180	2260	high	NA
RW10779	hmg-5	hmg-5	F45E4.9	Live		Bombardment	promoter::H1::cherry	stIs10779	yes	atgaaggttgaatcgggaaaataatgag	tgaaattgttcccaacattcttcgaaaataagagt	NA	WBGene00001975	protein_coding_gene	IV	7646218	-	Transcript:F45E4.9.1	CEOP4236	2	7654213	7646201	7648240	-	7646218	-2022	18	2040	204	low	CEOP4236, a long operon
SD1665	hmg-5	hmg-5	F45E4.9	Live		Bombardment	promoter::H1::cherry	NA	yes	atgaaggttgaatcgggaaaataatgag	tgaaattgttcccaacattcttcgaaaataagagt	NA	WBGene00001975	protein_coding_gene	IV	7646218	-	Transcript:F45E4.9.1	CEOP4236	2	7654213	7646201	7648240	-	7646218	-2022	18	2040	204	low	CEOP4236, a long operon
SD1542	hnd-1	hnd-1	C44C10.8	Live		Bombardment	promoter::H1::cherry	NA	yes	caggtgcattttgtggtgcaaactc	tttgtagatgagctagcgatatatcactgacttg	NA	WBGene00001981	protein_coding_gene	X	11684727	+	Transcript:C44C10.8.1	NA	NA	NA	11680720	11684726	+	11684727	-4008	-1	4007	3830	high	NA
XIL9222	hnd-1	hnd-1	C44C10.8	Live		KI	H1::cherry:2A	thu222	yes	NA	NA	TCGCTAGCTCATCTACAAAA,TCTTGACTTCTTGGAATCAG,ATATCACTGACTTGAATCGG	WBGene00001981	protein_coding_gene	X	11684727	+	Transcript:C44C10.8.1	NA	NA	NA	NA	NA	NA
XIL0111	icd-2	icd-2a	Y65B4BR.5	Live		Bombardment	promoter::H1::GFP	thuIs111	yes	tcgagcaagaagcgtaagaga	TGACTTCCTTCTGGCGAGTT	NA	WBGene00022042	protein_coding_gene	I	535808	+	Transcript:Y65B4BR.5.1	CEOP1934	1	535808	535162	535844	+	535808	-647	36	683	617	low	NA
XIL048	icd-2	icd-2a	Y65B4BR.5	Live		Bombardment	promoter::H1::GFP	thuIs48	yes	tcgagcaagaagcgtaagaga	TGACTTCCTTCTGGCGAGTT	NA	WBGene00022042	protein_coding_gene	I	535808	+	Transcript:Y65B4BR.5.1	CEOP1934	1	535808	535162	535844	+	535808	-647	36	683	617	low	NA
XIL0593	ing-3	ing-3	Y51H1A.4	Live		Bombardment	promoter::H1::cherry	thuIs593	yes	gaaattaagcacggggaaca	TCGCTTCTCTCCTTCAGCTC	NA	WBGene00013095	protein_coding_gene	II	13876062	+	Transcript:Y51H1A.4.1	CEOP2620	2	13872871	13872134	13876195	+	13876062	-3929	133	4062	847	high	CEOP2620, a short operon
XIL0619	ing-3	ing-3	Y51H1A.4	Live		Bombardment	promoter::H1::cherry	thuIs619	yes	gaaattaagcacggggaaca	TCGCTTCTCTCCTTCAGCTC	NA	WBGene00013095	protein_coding_gene	II	13876062	+	Transcript:Y51H1A.4.1	CEOP2620	2	13872871	13872134	13876195	+	13876062	-3929	133	4062	847	high	CEOP2620, a short operon
XIL0903	itr-1	itr-1	F33D4.2	Live		Bombardment	promoter::H1::GFP	thuIs903	yes	GAGTTCGTTCCCGAGCATTA	TGGCCGTCGTTTCGTTTT	NA	WBGene00002173	protein_coding_gene	IV	7677568	+	Transcript:F33D4.2d.1	NA	NA	NA	7675228	7677499	+	7677568	-2341	-69	2272	4689	low	NA
XIL0904	itr-1	itr-1	F33D4.2	Live		Bombardment	promoter::H1::GFP	thuIs904	yes	GAGTTCGTTCCCGAGCATTA	TGGCCGTCGTTTCGTTTT	NA	WBGene00002173	protein_coding_gene	IV	7677568	+	Transcript:F33D4.2d.1	NA	NA	NA	7675228	7677499	+	7677568	-2341	-69	2272	4689	low	NA
RW10272	jun-1	jun-1	T24H10.7	Live		Bombardment	promoter::H1::cherry	stIs10272	yes	catcgattcacaaaataaatagagaagaatgagaatcggaa	agcaacgtggtgtttcaatctcaaa	NA	WBGene00012005	protein_coding_gene	II	9116676	+	Transcript:T24H10.7b.1	CEOP2709	1	9113291	9110846	9116675	-	9116676	1	5831	5830	5631	low	should be in promoter.1kb.7kb.longIntron
SD1543	jun-1	jun-1b	T24H10.7	Live		Bombardment	promoter::H1::cherry	NA	yes	catcgattcacaaaataaatagagaagaatgagaatcggaa	agcaacgtggtgtttcaatctcaaa	NA	WBGene00012005	protein_coding_gene	II	9116676	+	Transcript:T24H10.7b.1	CEOP2709	1	9113291	9110846	9116675	-	9116676	1	5831	5830	5631	low	should be in promoter.1kb.7kb.longIntron
SD1706	K10B3.5	K10B3.5	K10B3.5	Live		Bombardment	promoter::H1::cherry	NA	yes	NA	NA	NA	WBGene00019611	protein_coding_gene	X	3105858	-	Transcript:K10B3.5.1	NA	NA	NA	NA	NA	NA
RW11827	kcmf-1	ZK652.6	ZK652.6	Live		Bombardment	promoter::H1::cherry	stIs11827	yes	ttctcaatgagggtcaacagg	gaggagtcacgatcaatcgac	NA	WBGene00022785	protein_coding_gene	III	7829427	+	Transcript:ZK652.6a.1	NA	NA	NA	NA	NA	NA						low	incomplete primer information
XIL0267	klf-1	klf-1	F56F11.3	Live		Bombardment	promoter::H1::cherry	thuIs267	yes	gctcttctctcaacagagatatcca	TGATGACGTGGCATTTATCG	NA	WBGene00018990	protein_coding_gene	III	2874893	+	Transcript:F56F11.3.1	NA	NA	NA	2872331	2874925	+	2874893	-2563	32	2595	9510	low	NA
XIL0268	klf-1	klf-1	F56F11.3	Live		Bombardment	promoter::H1::cherry	thuIs268	yes	gctcttctctcaacagagatatcca	TGATGACGTGGCATTTATCG	NA	WBGene00018990	protein_coding_gene	III	2874893	+	Transcript:F56F11.3.1	NA	NA	NA	2872331	2874925	+	2874893	-2563	32	2595	9510	low	NA
XIL0205	let-381	let-381	F26B1.7	Live		Bombardment	promoter::H1::cherry	thuIs205	yes	aactgaacggctcactcttca	TACGATGCGAATTGTTTGGA	NA	WBGene00002601	protein_coding_gene	I	6323983	-	Transcript:F26B1.7.1	NA	NA	NA	6323415	6325120	-	6323983	-1137	569	1706	2892	high	NA
XIL0235	let-381	let-381	F26B1.7	Live		Bombardment	promoter::H1::cherry	thuIs235	yes	aactgaacggctcactcttca	TACGATGCGAATTGTTTGGA	NA	WBGene00002601	protein_coding_gene	I	6323983	-	Transcript:F26B1.7.1	NA	NA	NA	6323415	6325120	-	6323983	-1137	569	1706	2892	high	NA
XIL034	syp-6	syp-6	F57B10.4	Live		Bombardment	promoter::H1::GFP	thuIs34	yes	tggtctgttttcagcggatt	TCGACTTGACTTTCGCTTCA	NA	WBGene00019002	protein_coding_gene	I	6566173	+	Transcript:F57B10.4a.1	CEOP1991	1	6566173	6565761	6566221	+						low	syp-6 is the 1st gene of CEOP1991 (including let-607), but the intergenic region of syp-6 is short, < 1kb	Mistakenly identified as let-607
OP681	lim-4	lim-4	ZC64.4	Live	yes	fosmid	GFP protein fusion	wgIs681	yes	NA	NA	NA	WBGene00002987	protein_coding_gene	X	3873295	-	Transcript:ZC64.4a.1	NA	NA	NA	NA	NA	NA
XIL0179	lim-6	lim-6b	K03E6.1	Live	yes	Bombardment	promoter::H1::cherry	thuIs179	yes	cttggcagaaatttggttg	ACCCACAACCAGAACAAAGC	NA	WBGene00002988	protein_coding_gene	X	1074224	+	Transcript:K03E6.1a.1	NA	NA	NA	1071995	1075005	+	1074224	-2230	781	3011	5191	low	NA
XIL0180	lim-6	lim-6b	K03E6.1	Live	yes	Bombardment	promoter::H1::cherry	thuIs180	yes	cttggcagaaatttggttg	ACCCACAACCAGAACAAAGC	NA	WBGene00002988	protein_coding_gene	X	1074224	+	Transcript:K03E6.1a.1	NA	NA	NA	1071995	1075005	+	1074224	-2230	781	3011	5191	low	NA
RW10488	lin-1	lin-1	C37F5.1	Live		Bombardment	promoter::H1::cherry	stIs10488	yes	tttcccgggtttggtagatagctttgaaaatggaa	cgctttcttttgacctggaaaatg	NA	WBGene00002990	protein_coding_gene	IV	2300286	-	Transcript:C37F5.1a.1	CEOP4648	1	2300286	2300312	2304453	-	2300286	-4167	-25	4142	4163	high	NA
SD1357	lin-1	lin-1	C37F5.1	Live		Bombardment	promoter::H1::cherry	NA	yes	tttcccgggtttggtagatagctttgaaaatggaa	cgctttcttttgacctggaaaatg	NA	WBGene00002990	protein_coding_gene	IV	2300286	-	Transcript:C37F5.1a.1	CEOP4648	1	2300286	2300312	2304453	-	2300286	-4167	-25	4142	4163	high	NA
OP348	lin-11	lin-11	ZC247.3	Live	yes	fosmid	GFP protein fusion	wgIs348	yes	NA	NA	NA	WBGene00003000	protein_coding_gene	I	10248339	+	Transcript:ZC247.3.1	NA	NA	NA	NA	NA	NA
RW10806	lin-13	lin-13	C03B8.4	Live		Bombardment	promoter::H1::cherry	stIs10806	yes	ccattcggaagaacagaatattgattga	cagctcaaactcatccatagttgttatttgga	NA	WBGene00003002	protein_coding_gene	III	7709472	-	Transcript:C03B8.4.1	NA	NA	NA	7709455	7712652	-	7709472	-3180	18	3198	2895	high	NA
XIL244	lin-13	lin-13	C03B8.4	Live		mos1	promoter::H1::cherry	thuSi44	yes	CCATTCGGAAGAACAGAATATTGATTGA	CAGCTCAAACTCATCCATAGTTGTTATTT	NA	WBGene00003002	protein_coding_gene	III	7709472	-	Transcript:C03B8.4.1	NA	NA	NA	7709455	7712652	-	7709472	-3180	18	3198	2895	high	NA
RW10560	lin-13	lin-13	C03B8.4	Live		fosmid	GFP protein fusion	stIs10452	yes	NA	NA	NA	WBGene00003002	protein_coding_gene	III	7709472	-	Transcript:C03B8.4.1	NA	NA	NA	NA	NA	NA
XIL0677	lin-15B	lin-15	ZK662.4	Live		Bombardment	promoter::H1::cherry	thuIs677	yes	cattccaaatggaaatgagtga	CCGGGTTTGATGTAAGTCGT	NA	WBGene00023497	protein_coding_gene	X	15726135	+	Transcript:ZK662.4.1	CEOPX140	1	15726135	15723755	15726174	+	15726135	-2381	39	2420	2362	high	NA
XIL0830	lin-15B	lin-15	ZK662.4	Live		Bombardment	promoter::H1::cherry	thuIs830	yes	cattccaaatggaaatgagtga	CCGGGTTTGATGTAAGTCGT	NA	WBGene00023497	protein_coding_gene	X	15726135	+	Transcript:ZK662.4.1	CEOPX140	1	15726135	15723755	15726174	+	15726135	-2381	39	2420	2362	high	NA
XIL026	lin-22	lin-22	Y54G2A.1	Live		Bombardment	promoter::H1::GFP	thuIs26	yes	tttccagccactggtcaaat	CCACCATCGGATTCAATTTC	NA	WBGene00003008	protein_coding_gene	IV	3019740	+	Transcript:Y54G2A.1.1	NA	NA	NA	3017220	3019786	+	3019740	-2521	46	2567	5465	high	NA
XIL030	lin-22	lin-22	Y54G2A.1	Live		Bombardment	promoter::H1::GFP	thuIs30	yes	tttccagccactggtcaaat	CCACCATCGGATTCAATTTC	NA	WBGene00003008	protein_coding_gene	IV	3019740	+	Transcript:Y54G2A.1.1	NA	NA	NA	3017220	3019786	+	3019740	-2521	46	2567	5465	high	NA
XIL0781	lin-31	lin-31	K10G6.1	Live		Bombardment	promoter::H1::cherry	thuIs781	yes	agaaggaaaagttgccggtggaac	ttttcagggaatatgtatagagttttgcttggattg	NA	WBGene00003017	protein_coding_gene	II	3982654	+	Transcript:K10G6.1.1	NA	NA	NA	3977681	3982653	+	3982654	-4974	-1	4973	4688	high	NA
XIL0942	lin-31	lin-31	K10G6.1	Live		Bombardment	promoter::H1::cherry	thuIs942	yes	agaaggaaaagttgccggtggaac	ttttcagggaatatgtatagagttttgcttggattg	NA	WBGene00003017	protein_coding_gene	II	3982654	+	Transcript:K10G6.1.1	NA	NA	NA	3977681	3982653	+	3982654	-4974	-1	4973	4688	high	NA
XIL0600	lin-38	lin-38	Y48E1B.7	Live		Bombardment	promoter::H1::cherry	thuIs600	yes	ccaccagatttttgcgattt	TCATATTCGGGTCGAGAAGG	NA	WBGene00013006	protein_coding_gene	II	13575931	+	Transcript:Y48E1B.7.1	CEOP2752	1	13575931	13574869	13576064	+	13575931	-1063	133	1196	870	low	NA
XIL0617	lin-38	lin-38	Y48E1B.7	Live		Bombardment	promoter::H1::cherry	thuIs617	yes	ccaccagatttttgcgattt	TCATATTCGGGTCGAGAAGG	NA	WBGene00013006	protein_coding_gene	II	13575931	+	Transcript:Y48E1B.7.1	CEOP2752	1	13575931	13574869	13576064	+	13575931	-1063	133	1196	870	low	NA
XIL01066	lin-41	lin-41	C12C8.3	Live		Bombardment	promoter::H1::cherry	thuIs1066	yes	ttttgaagccgagcattttt	TCCACGTCGATCTCAGTTTG	NA	WBGene00003026	protein_coding_gene	I	9341897	-	Transcript:C12C8.3a.1	NA	NA	NA	9341812	9344834	-	9341897	-2937	86	3023	2830	high	NA
XIL01067	lin-41	lin-41	C12C8.3	Live		Bombardment	promoter::H1::cherry	thuIs1067	yes	ttttgaagccgagcattttt	TCCACGTCGATCTCAGTTTG	NA	WBGene00003026	protein_coding_gene	I	9341897	-	Transcript:C12C8.3a.1	NA	NA	NA	9341812	9344834	-	9341897	-2937	86	3023	2830	high	NA
XIL9147	lin-39	lin-39	C07H6.7	Live	yes	KI	2A::H1::cherry	thu147	yes	NA	NA	ATTGATTGAAAAGTGGGAAC,AACTAGAATTGATTGAAAAG	WBGene00003024	protein_coding_gene	III	7534700	-	Transcript:C07H6.7.1	NA	NA	NA	NA	NA	NA
XIL0475	lir-1	lir-1	F18A1.3	Live		Bombardment	promoter::H1::cherry	thuIs475	yes	gatcgagcagatgcaacaaa	TCGTTCAGTTCGATGACCAC	NA	WBGene00003044	protein_coding_gene	II	7672043	+	Transcript:F18A1.3a.1	CEOP2300	2	7668006	7666900	7672074	+	7672043	-5144	31	5175	252	low	long intron not covered by the promoter
XIL0476	lir-1	lir-1	F18A1.3	Live		Bombardment	promoter::H1::cherry	thuIs476	yes	gatcgagcagatgcaacaaa	TCGTTCAGTTCGATGACCAC	NA	WBGene00003044	protein_coding_gene	II	7672043	+	Transcript:F18A1.3a.1	CEOP2300	2	7668006	7666900	7672074	+	7672043	-5144	31	5175	252	low	long intron not covered by the promoter
RW10628	lsy-27	lsy-27	F47H4.1	Live		Bombardment	promoter::H1::cherry	stIs10628	yes	gaaatttaacttcgttttgcaggcaatt	actgtgaatagacgtcatgtttagatgagagt	NA	WBGene00009834	protein_coding_gene	V	17350061	-	Transcript:F47H4.1a.1	NA	NA	NA	17350044	17352534	-	17350061	-2473	18	2491	329	high	covers upstream gene's promoter
RW10629	lsy-27	lsy-27	F47H4.1	Live		Bombardment	promoter::H1::cherry	stIs10629	yes	gaaatttaacttcgttttgcaggcaatt	actgtgaatagacgtcatgtttagatgagagt	NA	WBGene00009834	protein_coding_gene	V	17350061	-	Transcript:F47H4.1a.1	NA	NA	NA	17350044	17352534	-	17350061	-2473	18	2491	329	high	covers upstream gene's promoter
RW10531	madf-10	Y106G6H.4	Y106G6H.4	Live		Bombardment	promoter::H1::cherry	stIs10531	yes	gaattctcatcgatttttcattctgcag	gtgactccattggtccattgctcg	NA	WBGene00013717	protein_coding_gene	I	10437708	-	Transcript:Y106G6H.4.1	NA	NA	NA	10437691	10439783	-	10437708	-2075	18	2093	583	low	upstream gene's promoter is short(<1kb)
RW10532	madf-10	Y106G6H.4	Y106G6H.4	Live		Bombardment	promoter::H1::cherry	stIs10532	yes	gaattctcatcgatttttcattctgcag	gtgactccattggtccattgctcg	NA	WBGene00013717	protein_coding_gene	I	10437708	-	Transcript:Y106G6H.4.1	NA	NA	NA	10437691	10439783	-	10437708	-2075	18	2093	583	low	upstream gene's promoter is short(<1kb)
XIL0343	madf-5	madf-5	C01G12.1	Live		Bombardment	promoter::H1::cherry	thuIs343	yes	ggaagttttgctccgattcc	CGTTTATCAGACGGGCGTTA	NA	WBGene00007242	protein_coding_gene	II	14573646	+	Transcript:C01G12.1.1	NA	NA	NA	14569347	14573685	+	14573646	-4300	39	4339	12050	low	NA
RW11728	madf-5	madf-5	C01G12.1	Live		Bombardment	promoter::H1::cherry	stIs11728	yes	NA	NA	NA	WBGene00007242	protein_coding_gene	II	14573646	+	Transcript:C01G12.1.1	NA	NA	NA	NA	NA	NA
XIL0656	mbl-1	mbl-1	K02H8.1	Live		Bombardment	promoter::H1::cherry	thuIs656	yes	ctccccacagcgatctaaaa	ATGAAGCTACAGGCGTCGTT	NA	WBGene00019347	protein_coding_gene	X	17001731	+	Transcript:K02H8.1a.1	NA	NA	NA	16997396	17001779	+	17001731	-4336	48	4384	25601	low	NA
XIL0898	mbl-1	mbl-1	K02H8.1	Live		Bombardment	promoter::H1::cherry	thuIs898	yes	ctccccacagcgatctaaaa	ATGAAGCTACAGGCGTCGTT	NA	WBGene00019347	protein_coding_gene	X	17001731	+	Transcript:K02H8.1a.1	NA	NA	NA	16997396	17001779	+	17001731	-4336	48	4384	25601	low	NA
XIL0938	mef-2	mef-2	W10D5.1	Live		Bombardment	promoter::H1::cherry	thuIs938	yes	ggccgcacctaaagatgat	CTGGTGATTTGAATTTTCTTGC	NA	WBGene00003182	protein_coding_gene	I	9096012	+	Transcript:W10D5.1.1	NA	NA	NA	9089067	9096040	+	9096012	-6946	28	6974	10354	low	NA
XIL0939	mef-2	mef-2	W10D5.1	Live		Bombardment	promoter::H1::cherry	thuIs939	yes	ggccgcacctaaagatgat	CTGGTGATTTGAATTTTCTTGC	NA	WBGene00003182	protein_coding_gene	I	9096012	+	Transcript:W10D5.1.1	NA	NA	NA	9089067	9096040	+	9096012	-6946	28	6974	10354	low	NA
RW10975	mep-1	mep-1	M04B2.1	Live		Bombardment	promoter::H1::cherry	stIs10975	yes	caagtgaaaactaggactcgtgaattgg	ctcgtcggcggtgaccattctggaaaaatagag	NA	WBGene00003218	protein_coding_gene	IV	11524643	+	Transcript:M04B2.1.1	CEOP4448	1	11524643	11521988	11524660	+	11524643	-2656	17	2673	2518	high	NA
RW10976	mep-1	mep-1	M04B2.1	Live		Bombardment	promoter::H1::cherry	stIs10976	yes	caagtgaaaactaggactcgtgaattgg	ctcgtcggcggtgaccattctggaaaaatagag	NA	WBGene00003218	protein_coding_gene	IV	11524643	+	Transcript:M04B2.1.1	CEOP4448	1	11524643	11521988	11524660	+	11524643	-2656	17	2673	2518	high	NA
XIL0563	mex-5	mex-5	W02A2.7	Live		Bombardment	promoter::H1::cherry	thuIs563	yes	caactcctcgacgcacataa	TTTGAGGATGTGACGACTGC	NA	WBGene00003230	protein_coding_gene	IV	13353730	+	Transcript:W02A2.7.1	NA	NA	NA	13352698	13353829	+	13353730	-1033	99	1132	537	low	NA
XIL0564	mex-5	mex-5	W02A2.7	Live		Bombardment	promoter::H1::cherry	thuIs564	yes	caactcctcgacgcacataa	TTTGAGGATGTGACGACTGC	NA	WBGene00003230	protein_coding_gene	IV	13353730	+	Transcript:W02A2.7.1	NA	NA	NA	13352698	13353829	+	13353730	-1033	99	1132	537	low	NA
SD1668	lir-3	lir-3	F37H8.1	Live		Bombardment	promoter::H1::cherry	NA	yes	NA	NA	NA	WBGene00003046	protein_coding_gene	II	11184806	-	Transcript:F37H8.1.1	NA	NA	NA	NA	NA	NA
RW10620	mnm-2	mnm-2	C10A4.8	Live		Bombardment	promoter::H1::cherry	stIs10620	yes	caactgagaaaggttagaaatgtgaccg	actagcttcgactgacatggctagt	NA	WBGene00003380	protein_coding_gene	X	7424881	-	Transcript:C10A4.8.1	NA	NA	NA	7424864	7430241	-	7424881	-5360	18	5378	6593	high	NA
RW10621	mnm-2	mnm-2	C10A4.8	Live		Bombardment	promoter::H1::cherry	stIs10621	yes	caactgagaaaggttagaaatgtgaccg	actagcttcgactgacatggctagt	NA	WBGene00003380	protein_coding_gene	X	7424881	-	Transcript:C10A4.8.1	NA	NA	NA	7424864	7430241	-	7424881	-5360	18	5378	6593	high	NA
RW10700	moe-3	moe-3	F32A11.6	Live		Bombardment	promoter::H1::cherry	stIs10700	yes	gcgtccgttgtcattagattttacatgt	ccctttcaccttgctcatcgtgc	NA	WBGene00003388	protein_coding_gene	II	13165655	-	Transcript:F32A11.6.1	NA	NA	NA	13165638	13170712	-	13165655	-5057	18	5075	10368	low	NA
RW11491	moe-3	moe-3	F32A11.6	Live		Bombardment	promoter::H1::cherry	stIs11491	yes	gcgtccgttgtcattagattttacatgt	ccctttcaccttgctcatcgtgc	NA	WBGene00003388	protein_coding_gene	II	13165655	-	Transcript:F32A11.6.1	NA	NA	NA	13165638	13170712	-	13165655	-5057	18	5075	10368	low	NA
XIL0269	lsy-2	lsy-2	F49H12.1	Live		Bombardment	promoter::H1::cherry	thuIs269	yes	tgaaaaactgcagaactgtgaaa	GACTGATTCGACCCGTGAGT	NA	WBGene00003087	protein_coding_gene	X	2090056	+	Transcript:F49H12.1b.1	NA	NA	NA	2086909	2090078	+	2090056	-3148	22	3170	3329	high	NA
XIL0271	lsy-2	lsy-2b	F49H12.1	Live		Bombardment	promoter::H1::cherry	thuIs271	yes	tgaaaaactgcagaactgtgaaa	GACTGATTCGACCCGTGAGT	NA	WBGene00003087	protein_coding_gene	X	2090056	+	Transcript:F49H12.1b.1	NA	NA	NA	2086909	2090078	+	2090056	-3148	22	3170	3329	high	NA
XIL0300	lsy-2	lsy-2b	F49H12.1	Live		Bombardment	promoter::H1::cherry	thuIs300	yes	tgaaaaactgcagaactgtgaaa	GACTGATTCGACCCGTGAGT	NA	WBGene00003087	protein_coding_gene	X	2090056	+	Transcript:F49H12.1b.1	NA	NA	NA	2086909	2090078	+	2090056	-3148	22	3170	3329	high	NA
XIL243	mxl-2	mxl-2	F40G9.11	Live		mos1	promoter::H1::GFP	thuSi43	yes	TCTGTTGAATGCTATGTTCGacatggt	CGACATTAGGTCCATATCGTccggcttttgag	NA	WBGene00003510	protein_coding_gene	III	188124	-	Transcript:F40G9.11.1	NA	NA	NA	188059	188864	-	188124	-740	66	806	717	low	NA
XIL0847	mxl-2	mxl-2	F40G9.11	Live		Bombardment	promoter::H1::GFP	thuIs847	yes	tctgttgaatgctatgttcg	CGACATTAGGTCCATATCGT	NA	WBGene00003510	protein_coding_gene	III	188124	-	Transcript:F40G9.11.1	NA	NA	NA	188059	188864	-	188124	-740	66	806	717	low	NA
XIL0108	mxl-3	mxl-3	F46G10.6	Live		Bombardment	promoter::H1::GFP	thuIs108	yes	attgactgcaaaaccggcta	TGCGGAATTGTTTTTCCATT	NA	WBGene00003511	protein_coding_gene	X	13350790	-	Transcript:F46G10.6.1	NA	NA	NA	13350724	13354193	-	13350790	-3403	67	3470	10525	low	NA
XIL0114	mxl-3	mxl-3	F46G10.6	Live		Bombardment	promoter::H1::GFP	thuIs114	yes	attgactgcaaaaccggcta	TGCGGAATTGTTTTTCCATT	NA	WBGene00003511	protein_coding_gene	X	13350790	-	Transcript:F46G10.6.1	NA	NA	NA	13350724	13354193	-	13350790	-3403	67	3470	10525	low	NA
RW11350	nfya-1	nfya-1	T08D10.1	Live		Bombardment	promoter::H1::cherry	stIs11350	yes	gttggtctatcagctgaaattccatgac	cctcgacgctccattcattttgtct	NA	WBGene00011614	protein_coding_gene	X	11946802	-	Transcript:T08D10.1.1	NA	NA	NA	11946785	11949282	-	11946802	-2480	18	2498	2051	high	NA
RW11179	nfya-1	tag-295	T08D10.1	Live		Bombardment	promoter::H1::cherry	stIs11179	yes	gttggtctatcagctgaaattccatgac	cctcgacgctccattcattttgtct	NA	WBGene00011614	protein_coding_gene	X	11946802	-	Transcript:T08D10.1.1	NA	NA	NA	11946785	11949282	-	11946802	-2480	18	2498	2051	high	NA
XIL01044	nhr-101	nhr-101	H12C20.6	Live		Bombardment	promoter::H1::cherry	thuIs1044	yes	aaaagtacctgggcggttgt	CGTGTTGACAGACGAAGAGC	NA	WBGene00003691	protein_coding_gene	V	11570476	+	Transcript:H12C20.6a.1	NA	NA	NA	11569775	11570925	+	11570476	-702	449	1151	631	low	NA
XIL01045	nhr-101	nhr-101	H12C20.6	Live		Bombardment	promoter::H1::cherry	thuIs1045	yes	aaaagtacctgggcggttgt	CGTGTTGACAGACGAAGAGC	NA	WBGene00003691	protein_coding_gene	V	11570476	+	Transcript:H12C20.6a.1	NA	NA	NA	11569775	11570925	+	11570476	-702	449	1151	631	low	NA
XIL0372	nhr-107	nhr-107	C33G8.11	Live		Bombardment	promoter::H1::cherry	thuIs372	yes	ttgcgacgtagtttgtctgg	CTTCTGAAAAACGCAGCACA	NA	WBGene00003697	protein_coding_gene	V	6997069	-	Transcript:C33G8.11.1	NA	NA	NA	6996981	6998842	-	6997069	-1773	89	1862	1750	high	NA
XIL0373	nhr-107	nhr-107	C33G8.11	Live		Bombardment	promoter::H1::cherry	thuIs373	yes	ttgcgacgtagtttgtctgg	CTTCTGAAAAACGCAGCACA	NA	WBGene00003697	protein_coding_gene	V	6997069	-	Transcript:C33G8.11.1	NA	NA	NA	6996981	6998842	-	6997069	-1773	89	1862	1750	high	NA
XIL01132	nhr-110	nhr-110	Y46H3D.5	Live		Bombardment	promoter::H1::cherry	thuIs1132	yes	tggcaattatgcattcgtgt	ATTCGAACTTGTCCCGATCA	NA	WBGene00003700	protein_coding_gene	V	1623949	-	Transcript:Y46H3D.5a.1	NA	NA	NA	1623841	1625325	-	1623949	-1376	109	1485	1279	high	NA
XIL01133	nhr-110	nhr-110	Y46H3D.5	Live		Bombardment	promoter::H1::cherry	thuIs1133	yes	tggcaattatgcattcgtgt	ATTCGAACTTGTCCCGATCA	NA	WBGene00003700	protein_coding_gene	V	1623949	-	Transcript:Y46H3D.5a.1	NA	NA	NA	1623841	1625325	-	1623949	-1376	109	1485	1279	high	NA
XIL0795	nhr-114	nhr-114	Y45G5AM.1	Live		Bombardment	promoter::H1::cherry	thuIs795	yes	ttcttctcacccgcattttt	GCCAGAAGCGAAATCTTGAC	NA	WBGene00003704	protein_coding_gene	V	4187209	+	Transcript:Y45G5AM.1a.1	NA	NA	NA	4186339	4187280	+	4187209	-871	71	942	2134	high	NA
XIL0796	nhr-114	nhr-114	Y45G5AM.1	Live		Bombardment	promoter::H1::cherry	thuIs796	yes	ttcttctcacccgcattttt	GCCAGAAGCGAAATCTTGAC	NA	WBGene00003704	protein_coding_gene	V	4187209	+	Transcript:Y45G5AM.1a.1	NA	NA	NA	4186339	4187280	+	4187209	-871	71	942	2134	high	NA
XIL9112	mab-5	mab-5	C08C3.3	Live	yes	KI	2A::H1::cherry	thu112	yes	NA	NA	AAAGAGGCAAAAGGAGAAGG	WBGene00003102	protein_coding_gene	III	7783388	-	Transcript:C08C3.3.1	NA	NA	NA	NA	NA	NA
XIL01127	nhr-117	nhr-117	F16B4.12	Live		Bombardment	promoter::H1::cherry	thuIs1127	yes	tcaatgttttcaaccgtcca	AGCAAATTTGGCATTTTTCG	NA	WBGene00003707	protein_coding_gene	V	1621517	-	Transcript:F16B4.12a.1	NA	NA	NA	1621406	1622693	-	1621517	-1176	112	1288	1124	high	NA
XIL01128	nhr-117	nhr-117	F16B4.12	Live		Bombardment	promoter::H1::cherry	thuIs1128	yes	tcaatgttttcaaccgtcca	AGCAAATTTGGCATTTTTCG	NA	WBGene00003707	protein_coding_gene	V	1621517	-	Transcript:F16B4.12a.1	NA	NA	NA	1621406	1622693	-	1621517	-1176	112	1288	1124	high	NA
XIL0680	nhr-119	nhr-119	K12H6.1	Live		Bombardment	promoter::H1::cherry	thuIs680	yes	cgagtgaccttctgtggtaga	TGTTTTCCAGACTCGACGTG	NA	WBGene00003709	protein_coding_gene	II	2800582	-	Transcript:K12H6.1.1	NA	NA	NA	2800549	2804979	-	2800582	-4397	34	4431	7585	low	NA
XIL0681	nhr-119	nhr-119	K12H6.1	Live		Bombardment	promoter::H1::cherry	thuIs681	yes	cgagtgaccttctgtggtaga	TGTTTTCCAGACTCGACGTG	NA	WBGene00003709	protein_coding_gene	II	2800582	-	Transcript:K12H6.1.1	NA	NA	NA	2800549	2804979	-	2800582	-4397	34	4431	7585	low	NA
XIL01158	nhr-121	nhr-121	E02H9.8	Live		Bombardment	promoter::H1::cherry	thuIs1158	yes	tgttccccattcatgtctca	GCAAATTGTGCACTCCTTCA	NA	WBGene00003711	protein_coding_gene	III	2454784	-	Transcript:E02H9.8a.1	NA	NA	NA	2453800	2456836	-	2454784	-2052	985	3037	1987	high	NA
XIL01159	nhr-121	nhr-121	E02H9.8	Live		Bombardment	promoter::H1::cherry	thuIs1159	yes	tgttccccattcatgtctca	GCAAATTGTGCACTCCTTCA	NA	WBGene00003711	protein_coding_gene	III	2454784	-	Transcript:E02H9.8a.1	NA	NA	NA	2453800	2456836	-	2454784	-2052	985	3037	1987	high	NA
XIL0855	nhr-133	nhr-133	F44C8.8	Live		Bombardment	promoter::H1::cherry	thuIs855	yes	cgaggaagatgtgagggaga	CAACTGAGCACACCGAAATG	NA	WBGene00003723	protein_coding_gene	V	2212073	-	Transcript:F44C8.8a.1	NA	NA	NA	2211991	2213035	-	2212073	-962	83	1045	863	low	NA
XIL0856	nhr-133	nhr-133	F44C8.8	Live		Bombardment	promoter::H1::cherry	thuIs856	yes	cgaggaagatgtgagggaga	CAACTGAGCACACCGAAATG	NA	WBGene00003723	protein_coding_gene	V	2212073	-	Transcript:F44C8.8a.1	NA	NA	NA	2211991	2213035	-	2212073	-962	83	1045	863	low	NA
RW10973	madf-2	madf-2	F36D1.1	Live		Bombardment	promoter::H1::cherry	stIs10973	yes	caccaaggaaattgacactttttttgaa	atccgtccattgtgccatttttctga	NA	WBGene00009461	protein_coding_gene	I	11280014	-	Transcript:F36D1.1.1	CEOP1898	1	11280014	11279997	11282578	-	11280014	-2564	18	2582	2462	high	NA
RW10974	madf-2	madf-2	F36D1.1	Live		Bombardment	promoter::H1::cherry	stIs10974	yes	caccaaggaaattgacactttttttgaa	atccgtccattgtgccatttttctga	NA	WBGene00009461	protein_coding_gene	I	11280014	-	Transcript:F36D1.1.1	CEOP1898	1	11280014	11279997	11282578	-	11280014	-2564	18	2582	2462	high	NA
SD1707	madf-2	F36D1.1	F36D1.1	Live		Bombardment	promoter::H1::cherry	NA	yes	NA	NA	NA	WBGene00009461	protein_coding_gene	I	11280014	-	Transcript:F36D1.1.1	CEOP1898	1	11280014	NA	NA	NA
SD1563	nhr-15	F33E11.1	F33E11.1	Live		Bombardment	promoter::H1::cherry	NA	yes	tgcaaaccgttttttgctcatattactc	cgaatattcggagtacatttttgaagtgtgaaattttttct	NA	WBGene00003614	protein_coding_gene	V	320357	+	Transcript:F33E11.1a.1	NA	NA	NA	315099	320374	+	320357	-5259	17	5276	8822	low	NA
RW10675	nhr-15	nhr-15	F33E11.1	Live		Bombardment	promoter::H1::cherry	stIs10675	yes	tgcaaaccgttttttgctcatattactc	cgaatattcggagtacatttttgaagtgtgaaattttttct	NA	WBGene00003614	protein_coding_gene	V	320357	+	Transcript:F33E11.1a.1	NA	NA	NA	315099	320374	+	320357	-5259	17	5276	8822	low	NA
XIL0932	nhr-167	nhr-167	C49F5.4	Live		Bombardment	promoter::H1::cherry	thuIs932	yes	aagcgctgtggcacttttat	ACAATAAGACGGCGGAAGAA	NA	WBGene00008208	protein_coding_gene	X	11981984	-	Transcript:C49F5.4.1	NA	NA	NA	11981277	11982817	-	11981984	-833	708	1541	810	low	NA
XIL0933	nhr-167	nhr-167	C49F5.4	Live		Bombardment	promoter::H1::cherry	thuIs933	yes	aagcgctgtggcacttttat	ACAATAAGACGGCGGAAGAA	NA	WBGene00008208	protein_coding_gene	X	11981984	-	Transcript:C49F5.4.1	NA	NA	NA	11981277	11982817	-	11981984	-833	708	1541	810	low	NA
XIL0955	nhr-17	nhr-17	C02B4.2	Live		Bombardment	promoter::H1::cherry	thuIs955	yes	ctttcgccacattatgattcaca	AATTGGTTTCTGCTAGCGGG	NA	WBGene00003616	protein_coding_gene	X	12667852	-	Transcript:C02B4.2.1	NA	NA	NA	12667816	12670929	-	12667852	-3077	37	3114	11300	low	NA
XIL0956	nhr-17	nhr-17	C02B4.2	Live		Bombardment	promoter::H1::cherry	thuIs956	yes	ctttcgccacattatgattcaca	AATTGGTTTCTGCTAGCGGG	NA	WBGene00003616	protein_coding_gene	X	12667852	-	Transcript:C02B4.2.1	NA	NA	NA	12667816	12670929	-	12667852	-3077	37	3114	11300	low	NA
XIL0838	nhr-188	nhr-188	F47C10.7	Live		Bombardment	promoter::H1::cherry	thuIs838	yes	ccaacaatcgggtccttcta	AGAACATTTTGCACGCATTG	NA	WBGene00018544	protein_coding_gene	V	3857861	-	Transcript:F47C10.7a.1	NA	NA	NA	3857676	3858620	-	3857861	-759	186	945	603	low	NA
XIL0839	nhr-188	nhr-188	F47C10.7	Live		Bombardment	promoter::H1::cherry	thuIs839	yes	ccaacaatcgggtccttcta	AGAACATTTTGCACGCATTG	NA	WBGene00018544	protein_coding_gene	V	3857861	-	Transcript:F47C10.7a.1	NA	NA	NA	3857676	3858620	-	3857861	-759	186	945	603	low	NA
XIL01121	nhr-189	nhr-189	F47C10.8	Live		Bombardment	promoter::H1::cherry	thuIs1121	yes	tggatttttcaatttcattttca	AAAGAGTCGTGGGGAGACAG	NA	WBGene00018545	protein_coding_gene	V	3860203	-	Transcript:F47C10.8.1	NA	NA	NA	3860303	3861148	-	3860203	-945	-99	846	889	low	NA
XIL01122	nhr-189	nhr-189	F47C10.8	Live		Bombardment	promoter::H1::cherry	thuIs1122	yes	tggatttttcaatttcattttca	AAAGAGTCGTGGGGAGACAG	NA	WBGene00018545	protein_coding_gene	V	3860203	-	Transcript:F47C10.8.1	NA	NA	NA	3860303	3861148	-	3860203	-945	-99	846	889	low	NA
XIL0842	nhr-192	nhr-192	F57A8.5	Live		Bombardment	promoter::H1::cherry	thuIs842	yes	tcgtcatactgtaatactgcaagg	CGAGGGCCAATTCAGATTTA	NA	WBGene00010180	protein_coding_gene	V	10070641	-	Transcript:F57A8.5.1	NA	NA	NA	10070605	10072136	-	10070641	-1495	37	1532	1307	high	NA
XIL0843	nhr-192	nhr-192	F57A8.5	Live		Bombardment	promoter::H1::cherry	thuIs843	yes	tcgtcatactgtaatactgcaagg	CGAGGGCCAATTCAGATTTA	NA	WBGene00010180	protein_coding_gene	V	10070641	-	Transcript:F57A8.5.1	NA	NA	NA	10070605	10072136	-	10070641	-1495	37	1532	1307	high	NA
XIL0699	madf-7	madf-7	C06A5.4	Suppressed		Bombardment	promoter::H1::cherry	thuIs699	yes	aatcgtcccaatcaacaagc	TCGTCGTCGCTATCAAACAG	NA	WBGene00015502	transposable_element_gene	I	5981588	-	CDS:C06A5.4	NA	NA	NA	5981497	5982651	-	5981588	-1063	92			low	short upstream intergenic
RW11626	nhr-2	nhr-2	C32F10.6	Live		Bombardment	promoter::H1::cherry	stIs11626	yes	ctcgtcgagaaggcatacagtagca	ctgaaaactagaaaagaaatagagatagaaaaataataag	NA	WBGene00003601	protein_coding_gene	I	5821108	-	Transcript:C32F10.6.1	CEOP1897	1	5821108	5821109	5823526	-	5821108	-2418	0	2418	2033	high	NA
SD1551	nhr-2	nhr-2	C32F10.6	Live		Bombardment	promoter::H1::cherry	NA	yes	ctcgtcgagaaggcatacagtagca	ctgaaaactagaaaagaaatagagatagaaaaataataag	NA	WBGene00003601	protein_coding_gene	I	5821108	-	Transcript:C32F10.6.1	CEOP1897	1	5821108	5821109	5823526	-	5821108	-2418	0	2418	2033	high	NA
XIL0541	nhr-206	nhr-206	R07B7.13	Live		Bombardment	promoter::H1::cherry	thuIs541	yes	ccaaatgcagataactgtcagg	TCAGATTGTTGGGAATTTGAAG	NA	WBGene00011097	protein_coding_gene	V	12092064	+	Transcript:R07B7.13a.1	NA	NA	NA	12091321	12092350	+	12092064	-744	286	1030	274	low	NA
XIL0604	nhr-206	nhr-206	R07B7.13	Live		Bombardment	promoter::H1::cherry	thuIs604	yes	ccaaatgcagataactgtcagg	TCAGATTGTTGGGAATTTGAAG	NA	WBGene00011097	protein_coding_gene	V	12092064	+	Transcript:R07B7.13a.1	NA	NA	NA	12091321	12092350	+	12092064	-744	286	1030	274	low	NA
XIL0812	nhr-207	nhr-207	R07B7.14	Live		Bombardment	promoter::H1::cherry	thuIs812	yes	ccgaacttgtcttttcaacca	GTCGCATTTCGTTTCCTCAT	NA	WBGene00011098	protein_coding_gene	V	12096234	+	Transcript:R07B7.14.1	NA	NA	NA	12095165	12096357	+	12096234	-1070	123	1193	342	low	NA
XIL0813	nhr-207	nhr-207	R07B7.14	Live		Bombardment	promoter::H1::cherry	thuIs813	yes	ccgaacttgtcttttcaacca	GTCGCATTTCGTTTCCTCAT	NA	WBGene00011098	protein_coding_gene	V	12096234	+	Transcript:R07B7.14.1	NA	NA	NA	12095165	12096357	+	12096234	-1070	123	1193	342	low	NA
XIL0658	nhr-214	nhr-214b	T07C5.3	Live		Bombardment	promoter::H1::cherry	thuIs658	yes	tcaaatatgtttgcttgtgtcaa	CCATGGTTCCATTGACCTTC	NA	WBGene00011566	protein_coding_gene	X	12702063	-	Transcript:T07C5.3.1	NA	NA	NA	12701902	12703449	-	12702063	-1386	162	1548	1304	high	NA
RW10469	mec-3	mec-3	F01D4.6	Live	yes	fosmid	GFP protein fusion	stIs10562	yes	NA	NA	NA	WBGene00003167	protein_coding_gene	IV	10461766	-	Transcript:F01D4.6a.1	NA	NA	NA	NA	NA	NA
SD1337	med-1	T24D3.1	T24D3.1	Live		Bombardment	promoter::H1::cherry	NA	yes	NA	NA	NA	WBGene00003180	protein_coding_gene	X	12430609	+	Transcript:T24D3.1.1	NA	NA	NA	NA	NA	NA
XIL07	mml-1	mml-1	T20B12.6	Live		Bombardment	promoter::H1::GFP	thuIs7	yes	aaccggggtctgaacagagt	CTAGATCGTCGTGGGGATTC	NA	WBGene00003378	protein_coding_gene	III	7374725	-	Transcript:T20B12.6a.1	NA	NA	NA	7374662	7377824	-
XIL08	mml-1	mml-1	T20B12.6	Live		Bombardment	promoter::H1::GFP	thuIs8	yes	aaccggggtctgaacagagt	CTAGATCGTCGTGGGGATTC	NA	WBGene00003378	protein_coding_gene	III	7374725	-	Transcript:T20B12.6a.1	NA	NA	NA	7374662	7377824	-
RW10172	mml-1	mml-1	T20B12.6	Live		Bombardment	promoter::H1::cherry	stIs10160;stIs10024	yes	taagagcagttgtggaaatgtaagatatagctgt	ttttgtctgaaaatattgaaatcttttgaaaagtagaaacagtg	NA	WBGene00003378	protein_coding_gene	III	7374725	-	Transcript:T20B12.6a.1	NA	NA	NA	7374726	7378259	-	7374725	-3534	0	3534	3356	high	NA
RW10878	nfyb-1	nfyb-1	W10D9.4	Live		Bombardment	promoter::H1::cherry	stIs10878	yes	aacagagaaaaagtggaaatttcgccta	tatgggttttggatccattttgggagc	NA	WBGene00021132	protein_coding_gene	II	467336	-	Transcript:W10D9.4a.1	CEOP2028	3	475935	467319	469572	-	467336	-2236	18	2254	1177	high	NA
RW10880	nfyb-1	nfyb-1	W10D9.4	Live		Bombardment	promoter::H1::cherry	stIs10880	yes	aacagagaaaaagtggaaatttcgccta	tatgggttttggatccattttgggagc	NA	WBGene00021132	protein_coding_gene	II	467336	-	Transcript:W10D9.4a.1	CEOP2028	3	475935	467319	469572	-	467336	-2236	18	2254	1177	high	NA
SD1680	nfyb-1	nfyb-1	W10D9.4	Live		Bombardment	promoter::H1::cherry	NA	yes	aacagagaaaaagtggaaatttcgccta	tatgggttttggatccattttgggagc	NA	WBGene00021132	protein_coding_gene	II	467336	-	Transcript:W10D9.4a.1	CEOP2028	3	475935	467319	469572	-	467336	-2236	18	2254	1177	high	NA
RW11751	nfyc-1	nfyc-1	F23F1.1	Live		Bombardment	promoter::H1::cherry	stIs11751	yes	gcttcaaaatcacaacttggc	cggcagatgcaagaaaaatta	NA	WBGene00017742	protein_coding_gene	II	43945	+	Transcript:F23F1.1a.1	CEOP2004	1	43945	38988	43942	+	43945	-4958	-3	4955	283	high	covers upstream gene's promoter
RW11779	nfyc-1	nfyc-1	F23F1.1	Live		Bombardment	promoter::H1::cherry	stIs11779	yes	gcttcaaaatcacaacttggc	cggcagatgcaagaaaaatta	NA	WBGene00017742	protein_coding_gene	II	43945	+	Transcript:F23F1.1a.1	CEOP2004	1	43945	38988	43942	+	43945	-4958	-3	4955	283	high	covers upstream gene's promoter
RW11781	nfyc-1	nfyc-1	F23F1.1	Live		Bombardment	promoter::H1::cherry	stIs11781	yes	gcttcaaaatcacaacttggc	cggcagatgcaagaaaaatta	NA	WBGene00017742	protein_coding_gene	II	43945	+	Transcript:F23F1.1a.1	CEOP2004	1	43945	38988	43942	+	43945	-4958	-3	4955	283	high	covers upstream gene's promoter
OP305	nhr-11	nhr-11	ZC410.1	Live		fosmid	GFP protein fusion	wgIs305	yes	NA	NA	NA	WBGene00003610	protein_coding_gene	IV	9070010	+	Transcript:ZC410.1a.1	NA	NA	NA	NA	NA	NA
XIL01033	nhr-129	nhr-129	C50B6.14	Live		Bombardment	promoter::H1::cherry	thuIs1033	yes	ccgaaaaatgccaagagaac	CGAAGCAATCTTTTGGTCGT	NA	WBGene00003719	protein_coding_gene	V	13331011	-	Transcript:C50B6.14.1	CEOP5385	2	13333386	13330685	13334906	-	13331011	-3895	327	4222	222	high	CEOP5385, a short operon
XIL01034	nhr-129	nhr-129	C50B6.14	Live		Bombardment	promoter::H1::cherry	thuIs1034	yes	ccgaaaaatgccaagagaac	CGAAGCAATCTTTTGGTCGT	NA	WBGene00003719	protein_coding_gene	V	13331011	-	Transcript:C50B6.14.1	CEOP5385	2	13333386	13330685	13334906	-	13331011	-3895	327	4222	222	high	CEOP5385, a short operon
XIL0925	nhr-129	nhr-129	C50B6.14	Live		Bombardment	promoter::H1::cherry	thuIs925	yes	ccgaaaaatgccaagagaac	CGAAGCAATCTTTTGGTCGT	NA	WBGene00003719	protein_coding_gene	V	13331011	-	Transcript:C50B6.14.1	CEOP5385	2	13333386	13330685	13334906	-	13331011	-3895	327	4222	222	high	CEOP5385, a short operon
XIL0536	nhr-131	nhr-131	T01G6.2	Live		Bombardment	promoter::H1::cherry	thuIs536	yes	cactcaatggaaatgaatctgg	ATACACGGCGGACAAGAAGT	NA	WBGene00003721	protein_coding_gene	V	494634	+	Transcript:T01G6.2a.1	NA	NA	NA	493574	494665	+	494634	-1061	31	1092	996	low	NA
XIL0537	nhr-131	nhr-131	T01G6.2	Live		Bombardment	promoter::H1::cherry	thuIs537	yes	cactcaatggaaatgaatctgg	ATACACGGCGGACAAGAAGT	NA	WBGene00003721	protein_coding_gene	V	494634	+	Transcript:T01G6.2a.1	NA	NA	NA	493574	494665	+	494634	-1061	31	1092	996	low	NA
XIL0545	nhr-131	nhr-131	T01G6.2	Live		Bombardment	promoter::H1::cherry	thuIs545	yes	cactcaatggaaatgaatctgg	ATACACGGCGGACAAGAAGT	NA	WBGene00003721	protein_coding_gene	V	494634	+	Transcript:T01G6.2a.1	NA	NA	NA	493574	494665	+	494634	-1061	31	1092	996	low	NA
XIL01139	nhr-136	nhr-136	C13C4.3	Live		Bombardment	promoter::H1::cherry	thuIs1139	yes	acacaaggatcctgaggtttt	GCAACAATTCCGGAGAAAGA	NA	WBGene00003726	protein_coding_gene	V	12107254	+	Transcript:C13C4.3a.1	NA	NA	NA	12106387	12107419	+	12107254	-868	165	1033	804	low	NA
XIL0805	nhr-136	nhr-136	C13C4.3	Live		Bombardment	promoter::H1::cherry	thuIs805	yes	acacaaggatcctgaggtttt	GCAACAATTCCGGAGAAAGA	NA	WBGene00003726	protein_coding_gene	V	12107254	+	Transcript:C13C4.3a.1	NA	NA	NA	12106387	12107419	+	12107254	-868	165	1033	804	low	NA
XIL0889	nhr-136	nhr-136	C13C4.3	Live		Bombardment	promoter::H1::cherry	thuIs889	yes	acacaaggatcctgaggtttt	GCAACAATTCCGGAGAAAGA	NA	WBGene00003726	protein_coding_gene	V	12107254	+	Transcript:C13C4.3a.1	NA	NA	NA	12106387	12107419	+	12107254	-868	165	1033	804	low	NA
XIL0940	nhr-136	nhr-136	C13C4.3	Live		Bombardment	promoter::H1::cherry	thuIs940	yes	acacaaggatcctgaggtttt	GCAACAATTCCGGAGAAAGA	NA	WBGene00003726	protein_coding_gene	V	12107254	+	Transcript:C13C4.3a.1	NA	NA	NA	12106387	12107419	+	12107254	-868	165	1033	804	low	NA
XIL0527	nhr-143	nhr-143	F59E11.11	Live		Bombardment	promoter::H1::cherry	thuIs527	yes	aacgagctcagaccagaaaaa	GATACCGGTGAAGTTGCACA	NA	WBGene00019116	protein_coding_gene	V	8974927	-	Transcript:F59E11.11.1	CEOP5216	2	8974927	NA	NA	NA						low	no primer information
XIL9157	nhr-159	nhr-159	C17E7.7	Live		KI	2A::H1::cherry	thu157	yes	NA	NA	GATGATGTTTCGTATGAAGA	WBGene00015902	protein_coding_gene	V	3878323	-	Transcript:C17E7.7a.1	NA	NA	NA	NA	NA	NA
XIL0934	nhr-168	nhr-168	C50B6.8	Live		Bombardment	promoter::H1::cherry	thuIs934	yes	attgagttgcgtgacgacag	TGGTCTCTGGTGACGTTGAC	NA	WBGene00008221	protein_coding_gene	V	13333386	-	Transcript:C50B6.8a.1	CEOP5385	1	13333386	13332888	13336452	-	13333386	-3066	499	3565	2988	high	NA
XIL0957	nhr-168	nhr-168	C50B6.8	Live		Bombardment	promoter::H1::cherry	thuIs957	yes	attgagttgcgtgacgacag	TGGTCTCTGGTGACGTTGAC	NA	WBGene00008221	protein_coding_gene	V	13333386	-	Transcript:C50B6.8a.1	CEOP5385	1	13333386	13332888	13336452	-	13333386	-3066	499	3565	2988	high	NA
XIL0958	nhr-168	nhr-168	C50B6.8	Live		Bombardment	promoter::H1::cherry	thuIs958	yes	attgagttgcgtgacgacag	TGGTCTCTGGTGACGTTGAC	NA	WBGene00008221	protein_coding_gene	V	13333386	-	Transcript:C50B6.8a.1	CEOP5385	1	13333386	13332888	13336452	-	13333386	-3066	499	3565	2988	high	NA
XIL0691	nhr-183	nhr-183	F41B5.10	Live		Bombardment	promoter::H1::cherry	thuIs691	yes	tccatgagcttttgggaatc	TTCTTTTTCGGATTCAACGTG	NA	WBGene00018266	protein_coding_gene	V	2264541	-	Transcript:F41B5.10.1	NA	NA	NA	2264380	2265704	-	2264541	-1163	162	1325	408	low	NA
XIL0884	nhr-183	nhr-183	F41B5.10	Live		Bombardment	promoter::H1::cherry	thuIs884	yes	tccatgagcttttgggaatc	TTCTTTTTCGGATTCAACGTG	NA	WBGene00018266	protein_coding_gene	V	2264541	-	Transcript:F41B5.10.1	NA	NA	NA	2264380	2265704	-	2264541	-1163	162	1325	408	low	NA
XIL0885	nhr-183	nhr-183	F41B5.10	Live		Bombardment	promoter::H1::cherry	thuIs885	yes	tccatgagcttttgggaatc	TTCTTTTTCGGATTCAACGTG	NA	WBGene00018266	protein_coding_gene	V	2264541	-	Transcript:F41B5.10.1	NA	NA	NA	2264380	2265704	-	2264541	-1163	162	1325	408	low	NA
XIL0679	nhr-214	nhr-214b	T07C5.3	Live		Bombardment	promoter::H1::cherry	thuIs679	yes	tcaaatatgtttgcttgtgtcaa	CCATGGTTCCATTGACCTTC	NA	WBGene00011566	protein_coding_gene	X	12702063	-	Transcript:T07C5.3.1	NA	NA	NA	12701902	12703449	-	12702063	-1386	162	1548	1304	high	NA
XIL0519	nhr-216	nhr-216	T09D3.4	Live		Bombardment	promoter::H1::cherry	thuIs519	yes	acgttgcggaacttgttttc	TGGATAACTTGGAGGCTGCT	NA	WBGene00020385	protein_coding_gene	V	5358872	-	Transcript:T09D3.4a.1	NA	NA	NA	5358142	5360971	-	5358872	-2099	731	2830	6647	high	NA
XIL0641	nhr-22	nhr-22	K06A1.4	Live		Bombardment	promoter::H1::cherry	thuIs641	yes	tcatcaaactttcatagctgaacaa	GGAGATGGTGGTACGTCTTCA	NA	WBGene00003621	protein_coding_gene	II	6449788	-	Transcript:K06A1.4.1	CEOP2729	2	6453388	6449706	6454687	-	6449788	-4899	83	4982	1378	high	NA
XIL0644	nhr-222	nhr-222	T24A6.11	Live		Bombardment	promoter::H1::cherry	thuIs644	yes	agagataaaaataatacagtgacagca	AAAAGCTGGGCGTTGACATA	NA	WBGene00020750	protein_coding_gene	V	3543444	-	Transcript:T24A6.11.1	NA	NA	NA	3543385	3545724	-	3543444	-2280	60	2340	2236	high	NA
XIL0645	nhr-222	nhr-222	T24A6.11	Live		Bombardment	promoter::H1::cherry	thuIs645	yes	agagataaaaataatacagtgacagca	AAAAGCTGGGCGTTGACATA	NA	WBGene00020750	protein_coding_gene	V	3543444	-	Transcript:T24A6.11.1	NA	NA	NA	3543385	3545724	-	3543444	-2280	60	2340	2236	high	NA
XIL01146	nhr-226	nhr-226	T27B7.3	Live		Bombardment	promoter::H1::cherry	thuIs1146	yes	gatcataaaatttaaaggaacacattt	CATGAGCATTTTTCCCACAA	NA	WBGene00020850	protein_coding_gene	V	2294918	+	Transcript:T27B7.3.1	NA	NA	NA	2293922	2294966	+	2294918	-997	48	1045	185	low	NA
XIL0526	nhr-228	nhr-228	T27B7.6	Live		Bombardment	promoter::H1::cherry	thuIs526	yes	tgactcttcgggagctagga	GAGGGAGTTGGAATTGACCA	NA	WBGene00020852	protein_coding_gene	V	2282228	+	Transcript:T27B7.6b.1	NA	NA	NA	2281332	2282915	+	2282228	-897	687	1584	844	low	NA
XIL0592	nhr-228	nhr-228	T27B7.6	Live		Bombardment	promoter::H1::cherry	thuIs592	yes	tgactcttcgggagctagga	GAGGGAGTTGGAATTGACCA	NA	WBGene00020852	protein_coding_gene	V	2282228	+	Transcript:T27B7.6b.1	NA	NA	NA	2281332	2282915	+	2282228	-897	687	1584	844	low	NA
RW10429	nhr-23	nhr-23	C01H6.5	Live		fosmid	GFP protein fusion	gaIs269	yes	NA	NA	NA	WBGene00003622	protein_coding_gene	I	7214967	+	Transcript:C01H6.5c.1	CEOP1372	1	7214967	NA	NA	NA
XIL0866	nhr-230	nhr-230	Y17D7A.1	Live		Bombardment	promoter::H1::cherry	thuIs866	yes	tcaggtggacatgctgaaaa	TATTGAGGTCGATGCGATGA	NA	WBGene00012446	protein_coding_gene	V	18846817	+	Transcript:Y17D7A.1.1	CEOP5525	2	18839318	18845177	18846843	+	18846817	-1641	26	1667	1532	low	NA
XIL0901	nhr-230	nhr-230	Y17D7A.1	Live		Bombardment	promoter::H1::cherry	thuIs901	yes	tcaggtggacatgctgaaaa	TATTGAGGTCGATGCGATGA	NA	WBGene00012446	protein_coding_gene	V	18846817	+	Transcript:Y17D7A.1.1	CEOP5525	2	18839318	18845177	18846843	+	18846817	-1641	26	1667	1532	low	NA
XIL0902	nhr-230	nhr-230	Y17D7A.1	Live		Bombardment	promoter::H1::cherry	thuIs902	yes	tcaggtggacatgctgaaaa	TATTGAGGTCGATGCGATGA	NA	WBGene00012446	protein_coding_gene	V	18846817	+	Transcript:Y17D7A.1.1	CEOP5525	2	18839318	18845177	18846843	+	18846817	-1641	26	1667	1532	low	NA
XIL01076	nhr-231	nhr-231	Y17D7B.1	Live		Bombardment	promoter::H1::cherry	thuIs1076	yes	gttcgctgaaactccacgtc	TTTCCAAGCCAAAATGGTGT	NA	WBGene00012449	protein_coding_gene	V	18791064	+	Transcript:Y17D7B.1a.1	NA	NA	NA	18789495	18791160	+	18791064	-1570	96	1666	1450	high	NA
XIL0787	nhr-231	nhr-231	Y17D7B.1	Live		Bombardment	promoter::H1::cherry	thuIs787	yes	gttcgctgaaactccacgtc	TTTCCAAGCCAAAATGGTGT	NA	WBGene00012449	protein_coding_gene	V	18791064	+	Transcript:Y17D7B.1a.1	NA	NA	NA	18789495	18791160	+	18791064	-1570	96	1666	1450	high	NA
XIL0976	nhr-231	nhr-231	Y17D7B.1	Live		Bombardment	promoter::H1::cherry	thuIs976	yes	gttcgctgaaactccacgtc	TTTCCAAGCCAAAATGGTGT	NA	WBGene00012449	protein_coding_gene	V	18791064	+	Transcript:Y17D7B.1a.1	NA	NA	NA	18789495	18791160	+	18791064	-1570	96	1666	1450	high	NA
XIL0595	nhr-237	nhr-237	Y46H3D.6	Live		Bombardment	promoter::H1::cherry	thuIs595	yes	aaacaaatggtttcaatgtacga	GCTCGATGAGAGTGGCTTG	NA	WBGene00021610	protein_coding_gene	V	1626774	-	Transcript:Y46H3D.6b.1	NA	NA	NA	1626271	1628215	-	1626774	-1441	504	1945	1358	high	NA
XIL01072	nhr-245	nhr-245	ZK1025.10	Live		Bombardment	promoter::H1::cherry	thuIs1072	yes	tgaaagccggaagttaagga	CTGTGACAAACTTGGCAGGA	NA	WBGene00014189	protein_coding_gene	I	11477889	+	Transcript:ZK1025.10.1	NA	NA	NA	11475505	11478586	+	11477889	-2385	697	3082	2270	high	NA
XIL0140	nhr-25	nhr-25b	F11C1.6	Live		Bombardment	promoter::H1::cherry	thuIs140	yes	tcacagcaaaatggcttctg	CGAACTTGTTTCGTCCACCT	NA	WBGene00003623	protein_coding_gene	X	13009481	+	Transcript:F11C1.6b.1	NA	NA	NA	13006255	13010380	+	13009481	-3227	899	4126	9913	low	NA
XIL0965	nhr-250	nhr-250	ZK488.1	Live		Bombardment	promoter::H1::cherry	thuIs965	yes	cgatttcaaggggatattctga	CGTGAGCTCCACAAACTTCA	NA	WBGene00022755	pseudogene	V	612781	+	Pseudogene:ZK488.1	NA	NA	NA	611830	612816	+	612781	-951	36	987		low	short upstream intergenic
XIL0784	nhr-255	nhr-255	ZK678.2	Live		Bombardment	promoter::H1::cherry	thuIs784	yes	gctgagcgtcacattttcaa	AAACTCGTCTCTCGGTCACAA	NA	WBGene00014068	protein_coding_gene	X	15742610	+	Transcript:ZK678.2.1	NA	NA	NA	15740582	15742665	+	15742610	-2029	55	2084	1984	high	NA
XIL0944	nhr-256	nhr-256	ZK697.2	Live		Bombardment	promoter::H1::cherry	thuIs944	yes	tcgcgtacatcacacacaga	AGTCGCAAACCTTGCAATTC	NA	WBGene00022805	protein_coding_gene	V	1743814	+	Transcript:ZK697.2a.1	NA	NA	NA	1741120	1743844	+	1743814	-2695	30	2725	2657	high	NA
XIL0439	nhr-258	nhr-258	C26B2.4	Live		Bombardment	promoter::H1::cherry	thuIs439	yes	cagcttggcaaagttttgga	TGAGCAGCTGAATCAGGAGA	NA	WBGene00016126	protein_coding_gene	IV	8045045	+	Transcript:C26B2.4.1	NA	NA	NA	8041479	8045070	+	8045045	-3567	25	3592	15623	low	NA
XIL0513	nhr-26	nhr-26	T07C5.5	Live		Bombardment	promoter::H1::cherry	thuIs513	yes	ccttcacgatttgtcgcttt	CCATCACGACCACATTTGAG	NA	WBGene00011568	protein_coding_gene	X	12697989	-	Transcript:T07C5.5.1	NA	NA	NA	12697396	12699081	-	12697989	-1092	594	1686	2723	high	NA
XIL0540	nhr-26	nhr-26	T07C5.5	Live		Bombardment	promoter::H1::cherry	thuIs540	yes	ccttcacgatttgtcgcttt	CCATCACGACCACATTTGAG	NA	WBGene00011568	protein_coding_gene	X	12697989	-	Transcript:T07C5.5.1	NA	NA	NA	12697396	12699081	-	12697989	-1092	594	1686	2723	high	NA
XIL0882	nhr-260	nhr-260	C38C3.9	Live		Bombardment	promoter::H1::cherry	thuIs882	yes	cattgaagccgcacactatg	GGAGACGACGATGAAGGTGT	NA	WBGene00016517	protein_coding_gene	V	1511630	-	Transcript:C38C3.9.1	NA	NA	NA	1511542	1517452	-	1511630	-5822	89	5911	8836	low	NA
XIL0927	nhr-261	nhr-261	C49D10.9	Live		Bombardment	promoter::H1::cherry	thuIs927	yes	tcgttcgggaatatgtagcc	TTGCTCCAAAATGGGAACTC	NA	WBGene00016777	protein_coding_gene	II	3864752	-	Transcript:C49D10.9.1	NA	NA	NA	3864531	3866788	-	3864752	-2036	222	2258	5149	high	NA
XIL0928	nhr-261	nhr-261	C49D10.9	Live		Bombardment	promoter::H1::cherry	thuIs928	yes	tcgttcgggaatatgtagcc	TTGCTCCAAAATGGGAACTC	NA	WBGene00016777	protein_coding_gene	II	3864752	-	Transcript:C49D10.9.1	NA	NA	NA	3864531	3866788	-	3864752	-2036	222	2258	5149	high	NA
XIL0571	nhr-270	nhr-270	R13D11.8	Live		Bombardment	promoter::H1::cherry	thuIs571	yes	ttgggaattacaacgcatttc	CCCACATCGAAGCACTTTTT	NA	WBGene00020062	protein_coding_gene	V	804741	-	Transcript:R13D11.8a.1	NA	NA	NA	803800	806281	-	804741	-1540	942	2482	6071	high	NA
XIL0572	nhr-270	nhr-270	R13D11.8	Live		Bombardment	promoter::H1::cherry	thuIs572	yes	ttgggaattacaacgcatttc	CCCACATCGAAGCACTTTTT	NA	WBGene00020062	protein_coding_gene	V	804741	-	Transcript:R13D11.8a.1	NA	NA	NA	803800	806281	-	804741	-1540	942	2482	6071	high	NA
XIL0890	nhr-277	nhr-277	Y94H6A.1	Live		Bombardment	promoter::H1::cherry	thuIs890	yes	atggaaaatttcgccaaaaa	TGCGACGACGAATAAAAGTG	NA	WBGene00022374	protein_coding_gene	IV	2743007	+	Transcript:Y94H6A.1.1	NA	NA	NA	2740944	2743059	+	2743007	-2064	52	2116	10606	low	NA
XIL0891	nhr-277	nhr-277	Y94H6A.1	Live		Bombardment	promoter::H1::cherry	thuIs891	yes	atggaaaatttcgccaaaaa	TGCGACGACGAATAAAAGTG	NA	WBGene00022374	protein_coding_gene	IV	2743007	+	Transcript:Y94H6A.1.1	NA	NA	NA	2740944	2743059	+	2743007	-2064	52	2116	10606	low	NA
XIL0512	nhr-3	nhr-3	H01A20.1	Live		Bombardment	promoter::H1::cherry	thuIs512	yes	cgagtgttgagccaagatca	CGGTTTTAACAGGGATTCCA	NA	WBGene00003602	protein_coding_gene	X	14558506	+	Transcript:H01A20.1.1	NA	NA	NA	14556096	14558601	+	14558506	-2411	95	2506	2318	high	NA
XIL0575	nhr-3	nhr-3	H01A20.1	Live		Bombardment	promoter::H1::cherry	thuIs575	yes	cgagtgttgagccaagatca	CGGTTTTAACAGGGATTCCA	NA	WBGene00003602	protein_coding_gene	X	14558506	+	Transcript:H01A20.1.1	NA	NA	NA	14556096	14558601	+	14558506	-2411	95	2506	2318	high	NA
XIL01085	nhr-31	nhr-31	C26B2.3	Live		Bombardment	promoter::H1::cherry	thuIs1085	yes	tgaacgggaggagagagaga	GGCACCGCTTGTCCTTAAATC	NA	WBGene00003625	protein_coding_gene	IV	8026027	-	Transcript:C26B2.3c.1	NA	NA	NA	8025998	8032192	-	8026027	-6165	30	6195	19018	low	NA
XIL0973	nhr-31	nhr-31	C26B2.3	Live		Bombardment	promoter::H1::cherry	thuIs973	yes	tgaacgggaggagagagaga	GGCACCGCTTGTCCTTAAATC	NA	WBGene00003625	protein_coding_gene	IV	8026027	-	Transcript:C26B2.3c.1	NA	NA	NA	8025998	8032192	-	8026027	-6165	30	6195	19018	low	NA
XIL01062	nhr-32	nhr-32	K08H2.8	Live		Bombardment	promoter::H1::cherry	thuIs1062	yes	tgccatttgacaggaagatg	GAAGGATTGAGCTTCGTTGC	NA	WBGene00003626	protein_coding_gene	X	13251976	+	Transcript:K08H2.8.1	NA	NA	NA	13248421	13252001	+	13251976	-3556	25	3581	3550	high	NA
XIL01063	nhr-32	nhr-32	K08H2.8	Live		Bombardment	promoter::H1::cherry	thuIs1063	yes	tgccatttgacaggaagatg	GAAGGATTGAGCTTCGTTGC	NA	WBGene00003626	protein_coding_gene	X	13251976	+	Transcript:K08H2.8.1	NA	NA	NA	13248421	13252001	+	13251976	-3556	25	3581	3550	high	NA
RW11450	nhr-34	nhr-34a	F58G6.5	Live		Bombardment	promoter::H1::cherry	stIs11450	yes	caggccttctttgttttgcattatatca	gaatttactttctgccatctttaaaaatatgaaatttgtt	NA	WBGene00003627	protein_coding_gene	IV	9667037	-	Transcript:F58G6.5a.1	NA	NA	NA	9667020	9672072	-	9667037	-5035	18	5053	13353	low	NA
XIL9129	nhr-34	nhr-34	F58G6.5	Live		KI	2A::H1::cherry	thu129	yes	NA	NA	GAATTCTAAAAACTGAGATG,TGAGATGTGGAAACTGATTG	WBGene00003627	protein_coding_gene	IV	9667037	-	Transcript:F58G6.5a.1	NA	NA	NA	NA	NA	NA
RW11593	nhr-35	nhr-35	C07A12.3	Live		Bombardment	promoter::H1::cherry	stIs11593	yes	NA	NA	NA	WBGene00003628	protein_coding_gene	X	4532691	+	Transcript:C07A12.3a.1	NA	NA	NA	NA	NA	NA
XIL0840	nhr-36	nhr-36	F07C3.10	Live		Bombardment	promoter::H1::cherry	thuIs840	yes	gcccgagaagaattgattga	TCGAGCTACTCGAACAAGGA	NA	WBGene00017198	protein_coding_gene	V	9261124	-	Transcript:F07C3.10.1	NA	NA	NA	9261079	9264170	-	9261124	-3046	46	3092	2984	high	NA
XIL0841	nhr-36	nhr-36	F07C3.10	Live		Bombardment	promoter::H1::cherry	thuIs841	yes	gcccgagaagaattgattga	TCGAGCTACTCGAACAAGGA	NA	WBGene00017198	protein_coding_gene	V	9261124	-	Transcript:F07C3.10.1	NA	NA	NA	9261079	9264170	-	9261124	-3046	46	3092	2984	high	NA
XIL0488	nhr-38	nhr-38	K01H12.3	Live		Bombardment	promoter::H1::cherry	thuIs488	yes	ggctttgaatctcctcctga	CCACATGCAGCACAGCTTAT	NA	WBGene00003629	protein_coding_gene	IV	9710230	+	Transcript:K01H12.3a.1	NA	NA	NA	9709177	9710928	+	9710230	-1054	698	1752	972	low	NA
XIL0489	nhr-38	nhr-38	K01H12.3	Live		Bombardment	promoter::H1::cherry	thuIs489	yes	ggctttgaatctcctcctga	CCACATGCAGCACAGCTTAT	NA	WBGene00003629	protein_coding_gene	IV	9710230	+	Transcript:K01H12.3a.1	NA	NA	NA	9709177	9710928	+	9710230	-1054	698	1752	972	low	NA
XIL0511	nhr-38	nhr-38	K01H12.3	Live		Bombardment	promoter::H1::cherry	thuIs511	yes	ggctttgaatctcctcctga	CCACATGCAGCACAGCTTAT	NA	WBGene00003629	protein_coding_gene	IV	9710230	+	Transcript:K01H12.3a.1	NA	NA	NA	9709177	9710928	+	9710230	-1054	698	1752	972	low	NA
RW11024	nhr-4	nhr-4	F32B6.1	Live		Bombardment	promoter::H1::cherry	stIs11024	yes	ttttttggtttttggcatttacctcaat	catccctcgttcattcatttacactgaaatcaaaaatatgt	NA	WBGene00003603	protein_coding_gene	IV	9879334	+	Transcript:F32B6.1.1	NA	NA	NA	9874189	9879351	+	9879334	-5146	17	5163	13257	low	NA
RW11025	nhr-4	nhr-4	F32B6.1	Live		Bombardment	promoter::H1::cherry	stIs11025	yes	ttttttggtttttggcatttacctcaat	catccctcgttcattcatttacactgaaatcaaaaatatgt	NA	WBGene00003603	protein_coding_gene	IV	9879334	+	Transcript:F32B6.1.1	NA	NA	NA	9874189	9879351	+	9879334	-5146	17	5163	13257	low	NA
XIL0850	nhr-40	nhr-40	T03G6.2	Live		Bombardment	promoter::H1::cherry	thuIs850	yes	ctcgaaattttgaacctcca	CGTCATTCACAATTGCCACA	NA	WBGene00003630	protein_coding_gene	X	2594097	+	Transcript:T03G6.2b.1	NA	NA	NA	2589049	2594074	+	2594097	-5049	-23	5026	32	low	long intergenic(8k) and long intron(7kb)
XIL01148	nhr-41	nhr-41	Y104H12A.1	Live		Bombardment	promoter::H1::cherry	thuIs1148	yes	tacgctccgcctctttctta	TTAGCCCAGTTGATGACGTG	NA	WBGene00022423	protein_coding_gene	IV	1386289	+	Transcript:Y104H12A.1a.1	NA	NA	NA	1381439	1386241	+	1386289	-4850	-47	4803	26938	low
XIL0591	nhr-42	nhr-42	C33G8.6	Live		Bombardment	promoter::H1::cherry	thuIs591	yes	gatgacgcatcacaaaccat	CTCATCCCGGTGTCAACTTT	NA	WBGene00003632	protein_coding_gene	V	6998819	+	Transcript:C33G8.6.1	NA	NA	NA	6997038	6999433	+	6998819	-1782	614	2396	1750	high	NA
XIL0419	nhr-43	nhr-43	C29E6.5	Live		Bombardment	promoter::H1::cherry	thuIs419	yes	catgcaaacccaatcaaaaa	CGGTCGGACTAGACGATGAT	NA	WBGene00003633	protein_coding_gene	IV	11899729	+	Transcript:C29E6.5a.1	NA	NA	NA	11897382	11900378	+	11899729	-2348	649	2997	8840	low	NA
XIL0528	nhr-44	nhr-44	T19A5.4	Live		Bombardment	promoter::H1::cherry	thuIs528	yes	gcgatccttccgaaatgtta	TCCATGAGAGGGTTGGAAAC	NA	WBGene00003634	protein_coding_gene	V	8964099	-	Transcript:T19A5.4.1	NA	NA	NA	8964001	8965128	-	8964099	-1029	99	1128	615	low	NA
XIL0631	nhr-44	nhr-44	T19A5.4	Live		Bombardment	promoter::H1::cherry	thuIs631	yes	gcgatccttccgaaatgtta	TCCATGAGAGGGTTGGAAAC	NA	WBGene00003634	protein_coding_gene	V	8964099	-	Transcript:T19A5.4.1	NA	NA	NA	8964001	8965128	-	8964099	-1029	99	1128	615	low	NA
XIL0880	nhr-45	nhr-45	F16H11.5	Live		Bombardment	promoter::H1::cherry	thuIs880	yes	gatgttccccaaaacgtgat	CGGTCTCACACACCAGACAC	NA	WBGene00003635	protein_coding_gene	X	4660298	-	Transcript:F16H11.5.1	NA	NA	NA	4660274	4665176	-	4660298	-4878	25	4903	7791	low	NA
XIL0881	nhr-45	nhr-45	F16H11.5	Live		Bombardment	promoter::H1::cherry	thuIs881	yes	gatgttccccaaaacgtgat	CGGTCTCACACACCAGACAC	NA	WBGene00003635	protein_coding_gene	X	4660298	-	Transcript:F16H11.5.1	NA	NA	NA	4660274	4665176	-	4660298	-4878	25	4903	7791	low	NA
RW11172	nhr-46	nhr-46	C45E5.6	Live		Bombardment	promoter::H1::cherry	stIs11172	yes	gtgtgcaaaattagtttccggaatacct	cgatcgaaatagttccataacaagtgaagacg	NA	WBGene00003636	protein_coding_gene	IV	5757815	-	Transcript:C45E5.6b.1	NA	NA	NA	5757798	5762826	-	5757815	-5011	18	5029	33495	low	NA
RW11173	nhr-46	nhr-46	C45E5.6	Live		Bombardment	promoter::H1::cherry	stIs11173	yes	gtgtgcaaaattagtttccggaatacct	cgatcgaaatagttccataacaagtgaagacg	NA	WBGene00003636	protein_coding_gene	IV	5757815	-	Transcript:C45E5.6b.1	NA	NA	NA	5757798	5762826	-	5757815	-5011	18	5029	33495	low	NA
RW11528	nhr-47	nhr-47	C24G6.4	Live		Bombardment	promoter::H1::cherry	stIs11528	yes	cgaatgatgatatccacagaaaaaagga	tggcaacttttcactcataattttaaagtttatggattatt	NA	WBGene00003637	protein_coding_gene	V	5505453	+	Transcript:C24G6.4.1	CEOP5533	1	5505453	5503112	5505470	+	5505453	-2342	17	2359	608	low	NA
XIL01103	nhr-48	nhr-48	ZK662.3	Live		Bombardment	promoter::H1::cherry	thuIs1103	yes	tgcattttgacttagcggaaa	CTGCACGAGTTCATGTAGGC	NA	WBGene00003638	protein_coding_gene	X	15708346	+	Transcript:ZK662.3a.1	NA	NA	NA	15704447	15710117	+	15710077	-5631	40	5671	12105	low
RW10928	nhr-49	nhr-49	K10C3.6	Live		Bombardment	promoter::H1::cherry	stIs10928	yes	gaccagaaagagcaagagccaatattct	atcaagaaagtagtccatatcgtgagaacggaatgagttga	NA	WBGene00003639	protein_coding_gene	I	9869718	+	Transcript:K10C3.6c.1	CEOP1566	3	9860503	9867452	9869735	+	9869718	-2267	17	2284	791	low	CEOP1566, a long operon
RW10929	nhr-49	nhr-49	K10C3.6	Live		Bombardment	promoter::H1::cherry	stIs10929	yes	gaccagaaagagcaagagccaatattct	atcaagaaagtagtccatatcgtgagaacggaatgagttga	NA	WBGene00003639	protein_coding_gene	I	9869718	+	Transcript:K10C3.6c.1	CEOP1566	3	9860503	9867452	9869735	+	9869718	-2267	17	2284	791	low	CEOP1566, a long operon
XIL0598	nhr-5	nhr-5	Y73F8A.21	Live		Bombardment	promoter::H1::cherry	thuIs598	yes	tgatatattgcgaaggccaaa	TTGAACTGTTACCGCCAGAA	NA	WBGene00003604	protein_coding_gene	IV	15400333	+	Transcript:Y73F8A.21a.1	NA	NA	NA	15398612	15400357	+	15400333	-1722	24	1746	9306	low	NA
XIL0599	nhr-5	nhr-5	Y73F8A.21	Live		Bombardment	promoter::H1::cherry	thuIs599	yes	tgatatattgcgaaggccaaa	TTGAACTGTTACCGCCAGAA	NA	WBGene00003604	protein_coding_gene	IV	15400333	+	Transcript:Y73F8A.21a.1	NA	NA	NA	15398612	15400357	+	15400333	-1722	24	1746	9306	low	NA
XIL01057	nhr-51	nhr-51	K06B4.1	Live		Bombardment	promoter::H1::cherry	thuIs1057	yes	ccgaatccgacaaagaaaat	TTTCGATGGCAAATCAAACA	NA	WBGene00003641	protein_coding_gene	V	15674026	+	Transcript:K06B4.1.1	NA	NA	NA	15673167	15674057	+	15674026	-860	31	891	2245	high	NA
XIL01136	nhr-51	nhr-51	K06B4.1	Live		Bombardment	promoter::H1::cherry	thuIs1136	yes	ccgaatccgacaaagaaaat	TTTCGATGGCAAATCAAACA	NA	WBGene00003641	protein_coding_gene	V	15674026	+	Transcript:K06B4.1.1	NA	NA	NA	15673167	15674057	+	15674026	-860	31	891	2245	high	NA
XIL01079	nhr-52	nhr-52	K06B4.2	Live		Bombardment	promoter::H1::cherry	thuIs1079	yes	cacctttgtggattgtggtg	CGTTGCTCGAGTGAAGAACA	NA	WBGene00003642	protein_coding_gene	V	15677582	+	Transcript:K06B4.2.1	NA	NA	NA	15675503	15677720	+	15677582	-2080	138	2218	1965	high	NA
XIL0775	nhr-53	nhr-53	K06B4.11	Live		Bombardment	promoter::H1::cherry	thuIs775	yes	atcgtgcgacttttctgaag	GTGGTCCTTGGGAAGAAGAA	NA	WBGene00003643	protein_coding_gene	V	15702359	-	Transcript:K06B4.11.1	NA	NA	NA	15702302	15705023	-	15702359	-2664	58	2722	2700	high	NA
XIL0776	nhr-53	nhr-53	K06B4.11	Live		Bombardment	promoter::H1::cherry	thuIs776	yes	atcgtgcgacttttctgaag	GTGGTCCTTGGGAAGAAGAA	NA	WBGene00003643	protein_coding_gene	V	15702359	-	Transcript:K06B4.11.1	NA	NA	NA	15702302	15705023	-	15702359	-2664	58	2722	2700	high	NA
XIL0777	nhr-53	nhr-53	K06B4.11	Live		Bombardment	promoter::H1::cherry	thuIs777	yes	atcgtgcgacttttctgaag	GTGGTCCTTGGGAAGAAGAA	NA	WBGene00003643	protein_coding_gene	V	15702359	-	Transcript:K06B4.11.1	NA	NA	NA	15702302	15705023	-	15702359	-2664	58	2722	2700	high	NA
XIL0702	nhr-55	nhr-55	T01G6.7	Live		Bombardment	promoter::H1::cherry	thuIs702	yes	atatacgagcggcgagtgaa	GAGCAGAAAGAGCTCGAGGA	NA	WBGene00003645	protein_coding_gene	V	478162	+	Transcript:T01G6.7.1	NA	NA	NA	477011	478196	+	478162	-1152	34	1186	1062	high	NA
XIL01102	nhr-56	nhr-56	F44C8.6	Live		Bombardment	promoter::H1::cherry	thuIs1102	yes	atgagccactggaacaggac	CAGCTGAGCACTCCAAAATG	NA	WBGene00003646	protein_coding_gene	V	2219135	+	Transcript:F44C8.6a.1	CEOP5028	1	2219135	2218051	2219214	+	2219135	-1085	79	1164	1047	high	NA
RW10514	nhr-57	nhr-57	T05B4.2	Live		Bombardment	promoter::H1::cherry	stIs10514	yes	caattcatccagcaatgtatttcctcat	ttcgcgagccaccaacatctcttgattcact	NA	WBGene00003647	protein_coding_gene	V	4131937	+	Transcript:T05B4.2.1	NA	NA	NA	4129924	4131954	+	4131937	-2014	17	2031	1143	high	NA
RW10516	nhr-57	nhr-57	T05B4.2	Live		Bombardment	promoter::H1::cherry	stIs10516	yes	caattcatccagcaatgtatttcctcat	ttcgcgagccaccaacatctcttgattcact	NA	WBGene00003647	protein_coding_gene	V	4131937	+	Transcript:T05B4.2.1	NA	NA	NA	4129924	4131954	+	4131937	-2014	17	2031	1143	high	NA
RW10518	nhr-57	nhr-57	T05B4.2	Live		Bombardment	promoter::H1::cherry	stIs10518	yes	caattcatccagcaatgtatttcctcat	ttcgcgagccaccaacatctcttgattcact	NA	WBGene00003647	protein_coding_gene	V	4131937	+	Transcript:T05B4.2.1	NA	NA	NA	4129924	4131954	+	4131937	-2014	17	2031	1143	high	NA
RW10520	nhr-57	nhr-57	T05B4.2	Live		Bombardment	promoter::H1::cherry	stIs10520	yes	caattcatccagcaatgtatttcctcat	ttcgcgagccaccaacatctcttgattcact	NA	WBGene00003647	protein_coding_gene	V	4131937	+	Transcript:T05B4.2.1	NA	NA	NA	4129924	4131954	+	4131937	-2014	17	2031	1143	high	NA
XIL0788	nhr-58	nhr-58b	R11G11.2	Live		Bombardment	promoter::H1::cherry	thuIs788	yes	caaattttgaaataaacgaccaaa	GAGAACGGTAGACGCCAATG	NA	WBGene00003648	protein_coding_gene	V	532363	+	Transcript:R11G11.2.1	NA	NA	NA	531924	533014	+	532363	-440	651	1091	3497	high	NA
XIL0974	nhr-58	nhr-58b	R11G11.2	Live		Bombardment	promoter::H1::cherry	thuIs974	yes	caaattttgaaataaacgaccaaa	GAGAACGGTAGACGCCAATG	NA	WBGene00003648	protein_coding_gene	V	532363	+	Transcript:R11G11.2.1	NA	NA	NA	531924	533014	+	532363	-440	651	1091	3497	high	NA
XIL0975	nhr-58	nhr-58b	R11G11.2	Live		Bombardment	promoter::H1::cherry	thuIs975	yes	caaattttgaaataaacgaccaaa	GAGAACGGTAGACGCCAATG	NA	WBGene00003648	protein_coding_gene	V	532363	+	Transcript:R11G11.2.1	NA	NA	NA	531924	533014	+	532363	-440	651	1091	3497	high	NA
XIL0567	nhr-59	nhr-59	T27B7.1	Live		Bombardment	promoter::H1::cherry	thuIs567	yes	agcctaggcctttgcctaaa	CCAAAATGAGCACCATGAGA	NA	WBGene00003649	protein_coding_gene	V	2278147	-	Transcript:T27B7.1a.1	NA	NA	NA	2278050	2279114	-	2278147	-967	98	1065	679	low	NA
XIL0207	nhr-6	nhr-6b	C48D5.1	Live		Bombardment	promoter::H1::cherry	thuIs207	yes	cgttcaactcaccttccaca	TGCTTGCATAGTTGGGTCAA	NA	WBGene00003605	protein_coding_gene	III	3576353	+	Transcript:C48D5.1b.1	NA	NA	NA	3571358	3576406	+	3576353	-4996	53	5049	19729	low	NA
XIL0630	nhr-60	nhr-60	F57A10.5	Live		Bombardment	promoter::H1::cherry	thuIs630	yes	ttccgataggcatcctgttt	GGGAATCTTGGCTTATTGAAGA	NA	WBGene00003650	protein_coding_gene	V	15773226	-	Transcript:F57A10.5.1	NA	NA	NA	15773190	15774954	-	15773226	-1728	37	1765	1723	high	NA
XIL0642	nhr-60	nhr-60	F57A10.5	Live		Bombardment	promoter::H1::cherry	thuIs642	yes	ttccgataggcatcctgttt	GGGAATCTTGGCTTATTGAAGA	NA	WBGene00003650	protein_coding_gene	V	15773226	-	Transcript:F57A10.5.1	NA	NA	NA	15773190	15774954	-	15773226	-1728	37	1765	1723	high	NA
XIL0899	nhr-62	nhr-62	Y67A6A.2	Live		Bombardment	promoter::H1::cherry	thuIs899	yes	tagtcttcctcacgcctcca	GCGATCCATTTTGTTCTCGT	NA	WBGene00003652	protein_coding_gene	I	9843496	+	Transcript:Y67A6A.2b.1	NA	NA	NA	9836958	9843550	+	9843496	-6539	54	6593	13234	low	NA
XIL0459	nhr-63	nhr-63	C06C6.4	Live		Bombardment	promoter::H1::cherry	thuIs459	yes	cggcacatgctctacatgac	AAATGTGGCTCCACTTCAGG	NA	WBGene00003653	protein_coding_gene	V	16002595	+	Transcript:C06C6.4.1	NA	NA	NA	15999551	16002647	+	16002595	-3045	52	3097	2972	high	NA
XIL0460	nhr-63	nhr-63	C06C6.4	Live		Bombardment	promoter::H1::cherry	thuIs460	yes	cggcacatgctctacatgac	AAATGTGGCTCCACTTCAGG	NA	WBGene00003653	protein_coding_gene	V	16002595	+	Transcript:C06C6.4.1	NA	NA	NA	15999551	16002647	+	16002595	-3045	52	3097	2972	high	NA
RW11514	nhr-64	nhr-64	C45E1.1	Live		Bombardment	promoter::H1::cherry	stIs11514	yes	ttggtttttgctaaaaatgccgaattat	tttttcttccagtgtcatttcttctgaaaataggacggttt	NA	WBGene00003654	protein_coding_gene	I	3104368	+	Transcript:C45E1.1a.1	NA	NA	NA	3099342	3104385	+	3104368	-5027	17	5044	8162	low	NA
XIL01149	nhr-65	nhr-65a	Y17D7A.3	Live		Bombardment	promoter::H1::cherry	thuIs1149	yes	gcagcattgtaatcgtgaaaaa	AGGTGAATGCTCCAAAATGC	NA	WBGene00003655	protein_coding_gene	V	18839318	+	Transcript:Y17D7A.3a.1	CEOP5525	1	18839318	18837191	18839405	+	18839318	-2128	87	2215	2121	high	NA
XIL01150	nhr-65	nhr-65a	Y17D7A.3	Live		Bombardment	promoter::H1::cherry	thuIs1150	yes	gcagcattgtaatcgtgaaaaa	AGGTGAATGCTCCAAAATGC	NA	WBGene00003655	protein_coding_gene	V	18839318	+	Transcript:Y17D7A.3a.1	CEOP5525	1	18839318	18837191	18839405	+	18839318	-2128	87	2215	2121	high	NA
XIL0745	nhr-66	nhr-66	T09A12.4	Live		Bombardment	promoter::H1::cherry	thuIs745	yes	taaggactcactgggcttgg	TCATATCCATTGCTGCGAAC	NA	WBGene00003656	protein_coding_gene	IV	8229327	-	Transcript:T09A12.4e.1	NA	NA	NA	8229288	8235913	-	8229327	-6586	40	6626	12221	low	NA
RW10684	nhr-67	nhr-67	C08F8.8	Live		Bombardment	promoter::H1::cherry	stIs10684	yes	tagccttgttgttactatccatgttccg	tgaaaccgcagtcatcattcttggcgcc	NA	WBGene00003657	protein_coding_gene	IV	11169834	+	Transcript:C08F8.8.1	NA	NA	NA	11164788	11169851	+	11169834	-5047	17	5064	5546	low	NA
RW11478	nhr-67	nhr-67	C08F8.8	Live		Bombardment	promoter::H1::cherry	stIs11478	yes	tagccttgttgttactatccatgttccg	tgaaaccgcagtcatcattcttggcgcc	NA	WBGene00003657	protein_coding_gene	IV	11169834	+	Transcript:C08F8.8.1	NA	NA	NA	11164788	11169851	+	11169834	-5047	17	5064	5546	low	NA
XIL9127	nhr-67	nhr-67	C08F8.8	Live		KI	sl2::H1::cherry	thu127	yes	NA	NA	aatccgggcgaggcaagaaa	WBGene00003657	protein_coding_gene	IV	11169834	+	Transcript:C08F8.8.1	NA	NA	NA	NA	NA	NA
RW10507	nhr-68	nhr-68	H12C20.3	Live		Bombardment	promoter::H1::cherry	stIs10507	yes	tcaaaaagcatttgaaacatattggagc	aacctctttgttctccattgacggaggattagaaccg	NA	WBGene00003658	protein_coding_gene	V	11573460	+	Transcript:H12C20.3a.1	NA	NA	NA	11571146	11573477	+	11573460	-2315	17	2332	493	low	does not cover upstream gene
RW10508	nhr-68	nhr-68	H12C20.3	Live		Bombardment	promoter::H1::cherry	stIs10508	yes	tcaaaaagcatttgaaacatattggagc	aacctctttgttctccattgacggaggattagaaccg	NA	WBGene00003658	protein_coding_gene	V	11573460	+	Transcript:H12C20.3a.1	NA	NA	NA	11571146	11573477	+	11573460	-2315	17	2332	493	low	does not cover upstream gene
RW10656	nhr-69	nhr-69	T23H4.2	Live		Bombardment	promoter::H1::cherry	stIs10656	yes	aaccagaaaaaaagaatttcccacattg	acatatttcttcgaccatactttttgtctaaatatttatg	NA	WBGene00003659	protein_coding_gene	I	9881493	-	Transcript:T23H4.2.1	NA	NA	NA	9881476	9886099	-	9881493	-4606	18	4624	4707	high	NA
RW10657	nhr-69	nhr-69	T23H4.2	Live		Bombardment	promoter::H1::cherry	stIs10657	yes	aaccagaaaaaaagaatttcccacattg	acatatttcttcgaccatactttttgtctaaatatttatg	NA	WBGene00003659	protein_coding_gene	I	9881493	-	Transcript:T23H4.2.1	NA	NA	NA	9881476	9886099	-	9881493	-4606	18	4624	4707	high	NA
XIL0876	nhr-7	nhr-7	F54D1.4	Live		Bombardment	promoter::H1::cherry	thuIs876	yes	ccattcgttttcgtttcgtt	GCCGGTGTATCTCCACAAAC	NA	WBGene00003606	protein_coding_gene	IV	11268777	-	Transcript:F54D1.4a.1	NA	NA	NA	11268728	11273520	-	11268777	-4743	50	4793	4718	high	NA
XIL01070	nhr-70	nhr-70	Y51A2D.17	Live		Bombardment	promoter::H1::cherry	thuIs1070	yes	tgaaaccgaatgaatcgaca	CTTCTGCTCCAAAATGCACA	NA	WBGene00003660	protein_coding_gene	V	18616609	+	Transcript:Y51A2D.17.1	NA	NA	NA	18613898	18616687	+	18616609	-2712	78	2790	2668	high	NA
RW10985	nhr-71	nhr-71	K11E4.5	Live		Bombardment	promoter::H1::cherry	stIs10985	yes	aatatggggatgtatatgagagccgaag	gttatattcatccttcatcatccaatccggtgattaatcct	NA	WBGene00003661	protein_coding_gene	X	13747447	+	Transcript:K11E4.5a.1	NA	NA	NA	13742017	13747464	+	13747447	-5431	17	5448	14029	low	NA
SD1711	nhr-71	nhr-71	K11E4.5	Live		Bombardment	promoter::H1::cherry	NA	yes	aatatggggatgtatatgagagccgaag	gttatattcatccttcatcatccaatccggtgattaatcct	NA	WBGene00003661	protein_coding_gene	X	13747447	+	Transcript:K11E4.5a.1	NA	NA	NA	13742017	13747464	+	13747447	-5431	17	5448	14029	low	NA
XIL01100	nhr-73	nhr-73	C27C7.4	Live		Bombardment	promoter::H1::cherry	thuIs1100	yes	gcttccattgctgatccact	CTGTGACAAACTTGGCAGGA	NA	WBGene00003663	protein_coding_gene	I	11435873	-	Transcript:C27C7.4.1	NA	NA	NA	11435448	11436834	-	11435873	-961	426	1387	909	low	NA
XIL0709	nhr-74	nhr-74	C27C7.3	Live		Bombardment	promoter::H1::cherry	thuIs709	yes	gccttcattgcaaataaatcg	TAGAGACGGGTTCGCTCAGT	NA	WBGene00003664	protein_coding_gene	I	11429072	+	Transcript:C27C7.3.1	NA	NA	NA	11426047	11429792	+	11429072	-3026	720	3746	3018	high	NA
RW10548	nhr-79	nhr-79	T26H2.9	Live		Bombardment	promoter::H1::cherry	stIs10548	yes	tctgggagctatgatatgcatttttttg	acacttcccacgcaccatttttatgc	NA	WBGene00003669	protein_coding_gene	V	19211888	-	Transcript:T26H2.9a.1	NA	NA	NA	19211871	19214154	-	19211888	-2266	18	2284	1800	high	NA
RW10549	nhr-79	nhr-79	T26H2.9	Live		Bombardment	promoter::H1::cherry	stIs10549	yes	tctgggagctatgatatgcatttttttg	acacttcccacgcaccatttttatgc	NA	WBGene00003669	protein_coding_gene	V	19211888	-	Transcript:T26H2.9a.1	NA	NA	NA	19211871	19214154	-	19211888	-2266	18	2284	1800	high	NA
XIL0353	nhr-8	nhr-8	F33D4.1	Live		Bombardment	promoter::H1::cherry	thuIs353	yes	tcgggtttgcagaagaattt	GCCTGAAAAACGCCTTACAA	NA	WBGene00003607	protein_coding_gene	IV	7711149	+	Transcript:F33D4.1a.1	NA	NA	NA	7710622	7711850	+	7711149	-528	701	1229	427	low	NA
XIL0627	nhr-80	nhr-80	H10E21.3	Live		Bombardment	promoter::H1::cherry	thuIs627	yes	cgaaaatgggcaaaagtgat	TTGCTCAGGCACTTTTTGTG	NA	WBGene00003670	protein_coding_gene	III	14753	-	Transcript:H10E21.3a.1	NA	NA	NA	14035	15777	-	14753	-1024	719	1743	967	low	NA
XIL0648	nhr-81	nhr-81	C47F8.8	Live		Bombardment	promoter::H1::cherry	thuIs648	yes	ggcatttgctgtttggaact	GGTCCTCGATTCTTGGAAATC	NA	WBGene00003671	protein_coding_gene	I	12329494	-	Transcript:C47F8.8.1	NA	NA	NA	12329466	12331164	-	12329494	-1670	29	1699	1591	high	NA
XIL0556	nhr-86	nhr-86	Y40B10A.8	Live		Bombardment	promoter::H1::cherry	thuIs556	yes	cgaggaaacgaagttccact	GTGTTGTCGAGAGGCTCCAT	NA	WBGene00003676	protein_coding_gene	V	2066796	-	Transcript:Y40B10A.8a.1	NA	NA	NA	2066777	2068617	-	2066796	-1821	20	1841	1653	high	NA
XIL0602	nhr-86	nhr-86	Y40B10A.8	Live		Bombardment	promoter::H1::cherry	thuIs602	yes	cgaggaaacgaagttccact	GTGTTGTCGAGAGGCTCCAT	NA	WBGene00003676	protein_coding_gene	V	2066796	-	Transcript:Y40B10A.8a.1	NA	NA	NA	2066777	2068617	-	2066796	-1821	20	1841	1653	high	NA
XIL0629	nhr-92	nhr-92	Y41D4B.8	Live		Bombardment	promoter::H1::cherry	thuIs629	yes	tcgaatttgtcacacgcaat	CCGACGGAACACCACATACT	NA	WBGene00003682	protein_coding_gene	IV	1620199	+	Transcript:Y41D4B.8.1	NA	NA	NA	1618869	1620235	+	1620199	-1331	36	1367	3452	high	NA
XIL0542	nhr-98	nhr-98	M02H5.6	Live		Bombardment	promoter::H1::cherry	thuIs542	yes	agatctccaaccaaccaacg	CATCGAAACAGACTCCAATGTG	NA	WBGene00003688	protein_coding_gene	V	454324	+	Transcript:M02H5.6a.1	NA	NA	NA	453284	454438	+	454324	-1041	114	1155	678	low	NA
SD1635	nob-1	nob-1	Y75B8A.2	Live	yes	Bombardment	promoter::H1::cherry	NA	yes	atacacatagatccctcgaaccaaatcc	ttgcatcaccgaaatcattccatatatgagc	NA	WBGene00003779	protein_coding_gene	III	12084262	-	Transcript:Y75B8A.2a.1	NA	NA	NA	12084245	12089642	-	12084262	-5380	18	5398	17610	low	NA
XIL0574	npax-1	npax-1	F21D12.5	Live		Bombardment	promoter::H1::cherry	thuIs574	yes	ttctgctgagaaaacacctttg	GTTGGCGGATGAGAGTGAAT	NA	WBGene00017664	protein_coding_gene	II	7331324	-	Transcript:F21D12.5.1	NA	NA	NA	7330330	7334652	-	7331324	-3328	995	4323	7939	low	NA
XIL0573	npax-3	npax-3	R13.2	Live		Bombardment	promoter::H1::cherry	thuIs573	yes	ccgaggttctcccaattgta	TCTGTTGCATTGACGTAGGG	NA	WBGene00011257	protein_coding_gene	IV	10828021	-	Transcript:R13.2.1	NA	NA	NA	10827330	10829859	-	10828021	-1838	692	2530	1762	high	NA
XIL0825	npax-4	npax-4	C09G9.7	Live		Bombardment	promoter::H1::cherry	thuIs825	yes	tttgcaaatgtgaaacgtcaa	AATATGATGGCGGCTTTGAG	NA	WBGene00007496	protein_coding_gene	IV	8877678	-	Transcript:C09G9.7b.1	NA	NA	NA	8877628	8881378	-	8877678	-3700	51	3751	3806	high	NA
XIL0457	ntl-2	ntl-2c	B0286.4	Live		Bombardment	promoter::H1::cherry	thuIs457	yes	tcttgctcgaaccccattta	GTCGACTTGATGGTCGTCTG	NA	WBGene00003825	protein_coding_gene	II	4374494	-	Transcript:B0286.4c.1	NA	NA	NA	4374468	4377376	-	4374494	-2882	27	2909	4342	high	NA
RW10923	nurf-1	nurf-1	F26H11.2	Live		Bombardment	promoter::H1::cherry	stIs10923	yes	tgattttatcctgaaaaaaaaccccaaa	aacagttcggagaaccattttttcaaattttcagatggata	NA	WBGene00009180	protein_coding_gene	II	14405545	+	Transcript:F26H11.2f.1	NA	NA	NA	14401010	14405562	+	14405545	-4536	17	4553	15480	low	NA
XIL0349	odd-1	odd-1	B0280.4	Live		Bombardment	promoter::H1::cherry	thuIs349	yes	ggttttcagcaaaattgcac	TGGTACAACAGGGGGAACTG	NA	WBGene00003845	protein_coding_gene	III	7108322	+	Transcript:B0280.4.1	NA	NA	NA	7104886	7108375	+	7108322	-3437	53	3490	4336	high	NA
XIL0320	oma-1	oma-1	C09G9.6	Live		Bombardment	promoter::H1::cherry	thuIs320	yes	tgcattgctggtatttggtg	TCGATCTTCTCGTTGTTTTCA	NA	WBGene00003864	protein_coding_gene	IV	8889086	+	Transcript:C09G9.6.1	CEOP4312	1	8889086	8888356	8889120	+	8889086	-731	34	765	634	low	NA
XIL0233	pag-3	pag-3	F45B8.4	Live		Bombardment	promoter::H1::cherry	thuIs233	yes	tttctgcaatttccgttgaa	GACACGTGCTCAGTGCTCAT	NA	WBGene00003909	protein_coding_gene	X	14954521	-	Transcript:F45B8.4.1	NA	NA	NA	14954502	14957493	-	14954521	-2972	20	2992	6129	high	NA
XIL0263	pag-3	pag-3	F45B8.4	Live		Bombardment	promoter::H1::cherry	thuIs263	yes	tttctgcaatttccgttgaa	GACACGTGCTCAGTGCTCAT	NA	WBGene00003909	protein_coding_gene	X	14954521	-	Transcript:F45B8.4.1	NA	NA	NA	14954502	14957493	-	14954521	-2972	20	2992	6129	high	NA
SD1549	pal-1	pal-1	C38D4.6	Live	yes	Bombardment	promoter::H1::cherry	NA	yes	tgcggttagtacattgacttttaca	tctgaaaacgaggaagtaattatcagtttatatagagaaa	NA	WBGene00003912	protein_coding_gene	III	4808708	-	Transcript:C38D4.6a.1	NA	NA	NA	4808709	4810882	-	4808708	-2174	0	2174	1417	high	NA
XIL248	pax-1	pax-1	K07C11.1	Live		mos1	promoter::H1::cherry	thuSi48	yes	ATTTCGACGCTCACGAAATCcagtcgcaat	tccgaacgaacgattttctac	NA	WBGene00003937	protein_coding_gene	V	8224965	+	Transcript:K07C11.1.1	NA	NA	NA	8223188	8225053	+
RW10644	pax-3	pax-3	F27E5.2	Live	yes	Bombardment	promoter::H1::cherry	stIs10644	yes	ttgtcggaagtggttgtactctctcttc	gatagaatctgtggtcattttgttagtagtggatgggatat	NA	WBGene00003939	protein_coding_gene	II	10146848	+	Transcript:F27E5.2.1	NA	NA	NA	10144270	10146865	+	10146848	-2579	17	2596	2656	high	NA
RW10645	pax-3	pax-3	F27E5.2	Live	yes	Bombardment	promoter::H1::cherry	stIs10645	yes	ttgtcggaagtggttgtactctctcttc	gatagaatctgtggtcattttgttagtagtggatgggatat	NA	WBGene00003939	protein_coding_gene	II	10146848	+	Transcript:F27E5.2.1	NA	NA	NA	10144270	10146865	+	10146848	-2579	17	2596	2656	high	NA
RW10646	pax-3	pax-3	F27E5.2	Live	yes	Bombardment	promoter::H1::cherry	stIs10646	yes	ttgtcggaagtggttgtactctctcttc	gatagaatctgtggtcattttgttagtagtggatgggatat	NA	WBGene00003939	protein_coding_gene	II	10146848	+	Transcript:F27E5.2.1	NA	NA	NA	10144270	10146865	+	10146848	-2579	17	2596	2656	high	NA
RW11149	pbrm-1	pbrm-1	C26C6.1	Live		Bombardment	promoter::H1::cherry	stIs11149	yes	atcgtattgcttgagagccaacttgtta	ctttcttttcgtactcattgagtctgaaaacggaaataatt	NA	WBGene00007042	protein_coding_gene	I	7495442	+	Transcript:C26C6.1a.1	NA	NA	NA	7493047	7495459	+	7495442	-2396	17	2413	1233	high	NA
SD1694	pbrm-1	pbrm-1b	C26C6.1	Live		Bombardment	promoter::H1::cherry	NA	yes	atcgtattgcttgagagccaacttgtta	ctttcttttcgtactcattgagtctgaaaacggaaataatt	NA	WBGene00007042	protein_coding_gene	I	7495442	+	Transcript:C26C6.1a.1	NA	NA	NA	7493047	7495459	+	7495442	-2396	17	2413	1233	high	NA
XIL0576	peb-1	peb-1	T14F9.4	Live		Bombardment	promoter::H1::cherry	thuIs576	yes	aaaagccgactccagacttg	AATGGCGGAAGTATCAGTGG	NA	WBGene00003968	protein_coding_gene	X	2215633	+	Transcript:T14F9.4a.1	NA	NA	NA	2213314	2215698	+	2215633	-2320	65	2385	10570	low	NA
XIL9172	pes-1	pes-1	T28H11.4	Live		KI	NeoGreen protein fusion	thu172	yes	NA	NA	tgaaaggaggtaggattaat,aaacctccagaatatcccca	WBGene00003976	protein_coding_gene	IV	5002752	+	Transcript:T28H11.4a.1	NA	NA	NA	NA	NA	NA
RW11852	pha-2	pha-2	M6.3	Live	yes	Bombardment	promoter::H1::cherry	stIs11852	yes	NA	NA	NA	WBGene00004011	protein_coding_gene	X	636880	-	Transcript:M6.3.1	NA	NA	NA	NA	NA	NA
SD1345	pha-4	pha-4	F38A6.1	Live		Bombardment	promoter::H1::cherry	NA	yes	TTTTcccgggACCTCCAACTGTGCGGCGATGGAAAAGGAGCT	TTTTcctaggCTCTGGCTCCTCTTTGATGACCTTCAAACAAAAT	NA	WBGene00004013	protein_coding_gene	V	20753052	+	Transcript:F38A6.1a.1	NA	NA	NA	20747267	20755371	+	20753052	-5786	2319	8105	8733	low	NA
XIL0303	php-3	php-3	Y75B8A.1	Live	yes	Bombardment	promoter::H1::cherry	thuIs303	yes	caagaaactgcgtcaacgac	GTTGGAAATCGACCAGCATT	NA	WBGene00004024	protein_coding_gene	III	12077502	-	Transcript:Y75B8A.1.1	NA	NA	NA	12075865	12078184	-	12077502	-682	1638	2320	604	low	does not cover upstream gene
XIL0924	pos-1	pos-1	F52E1.1	Live		Bombardment	promoter::H1::cherry	thuIs924	yes	gagcaatcattcttgttctgaaa	CTCAGGAAATCGTTGTCAGC	NA	WBGene00004078	protein_coding_gene	V	8414094	+	Transcript:F52E1.1.1	NA	NA	NA	8413317	8414116	+	8414094	-778	22	800	619	low	NA
XIL0926	pqm-1	pqm-1	F40F8.7	Live		Bombardment	promoter::H1::cherry	thuIs926	yes	ccagtttcgggcttctacac	GCATAGTAGTCGGCGGTGA	NA	WBGene00004096	protein_coding_gene	II	11152564	-	Transcript:F40F8.7.1	NA	NA	NA	11152501	11157430	-	11152564	-4866	64	4930	4730	high	NA
RW11791	pqn-21	pqn-21	C37A2.5	Live		Bombardment	promoter::H1::cherry	stIs11791	yes	ttttgataagaaaccctgaacaa	tcatcgtctgagatgttgctg	NA	WBGene00004111	protein_coding_gene	I	6779906	-	Transcript:C37A2.5a.1	NA	NA	NA	6779907	6784846	-	6779906	-4940	0	4940	915	high	covers upstream gene's otherside
RW11797	pqn-21	pqn-21	C37A2.5	Live		Bombardment	promoter::H1::cherry	stIs11797	yes	ttttgataagaaaccctgaacaa	tcatcgtctgagatgttgctg	NA	WBGene00004111	protein_coding_gene	I	6779906	-	Transcript:C37A2.5a.1	NA	NA	NA	6779907	6784846	-	6779906	-4940	0	4940	915	high	covers upstream gene's otherside
XIL232	pqn-21	pqn-21	C37A2.5	Live		mos1	promoter::H1::cherry	thuSi32	yes	ttttgataagaaaccctgaacaa	gttgctgaaaatttgaaaattaaaattttacaaaagatt	NA	WBGene00004111	protein_coding_gene	I	6779906	-	Transcript:C37A2.5a.1	NA	NA	NA	6779907	6784846	-	6779906	-4940	0	4940	915	high	covers upstream gene's otherside
RW11040	pqn-75	pqn-75	W03D2.1	Live		Bombardment	promoter::H1::cherry	stIs11040	yes	aatgcaaatccagaaaatgggaatagac	caaatgaataatctccatatgttcaagagttcgacgaagtg	NA	WBGene00004157	protein_coding_gene	IV	4072376	+	Transcript:W03D2.1a.1	NA	NA	NA	4069341	4072393	+	4072376	-3036	17	3053	2831	high	NA
RW11041	pqn-75	pqn-75	W03D2.1	Live		Bombardment	promoter::H1::cherry	stIs11041	yes	aatgcaaatccagaaaatgggaatagac	caaatgaataatctccatatgttcaagagttcgacgaagtg	NA	WBGene00004157	protein_coding_gene	IV	4072376	+	Transcript:W03D2.1a.1	NA	NA	NA	4069341	4072393	+	4072376	-3036	17	3053	2831	high	NA
XIL01059	pros-1	pros-1	K12H4.1	Live	yes	Bombardment	promoter::H1::cherry	thuIs1059	yes	ccaacgtcatttcagttttgg	ATGGTGGGAATCCGTTGTTA	NA	WBGene00000448	protein_coding_gene	III	8067338	+	Transcript:K12H4.1.1	NA	NA	NA	8063338	8067468	+	8067338	-4001	130	4131	16298	low	NA
XIL0715	pros-1	pros-1	K12H4.1	Live	yes	Bombardment	promoter::H1::cherry	thuIs715	yes	ccaacgtcatttcagttttgg	ATGGTGGGAATCCGTTGTTA	NA	WBGene00000448	protein_coding_gene	III	8067338	+	Transcript:K12H4.1.1	NA	NA	NA	8063338	8067468	+	8067338	-4001	130	4131	16298	low	NA
OP500	pros-1	pros-1	K12H4.1	Live	yes	fosmid	GFP protein fusion	wgIs500	yes	NA	NA	NA	WBGene00019880	protein_coding_gene	III	8350805	-	Transcript:R05D3.6.1	CEOP3512	2	8355095	NA	NA	NA
RW10796	R02D3.7	R02D3.7	R02D3.7	Live		Bombardment	promoter::H1::cherry	stIs10796	yes	aatgggcaatatctttggatccattaaa	gataggatttgtggtcatttcctgcaattttca	NA	WBGene00019824	protein_coding_gene	IV	255426	-	Transcript:R02D3.7.1	NA	NA	NA	255409	257529	-	255426	-2103	18	2121	634	low	NA
RW11460	R02D3.7	R02D3.7	R02D3.7	Live		Bombardment	promoter::H1::cherry	stIs11460	yes	aatgggcaatatctttggatccattaaa	gataggatttgtggtcatttcctgcaattttca	NA	WBGene00019824	protein_coding_gene	IV	255426	-	Transcript:R02D3.7.1	NA	NA	NA	255409	257529	-	255426	-2103	18	2121	634	low	NA
SD1673	R02D3.7	R02D3.7	R02D3.7	Live		Bombardment	promoter::H1::cherry	NA	yes	aatgggcaatatctttggatccattaaa	gataggatttgtggtcatttcctgcaattttca	NA	WBGene00019824	protein_coding_gene	IV	255426	-	Transcript:R02D3.7.1	NA	NA	NA	255409	257529	-	255426	-2103	18	2121	634	low	NA
XIL0746	R05D3.3	R05D3.3	R05D3.3	Live		Bombardment	promoter::H1::cherry	thuIs746	yes	gagccaatgacttccatcgt	TTCACTTCCAACGATGATTCC	NA	WBGene00019878	protein_coding_gene	III	8364843	+	Transcript:R05D3.3.1	NA	NA	NA	8362057	8364901	+	8364843	-2787	58	2845	343	high	in R05D3.9
RW10251	R05D3.6	R05D3.6	R05D3.6	Live		Bombardment	promoter::H1::cherry	stIs10187;stIs10024	yes	NA	NA	NA	WBGene00019880	protein_coding_gene	III	8350805	-	Transcript:R05D3.6.1	CEOP3512	2	8355095	NA	NA	NA
SD1509	R09H10.3	R09H10.3	R09H10.3	Live		Bombardment	promoter::H1::cherry	NA	yes	ggggacaactttgtatagaaaagttgagaatttttgatgtttgttatgg	ggggactgcttttttgtacaaacttgtcatcaatgttgctgaaaatagt	NA	WBGene00011181	protein_coding_gene	IV	10607879	+	Transcript:R09H10.3b.1	NA	NA	NA	10606807	10607908	+	10607879	-1073	29	1102	1048	high	NA
XIL01167	R10E4.11	R10E4.11	R10E4.11	Live		Bombardment	promoter::H1::cherry	thuIs1167	yes	catgagcagaaaagctgcac	CGTTTTTCGGAGAGGTTTTG	NA	WBGene00011206	protein_coding_gene	III	4299944	-	Transcript:R10E4.11b.1	CEOP3898	1	4301024	4299582	4301729	-	4299944	-1785	363	2148	1737	low	NA
XIL0821	R11H6.5	R11H6.5	R11H6.5	Live		Bombardment	promoter::H1::cherry	thuIs821	yes	ggcgtcggtaatctgaaaat	TTGGTGTCCTAAATCCACGAG	NA	WBGene00011253	protein_coding_gene	V	14612215	-	Transcript:R11H6.5.1	NA	NA	NA	14612155	14613313	-	14612215	-1098	61	1159	342	low	NA
XIL0822	R11H6.5	R11H6.5	R11H6.5	Live		Bombardment	promoter::H1::cherry	thuIs822	yes	ggcgtcggtaatctgaaaat	TTGGTGTCCTAAATCCACGAG	NA	WBGene00011253	protein_coding_gene	V	14612215	-	Transcript:R11H6.5.1	NA	NA	NA	14612155	14613313	-	14612215	-1098	61	1159	342	low	NA
RW10881	R144.3	R144.3	R144.3	Live		Bombardment	promoter::H1::cherry	stIs10881	yes	gtttctgtcagtttcagagtgatcgtga	agacgatgaagatttcatctgaagttgattacattttaatg	NA	WBGene00020093	protein_coding_gene	III	5022047	+	Transcript:R144.3a.1	CEOP3256	3	5018648	5019828	5022064	+	5022047	-2220	17	2237	161	low	CEOP3256, a long operon
SD1675	R144.3	R144.3	R144.3	Live		Bombardment	promoter::H1::cherry	NA	yes	gtttctgtcagtttcagagtgatcgtga	agacgatgaagatttcatctgaagttgattacattttaatg	NA	WBGene00020093	protein_coding_gene	III	5022047	+	Transcript:R144.3a.1	CEOP3256	3	5018648	5019828	5022064	+	5022047	-2220	17	2237	161	low	CEOP3256, a long operon
RW11601	R151.8	R151.8	R151.8	Live		Bombardment	promoter::H2::cherry	stIs11601	yes	NA	NA	NA	WBGene00020111	protein_coding_gene	III	7229785	-	Transcript:R151.8.1	CEOP3424	4	7234181	NA	NA	NA
XIL0873	rabs-5	rabs-5	Y42H9AR.3	Live		Bombardment	promoter::H1::cherry	thuIs873	yes	ccggaatcggtacactttca	ATGTCCTCCTGTTCCACCTG	NA	WBGene00021538	protein_coding_gene	IV	8107598	-	Transcript:Y42H9AR.3a.1	CEOP4676	2	8112205	8107560	8113536	-	8107598	-5938	39	5977	705	high	CEOP4676, a short operon
XIL0608	rabx-5	rabx-5	Y39A1A.5	Live		Bombardment	promoter::H1::cherry	thuIs608	yes	cacaggatccgcatgaaaat	CTCGCCATGCTTATCTGACA	NA	WBGene00012644	protein_coding_gene	III	10605370	+	Transcript:Y39A1A.5a.1	CEOP3688	1	10605370	10603390	10605390	+	10605370	-1981	20	2001	1821	high	NA
RW10569	rad-26	rad-26	C27B7.4	Live		Bombardment	promoter::H1::cherry	stIs10569	yes	gcagactgcttttctcaatcatcatctt	gtctatttcttcactcatacctcagtttgattaggaattat	NA	WBGene00007761	protein_coding_gene	IV	8894106	+	Transcript:C27B7.4a.1	NA	NA	NA	8891717	8894123	+	8894106	-2390	17	2407	491	low	upstream gene's promoter is short(<1kb)
RW10570	rad-26	rad-26	C27B7.4	Live		Bombardment	promoter::H1::cherry	stIs10570	yes	gcagactgcttttctcaatcatcatctt	gtctatttcttcactcatacctcagtttgattaggaattat	NA	WBGene00007761	protein_coding_gene	IV	8894106	+	Transcript:C27B7.4a.1	NA	NA	NA	8891717	8894123	+	8894106	-2390	17	2407	491	low	upstream gene's promoter is short(<1kb)
XIL0104	rbm-22	T11G6.8	T11G6.8	Live		Bombardment	promoter::H1::GFP	thuIs104	yes	tcacttttcatcaaactgaatcaa	TCCCAATTTTTCCGGTTGTA	NA	WBGene00011722	protein_coding_gene	IV	10861413	+	Transcript:T11G6.8a.1	CEOP4396	2	10858968	10858402	10861462	+	10861413	-3012	49	3061	341	high	CEOP4396, a short operon
XIL092	rbm-22	T11G6.8	T11G6.8	Live		Bombardment	promoter::H1::GFP	thuIs92	yes	tcacttttcatcaaactgaatcaa	TCCCAATTTTTCCGGTTGTA	NA	WBGene00011722	protein_coding_gene	IV	10861413	+	Transcript:T11G6.8a.1	CEOP4396	2	10858968	10858402	10861462	+	10861413	-3012	49	3061	341	high	CEOP4396, a short operon
RW10691	ref-1	ref-1	T01E8.2	Live		Bombardment	promoter::H1::cherry	stIs10691	yes	tgatgggaaaaaattggaaaaacataca	ggtactgatgaggaccatttctggaaaaaaaattaagtttt	NA	WBGene00004334	protein_coding_gene	II	10218473	+	Transcript:T01E8.2.1	NA	NA	NA	10213354	10218490	+	10218473	-5120	17	5137	9085	low	NA
RW11510	ref-1	ref-1	T01E8.2	Live		Bombardment	promoter::H1::cherry	stIs11510	yes	tgatgggaaaaaattggaaaaacataca	ggtactgatgaggaccatttctggaaaaaaaattaagtttt	NA	WBGene00004334	protein_coding_gene	II	10218473	+	Transcript:T01E8.2.1	NA	NA	NA	10213354	10218490	+	10218473	-5120	17	5137	9085	low	NA
RW10631	ref-2	ref-2	C47C12.3	Live		Bombardment	promoter::H1::cherry	stIs10631	yes	tatgtgttctcgacaatcaagtgagcat	ataatagtcactatgcatcattttgtctgaaaataaggttc	NA	WBGene00004335	protein_coding_gene	X	7745823	+	Transcript:C47C12.3a.1	NA	NA	NA	7741782	7745840	+	7745823	-4042	17	4059	4732	high	NA
RW11152	repo-1	repo-1	F11A10.2	Live		Bombardment	promoter::H1::cherry	stIs11152	yes	aatatgtcacggaaattttcagacatgc	tctgttctgaaagtccatctgaaagaaaaagtttagatgat	NA	WBGene00008683	protein_coding_gene	IV	12084478	+	Transcript:F11A10.2.1	CEOP4488	2	12079475	12082119	12084495	+	12084478	-2360	17	2377	465	low	CEOP4488, a long operon
RW10947	rnf-113	rnf-113	K01G5.1	Live		Bombardment	promoter::H1::cherry	stIs10947	yes	tgcttcacattcaacttcttgatcgata	ttttcggaagagatccattatctgaaaaattaaaactatt	NA	WBGene00010476	protein_coding_gene	III	10757637	-	Transcript:K01G5.1.1	CEOP3701	2	10758518	10757620	10760065	-	10757637	-2428	18	2446	42	high	covers upstream gene's promoter
RW10948	rnf-113	rnf-113	K01G5.1	Live		Bombardment	promoter::H1::cherry	stIs10948	yes	tgcttcacattcaacttcttgatcgata	ttttcggaagagatccattatctgaaaaattaaaactatt	NA	WBGene00010476	protein_coding_gene	III	10757637	-	Transcript:K01G5.1.1	CEOP3701	2	10758518	10757620	10760065	-	10757637	-2428	18	2446	42	high	covers upstream gene's promoter
SD1698	rnf-113	rnf-113	K01G5.1	Live		Bombardment	promoter::H1::cherry	NA	yes	tgcttcacattcaacttcttgatcgata	ttttcggaagagatccattatctgaaaaattaaaactatt	NA	WBGene00010476	protein_coding_gene	III	10757637	-	Transcript:K01G5.1.1	CEOP3701	2	10758518	10757620	10760065	-	10757637	-2428	18	2446	42	high	covers upstream gene's promoter
XIL0188	rnt-1	rnt-1	B0414.2	Live		Bombardment	promoter::H1::cherry	thuIs188	yes	aaaaagttcatttacccaaagttca	AATTCCGAACGTGATGGAAG	NA	WBGene00004393	protein_coding_gene	I	5783841	+	Transcript:B0414.2.1	NA	NA	NA	5780752	5783871	+	5783841	-3090	30	3120	8387	low	NA
XIL0189	rnt-1	rnt-1	B0414.2	Live		Bombardment	promoter::H1::cherry	thuIs189	yes	aaaaagttcatttacccaaagttca	AATTCCGAACGTGATGGAAG	NA	WBGene00004393	protein_coding_gene	I	5783841	+	Transcript:B0414.2.1	NA	NA	NA	5780752	5783871	+	5783841	-3090	30	3120	8387	low	NA
RW10608	saeg-2	saeg-2	T23G5.6	Live		Bombardment	promoter::H1::cherry	stIs10683;stIs10024;zuIs178	yes	actcgtacgtaacttctgatccaacgaa	gagaatcactatcctcatattcattttgttgccattcccat	NA	WBGene00011964	protein_coding_gene	III	9240422	+	Transcript:T23G5.6.1	NA	NA	NA	9236132	9240439	+	9240422	-4291	17	4308	4107	high	NA
RW10683	saeg-2	saeg-2	T23G5.6	Live		Bombardment	promoter::H1::cherry	stIs10683	yes	actcgtacgtaacttctgatccaacgaa	gagaatcactatcctcatattcattttgttgccattcccat	NA	WBGene00011964	protein_coding_gene	III	9240422	+	Transcript:T23G5.6.1	NA	NA	NA	9236132	9240439	+	9240422	-4291	17	4308	4107	high	NA
XIL231	saeg-2	saeg-2	T23G5.6	Live		mos1	promoter::H1::cherry	thuSi31	yes	ACTCGTACGTAACTTCTGATCCAACGAAaatcg	GAGAATCACTATCCTCATATTCATTTTGTTGCCATTCCCA	NA	WBGene00011964	protein_coding_gene	III	9240422	+	Transcript:T23G5.6.1	NA	NA	NA	9236132	9240439	+	9240422	-4291	17	4308	4107	high	NA
XIL9152	saeg-2	saeg-2	T23G5.6	Live		KI	2A::H1::cherry	thu152	yes	NA	NA	atagcagtggctcggagatg	WBGene00011964	protein_coding_gene	III	9240422	+	Transcript:T23G5.6.1	NA	NA	NA	NA	NA	NA
XIL0201	sbp-1	sbp-1	Y47D3B.7	Live		Bombardment	promoter::H1::cherry	thuIs201	yes	tcctcggaattcgttaccac	TCCCTCGAATTCTTCGTTCA	NA	WBGene00004735	protein_coding_gene	III	11442565	-	Transcript:Y47D3B.7.1	NA	NA	NA	11442545	11445450	-	11442565	-2885	21	2906	14362	low	NA
XIL0202	sbp-1	sbp-1	Y47D3B.7	Live		Bombardment	promoter::H1::cherry	thuIs202	yes	tcctcggaattcgttaccac	TCCCTCGAATTCTTCGTTCA	NA	WBGene00004735	protein_coding_gene	III	11442565	-	Transcript:Y47D3B.7.1	NA	NA	NA	11442545	11445450	-	11442565	-2885	21	2906	14362	low	NA
XIL0485	sdc-1	sdc-1	F52E10.1	Live		Bombardment	promoter::H1::cherry	thuIs485	yes	tgaaataagagtcaaaaaccaacg	TTGAAATTCCGTCCTCTTCG	NA	WBGene00004745	protein_coding_gene	X	16275773	+	Transcript:F52E10.1a.1	NA	NA	NA	16272343	16275830	+	16275773	-3431	57	3488	5722	high	NA
XIL0486	sdc-1	sdc-1	F52E10.1	Live		Bombardment	promoter::H1::cherry	thuIs486	yes	tgaaataagagtcaaaaaccaacg	TTGAAATTCCGTCCTCTTCG	NA	WBGene00004745	protein_coding_gene	X	16275773	+	Transcript:F52E10.1a.1	NA	NA	NA	16272343	16275830	+	16275773	-3431	57	3488	5722	high	NA
RW10648	sdc-2	sdc-2	C35C5.1	Live		Bombardment	promoter::H1::cherry	stIs10648	yes	actggcattcctagtctccatcattttt	ttctgattcatcactcataagtaccggaagagaaaatcacg	NA	WBGene00004746	protein_coding_gene	X	11522739	+	Transcript:C35C5.1.1	NA	NA	NA	11518994	11522756	+	11522739	-3746	17	3763	3722	high	NA
XIL0713	sdc-3	sdc-3	C25D7.3	Live		Bombardment	promoter::H1::cherry	thuIs713	yes	ttaggctgggtttttgaaca	GAATGGGCCATCTTCTTCAG	NA	WBGene00004747	protein_coding_gene	V	15047791	-	Transcript:C25D7.3.1	NA	NA	NA	15047741	15050789	-	15047791	-2998	51	3049	3286	high	NA
RW10761	sdz-38	sdz-38	ZK892.7	Live		Bombardment	promoter::H1::cherry	stIs10784;unc-119(ed3);stIs10024;zuIs178	yes	acgaatctgtttcccatttctctcattt	tttctgaaaaaaaagagatttaggaagaatagtcgtga	NA	WBGene00014131	protein_coding_gene	II	9981747	-	Transcript:ZK892.7.1	NA	NA	NA	9981748	9987110	-	9981747	-5363	0	5363	9413	low	NA
RW10784	sdz-38	sdz-38	ZK892.7	Live		Bombardment	promoter::H1::cherry	stIs10784	yes	acgaatctgtttcccatttctctcattt	tttctgaaaaaaaagagatttaggaagaatagtcgtga	NA	WBGene00014131	protein_coding_gene	II	9981747	-	Transcript:ZK892.7.1	NA	NA	NA	9981748	9987110	-	9981747	-5363	0	5363	9413	low	NA
RW10495	sea-1	sea-1	F19B10.9	Live		Bombardment	promoter::H1::cherry	stIs10495	yes	ccttgatagtttcctcttgctcttcgat	gttgatgatggtgtccattctctgaaaattca	NA	WBGene00004750	protein_coding_gene	II	3673590	-	Transcript:F19B10.9.1	NA	NA	NA	3673573	3675783	-	3673590	-2193	18	2211	2121	high	NA
XIL0147	sem-2	sem-2	C32E12.5	Live		Bombardment	promoter::H1::cherry	thuIs147	yes	cgagcgggtagatatgaaa	ATTTGTGGCTCCAGAAGTCG	NA	WBGene00004771	protein_coding_gene	I	5208121	-	Transcript:C32E12.5.1	NA	NA	NA	5207999	5211870	-	5208121	-3749	123	3872	22510	low	NA
XIL0153	sem-2	sem-2	C32E12.5	Live		Bombardment	promoter::H1::cherry	thuIs153	yes	cgagcgggtagatatgaaa	ATTTGTGGCTCCAGAAGTCG	NA	WBGene00004771	protein_coding_gene	I	5208121	-	Transcript:C32E12.5.1	NA	NA	NA	5207999	5211870	-	5208121	-3749	123	3872	22510	low	NA
RW10466	sem-4	sem-4	F15C11.1	Live		fosmid	GFP protein fusion	stIs10466	yes	NA	NA	NA	WBGene00004773	protein_coding_gene	I	7038908	+	Transcript:F15C11.1.1	NA	NA	NA	NA	NA	NA
RW11107	set-16	set-16	T12D8.1	Live		Bombardment	promoter::H1::cherry	stIs11107	yes	aatcgtccattttaaatacctgctggac	aacggggcggctacgcatctctg	NA	WBGene00011729	protein_coding_gene	III	13643981	+	Transcript:T12D8.1.1	NA	NA	NA	13641471	13643748	+	13643981	-2511	-233	2278	443	low	upstream gene's otherside is short(<1kb)
XIL0554	set-17	set-17	T21B10.5	Live		Bombardment	promoter::H1::cherry	thuIs554	yes	tagcatgtggctggttgagt	GTGATCGGAATGATGGCTTC	NA	WBGene00011887	protein_coding_gene	II	8940452	-	Transcript:T21B10.5b.1	NA	NA	NA	8940397	8941508	-	8940452	-1056	56	1112	448	low	NA
XIL0339	set-9	set-9	F15E6.1	Live		Bombardment	promoter::H1::cherry	thuIs339	yes	ttgctcatgctctgaaccac	GATTTCGGGTTGTTGTTGCT	NA	WBGene00017482	protein_coding_gene	IV	4307946	+	Transcript:F15E6.1.1	NA	NA	NA	4304238	4308026	+	4307946	-3709	80	3789	3629	high	NA
RW11612	sex-1	sex-1	F44A6.2	Live		Bombardment	promoter::H1::cherry	stIs11612	yes	ttgtttcatgctcttattttacg	tgcagtaacggacaactttca	NA	WBGene00004786	protein_coding_gene	X	10205421	-	Transcript:F44A6.2.1	NA	NA	NA	10205446	10208444	-	10205421	-3023	-24	2999	7350	low	NA
XIL0844	sknr-1	sknr-1	W02H5.7	Live		Bombardment	promoter::H1::cherry	thuIs844	yes	ttccgaagtcaatccgtacc	TTTCTCTTGGACAGTGAGTGG	NA	WBGene00020961	protein_coding_gene	V	2625460	-	Transcript:W02H5.7a.1	NA	NA	NA	2624443	2626211	-	2625460	-751	1018	1769		low	short upstream intergenic
XIL0845	sknr-1	sknr-1	W02H5.7	Live		Bombardment	promoter::H1::cherry	thuIs845	yes	ttccgaagtcaatccgtacc	TTTCTCTTGGACAGTGAGTGG	NA	WBGene00020961	protein_coding_gene	V	2625460	-	Transcript:W02H5.7a.1	NA	NA	NA	2624443	2626211	-	2625460	-751	1018	1769		low	short upstream intergenic
XIL0724	slr-2	slr-2	Y59A8B.13	Live		Bombardment	promoter::H1::cherry	thuIs724	yes	cgtttccggcctattttacc	CGAAATGCTCACTTTTCGAC	NA	WBGene00013350	protein_coding_gene	V	18087133	+	Transcript:Y59A8B.13a.1	CEOP5586	1	18087133	18085063	18087154	+	18087133	-2071	21	2092	915	low	NA
XIL0466	slr-2	slr-2a	Y59A8B.13	Live		Bombardment	promoter::H1::cherry	thuIs466	yes	cgtttccggcctattttacc	CGAAATGCTCACTTTTCGAC	NA	WBGene00013350	protein_coding_gene	V	18087133	+	Transcript:Y59A8B.13a.1	CEOP5586	1	18087133	18085063	18087154	+	18087133	-2071	21	2092	915	low	NA
XIL0198	sma-3	sma-3	R13F6.9	Live		Bombardment	promoter::H1::cherry	thuIs198	yes	acatgtgaagatatgcacacaac	TCAACAGCCTTCTCACACCA	NA	WBGene00004857	protein_coding_gene	III	6863963	-	Transcript:R13F6.9.1	NA	NA	NA	6863866	6865555	-	6863963	-1592	98	1690	1554	high	NA
XIL9137	sma-3	sma-3	R13F6.9	Live		KI	2A::H1::cherry	thu137	yes	NA	NA	GAATTCAGGTGGTTGCGAGA,GGTTCCATCAAGTTCGTCCT	WBGene00004857	protein_coding_gene	III	6863963	-	Transcript:R13F6.9.1	NA	NA	NA	NA	NA	NA
XIL226	sma-9	sma-9	T05A10.1	Live		mos1	promoter::H1::cherry	thuSi26	yes	ttgcatttagacatcattcctgttgatggta	ACCCGGAGCAAATGCCATtggaggctgaaaat	NA	WBGene00004862	protein_coding_gene	X	10769294	+	Transcript:T05A10.1b.1	CEOPX001	1	10769294	10763922	10769311	+	10769294	-5373	17	5390	11304	low	NA
RW10716	sma-9	sma-9g	T05A10.1	Live		Bombardment	promoter::H1::cherry	stIs10716	yes	tgagtattagggggagaaaaagcaaaga	aattgcctgatggctcattcgccaattctaaaacca	NA	WBGene00004862	protein_coding_gene	X	10773091	+	Transcript:T05A10.1a.1	CEOPX001	1	10769294	10767888	10773108	+
RW10698	sma-9	sma-9k	T05A10.1	Live		Bombardment	promoter::H1::cherry	stIs10698	yes	ttgcatttagacatcattcctgttgatg	acccggagcaaatgccattggaggc	NA	WBGene00004862	protein_coding_gene	X	10769294	+	Transcript:T05A10.1b.1	CEOPX001	1	10769294	10763922	10769311	+	10769294	-5373	17	5390	11304	low	NA
RW10699	sma-9	sma-9k	T05A10.1	Live		Bombardment	promoter::H1::cherry	stIs10699	yes	ttgcatttagacatcattcctgttgatg	acccggagcaaatgccattggaggc	NA	WBGene00004862	protein_coding_gene	X	10769294	+	Transcript:T05A10.1b.1	CEOPX001	1	10769294	10763922	10769311	+	10769294	-5373	17	5390	11304	low	NA
XIL059	snai-1	K02D7.2	K02D7.2	Live		Bombardment	promoter::H1::GFP	thuIs59	yes	ccgaaatcaaaccaacaggt	TGAGCAACTGGCAGATGAAG	NA	WBGene00019299	protein_coding_gene	IV	313697	-	Transcript:K02D7.2.1	NA	NA	NA	313596	314690	-	313697	-993	102	1095	1425	high	NA
XIL0497	snfc-5	snfc-5	R07E5.3	Live		Bombardment	promoter::H1::cherry	thuIs497	yes	ctctggtcgaattttccgata	GGACGTGGTCCGTAAGTTTG	NA	WBGene00011111	protein_coding_gene	III	4404789	+	Transcript:R07E5.3.1	CEOP3184	1	4404789	4403693	4404835	+	4404789	-1097	46	1143	378	low	NA
XIL0498	snfc-5	snfc-5	R07E5.3	Live		Bombardment	promoter::H1::cherry	thuIs498	yes	ctctggtcgaattttccgata	GGACGTGGTCCGTAAGTTTG	NA	WBGene00011111	protein_coding_gene	III	4404789	+	Transcript:R07E5.3.1	CEOP3184	1	4404789	4403693	4404835	+	4404789	-1097	46	1143	378	low	NA
XIL0190	snpc-4	gei-11	F32H2.1	Live		Bombardment	promoter::H1::cherry	thuIs190	yes	gccttgtgaacaaacaaattga	TATTTGTGGGCACATCCGTA	NA	WBGene00001568	protein_coding_gene	I	8962350	+	Transcript:F32H2.1a.1	CEOP1512	1	8962350	8960784	8962410	+	8962350	-1567	60	1627	1488	high	NA
OP528	snu-23	snu-23	ZK686.4	Live		fosmid	GFP protein fusion	wgIs528	yes	NA	NA	NA	WBGene00022794	protein_coding_gene	III	7769966	-	Transcript:ZK686.4.1	CEOP3452	1	7769966	NA	NA	NA
RW10662	somi-1	somi-1a	M04G12.4	Live		Bombardment	promoter::H1::cherry	stIs10662	yes	acatctcattctactcttaggcttccgc	aatgggtggtttgagcatgcaact	NA	WBGene00010868	protein_coding_gene	V	13391385	-	Transcript:M04G12.4a.1	NA	NA	NA	13391368	13396751	-	13391385	-5366	18	5384	12649	low	NA
SD1640	somi-1	somi-1b	M04G12.4	Live		Bombardment	promoter::H1::cherry	NA	yes	tccttctcgaaaacctgcaatctaaaat	aatctgttgaccagacattttcccctg	NA	WBGene00010868	protein_coding_gene	V	13391385	-	Transcript:M04G12.4a.1	NA	NA	NA	13389467	13394751	-
XIL0570	somi-1	somi-1b	M04G12.4	Live		Bombardment	promoter::H1::cherry	thuIs570	yes	tccgattccagtacagtaggaac	GCCAAGGTGAGAAGGATTCA	NA	WBGene00010868	protein_coding_gene	V	13391385	-	Transcript:M04G12.4a.1	NA	NA	NA	13389448	13392309	-
RW11425	sox-2	sox-2b	K08A8.2	Live		Bombardment	promoter::H1::cherry	stIs11425	yes	ttagtagttgggtttacacattcggcag	gatttcagaattgtgcatttttggattttcctagaa	NA	WBGene00004949	protein_coding_gene	X	7459739	-	Transcript:K08A8.2b.1	NA	NA	NA	7459722	7465041	-	7459739	-5302	18	5320	6585	high	NA
XIL068	sox-3	sox-3	F40E10.2	Live		Bombardment	promoter::H1::GFP	thuIs68	yes	accattttcaagcgtgctg	TTGCAGCTTCAGTGCATAAAA	NA	WBGene00004950	protein_coding_gene	X	14692995	-	Transcript:F40E10.2.1	NA	NA	NA	14692944	14694734	-	14692995	-1739	52	1791	3527	high	NA
XIL069	sox-3	sox-3	F40E10.2	Live		Bombardment	promoter::H1::GFP	thuIs69	yes	accattttcaagcgtgctg	TTGCAGCTTCAGTGCATAAAA	NA	WBGene00004950	protein_coding_gene	X	14692995	-	Transcript:F40E10.2.1	NA	NA	NA	14692944	14694734	-	14692995	-1739	52	1791	3527	high	NA
XIL0296	sox-4	sox-4	C12D12.5	Live		Bombardment	promoter::H1::cherry	thuIs296	yes	caatgcgttctgcatgattc	ATGGCGAGAAGCTTTTGTGT	NA	WBGene00015716	protein_coding_gene	X	3506365	-	Transcript:C12D12.5a.1	NA	NA	NA	3506337	3510024	-	3506365	-3659	29	3688	16415	low	NA
RW10797	spr-1	spr-1	D1014.8	Live		Bombardment	promoter::H1::cherry	stIs10797	yes	atttctaatccatgttgcatttcaccag	atcgtcatacaaatccattttctacaaattatcgatcg	NA	WBGene00005006	protein_coding_gene	V	8129349	-	Transcript:D1014.8.1	NA	NA	NA	8129332	8131529	-	8129349	-2180	18	2198	1271	high	NA
XIL01021	spr-3	spr-3a	C07A12.5	Live		Bombardment	promoter::H1::cherry	thuIs1021	yes	agaagctccgtctggaatga	ACTCCTCAAGTTTGCGCTTG	NA	WBGene00005008	protein_coding_gene	X	4514108	+	Transcript:C07A12.5a.1	NA	NA	NA	4510636	4514138	+	4514108	-3473	30	3503	3358	high	NA
RW11771	spr-4	spr-4	C09H6.1	Live		Bombardment	promoter::H1::cherry	stIs11771	yes	actctgccgttctccgttaat	gttccgacgagatttaccctg	NA	WBGene00005009	protein_coding_gene	I	8103606	+	Transcript:C09H6.1a.1	CEOP1452	3	8083630	8100582	8103618	+	8103606	-3024	13	3037		low	long operon
RW11395	sprp-4	C28G1.4	C28G1.4	Live		Bombardment	promoter::H1::cherry	stIs11395	yes	ttcgtgaatatttgcttccattcttttg	tacagtgtttggctgcattctgaaaaaaaaa	NA	WBGene00016189	protein_coding_gene	X	8853621	-	Transcript:C28G1.4.1	NA	NA	NA	8853604	8857154	-	8853621	-3533	18	3551		high
XIL0509	spt-16	F55A3.3	F55A3.3	Live		Bombardment	promoter::H1::cherry	thuIs509	yes	caattctacagcttttatggcaaa	TAAAGCCTCTCCGCTCTCTG	NA	WBGene00018849	protein_coding_gene	I	10789137	+	Transcript:F55A3.3.1	CEOP1900	1	10789137	10787766	10789198	+	10789137	-1372	61	1433	4346	high	NA
SD1637	sptf-1	sptf-1b	F45H11.1	Live		Bombardment	promoter::H1::cherry	NA	yes	NA	NA	NA	WBGene00009743	protein_coding_gene	I	10366621	+	Transcript:F45H11.1a.1	NA	NA	NA	NA	NA	NA
XIL0237	sptf-2	sptf-2	T22C8.5	Live		Bombardment	promoter::H1::cherry	thuIs237	yes	gcgagatttagcgagaaacg	TGCACAGGTGAGTGTGTTGA	NA	WBGene00011926	protein_coding_gene	II	8625728	+	Transcript:T22C8.5.1	NA	NA	NA	8624384	8626934	+	8625728	-1345	1206	2551	1474	high	NA
XIL0255	sptf-2	sptf-2	T22C8.5	Live		Bombardment	promoter::H1::cherry	thuIs255	yes	gcgagatttagcgagaaacg	TGCACAGGTGAGTGTGTTGA	NA	WBGene00011926	protein_coding_gene	II	8625728	+	Transcript:T22C8.5.1	NA	NA	NA	8624384	8626934	+	8625728	-1345	1206	2551	1474	high	NA
RW10430	sup-37	sup-37	C01B7.1	Live		Bombardment	promoter::H1::cherry	stIs10398;stIs10024	yes	attctgctggtttttctgtccttaccat	caggtgatctggaaaacatagttgttgagagctcgca	NA	WBGene00006342	protein_coding_gene	V	8786848	+	Transcript:C01B7.1a.1	NA	NA	NA	8784191	8786847	+	8786848	-2658	-1	2657	7693	low	NA
RW10431	sup-37	sup-37	C01B7.1	Live		Bombardment	promoter::H1::cherry	stIs10400;stIs10024	yes	attctgctggtttttctgtccttaccat	caggtgatctggaaaacatagttgttgagagctcgca	NA	WBGene00006342	protein_coding_gene	V	8786848	+	Transcript:C01B7.1a.1	NA	NA	NA	8784191	8786847	+	8786848	-2658	-1	2657	7693	low	NA
XIL9119	sup-37	sup-37	C01B7.1	Live		KI	2A::H1::cherry	thu119	yes	NA	NA	gaagatgaggagatggaaga,gagatggaagaagatgatga	WBGene00006342	protein_coding_gene	V	8786848	+	Transcript:C01B7.1a.1	NA	NA	NA	NA	NA	NA
RW11748	svh-5	tag-97	C33A11.4	Live		Bombardment	promoter::H1::cherry	stIs11748	yes	cagacgggaatattgagacca	gccgttttggaattgttttt	NA	WBGene00006462	protein_coding_gene	X	15377685	-	Transcript:C33A11.4a.1	NA	NA	NA	15377693	15382642	-	15377685	-4957	-7	4950	30246	low	NA
RW11806	svh-5	tag-97	C33A11.4	Live		Bombardment	promoter::H1::cherry	stIs11806	yes	cagacgggaatattgagacca	gccgttttggaattgttttt	NA	WBGene00006462	protein_coding_gene	X	15377685	-	Transcript:C33A11.4a.1	NA	NA	NA	15377693	15382642	-	15377685	-4957	-7	4950	30246	low	NA
XIL0161	swsn-1	swsn-1	Y113G7B.23	Live		Bombardment	promoter::H1::cherry	thuIs161	yes	tgccaatctttgttgcaatg	CTTCCCGTTTTCGGTACTCA	NA	WBGene00004203	protein_coding_gene	V	20249460	-	Transcript:Y113G7B.23a.1	CEOP5508	3	20269704	20269684	20270253	-	20249460	-20793		570		low	long operon
XIL0118	swsn-3	swsn-3	Y71H2AM.17	Live		Bombardment	promoter::H1::cherry	thuIs118	yes	aacaacagcaacgtgctcag	CGGATGACGGAAAGATGAC	NA	WBGene00022182	protein_coding_gene	III	2768665	-	Transcript:Y71H2AM.17.1	NA	NA	NA	2768645	2770894	-	2768665	-2229	21	2250	2189	high	NA
XIL0119	swsn-3	swsn-3	Y71H2AM.17	Live		Bombardment	promoter::H1::cherry	thuIs119	yes	aacaacagcaacgtgctcag	CGGATGACGGAAAGATGAC	NA	WBGene00022182	protein_coding_gene	III	2768665	-	Transcript:Y71H2AM.17.1	NA	NA	NA	2768645	2770894	-	2768665	-2229	21	2250	2189	high	NA
RW10189	swsn-7	swsn-7	C08B11.3	Live		Bombardment	promoter::H1::cherry	stIs10189	yes	tctttctgaaatggggcatgaaagt	tttcaagtgtggttctgaaaaaattatcgtattacatga	NA	WBGene00007433	protein_coding_gene	II	8027742	-	Transcript:C08B11.3a.1	CEOP2324	1	8027742	8027743	8030221	-	8027742	-2479	0	2479	1313	high	NA
SD1588	swsn-7	swsn-7	C08B11.3	Live		Bombardment	promoter::H1::cherry	NA	yes	tctttctgaaatggggcatgaaagt	tttcaagtgtggttctgaaaaaattatcgtattacatga	NA	WBGene00007433	protein_coding_gene	II	8027742	-	Transcript:C08B11.3a.1	CEOP2324	1	8027742	8027743	8030221	-	8027742	-2479	0	2479	1313	high	NA
XIL0299	syd-9	syd-9a	ZK867.1	Live		Bombardment	promoter::H1::cherry	thuIs299	yes	cagaagacaggctgctgtga	TTGATCCGTTTGTTGTTGGA	NA	WBGene00044068	protein_coding_gene	X	7218468	+	Transcript:ZK867.1c.1	NA	NA	NA	7215024	7221277	+	7221061	-6038	216	6254	7166	low
RW10792	szy-5	C27A12.2	C27A12.2	Live		Bombardment	promoter::H1::cherry	stIs10792	yes	tccatcagaaaaagaaatggaaaaagct	tacacaagattctgccatttctgaaaatatcgatttttatt	NA	WBGene00016154	protein_coding_gene	I	6041674	+	Transcript:C27A12.2.1	CEOP1292	2	6038431	6039632	6041691	+	6041674	-2042	18	2060		low	long operon
XIL01175	T06G6.5	T06G6.5	T06G6.5	Live		Bombardment	promoter::H1::cherry	thuIs1175	yes	acacgttgacacaacgagga	AGTTGATTGCTCCGATGGTT	NA	WBGene00011547	protein_coding_gene	I	12715662	+	Transcript:T06G6.5a.1	NA	NA	NA	12715280	12716406	+	12715662	-383	744	1127	961	low	NA
XIL01176	T06G6.5	T06G6.5	T06G6.5	Live		Bombardment	promoter::H1::cherry	thuIs1176	yes	acacgttgacacaacgagga	AGTTGATTGCTCCGATGGTT	NA	WBGene00011547	protein_coding_gene	I	12715662	+	Transcript:T06G6.5a.1	NA	NA	NA	12715280	12716406	+	12715662	-383	744	1127	961	low	NA
XIL0966	T07D10.3	T07D10.3	T07D10.3	Live		Bombardment	promoter::H1::cherry	thuIs966	yes	gaggctggacgtgattttgt	CATTCGGTTGAACACCTCCT	NA	WBGene00011583	protein_coding_gene	I	12628997	-	Transcript:T07D10.3.1	NA	NA	NA	12628959	12631388	-	12628997	-2391	39	2430	2191	high	NA
XIL0967	T07D10.3	T07D10.3	T07D10.3	Live		Bombardment	promoter::H1::cherry	thuIs967	yes	gaggctggacgtgattttgt	CATTCGGTTGAACACCTCCT	NA	WBGene00011583	protein_coding_gene	I	12628997	-	Transcript:T07D10.3.1	NA	NA	NA	12628959	12631388	-	12628997	-2391	39	2430	2191	high	NA
RW11724	T07F8.4	T07F8.4	T07F8.4	Live		fosmid	GFP protein fusion	wgIs478	yes	NA	NA	NA	WBGene00020320	protein_coding_gene	II	7132016	-	Transcript:T07F8.4.1	NA	NA	NA	NA	NA	NA
RW11640	T08G5.7	T08G5.7	T08G5.7	Live		Bombardment	promoter::H1::cherry	stIs11640	yes	tgtctcaattgcaccttcctt	agtttcagtgctgattttccca	NA	WBGene00011626	protein_coding_gene	V	14044374	+	Transcript:T08G5.7.1	NA	NA	NA	14041238	14044328	+	14044374	-3136	-45	3091		high
RW11642	T08G5.7	T08G5.7	T08G5.7	Live		Bombardment	promoter::H1::cherry	stIs11642	yes	tgtctcaattgcaccttcctt	agtttcagtgctgattttccca	NA	WBGene00011626	protein_coding_gene	V	14044374	+	Transcript:T08G5.7.1	NA	NA	NA	14041238	14044328	+	14044374	-3136	-45	3091		high
XIL0809	T10D4.6	T10D4.6	T10D4.6	Live		Bombardment	promoter::H1::cherry	thuIs809	yes	gaattgcgggaggtttctta	GGCAAGATGTGGACGATTTC	NA	WBGene00020408	protein_coding_gene	II	3119345	+	Transcript:T10D4.6.1	NA	NA	NA	3116615	3119372	+	3119345	-2731	27	2758	938	high	covers upstream gene's promoter
RW11015	T20F7.1	T20F7.1	T20F7.1	Live		Bombardment	promoter::H1::cherry	stIs11015	yes	aaagattacgctgcaatgtaaggagtca	tggaattgctggatacattttataagctgaaattactaaga	NA	WBGene00020630	protein_coding_gene	X	16872926	+	Transcript:T20F7.1.1	NA	NA	NA	16869215	16872943	+	16872926	-3712	17	3729	3910	high	NA
SD1792	T20F7.1	T20F7.1	T20F7.1	Live		Bombardment	promoter::H1::cherry	NA	yes	aaagattacgctgcaatgtaaggagtca	tggaattgctggatacattttataagctgaaattactaaga	NA	WBGene00020630	protein_coding_gene	X	16872926	+	Transcript:T20F7.1.1	NA	NA	NA	16869215	16872943	+	16872926	-3712	17	3729	3910	high	NA
RW10526	T22C8.3	T22C8.3	T22C8.3	Live		Bombardment	promoter::H1::cherry	stIs10526	yes	tattttgcttcctctatgacagttgcgt	ttgttcggtggttgccatgact	NA	WBGene00011924	protein_coding_gene	II	8621974	-	Transcript:T22C8.3.1	NA	NA	NA	8621957	8623994	-	8621974	-2020	18	2038	584	low	does not cover upstream gene's promoter
RW10498	T22C8.4	T22C8.4	T22C8.4	Live		Bombardment	promoter::H1::cherry	stIs10498	yes	tgttgagcttctttaccgtagtcgtctc	gaaagagaagactgtcatctttcctttcttctg	NA	WBGene00011925	protein_coding_gene	II	8623492	-	Transcript:T22C8.4.1	NA	NA	NA	8623646	8626082	-	8623492	-2590	-153	2437	1474	high
RW10573	T26A5.8	T26A5.8	T26A5.8	Live		Bombardment	promoter::H1::cherry	stIs10573	yes	atttagcgtcaggataccaaattgtgtg	cacatcgtttgatgacatttctatcttaaattattgcc	NA	WBGene00020823	protein_coding_gene	III	6462847	-	Transcript:T26A5.8.1	CEOP3840	2	6463764	6462830	6465323	-	6462847	-2476	18	2494	371	high	covers upstream gene's promoter
RW10574	T26A5.8	T26A5.8	T26A5.8	Live		Bombardment	promoter::H1::cherry	stIs10574	yes	atttagcgtcaggataccaaattgtgtg	cacatcgtttgatgacatttctatcttaaattattgcc	NA	WBGene00020823	protein_coding_gene	III	6462847	-	Transcript:T26A5.8.1	CEOP3840	2	6463764	6462830	6465323	-	6462847	-2476	18	2494	371	high	covers upstream gene's promoter
RW11205	T26A8.4	T26A8.4	T26A8.4	Live		Bombardment	promoter::H1::cherry	stIs11205	yes	atttttcgggagatctcaccattaaatg	agatatgatgtccgtcatgatctagaataattgtaatga	NA	WBGene00020827	protein_coding_gene	IV	8431490	-	Transcript:T26A8.4.1	NA	NA	NA	8431473	8433969	-	8431490	-2479	18	2497	1652	high	NA
XIL0194	tab-1	tab-1	F31E8.3	Live	yes	Bombardment	promoter::H1::cherry	thuIs194	yes	tccatgtccattttctgcaa	AATGCCCACGAAGAAGATCA	NA	WBGene00006380	protein_coding_gene	II	6803758	+	Transcript:F31E8.3a.1	NA	NA	NA	6800134	6803809	+	6803758	-3625	51	3676	3614	high	NA
XIL0453	taf-5	taf-5	F30F8.8	Live		Bombardment	promoter::H1::cherry	thuIs453	yes	tcaggactatgggctcttgg	CCATTGCTGAATTGTTGTGC	NA	WBGene00006386	protein_coding_gene	I	7849825	+	Transcript:F30F8.8.1	CEOP1428	1	7849825	7848774	7849903	+	7849825	-1052	78	1130	972	low	NA
XIL01163	tag-153	tag-153a	F44A2.1	Live		Bombardment	promoter::H1::cherry	thuIs1163	yes	cccattctgtgacggtgttt	TCAGGAATTTTCTGGCCAAC	NA	WBGene00006499	protein_coding_gene	V	9324756	+	Transcript:F44A2.1a.1	NA	NA	NA	9322782	9324995	+	9324756	-1975	239	2214	1854	high	NA
RW10216	tbx-11	tbx-11	F40H6.4	Live		Bombardment	promoter::H1::cherry	stIs10216	yes	agaaaaaattgcaggtgttccacgt	ttggataaaaaagtaagaaagcgtatgcaaacaag	NA	WBGene00006547	protein_coding_gene	III	6046905	-	Transcript:F40H6.4.1	NA	NA	NA	6046906	6049016	-	6046905	-2111	0	2111	2414	high	NA
RW10237	tbx-11	tbx-11	F40H6.4	Live		Bombardment	promoter::H1::cherry	stIs10216;stIs10024	yes	agaaaaaattgcaggtgttccacgt	ttggataaaaaagtaagaaagcgtatgcaaacaag	NA	WBGene00006547	protein_coding_gene	III	6046905	-	Transcript:F40H6.4.1	NA	NA	NA	6046906	6049016	-	6046905	-2111	0	2111	2414	high	NA
XIL037	tbx-2	tbx-2	F21H11.3	Live		Bombardment	promoter::H1::GFP	thuIs37	yes	cagtgctgcaaatgtgtgaa	ATTGAATGCCATtttatga	NA	WBGene00006543	protein_coding_gene	III	5136176	-	Transcript:F21H11.3.1	NA	NA	NA	5136165	5137343	-	5136176	-1167	12	1179	1279	low	NA
RW10306	tbx-35	tbx-35	ZK177.10	Live		Bombardment	promoter::H1::cherry	stIs10306	yes	tcagaggacactggatgacaataatgattataaacat	gtttcagagattaccagaaacaatgaatgactgatt	NA	WBGene00006554	protein_coding_gene	II	5525379	-	Transcript:ZK177.10.1	NA	NA	NA	5525380	5527732	-	5525379	-2353	0	2353	2770	high	NA
XIL0972	tbx-36	tbx-36	ZK829.5	Live		Bombardment	promoter::H1::cherry	thuIs972	yes	cctgctcgaactcaatttcc	TGCAGGCATCAAAAAGTCAT	NA	WBGene00006555	protein_coding_gene	IV	11950604	+	Transcript:ZK829.5.1	NA	NA	NA	11949707	11950648	+	11950604	-898	44	942	840	low	NA
RW10264	tbx-38	tbx-38	C24H11.3	Live		Bombardment	promoter::H1::cherry	stIs10139;stIs10024	yes	tgcaggtagagaataggtaggaatg	ggtaatgctgtaacagggggagttatagg	NA	WBGene00006557	protein_coding_gene	III	11786052	-	Transcript:C24H11.3.1	NA	NA	NA	11786053	11788137	-	11786052	-2085	0	2085	1696	high	NA
XIL0868	tbx-39	tbx-39	Y73F8A.16	Live		Bombardment	promoter::H1::cherry	thuIs868	yes	gcgtgaaggagaagaaggaa	CGGTCTTCTTCAGCCATTGT	NA	WBGene00006558	protein_coding_gene	IV	15323893	+	Transcript:Y73F8A.16.1	NA	NA	NA	15322126	15323939	+	15323893	-1768	46	1814	1716	high	NA
XIL0623	tbx-41	tbx-41	T26C11.1	Live		Bombardment	promoter::H1::cherry	thuIs623	yes	gaagtacacctgccgaaacc	CATAATGGAGCTTGGGGAAA	NA	WBGene00006560	protein_coding_gene	X	1865893	+	Transcript:T26C11.1a.1	NA	NA	NA	1863494	1865294	+	1865893	-2400	-599	1801	2353	high	NA
RW10265	tbx-8	tbx-8	T07C4.2	Live		Bombardment	promoter::H1::cherry	stIs10143;stIs10024	yes	tctccaactggttgtaattggagca	ggtttttctctggaatttcatattataataaggattcaatc	NA	WBGene00006545	protein_coding_gene	III	10347584	+	Transcript:T07C4.2.1	NA	NA	NA	10341664	10347583	+	10347584	-5921	-1	5920	5733	high	NA
RW10375	tbx-9	tbx-9	T07C4.6	Live		Bombardment	promoter::H1::cherry	stIs10340;stIs10024	yes	cagtttctagaaaatcgtcatcgaatgc	tttttgtctgaaaacgttaaaatatattatgaaaacgaac	NA	WBGene00006546	protein_coding_gene	III	10341851	-	Transcript:T07C4.6.1	NA	NA	NA	10341852	10346982	-	10341851	-5131	0	5131	5733	high	NA
RW10681	tlp-1	tlp-1	T23G4.1	Live		Bombardment	promoter::H1::cherry	stIs10681	yes	gaagggatccgaaaaccatttttaaagt	tgaatgtgtggagaccataactggaaatg	NA	WBGene00006580	protein_coding_gene	IV	13703955	-	Transcript:T23G4.1.1	NA	NA	NA	13703938	13709023	-	13703955	-5068	18	5086	11954	low	NA
SD1641	tlp-1	tlp-1	T23G4.1	Live		Bombardment	promoter::H1::cherry	NA	yes	gaagggatccgaaaaccatttttaaagt	tgaatgtgtggagaccataactggaaatg	NA	WBGene00006580	protein_coding_gene	IV	13703955	-	Transcript:T23G4.1.1	NA	NA	NA	13703938	13709023	-	13703955	-5068	18	5086	11954	low	NA
XIL949	tlp-1	tlp-1	T23G4.1	Live		KI	sl2::H1::cherry	thu49	yes	NA	NA	ATTCAATTACTGATGAGCAA,TAATGACTTTGGCAGTGAGC,TATTCGAGTACATTGCTTGA	WBGene00006580	protein_coding_gene	IV	13703955	-	Transcript:T23G4.1.1	NA	NA	NA	NA	NA	NA
XIL0176	tra-1	tra-1b	Y47D3A.6	Live		Bombardment	promoter::H1::cherry	thuIs176	yes	atttgccgaatttgtccac	CCACCCATTTGCATTCTTTT	NA	WBGene00006604	protein_coding_gene	III	11195063	-	Transcript:Y47D3A.6a.1	CEOP3827	1	11195063	11194892	11197831	-	11195063	-2768	172	2940	21387	low	NA
XIL0177	tra-1	tra-1b	Y47D3A.6	Live		Bombardment	promoter::H1::cherry	thuIs177	yes	atttgccgaatttgtccac	CCACCCATTTGCATTCTTTT	NA	WBGene00006604	protein_coding_gene	III	11195063	-	Transcript:Y47D3A.6a.1	CEOP3827	1	11195063	11194892	11197831	-	11195063	-2768	172	2940	21387	low	NA
RW10483	ttx-3	ttx-3	C40H5.5	Live	yes	fosmid	GFP protein fusion	stIs10483	yes	NA	NA	NA	WBGene00006654	protein_coding_gene	X	11769378	-	Transcript:C40H5.5a.1	NA	NA	NA	NA	NA	NA
RW10484	ttx-3	ttx-3	C40H5.5	Live	yes	fosmid	GFP protein fusion	stIs10484	yes	NA	NA	NA	WBGene00006654	protein_coding_gene	X	11769378	-	Transcript:C40H5.5a.1	NA	NA	NA	NA	NA	NA
XIL056	uaf-2	uaf-2	Y116A8C.35	Live		Bombardment	promoter::H1::GFP	thuIs56	yes	ttaattggccgaacattg	AGATTGAGGCCAGGTACTCG	NA	WBGene00006698	protein_coding_gene	IV	17118543	-	Transcript:Y116A8C.35a.1	CEOP4596	1	17118543	17118495	17119750	-	17118543	-1207	49	1256	1141	high	NA
XIL06	uaf-2	uaf-2	Y116A8C.35	Live		Bombardment	promoter::H1::GFP	thuIs6	yes	ttaattggccgaacattg	AGATTGAGGCCAGGTACTCG	NA	WBGene00006698	protein_coding_gene	IV	17118543	-	Transcript:Y116A8C.35a.1	CEOP4596	1	17118543	17118495	17119750	-	17118543	-1207	49	1256	1141	high	NA
XIL0131	ubxn-1	ubxn-1	F23C8.4	Live		Bombardment	promoter::H1::cherry	thuIs131	yes	cttggctctcgatccaattc	CGCCTGATCGAGATTTCTGT	NA	WBGene00017733	protein_coding_gene	I	2434011	+	Transcript:F23C8.4.1	NA	NA	NA	2433557	2434100	+	2434011	-455	89	544	402	low	NA
RW11435	unc-120	unc-120	D1081.2	Live		Bombardment	promoter::H1::cherry	stIs11435	yes	ggtataagttgagcccgtgttcaaaatt	gttctgaaattttggaaggtgttaaagatagagaagaatgg	NA	WBGene00006844	protein_coding_gene	I	8460228	+	Transcript:D1081.2.1	NA	NA	NA	8454873	8460227	+	8460228	-5356	-1	5355	9234	low	NA
OP77	unc-130	unc-130	C47G2.2	Live		fosmid	GFP protein fusion	wgIs77	yes	NA	NA	NA	WBGene00006853	protein_coding_gene	II	11281995	+	Transcript:C47G2.2.1	NA	NA	NA	NA	NA	NA
XIL01025	unc-3	unc-3	Y16B4A.1	Live		Bombardment	promoter::H1::cherry	thuIs1025	yes	gaaaaatagtccctggcagttg	AGCGGAGCTGTCAAACTCAT	NA	WBGene00006743	protein_coding_gene	X	14773591	+	Transcript:Y16B4A.1.1	NA	NA	NA	14771698	14773610	+	14773591	-1894	19	1913	1767	low	NA
XIL01026	unc-3	unc-3	Y16B4A.1	Live		Bombardment	promoter::H1::cherry	thuIs1026	yes	gaaaaatagtccctggcagttg	AGCGGAGCTGTCAAACTCAT	NA	WBGene00006743	protein_coding_gene	X	14773591	+	Transcript:Y16B4A.1.1	NA	NA	NA	14771698	14773610	+	14773591	-1894	19	1913	1767	low	NA
OP395	unc-30	unc-30	B0564.10	Live	yes	fosmid	GFP protein fusion	wgIs395	yes	NA	NA	NA	WBGene00006766	protein_coding_gene	IV	13119214	+	Transcript:B0564.10a.1	NA	NA	NA	NA	NA	NA
SD1636	unc-39	unc-39	F56A12.1	Live	yes	Bombardment	promoter::H1::cherry	NA	yes	aaagtgaaatgagtgaattgatgggaga	tggcggatggtctgtcatgaaataaggtggaatact	NA	WBGene00006775	protein_coding_gene	V	14373389	+	Transcript:F56A12.1.1	NA	NA	NA	14368255	14373406	+	14373389	-5135	17	5152	15039	low	NA
OP186	unc-39	unc-39	F56A12.1	Live	yes	fosmid	GFP protein fusion	wgIs186	yes	NA	NA	NA	WBGene00006775	protein_coding_gene	V	14373389	+	Transcript:F56A12.1.1	NA	NA	NA	NA	NA	NA
XIL032	unc-42	unc-42	F58E6.10	Live	yes	Bombardment	promoter::H1::GFP	thuIs32	yes	actacaaacattctgattac	ctgaaaatatagatca	NA	WBGene00006778	protein_coding_gene	V	9769269	-	Transcript:F58E6.10a.1	NA	NA	NA	9768350	9769869	-	9769269	-600	920	1520	3161	high	NA
OP600	unc-62	unc-62	T28F12.2	Live	yes	fosmid	GFP protein fusion	wgIs600	yes	NA	NA	NA	WBGene00006796	protein_coding_gene	V	4497467	+	Transcript:T28F12.2a.1	NA	NA	NA	NA	NA	NA
XIL2161	unc-86	unc-86	C30A5.7	Live	yes	mos1	promoter::H1::cherry	thuSi161	yes	agttgcaacgtaccgaacat	TACGGGTGCGGTGTTCTGCA	NA	WBGene00006818	protein_coding_gene	III	8216296	-	Transcript:C30A5.7b.1	NA	NA	NA	8216276	8221636	-	8216296	-5340	21	5361	2056	low	NA
OP476	unc-86	unc-86	C30A5.7	Live	yes	fosmid	GFP protein fusion	wgIs476	yes	NA	NA	NA	WBGene00006818	protein_coding_gene	III	8214653	-	Transcript:C30A5.7a.1	NA	NA	NA	NA	NA	NA
XIL0426	unk-1	C34D10.2	C34D10.2	Live		Bombardment	promoter::H1::cherry	thuIs426	yes	tggaatgggcttaggcttct	CCACTGAATTCTGTCGCTGA	NA	WBGene00016407	protein_coding_gene	X	8019228	+	Transcript:C34D10.2a.1	NA	NA	NA	8013207	8019258	+	8019228	-6021	31	6052		low	long intron and upstream intergenic
XIL99	vab-15	vab-15	R07B1.1	Live	yes	KI	GFP protein fusion	thu9	yes	NA	NA	GCGGTCACTACCACTGAGGT	WBGene00006881	protein_coding_gene	X	9847291	+	Transcript:R07B1.1.1	NA	NA	NA	NA	NA	NA
XIL9132	vab-15	vab-15	R07B1.1	Live	yes	KI	2A::H1::cherry	thu132	yes	NA	NA	GCGGTCACTACCACTGAGGT	WBGene00006881	protein_coding_gene	X	9847291	+	Transcript:R07B1.1.1	NA	NA	NA	NA	NA	NA
XIL0610	vab-3	vab-3	F14F3.1	Live	yes	Bombardment	promoter::H1::cherry	thuIs610	yes	caaacataggatgcgatgga	GGTAGCGGTGCCTTGATAGA	NA	WBGene00006870	protein_coding_gene	X	10516008	+	Transcript:F14F3.1c.1	NA	NA	NA	10509088	10516054	+	10516008	-6921	46	6967	18747	low	NA
XIL0611	vab-3	vab-3	F14F3.1	Live	yes	Bombardment	promoter::H1::cherry	thuIs611	yes	caaacataggatgcgatgga	GGTAGCGGTGCCTTGATAGA	NA	WBGene00006870	protein_coding_gene	X	10516008	+	Transcript:F14F3.1c.1	NA	NA	NA	10509088	10516054	+	10516008	-6921	46	6967	18747	low	NA
RW10838	W03F9.2	W03F9.2	W03F9.2	Live		Bombardment	promoter::H1::cherry	stIs10838	yes	aaaagttatggtggctcaaaaaatgacc	tgtagatggctctgtcatttcaacctga	NA	WBGene00021000	protein_coding_gene	V	127951	-	Transcript:W03F9.2a.1	NA	NA	NA	127934	130062	-	127951	-2111	18	2129	286	low	does not cover upstream gene's other side
SD1684	W03F9.2	W03F9.2	W03F9.2	Live		Bombardment	promoter::H1::cherry	NA	yes	aaaagttatggtggctcaaaaaatgacc	tgtagatggctctgtcatttcaacctga	NA	WBGene00021000	protein_coding_gene	V	127951	-	Transcript:W03F9.2a.1	NA	NA	NA	127934	130062	-	127951	-2111	18	2129	286	low	does not cover upstream gene's other side
XIL0818	W04D2.4	W04D2.4	W04D2.4	Live		Bombardment	promoter::H1::cherry	thuIs818	yes	tttttgtcccccaaatgaaa	CCATGTAAGCTTCCACATGC	NA	WBGene00012243	protein_coding_gene	V	12497754	-	Transcript:W04D2.4.1	CEOP5348	1	12497754	12497694	12498807	-	12497754	-1053	61	1114	539	low	NA
RW10678	wrm-1	wrm-1	B0336.1	Live		Bombardment	promoter::H1::cherry	stIs10678	yes	attctggaatttcgtattgtgcaacttg	tgcgcaatccacatccatttcagatgggtgg	NA	WBGene00006943	protein_coding_gene	III	5722883	+	Transcript:B0336.1a.1	NA	NA	NA	5717690	5722900	+	5722883	-5194	17	5211	5968	high	NA
RW10680	wrm-1	wrm-1	B0336.1	Live		Bombardment	promoter::H1::cherry	stIs10680	yes	attctggaatttcgtattgtgcaacttg	tgcgcaatccacatccatttcagatgggtgg	NA	WBGene00006943	protein_coding_gene	III	5722883	+	Transcript:B0336.1a.1	NA	NA	NA	5717690	5722900	+	5722883	-5194	17	5211	5968	high	NA
XIL0914	xbp-1	xbp-1	R74.3	Live		Bombardment	promoter::H1::cherry	thuIs914	yes	acagaaacaccacgatgacg	GAGCCATTCTCTGAGGCTGT	NA	WBGene00006959	protein_coding_gene	III	4193983	+	Transcript:R74.3.1	CEOP3865	2	4191241	4190203	4194058	+	4193983	-3781	75	3856	828	high	CEOP3865, a short operon
XIL0915	xbp-1	xbp-1	R74.3	Live		Bombardment	promoter::H1::cherry	thuIs915	yes	acagaaacaccacgatgacg	GAGCCATTCTCTGAGGCTGT	NA	WBGene00006959	protein_coding_gene	III	4193983	+	Transcript:R74.3.1	CEOP3865	2	4191241	4190203	4194058	+	4193983	-3781	75	3856	828	high	CEOP3865, a short operon
XIL0569	xnd-1	xnd-1	C05D2.5	Live		Bombardment	promoter::H1::cherry	thuIs569	yes	ggcgacacctggaaaaatta	TTGGGGATATTGGTGGAAAA	NA	WBGene00001514	protein_coding_gene	III	5604461	+	Transcript:C05D2.5.1	NA	NA	NA	5603311	5604545	+	5604461	-1151	84	1235	1031	high	NA
XIL0810	Y17G7B.22	Y17G7B.22	Y17G7B.22	Live		Bombardment	promoter::H1::cherry	thuIs810	yes	aaggctattcatcggatgtg	CCGAAGTAATTCTTGAAGCTC	NA	WBGene00012473	protein_coding_gene	II	12068103	+	Transcript:Y17G7B.22.1	NA	NA	NA	12066561	12068168	+	12068103	-1543	65	1608	538	low	NA
XIL0929	Y22D7AL.16	Y22D7AL.16	Y22D7AL.16	Live		Bombardment	promoter::H1::cherry	thuIs929	yes	acgattttcagcatctccaa	AGTTGAATTGGGGAGCCTTC	NA	WBGene00021254	protein_coding_gene	III	1665152	-	Transcript:Y22D7AL.16.1	NA	NA	NA	1663936	1665952	-	1665152	-800	1217	2017	344	low	upstream gene's promoter is short(<1kb)
XIL0930	Y22D7AL.16	Y22D7AL.16	Y22D7AL.16	Live		Bombardment	promoter::H1::cherry	thuIs930	yes	acgattttcagcatctccaa	AGTTGAATTGGGGAGCCTTC	NA	WBGene00021254	protein_coding_gene	III	1665152	-	Transcript:Y22D7AL.16.1	NA	NA	NA	1663936	1665952	-	1665152	-800	1217	2017	344	low	upstream gene's promoter is short(<1kb)
RW10410	Y41C4A.17	Y41C4A.17	Y41C4A.17	Live		Bombardment	promoter::H1::cherry	stIs10410	yes	tttagaatttatagcaggaaaaatatataagaaatcaacc	tgagccaagataatctgcatgcatt	NA	WBGene00012760	lincRNA_gene	III	11641642	+	Transcript:Y66A7A.8.1	NA	NA	NA	11638549	11641484	+	11641642	-3093	-157	2936	4636	high		Mistakenly identified as tbx-33
XIL01008	Y47G6A.7	Y47G6A.7	Y47G6A.7	Live		Bombardment	promoter::H1::cherry	thuIs1008	yes	cactcactgcctacgcaaaa	GGTGATGATTCGAGCAGATG	NA	WBGene00021637	protein_coding_gene	I	3502926	+	Transcript:Y47G6A.7a.1	NA	NA	NA	3499562	3502981	+	3502926	-3365	55	3420	3220	low	NA
XIL01009	Y47G6A.7	Y47G6A.7	Y47G6A.7	Live		Bombardment	promoter::H1::cherry	thuIs1009	yes	cactcactgcctacgcaaaa	GGTGATGATTCGAGCAGATG	NA	WBGene00021637	protein_coding_gene	I	3502926	+	Transcript:Y47G6A.7a.1	NA	NA	NA	3499562	3502981	+	3502926	-3365	55	3420	3220	low	NA
XIL0791	Y47G6A.7	Y47G6A.7	Y47G6A.7	Live		Bombardment	promoter::H1::cherry	thuIs791	yes	cactcactgcctacgcaaaa	GGTGATGATTCGAGCAGATG	NA	WBGene00021637	protein_coding_gene	I	3502926	+	Transcript:Y47G6A.7a.1	NA	NA	NA	3499562	3502981	+	3502926	-3365	55	3420	3220	low	NA
XIL0674	Y48C3A.20	Y48C3A.20	Y48C3A.20	Live		Bombardment	promoter::H1::cherry	thuIs674	yes	aggcaaacggtaggcactta	TCCATAATCCCGAAGCAAAG	NA	WBGene00012998	protein_coding_gene	II	13369607	+	Transcript:Y48C3A.20.1	CEOP2606	1	13369607	13362858	13369731	+	13369607	-6749	125	6873		low	the 1st gene of CEOP2606 (including Y48C3A.12), but the intergenic region of Y48C3A.20 is long, > 13kb	Mistakenly identified as Y48C3A.12
XIL0675	Y48C3A.20	Y48C3A.20	Y48C3A.20	Live		Bombardment	promoter::H1::cherry	thuIs675	yes	aggcaaacggtaggcactta	TCCATAATCCCGAAGCAAAG	NA	WBGene00012998	protein_coding_gene	II	13369607	+	Transcript:Y48C3A.20.1	CEOP2606	1	13369607	13362858	13369731	+	13369607	-6749	125	6873		low	the 1st gene of CEOP2606 (including Y48C3A.12), but the intergenic region of Y48C3A.20 is long, > 13kb	Mistakenly identified as Y48C3A.12
XIL0443	Y53G8AR.9	Y53G8AR.9	Y53G8AR.9	Live		Bombardment	promoter::H1::cherry	thuIs443	yes	acccaacttttggacgtcag	GCGTCGTGATGTGATCCTG	NA	WBGene00021816	protein_coding_gene	III	3321245	-	Transcript:Y53G8AR.9.1	NA	NA	NA	3321175	3323009	-	3321245	-1764	71	1835	1729	low	NA
XIL237	Y53G8AR.9	Y53G8AR.9	Y53G8AR.9	Live		mos1	promoter::H1::cherry	thuSi37	yes	ACCCAACTTTTGGACGTCAGaa	GCGTCGTGATGTGATCCTGatccag	NA	WBGene00021816	protein_coding_gene	III	3321245	-	Transcript:Y53G8AR.9.1	NA	NA	NA	3321175	3323009	-	3321245	-1764	71	1835	1729	low	NA
XIL933	Y53G8AR.9	Y53G8AR.9	Y53G8AR.9	Live		KI	cherry protein fusion	thu33	yes	NA	NA	GGGGGCAAAAGGCTCCGGGG	WBGene00021816	protein_coding_gene	III	3321245	-	Transcript:Y53G8AR.9.1	NA	NA	NA	NA	NA	NA
XIL0693	Y53H1A.2	Y53H1A.2	Y53H1A.2	Live		Bombardment	promoter::H1::cherry	thuIs693	yes	gtccaaagtgtccgtggtg	ATCGCCGAAAAGCATGTAGT	NA	WBGene00013178	protein_coding_gene	I	11222509	+	Transcript:Y53H1A.2a.1	CEOP1949	1	11222399	11221465	11222562	+	11222509	-1045	53	1098	534	low	NA
XIL0129	Y55F3AM.14	Y55F3AM.14	Y55F3AM.14	Live		Bombardment	promoter::H1::cherry	thuIs129	yes	gcgttcttttgctccttttg	GTTGGTTGTGGTAGGCTGGT	NA	WBGene00021931	protein_coding_gene	IV	1063178	-	Transcript:Y55F3AM.14.1	NA	NA	NA	1063143	1064861	-	1063178	-1683	36	1719	14740	low	NA
XIL236	znf-593	Y56A3A.18	Y56A3A.18	Live		mos1	promoter::H1::cherry	thuSi36	yes	CGGCGATCTTCAGCATTATTacctgcaaaa	TGTTCGAAATCGTGTGCTTCctctgtccaccgct	NA	WBGene00013236	protein_coding_gene	III	11918713	-	Transcript:Y56A3A.18.1	CEOP3740	2	11920220	11918674	11920756	-	11918713	-2043	40	2083	479	low	CEOP3740, an operon with short(<1kb) upstream intergenic
XIL9115	znf-593	Y56A3A.18	Y56A3A.18	Live		KI	2A::H1::cherry	thu115	yes	NA	NA	GCTCAAGTCTCTGCCACCAC,GGCAGAGACTTGAGCAATAC	WBGene00013236	protein_coding_gene	III	11918713	-	Transcript:Y56A3A.18.1	CEOP3740	2	11920220	NA	NA	NA
XIL0793	Y5F2A.4	Y5F2A.4	Y5F2A.4	Live		Bombardment	promoter::H1::cherry	thuIs793	yes	catatctcttggcgccattt	CCGCAGTCTTGACATTTGTG	NA	WBGene00012385	protein_coding_gene	IV	11078576	-	Transcript:Y5F2A.4.1	CEOP4404	3	11082207	11078548	11083703	-	11078576	-5127	29	5156	245	high	CEOP4404, a short operon
XIL0794	Y5F2A.4	Y5F2A.4	Y5F2A.4	Live		Bombardment	promoter::H1::cherry	thuIs794	yes	catatctcttggcgccattt	CCGCAGTCTTGACATTTGTG	NA	WBGene00012385	protein_coding_gene	IV	11078576	-	Transcript:Y5F2A.4.1	CEOP4404	3	11082207	11078548	11083703	-	11078576	-5127	29	5156	245	high	CEOP4404, a short operon
XIL0996	Y67H2A.10	Y67H2A.10	Y67H2A.10	Live		Bombardment	promoter::H1::cherry	thuIs996	yes	gtcacaacttggccaaacct	CACAATTCGGAAAGCCACA	NA	WBGene00013465	protein_coding_gene	IV	13289446	-	Transcript:Y67H2A.10a.1	CEOP4539	2	13297819	13289353	13293883	-	13289446	-4437	94	4531	404	low	CEOP4539, a long operon
XIL01000	Y7A9D.1	Y7A9D.1	Y7A9D.1	Live		Bombardment	promoter::H1::cherry	thuIs1000	yes	ctgtactgtcgaccgctgaa	GAGATGGTGTCACGTTGTGG	NA	WBGene00012420	protein_coding_gene	IV	16382177	-	Transcript:Y7A9D.1.1	NA	NA	NA	16382137	16385620	-	16382177	-3443	41	3484	11796	low	NA
XIL01001	Y7A9D.1	Y7A9D.1	Y7A9D.1	Live		Bombardment	promoter::H1::cherry	thuIs1001	yes	ctgtactgtcgaccgctgaa	GAGATGGTGTCACGTTGTGG	NA	WBGene00012420	protein_coding_gene	IV	16382177	-	Transcript:Y7A9D.1.1	NA	NA	NA	16382137	16385620	-	16382177	-3443	41	3484	11796	low	NA
OP83	zag-1	zag-1	F28F9.1	Live	yes	fosmid	GFP protein fusion	wgIs83	yes	NA	NA	NA	WBGene00006970	protein_coding_gene	IV	3855850	+	Transcript:F28F9.1.1	NA	NA	NA	NA	NA	NA
RW12167	zfh-2	zfh-2	ZC123.3	Live	yes	fosmid	GFP protein fusion	st12167	yes	NA	NA	NA	WBGene00022518	protein_coding_gene	I	803402	+	Transcript:ZC123.3a.1	NA	NA	NA	NA	NA	NA
XIL01055	zfp-1	zfp-1	F54F2.2	Live		Bombardment	promoter::H1::cherry	thuIs1055	yes	cgtatcgaatgcaccacatc	GCAGCATCCACCTACCATCT	NA	WBGene00006975	protein_coding_gene	III	8798555	+	Transcript:F54F2.2a.1	NA	NA	NA	8794699	8798581	+	8798555	-3857	26	3883	6217	high	NA
XIL01056	zfp-1	zfp-1	F54F2.2	Live		Bombardment	promoter::H1::cherry	thuIs1056	yes	cgtatcgaatgcaccacatc	GCAGCATCCACCTACCATCT	NA	WBGene00006975	protein_coding_gene	III	8798555	+	Transcript:F54F2.2a.1	NA	NA	NA	8794699	8798581	+	8798555	-3857	26	3883	6217	high	NA
XIL01092	zfp-1	zfp-1	F54F2.2	Live		Bombardment	promoter::H1::cherry	thuIs1092	yes	cgtatcgaatgcaccacatc	GCAGCATCCACCTACCATCT	NA	WBGene00006975	protein_coding_gene	III	8798555	+	Transcript:F54F2.2a.1	NA	NA	NA	8794699	8798581	+	8798555	-3857	26	3883	6217	high	NA
XIL240	zfp-1	zfp-1	F54F2.2	Live		Bombardment	promoter::H1::cherry	thuSi40	yes	CGTATCGAATGCACCACATCtgac	GCAGCATCCACCTACCATCTccttca	NA	WBGene00006975	protein_coding_gene	III	8798555	+	Transcript:F54F2.2a.1	NA	NA	NA	8794699	8798581	+	8798555	-3857	26	3883	6217	high	NA
RW11773	zfp-2	zfp-2	F35H8.3	Live		Bombardment	promoter::H1::cherry	stIs11773	yes	tgcatttgtaaccttccactg	tacaagtgggatgaaacaggg	NA	WBGene00009448	protein_coding_gene	II	9557744	+	Transcript:F35H8.3.1	NA	NA	NA	9552871	9557724	+	9557744	-4874	-20	4854	355	high	covers upstream gene's promoter
XIL0997	zfp-3	zfp-3a	W05H7.4	Live		Bombardment	promoter::H1::cherry	thuIs997	yes	gtatgcagacatcggtgagg	GGATGGCGAGTAGGAGACTG	NA	WBGene00021047	protein_coding_gene	X	1443395	-	Transcript:W05H7.4a.1	CEOPX016	1	1446576	1443294	1447048	-	1443395	-3653	102	3755	7389	low	NA
XIL0256	zgpa-1	C33H5.17	C33H5.17	Live		Bombardment	promoter::H1::cherry	thuIs256	yes	tttcccacgaagcagtcac	TTCAAATTTTCCAGCTCAGACA	NA	WBGene00016383	protein_coding_gene	IV	7812809	-	Transcript:C33H5.17.1	CEOP4260	2	7815733	7812787	7817330	-	7812809	-4521	23	4544	380	high	CEOP4260, a short operon
XIL0517	zip-11	zip-11	W08E12.1	Live		Bombardment	promoter::H1::cherry	thuIs517	yes	acccctggtgcatctcttg	ATGGTGGTGGTAGTGGTCGT	NA	WBGene00021082	protein_coding_gene	IV	3311568	+	Transcript:W08E12.1.1	NA	NA	NA	3310699	3312213	+	3311568	-870	645	1515	4005	high	NA
XIL0946	zip-12	zip-12	Y75B8A.29	Live		Bombardment	promoter::H1::cherry	thuIs946	yes	ttctgggagaaggcctacaa	ACGACTCGTGTTCCAGCTTT	NA	WBGene00013560	protein_coding_gene	III	12329465	+	Transcript:Y75B8A.29.1	NA	NA	NA	12323630	12329561	+	12329465	-5836	96	5932	1483	high	NA
XIL0947	zip-12	zip-12	Y75B8A.29	Live		Bombardment	promoter::H1::cherry	thuIs947	yes	ttctgggagaaggcctacaa	ACGACTCGTGTTCCAGCTTT	NA	WBGene00013560	protein_coding_gene	III	12329465	+	Transcript:Y75B8A.29.1	NA	NA	NA	12323630	12329561	+	12329465	-5836	96	5932	1483	high	NA
XIL0607	zip-2	zip-2	K02F3.4	Live		Bombardment	promoter::H1::cherry	thuIs607	yes	tgtggcacacaaacttcttg	GAAAACCCGACGGCTAGTG	NA	WBGene00019327	protein_coding_gene	III	834460	+	Transcript:K02F3.4.1	NA	NA	NA	832202	834549	+	834460	-2259	89	2348	2189	high	NA
RW11815	zip-3	zip-3	W07G1.3	Live		Bombardment	promoter::H1::cherry	stIs11815	yes	tcaagagtggagacacctgct	tttggagacagggaaggtttt	NA	WBGene00012330	protein_coding_gene	II	13955964	-	Transcript:W07G1.3.1	NA	NA	NA	13955966	13960930	-	13955964	-4966	-1	4965	3278	low	NA
XIL0321	zip-4	zip-4	Y44E3B.1	Live		Bombardment	promoter::H1::cherry	thuIs321	yes	agtgctgaactcctcccaga	ATTATCCGCAGGAACATCCA	NA	WBGene00021552	protein_coding_gene	I	3265224	-	Transcript:Y44E3B.1c.1	NA	NA	NA	3265156	3267203	-	3265224	-1979	69	2048	1878	high	NA
XIL0366	zip-5	zip-5a	C34D1.5	Live		Bombardment	promoter::H1::cherry	thuIs366	yes	ttttgcggttttatggctgt	GAAGGCTCATCGGATGGTAA	NA	WBGene00007932	protein_coding_gene	V	13268450	+	Transcript:C34D1.5a.1	NA	NA	NA	13262805	13268517	+	13268450	-5646	67	5713	9158	low	NA
XIL0819	zip-6	zip-6a	R07H5.10	Live		Bombardment	promoter::H1::cherry	thuIs819	yes	tcgcgctgttcttttaaggt	AGCTTGTCCGTTCGAGTTGT	NA	WBGene00011130	protein_coding_gene	IV	11215191	-	Transcript:R07H5.10a.1	NA	NA	NA	11215144	11218347	-	11215191	-3156	48	3204	6860	high	NA
XIL0808	zip-7	zip-7	Y51H4A.4	Live		Bombardment	promoter::H1::cherry	thuIs808	yes	aggaaggcaactacgagga	TGCTCCATACGGATTCTGTG	NA	WBGene00013100	protein_coding_gene	IV	16505669	-	Transcript:Y51H4A.4a.1	NA	NA	NA	16505568	16506657	-	16505669	-988	102	1090	954	low	NA
RW10915	zip-9	F17C11.1	F17C11.17	Live		Bombardment	promoter::H1::cherry	stIs10915	yes	tggtcacagttttgatcagagaaaatga	aacggtgaacaaggacattttctgaaataaaaataacttta	NA	WBGene00077761	protein_coding_gene	V	10942654	+	Transcript:F17C11.17.1	CEOP5616	2	10941606	10939018	10941623	+	10942654	-3637	-1031	2606	94	high	covers upstream gene's promoter
RW10650	ZK185.1	ZK185.1	ZK185.1	Live		Bombardment	promoter::H1::cherry	stIs10650	yes	cgcctcattttctcgaaaaatgaaatat	tttgaatttgagatccatttctgaaaaaaaaaaacaattaa	NA	WBGene00022681	protein_coding_gene	IV	4548555	+	Transcript:ZK185.1a.1	NA	NA	NA	4545747	4548572	+	4548555	-2809	17	2826	2714	high	NA
XIL0769	znf-207	B0035.1	B0035.1	Live		Bombardment	promoter::H1::cherry	thuIs769	yes	ttgaaaactctcgcttaccg	GCACCATGGTTTATCGACCT	NA	WBGene00007105	protein_coding_gene	IV	11311000	+	Transcript:B0035.1a.1	NA	NA	NA	11309130	11311038	+	11311000	-1871	38	1909	4297	high	NA
XIL0456	znf-593	Y56A3A.18	Y56A3A.18	Live		Bombardment	promoter::H1::cherry	thuIs456	yes	cggcgatcttcagcattatt	TGTTCGAAATCGTGTGCTTC	NA	WBGene00013236	protein_coding_gene	III	11918713	-	Transcript:Y56A3A.18.1	CEOP3740	2	11920220	11918674	11920756	-	11918713	-2043	40	2083	479	low	CEOP3740, an operon with short(<1kb) upstream intergenic
XIL0144	znfx-1	ZK1067.2a	ZK1067.2	Live		Bombardment	promoter::H1::cherry	thuIs144	yes	gaacgcctacgacgatcaat	GGAATTGGCGAAACTGAAGA	NA	WBGene00014208	protein_coding_gene	II	9215235	+	Transcript:ZK1067.2a.1	CEOP2420	1	9213702	9212872	9215329	+	9215235	-2363	95	2458		high	short operon
RW11816	ztf-1	ztf-1	F54F2.5	Live		Bombardment	promoter::H1::cherry	stIs11816	yes	tcagatgtggtgcattcgata	accatctgtccgattgtcttc	NA	WBGene00018833	protein_coding_gene	III	8792338	-	Transcript:F54F2.5.1	NA	NA	NA	8789802	8794721	-	8792338	-2383	2537	4920		low	short upstream intergenic
XIL01036	ztf-11	ztf-11	F52F12.6	Live		Bombardment	promoter::H1::cherry	thuIs1036	yes	ccgttaactatgcggtaggg	TGGAACTGATGAGGTGACGA	NA	WBGene00009939	protein_coding_gene	I	9907655	-	Transcript:F52F12.6b.1	NA	NA	NA	9907332	9913254	-	9907655	-5599	324	5923	13654	low	NA
RW11800	ztf-13	ztf-13	F52E4.8	Live		Bombardment	promoter::H1::cherry	stIs11800	yes	ttttagccaaaattggccttt	aaataatcgagcggttggaat	NA	WBGene00018704	protein_coding_gene	X	3102159	-	Transcript:F52E4.8.1	CEOPX179	1	3102159	3102201	3107158	-	3102159	-4999	-41	4958	1441	high	NA
XIL9122	ztf-14	ztf-14	M163.2	Live		KI	2A::H1::cherry	thu122	yes	NA	NA	AGGTTTTGGGGTGGCAGCGC,ATCTGTTGAAGGTTTTGGGG	WBGene00010936	protein_coding_gene	X	14496120	+	Transcript:M163.2a.1	NA	NA	NA	NA	NA	NA
RW11703	ztf-16	ztf-16	R08E3.4	Live		Bombardment	promoter::H1::cherry	stIs11703	yes	ccctactcggttttatggcaatactgtt	agcgttcagttcatccattgttgagatc	NA	WBGene00019960	protein_coding_gene	X	4811525	-	Transcript:R08E3.4a.1	NA	NA	NA	4811508	4816915	-	4811525	-5390	18	5408	7093	low	NA
XIL0754	ztf-17	ztf-17	T09A5.12	Live		Bombardment	promoter::H1::cherry	thuIs754	yes	gtctccgaggcacaaacatt	CGTACGAATCGCCGTACAC	NA	WBGene00011639	protein_coding_gene	II	7870153	-	Transcript:T09A5.12.1	CEOP2764	2	7873876	7870114	7874445	-	7870153	-4292	40	4332	1035	high	NA
XIL0755	ztf-17	ztf-17	T09A5.12	Live		Bombardment	promoter::H1::cherry	thuIs755	yes	gtctccgaggcacaaacatt	CGTACGAATCGCCGTACAC	NA	WBGene00011639	protein_coding_gene	II	7870153	-	Transcript:T09A5.12.1	CEOP2764	2	7873876	7870114	7874445	-	7870153	-4292	40	4332	1035	high	NA
RW11208	ztf-18	ztf-18	T24C4.7	Live		Bombardment	promoter::H1::cherry	stIs11208	yes	atcgacatcaaaatattgatcatcctgc	tgaagtcgatggcagcattttttaagaaaaaa	NA	WBGene00020763	protein_coding_gene	III	895604	-	Transcript:T24C4.7.1	NA	NA	NA	895587	897773	-	895604	-2169	18	2187	182	low	NA
XIL0624	ztf-2	ztf-2	F13G3.1	Live		Bombardment	promoter::H1::cherry	thuIs624	yes	tgttgccactttgctgagtc	GTGGATACGTCAAGGGCAGT	NA	WBGene00008762	protein_coding_gene	I	7291272	+	Transcript:F13G3.1.1	NA	NA	NA	7287521	7291312	+	7291272	-3752	40	3792	5510	high	NA
RW11206	ztf-25	ztf-25	Y6G8.3	Live		Bombardment	promoter::H1::cherry	stIs11206	yes	aaaattgccaatttgcaggaaattttta	attgagaatagacgtcatatttagatgagagtagatttgtc	NA	WBGene00012405	protein_coding_gene	V	17601926	+	Transcript:Y6G8.3.1	NA	NA	NA	17599681	17601943	+	17601926	-2246	17	2263	3549	high	NA
RW11802	ztf-28	ztf-28	F36F12.8	Live		Bombardment	promoter::H1::cherry	stIs11802	yes	ggcaacgtatttactgcctca	cggaagtatcgatgaagctga	NA	WBGene00018099	protein_coding_gene	V	2090681	+	Transcript:F36F12.8.1	NA	NA	NA	2085759	2090693	+	2090681	-4922	13	4935		high	cover upstream gene
XIL0434	ztf-30	ztf-30	C06E1.8	Live		Bombardment	promoter::H1::cherry	thuIs434	yes	gcaacaactgcttgcatgat	CATTCTCAACCTCCACGTCA	NA	WBGene00015523	protein_coding_gene	III	8597843	-	Transcript:C06E1.8.1	NA	NA	NA	8597762	8602640	-	8597843	-4797	82	4879	8001	low	NA
XIL0435	ztf-30	ztf-30	C06E1.8	Live		Bombardment	promoter::H1::cherry	thuIs435	yes	gcaacaactgcttgcatgat	CATTCTCAACCTCCACGTCA	NA	WBGene00015523	protein_coding_gene	III	8597843	-	Transcript:C06E1.8.1	NA	NA	NA	8597762	8602640	-	8597843	-4797	82	4879	8001	low	NA
XIL0352	ztf-6	ztf-6	W06H12.1	Live		Bombardment	promoter::H1::cherry	thuIs352	yes	tttcgcgcatttctgtattg	GATCCTCGCTAACACGTTCC	NA	WBGene00012317	protein_coding_gene	I	11206986	+	Transcript:W06H12.1.1	NA	NA	NA	11204306	11207025	+	11206986	-2681	39	2720	20856	low	NA
XIL257	ztf-6	ztf-6	W06H12.1	Live		mos1	promoter::H1::cherry	thuSi57	yes	TTTCGCGCATTTCTGTATTGgcctaattc	GATCCTCGCTAACACGTTCCgacgtcgtat	NA	WBGene00012317	protein_coding_gene	I	11206986	+	Transcript:W06H12.1.1	NA	NA	NA	11204306	11207025	+	11206986	-2681	39	2720	20856	low	NA
RW11018	ztf-7	ztf-7	F46B6.7	Live		Bombardment	promoter::H1::cherry	stIs11018	yes	tgtcaaatacctgcactctgagttggta	gcttcccgaagttgacatggtgt	NA	WBGene00009772	protein_coding_gene	V	9789643	-	Transcript:F46B6.7.1	CEOP5236	1	9789643	9789626	9792007	-	9789643	-2364	18	2382	1945	high	NA
XIL9136	ztf-7	ztf-7	F46B6.7	Live		KI	2A::H1::cherry	thu136	yes	NA	NA	TGTTCGTGCGAGCTGAGATG,CAAATTACATGAGAGCGTTG	WBGene00009772	protein_coding_gene	V	9789643	-	Transcript:F46B6.7.1	CEOP5236	1	9789643	NA	NA	NA
RW10810	ztf-8	ztf-8	ZC395.8	Live		Bombardment	promoter::H1::cherry	stIs10810	yes	agcaaaacgaaaaaatcgtaatccaaag	acacactaattggttcatatcttaaaaatacgatttcata	NA	WBGene00022598	protein_coding_gene	III	5273469	-	Transcript:ZC395.8.1	CEOP3276	2	5274756	5273452	5275630	-	5273469	-2161	18	2179	523	low	CEOP3276, an operon with short(<1kb) upstream intergenic
SD1670	ztf-8	ztf-8	ZC395.8	Live		Bombardment	promoter::H1::cherry	NA	yes	agcaaaacgaaaaaatcgtaatccaaag	acacactaattggttcatatcttaaaaatacgatttcata	NA	WBGene00022598	protein_coding_gene	III	5273469	-	Transcript:ZC395.8.1	CEOP3276	2	5274756	5273452	5275630	-	5273469	-2161	18	2179	523	low	CEOP3276, an operon with short(<1kb) upstream intergenic
XIL0597	ztf-9	ztf-9	ZK287.6	Live		Bombardment	promoter::H1::cherry	thuIs597	yes	tatggtagcttcggctgctt	GCCTCAGTTTGAACGCAATC	NA	WBGene00013966	protein_coding_gene	V	9692136	-	Transcript:ZK287.6.1	NA	NA	NA	9692093	9692833	-	9692136	-697	44	741	933	low	NA
XIL01253	2L52.1	2L52.1	2L52.1	Live		Bombardment	promoter::H1::cherry	thuIs1253	no(but expressed at other stages)	cctaagcctaagcctaaaatagtga	TCAACCGTTTTGAACACTTCTG	NA	WBGene00007063	protein_coding_gene	II	1867	+	Transcript:2L52.1a.1	NA	NA	NA	157	2564	+	1867	-1711	697	2408	1867	high	NA
XIL0666	C46E10.8	C46E10.8	C46E10.8	Live		Bombardment	promoter::H1::cherry	thuIs666	no(but expressed at other stages)	tccaggttaatcgccaattc	CTGAGCAAAATTGGGAGCAC	NA	WBGene00016712	protein_coding_gene	II	3727434	-	Transcript:C46E10.8.1	NA	NA	NA	3727393	3728474	-	3727434	-1040	42	1082	2721	high	NA
XIL01069	C52E12.1	znf-598	C52E12.1	Live		Bombardment	promoter::H1::cherry	thuIs1069	no(but expressed at other stages)	aaagccccgaaacgattaac	GATCGGGTGTACTTCCATCG	NA	WBGene00016888	protein_coding_gene	II	7025814	+	Transcript:C52E12.1a.1	NA	NA	NA	7024830	7025850	+	7025814	-984	37	1021		low	short upstream intergenic
XIL0657	ceh-89	ceh-89	F28H6.2	Live		Bombardment	promoter::H1::cherry	thuIs657	no(but expressed at other stages)	accaaatcgactcctgatgc	TTTTCCGTCTCTCTCCTGACA	NA	WBGene00009231	protein_coding_gene	X	14141946	+	Transcript:F28H6.2a.1	NA	NA	NA	14140007	14142160	+	14141946	-1940	214	2154	1876	high	NA
XIL0857	F55C5.11	bnc-1	F55C5.11	Live		Bombardment	promoter::H1::cherry	thuIs857	no(but expressed at other stages)	gcaaaagtttgaactcaaaagtcc	TATAGGGCGGAAATCGAACA	NA	WBGene00044791	protein_coding_gene	V	12276992	-	Transcript:F55C5.11.1	NA	NA	NA	12276968	12278963	-	12276992	-1971	25	1996	6529	high	NA
XIL0858	F55C5.11	bnc-1	F55C5.11	Live		Bombardment	promoter::H1::cherry	thuIs858	no(but expressed at other stages)	gcaaaagtttgaactcaaaagtcc	TATAGGGCGGAAATCGAACA	NA	WBGene00044791	protein_coding_gene	V	12276992	-	Transcript:F55C5.11.1	NA	NA	NA	12276968	12278963	-	12276992	-1971	25	1996	6529	high	NA
XIL0859	F55C5.11	bnc-1	F55C5.11	Live		Bombardment	promoter::H1::cherry	thuIs859	no(but expressed at other stages)	gcaaaagtttgaactcaaaagtcc	TATAGGGCGGAAATCGAACA	NA	WBGene00044791	protein_coding_gene	V	12276992	-	Transcript:F55C5.11.1	NA	NA	NA	12276968	12278963	-	12276992	-1971	25	1996	6529	high	NA
XIL0860	F55C5.11	bnc-1	F55C5.11	Live		Bombardment	promoter::H1::cherry	thuIs860	no(but expressed at other stages)	gcaaaagtttgaactcaaaagtcc	TATAGGGCGGAAATCGAACA	NA	WBGene00044791	protein_coding_gene	V	12276992	-	Transcript:F55C5.11.1	NA	NA	NA	12276968	12278963	-	12276992	-1971	25	1996	6529	high	NA
XIL0861	F55C5.11	bnc-1	F55C5.11	Live		Bombardment	promoter::H1::cherry	thuIs861	no(but expressed at other stages)	gcaaaagtttgaactcaaaagtcc	TATAGGGCGGAAATCGAACA	NA	WBGene00044791	protein_coding_gene	V	12276992	-	Transcript:F55C5.11.1	NA	NA	NA	12276968	12278963	-	12276992	-1971	25	1996	6529	high	NA
XIL0862	F55C5.11	bnc-1	F55C5.11	Live		Bombardment	promoter::H1::cherry	thuIs862	no(but expressed at other stages)	gcaaaagtttgaactcaaaagtcc	TATAGGGCGGAAATCGAACA	NA	WBGene00044791	protein_coding_gene	V	12276992	-	Transcript:F55C5.11.1	NA	NA	NA	12276968	12278963	-	12276992	-1971	25	1996	6529	high	NA
XIL01037	fkh-2	fkh-2	T14G12.4	Live		Bombardment	promoter::H1::cherry	thuIs1037	no(but expressed at other stages)	cgtaatgtgagccgtttaaagt	TGTCCCGGTAGAATGGGTAA	NA	WBGene00001434	protein_coding_gene	X	3741133	-	Transcript:T14G12.4b.1	NA	NA	NA	3741043	3745911	-	3741133	-4778	91	4869	15837	low	NA
XIL01024	grl-25	grl-25	ZK643.8	Live		Bombardment	promoter::H1::cherry	thuIs1024	no(but expressed at other stages)	ggaagaagattccacgcatt	GGAAGAGGAATGACGAAACG	NA	WBGene00001734	protein_coding_gene	III	8962295	+	Transcript:ZK643.8a.1	NA	NA	NA	8960675	8962361	+	8962295	-1621	66	1687	1602	high	NA
XIL0782	H16D19.3	H16D19.3	H16D19.3	Live		Bombardment	promoter::H1::cherry	thuIs782	no(but expressed at other stages)	NA	NA	NA	WBGene00010401	protein_coding_gene	I	12638730	+	Transcript:H16D19.3.1	NA	NA	NA	NA	NA	+	12638730	NA	NA	NA	NA	low	no primer information
XIL0113	hlh-12	hlh-12	C28C12.8	Live		Bombardment	promoter::H1::GFP	thuIs113	no(but expressed at other stages)	ttcacatggagatggagcag	CGATCCGTATTCAGCTTGGT	NA	WBGene00001956	protein_coding_gene	IV	8479446	-	Transcript:C28C12.8.1	NA	NA	NA	8479406	8481740	-	8479446	-2294	41	2335	333	high	in spp-10
XIL0116	hlh-12	hlh-12	C28C12.8	Live		Bombardment	promoter::H1::GFP	thuIs116	no(but expressed at other stages)	ttcacatggagatggagcag	CGATCCGTATTCAGCTTGGT	NA	WBGene00001956	protein_coding_gene	IV	8479446	-	Transcript:C28C12.8.1	NA	NA	NA	8479406	8481740	-	8479446	-2294	41	2335	333	high	in spp-10
XIL0887	hmg-3	hmg-3	C32F10.5	Live		Bombardment	promoter::H1::cherry	thuIs887	no(but expressed at other stages)	tctcccggttcactgatttc	TTCCACCCTTATCGCCTATG	NA	WBGene00001973	protein_coding_gene	I	5818125	-	Transcript:C32F10.5.1	CEOP1897	2	5821108	5818014	5823187	-	5818125	-5062	112	5174	750	high	CEOP1897, a short operon
XIL01191	lin-49	lin-49	F42A9.2	Live		Bombardment	promoter::H1::cherry	thuIs1191	no(but expressed at other stages)	atgaattcgagcggaacaac	GTCTCCTGAATGGCAACTCC	NA	WBGene00003034	protein_coding_gene	IV	8620762	+	Transcript:F42A9.2.1	NA	NA	NA	8618694	8620796	+	8620762	-2069	34	2103	1983	high	NA
XIL0565	madf-3	madf-3	H20J04.3	Live		Bombardment	promoter::H1::cherry	thuIs565	no(but expressed at other stages)	tccaagagaaagctggagaaa	ATTGTCGAAAAGGCATCGAC	NA	WBGene00019218	protein_coding_gene	II	4335707	+	Transcript:H20J04.3.1	CEOP2124	5	4323260	4333637	4335775	+	4335707	-2071	68	2139	1975	high	NA
XIL0874	nhr-102	nhr-102	T06C12.6	Live		Bombardment	promoter::H1::cherry	thuIs874	no(but expressed at other stages)	ttccgagataaagttcatcgaaa	ATGAGGTGTCCGATGTGGAT	NA	WBGene00003692	protein_coding_gene	V	15876407	-	Transcript:T06C12.6.1	CEOP5448	2	15879567	15876374	15881155	-	15876407	-4748	34	4782	448	high	CEOP5448, a short operon
XIL01142	nhr-120	nhr-120	C25B8.6	Live		Bombardment	promoter::H1::cherry	thuIs1142	no(but expressed at other stages)	gggaatttggcaattcttga	GGGAGTGCGAAGACAAACTC	NA	WBGene00003710	protein_coding_gene	X	6640620	-	Transcript:C25B8.6.1	NA	NA	NA	6639473	6643369	-	6640620	-2749	1148	3897	5044	high	NA
XIL01143	nhr-120	nhr-120	C25B8.6	Live		Bombardment	promoter::H1::cherry	thuIs1143	no(but expressed at other stages)	gggaatttggcaattcttga	GGGAGTGCGAAGACAAACTC	NA	WBGene00003710	protein_coding_gene	X	6640620	-	Transcript:C25B8.6.1	NA	NA	NA	6639473	6643369	-	6640620	-2749	1148	3897	5044	high	NA
XIL01144	nhr-120	nhr-120	C25B8.6	Live		Bombardment	promoter::H1::cherry	thuIs1144	no(but expressed at other stages)	gggaatttggcaattcttga	GGGAGTGCGAAGACAAACTC	NA	WBGene00003710	protein_coding_gene	X	6640620	-	Transcript:C25B8.6.1	NA	NA	NA	6639473	6643369	-	6640620	-2749	1148	3897	5044	high	NA
XIL0853	nhr-135	nhr-135	VC5.5	Live		Bombardment	promoter::H1::cherry	thuIs853	no(but expressed at other stages)	cgtaaaattaagttttctcgttttcc	AGGCGAATTGCAGACAAAAC	NA	WBGene00003725	protein_coding_gene	V	7093730	-	Transcript:VC5.5.1	CEOP5566	1	7093730	7093695	7096377	-	7093730	-2647	36	2683	9967	low	NA
XIL0780	nhr-140	nhr-140	C33G8.9	Live		Bombardment	promoter::H1::cherry	thuIs780	no(but expressed at other stages)	ttgtctttgcccatttgaca	GCACACTCCGCAGCTCAT	NA	WBGene00016366	protein_coding_gene	V	6989651	-	Transcript:C33G8.9.1	CEOP5136	2	6991861	6989634	6992674	-	6989651	-3023	18	3041	608	low	CEOP5136, a long operon
XIL01251	nhr-158	nhr-158	C17E7.6	Live		Bombardment	promoter::H1::cherry	thuIs1251	no(but expressed at other stages)	tttcgtatgaagagggctga	GACGGGGTGTGGTAGACACT	NA	WBGene00015901	protein_coding_gene	V	3873188	-	Transcript:C17E7.6.1	NA	NA	NA	3873166	3875377	-	3873188	-2189	23	2212	2136	high	NA
XIL01141	nhr-162	nhr-162	C33G8.10	Live		Bombardment	promoter::H1::cherry	thuIs1141	no(but expressed at other stages)	gaaattgctttgtgcggatt	AACCGGTGCTTACACGTACA	NA	WBGene00016367	protein_coding_gene	V	6991861	-	Transcript:C33G8.10.1	CEOP5136	1	6991861	6991680	6995337	-	6991861	-3476	182	3658	3402	high	NA
XIL0502	nhr-175	nhr-175	F09F3.10	Live		Bombardment	promoter::H1::cherry	thuIs502	no(but expressed at other stages)	aaagtggttccggcagataa	GGAAACCATTCTGGTGATGG	NA	WBGene00008630	protein_coding_gene	V	13866706	+	Transcript:F09F3.10.1	NA	NA	NA	13864017	13866785	+	13866706	-2690	79	2769	2599	high	NA
XIL0584	nhr-186	nhr-186	F47C10.3	Live		Bombardment	promoter::H1::cherry	thuIs584	no(but expressed at other stages)	tttgccagctgtactttcca	TATCCGTCGGCAAATAGTCC	NA	WBGene00018541	protein_coding_gene	V	3854947	-	Transcript:F47C10.3a.1	NA	NA	NA	3854893	3856396	-	3854947	-1449	55	1504	1385	high	NA
XIL01195	nhr-190	nhr-190	F48G7.11	Live		Bombardment	promoter::H1::cherry	thuIs1195	no(but expressed at other stages)	tgaaagacattgaaagtgtacagga	TCTGCAGCTGAGAACTCCAA	NA	WBGene00018622	protein_coding_gene	V	642852	-	Transcript:F48G7.11a.1	NA	NA	NA	642766	643901	-	642852	-1049	87	1136	913	low	NA
XIL01192	nhr-203	nhr-203	M02H5.5	Live		Bombardment	promoter::H1::cherry	thuIs1192	no(but expressed at other stages)	tgtggagtgctctcatcctg	AGATGAGCACAAGGCATTCA	NA	WBGene00019743	protein_coding_gene	V	459797	+	Transcript:M02H5.5.1	NA	NA	NA	456633	459817	+	459797	-3165	20	3185	3128	high	NA
XIL01110	nhr-204	nhr-204	R02C2.4	Live		Bombardment	promoter::H1::cherry	thuIs1110	no(but expressed at other stages)	cccaccaaaaaggttttgaa	CTTGGCAGCTCTACCTGGTC	NA	WBGene00019816	protein_coding_gene	V	257980	-	Transcript:R02C2.4a.1	NA	NA	NA	257949	260913	-	257980	-2933	32	2965	10362	low	NA
XIL01111	nhr-204	nhr-204	R02C2.4	Live		Bombardment	promoter::H1::cherry	thuIs1111	no(but expressed at other stages)	cccaccaaaaaggttttgaa	CTTGGCAGCTCTACCTGGTC	NA	WBGene00019816	protein_coding_gene	V	257980	-	Transcript:R02C2.4a.1	NA	NA	NA	257949	260913	-	257980	-2933	32	2965	10362	low	NA
XIL01112	nhr-204	nhr-204	R02C2.4	Live		Bombardment	promoter::H1::cherry	thuIs1112	no(but expressed at other stages)	cccaccaaaaaggttttgaa	CTTGGCAGCTCTACCTGGTC	NA	WBGene00019816	protein_coding_gene	V	257980	-	Transcript:R02C2.4a.1	NA	NA	NA	257949	260913	-	257980	-2933	32	2965	10362	low	NA
XIL01257	nhr-204	nhr-204	R02C2.4	Live		Bombardment	promoter::H1::cherry	thuIs1257	no(but expressed at other stages)	cccaccaaaaaggttttgaa	CTTGGCAGCTCTACCTGGTC	NA	WBGene00019816	protein_coding_gene	V	257980	-	Transcript:R02C2.4a.1	NA	NA	NA	257949	260913	-	257980	-2933	32	2965	10362	low	NA
XIL0625	nhr-215	nhr-215	T07C5.4	Live		Bombardment	promoter::H1::cherry	thuIs625	no(but expressed at other stages)	ccactaatttccagacccttttt	CAAGCATTACATGCGTTGGT	NA	WBGene00011567	pseudogene	X	12700450	-	Pseudogene:T07C5.4	NA	NA	NA	12699902	12701210	-	12700450	-760	549	1309		low	short upstream intergenic
XIL01153	nhr-194	nhr-194	F59E11.8	Live		Bombardment	promoter::H1::cherry	thuIs1153	no(but expressed at other stages)	ctcgtgcagggaaacttagg	CAGTTGAAGTTGAGGCAATCA	NA	WBGene00019114	pseudogene	I	8970552	+	Pseudogene:F59E11.8	NA	NA	NA	8968385	8970340	-	8970552			1956		low	covers coding region of pseudogene nhr-194 and is not expressed in L1	Mistakenly identified as nhr-217
XIL01154	nhr-194	nhr-194	F59E11.8	Live		Bombardment	promoter::H1::cherry	thuIs1154	no(but expressed at other stages)	ctcgtgcagggaaacttagg	CAGTTGAAGTTGAGGCAATCA	NA	WBGene00019114	pseudogene	I	8970552	+	Pseudogene:F59E11.8	NA	NA	NA	8968385	8970340	-	8970552			1956		low	covers coding region of pseudogene nhr-194 and is not expressed in L1	Mistakenly identified as nhr-217
XIL01258	nhr-194	nhr-194	F59E11.8	Live		Bombardment	promoter::H1::cherry	thuIs1258	no(but expressed at other stages)	ctcgtgcagggaaacttagg	CAGTTGAAGTTGAGGCAATCA	NA	WBGene00019114	pseudogene	I	8970552	+	Pseudogene:F59E11.8	NA	NA	NA	8968385	8970340	-	8970552			1956		low	covers coding region of pseudogene nhr-194 and is not expressed in L1	Mistakenly identified as nhr-217
XIL0603	nhr-232	nhr-232	Y22F5A.1	Live		Bombardment	promoter::H1::cherry	thuIs603	no(but expressed at other stages)	tcagccatgattggttctga	GACAAGAAGCAACCCCAAAA	NA	WBGene00012494	protein_coding_gene	V	10256360	+	Transcript:Y22F5A.1a.1	NA	NA	NA	10255040	10256447	+	10256360	-1321	87	1408	1313	high	NA
XIL0670	nhr-246	nhr-246	ZK1037.4	Live		Bombardment	promoter::H1::cherry	thuIs670	no(but expressed at other stages)	acaagcccaatgcaagattt	TTTCGATTAACTCGGCAAGC	NA	WBGene00014192	protein_coding_gene	V	15316497	+	Transcript:ZK1037.4a.1	NA	NA	NA	15315430	15316560	+	15316497	-1068	63	1131	570	low	NA
XIL0720	nhr-268	nhr-268	K06B4.6	Live		Bombardment	promoter::H1::cherry	thuIs720	no(but expressed at other stages)	gtcaacaaatcggtggacaa	GCAGGCAAAACACGACATTA	NA	WBGene00010601	protein_coding_gene	V	15690334	+	Transcript:K06B4.6.1	NA	NA	NA	15689646	15690447	+	15690334	-689	113	802	578	low	NA
XIL0520	nhr-286	nhr-286	VC5.6	Live		Bombardment	promoter::H1::cherry	thuIs520	no(but expressed at other stages)	ttgaagattccaaaacactgtaaga	AACTCGACGACGGAAAAATG	NA	WBGene00044699	protein_coding_gene	V	7091540	-	Transcript:VC5.6.1	CEOP5566	2	7093730	7090961	7094310	-	7091540	-2770	580	3350	270	low	CEOP5566, an operon with long(12kb) upstream intergenic
XIL0521	nhr-286	nhr-286	VC5.6	Live		Bombardment	promoter::H1::cherry	thuIs521	no(but expressed at other stages)	ttgaagattccaaaacactgtaaga	AACTCGACGACGGAAAAATG	NA	WBGene00044699	protein_coding_gene	V	7091540	-	Transcript:VC5.6.1	CEOP5566	2	7093730	7090961	7094310	-	7091540	-2770	580	3350	270	low	CEOP5566, an operon with long(12kb) upstream intergenic
XIL0522	nhr-286	nhr-286	VC5.6	Live		Bombardment	promoter::H1::cherry	thuIs522	no(but expressed at other stages)	ttgaagattccaaaacactgtaaga	AACTCGACGACGGAAAAATG	NA	WBGene00044699	protein_coding_gene	V	7091540	-	Transcript:VC5.6.1	CEOP5566	2	7093730	7090961	7094310	-	7091540	-2770	580	3350	270	low	CEOP5566, an operon with long(12kb) upstream intergenic
XIL0888	nhr-61	nhr-61	W01D2.2	Live		Bombardment	promoter::H1::cherry	thuIs888	no(but expressed at other stages)	ctcacactgccaattcagga	CTGCAGTGATTTGCGTATCG	NA	WBGene00003651	protein_coding_gene	II	14818523	-	Transcript:W01D2.2a.1	NA	NA	NA	14818437	14821542	-	14818523	-3019	87	3106	24805	low	NA
XIL01189	nhr-82	nhr-82	F41D3.1	Live		Bombardment	promoter::H1::cherry	thuIs1189	no(but expressed at other stages)	cgacgacatgggatactcct	CGGGTTCGGTCCATACTACT	NA	WBGene00003672	protein_coding_gene	I	12245456	+	Transcript:F41D3.1.1	NA	NA	NA	12241706	12245637	+	12245456	-3751	181	3932	3651	high	NA
XIL01118	nhr-94	nhr-94	C12D5.8	Live		Bombardment	promoter::H1::cherry	thuIs1118	no(but expressed at other stages)	tgtctgaatgcctgaacaaaa	TGCCACGTGGACATAGTACG	NA	WBGene00003684	protein_coding_gene	V	7685007	-	Transcript:C12D5.8b.1	NA	NA	NA	7684927	7686604	-	7685007	-1597	81	1678	1499	high	NA
XIL01147	nhr-94	nhr-94	C12D5.8	Live		Bombardment	promoter::H1::cherry	thuIs1147	no(but expressed at other stages)	tgtctgaatgcctgaacaaaa	TGCCACGTGGACATAGTACG	NA	WBGene00003684	protein_coding_gene	V	7685007	-	Transcript:C12D5.8b.1	NA	NA	NA	7684927	7686604	-	7685007	-1597	81	1678	1499	high	NA
XIL01068	tag-68	tag-68	F37D6.6	Live		Bombardment	promoter::H1::cherry	thuIs1068	no(but expressed at other stages)	aaccagtgacacactgcagaa	AAGACGTCGTCGCCATAATC	NA	WBGene00006445	protein_coding_gene	I	10501741	+	Transcript:F37D6.6.1	NA	NA	NA	10497764	10501812	+	10501741	-3978	71	4049	12175	low	NA
XIL01077	tag-68	tag-68	F37D6.6	Live		Bombardment	promoter::H1::cherry	thuIs1077	no(but expressed at other stages)	aaccagtgacacactgcagaa	AAGACGTCGTCGCCATAATC	NA	WBGene00006445	protein_coding_gene	I	10501741	+	Transcript:F37D6.6.1	NA	NA	NA	10497764	10501812	+	10501741	-3978	71	4049	12175	low	NA
XIL01078	tag-68	tag-68	F37D6.6	Live		Bombardment	promoter::H1::cherry	thuIs1078	no(but expressed at other stages)	aaccagtgacacactgcagaa	AAGACGTCGTCGCCATAATC	NA	WBGene00006445	protein_coding_gene	I	10501741	+	Transcript:F37D6.6.1	NA	NA	NA	10497764	10501812	+	10501741	-3978	71	4049	12175	low	NA
XIL0551	unc-37	unc-37	W02D3.9	Live		Bombardment	promoter::H1::cherry	thuIs551	no(but expressed at other stages)	acgctgcccttaaatcaagt	TTGATTCGATCGAGGGTTTC	NA	WBGene00006773	protein_coding_gene	I	6745324	-	Transcript:W02D3.9.1	CEOP1348	3	6756346	6745287	6746479	-	6745324	-1155	38	1193	1011	high	NA
XIL01252	W02D7.6	W02D7.6	W02D7.6	Live		Bombardment	promoter::H1::cherry	thuIs1252	no(but expressed at other stages)	tcttctcgtcggtttcgtct	AGTGGAGTTCGCTTTGTGCT	NA	WBGene00020942	protein_coding_gene	V	8301297	-	Transcript:W02D7.6.1	CEOP5184	2	8302565	8301199	8302944	-	8301297	-1647	99	1746	346	low	CEOP5184, an operon with short(<1kb) upstream intergenic
XIL0789	Y53F4B.5	Y53F4B.5	Y53F4B.5	Live		Bombardment	promoter::H1::cherry	thuIs789	no(but expressed at other stages)	ctgccgggaatgtagttttc	AACATCCTGTGGTCCTCCAG	NA	WBGene00013152	protein_coding_gene	II	14984009	-	Transcript:Y53F4B.5.1	NA	NA	NA	14983932	14985870	-	14984009	-1861	78	1939	4522	high	NA
XIL0786	ztf-22	ztf-22	Y48C3A.4	Live		Bombardment	promoter::H1::cherry	thuIs786	no(but expressed at other stages)	gagatatagcgttttgtaagttggaa	GTATTGACCGTCGGCTTGAT	NA	WBGene00012988	protein_coding_gene	II	13285782	-	Transcript:Y48C3A.4a.1	NA	NA	NA	13284113	13287993	-	13285782	-2211	1670	3881	13914	low	NA

## Sheet: stack
stack	strain	CurrentPublicName	annotationtype	firstWACscore	afterEPCWACscore
ada-2a_XIL0334_20140301_0001_S1	XIL0334	ada-2	auto	0.9979	0.9979
aha-1_XIL029_20131021_0001_S1	XIL029	aha-1	auto	0.9974	0.9975
aha-1_XIL029_20131021_0004_S1	XIL029	aha-1	manual,RAPCATtraining	NA	NA
ahr-1_RW11860_20141009_0002_S1	RW11860	ahr-1	auto	0.9967	0.9968
alr-1_RW10701_20140322_0001_S1	RW10701	alr-1	manual,RAPCATtraining	NA	NA
aptf-1_XIL0228_20140812_0002_S1	XIL0228	aptf-1	auto	0.9981	0.9982
aptf-3_XIL0692_20141107_0001_S1	XIL0692	aptf-3	auto	0.998	0.9981
atf-2_RW11824_20140104_0001_S1	RW11824	atf-2	auto	0.9984	0.9985
atf-2_XIL255_20161024_002_S1	XIL255	atf-2	auto	0.9977	0.9978
atf-6_XIL0163_20140116_0002_S1	XIL0163	atf-6	manual,RAPCATtraining	NA	NA
atf-6_XIL0164_20140916_0001_S1	XIL0164	atf-6	manual,RAPCATtraining	NA	NA
atf-7_XIL0431_20140904_0001_S1	XIL0431	atf-7	auto	0.9974	0.9975
atf-7_XIL0433_20140429_0001_S1	XIL0433	atf-7	auto	0.9975	0.9975
atf-8_XIL0332_20140922_0002_S1	XIL0332	atf-8	manual,RAPCATtraining	NA	NA
atf-8_XIL0333_20140405_0001_S1	XIL0333	atf-8	manual,RAPCATtraining	NA	NA
athp-1_XIL0546_20140616_0001_S1	XIL0546	athp-1	auto	0.9981	0.9981
athp-1_XIL0547_20140614_0001_S1	XIL0547	athp-1	auto	0.9219	0.9963
attf-3_XIL0560_20140702_0001_S1	XIL0560	attf-3	auto	0.9985	0.9985
attf-6_XIL01073_20150402_0001_S1	XIL01073	attf-6	auto	0.9968	0.997
B0035.1_XIL0769_20141214_0001_S1	XIL0769	znf-207	manual,Qdivided	NA	NA
B0250.4_XIL0968_20150318_0001_S1	XIL0968	B0250.4	auto	0.9971	0.9973
B0250.4_XIL0969_20150322_0002_S1	XIL0969	B0250.4	auto	0.9972	0.9972
B0261.1_XIL01276_2_S1	XIL01276	B0261.1	manual,WAC<0.995	0.8569	0.8917
B0310.2_RW10695_20130928_0001_S1	RW10695	B0310.2	manual,RAPCATtraining	NA	NA
B0310.2_RW10695_20131123_0002_S1	RW10695	B0310.2	manual,RAPCATtraining	NA	NA
B0336.7_RW11729_20140517_0001_S1	RW11729	B0336.7	auto	0.9983	0.9983
bar-1_XIL9106_20190531_0005_S1	XIL9106	bar-1	auto	0.9977	0.9978
bed-1_XIL0714_20141118_0001_S1	XIL0714	bed-1	manual,Qdivided	NA	NA
bed-1b_XIL0823_20150113_0002_S1	XIL0823	bed-1	auto	0.9971	0.9972
bed-1b_XIL0824_20150116_0002_S1	XIL0824	bed-1	manual,Qdivided	NA	NA
blmp-1b_XIL0740_20141115_0002_S1	XIL0740	blmp-1	auto	0.9976	0.9977
C01F6.9_RW11397_20130423_0001_S1	RW11397	C01F6.9	manual,RAPCATtraining	NA	NA
C04F5.9_RW10788_20131226_0001_S1	RW10788	C04F5.9	manual,Qdivided	NA	NA
C04F5.9_RW10835_20131010_0001_S1	RW10835	C04F5.9	auto	0.9978	0.9979
C04F5.9_RW10837_20130922_0001_S1	RW10837	C04F5.9	auto	0.998	0.9981
C05D10.1_RW10978_20131222_0002_S1	RW10978	attf-4	manual,RAPCATtraining	NA	NA
C05D10.1_RW11006_20130930_0002_S1	RW11006	attf-4	manual,RAPCATtraining	NA	NA
C06E2.1_XIL0408_20140811_0002_S1	XIL0408	C06E2.1	auto	0.9983	0.9984
C06E2.1_XIL0409_20140320_0001_S1	XIL0409	C06E2.1	manual,Qdivided	NA	NA
C07E3.6_RW11033_20131118_0001_S1	RW11033	ceh-58	manual,RAPCATtraining	NA	NA
C07E3.6_RW11034_20131111_0001_S1	RW11034	ceh-58	manual,RAPCATtraining	NA	NA
C07E3.6_SD1794_20140116_0001_S1	SD1794	ceh-58	manual,RAPCATtraining	NA	NA
C08G9.2_XIL0463_20140505_0001_S1	XIL0463	C08G9.2	manual,RAPCATtraining	NA	NA
C09F5.3_XIL01145_20150526_0002_S1	XIL01145	C09F5.3	auto	0.9973	0.9974
C09F5.3_XIL0994_20150508_0002_S1	XIL0994	C09F5.3	auto	0.9974	0.9976
C16A3.4_RW10794_20140904_0002_S1	RW10794	C16A3.4	auto	0.9983	0.9982
C16A3.4_SD1664_20140414_0001_S1	SD1664	C16A3.4	manual,RAPCATtraining	NA	NA
C17D12.1_RW11795_20141009_0001_S1	RW11795	dhhc-7	auto	0.9982	0.9983
C27A12.2_RW10792_20131017_0001_S1	RW10792	szy-5	manual,RAPCATtraining	NA	NA
C27A2.7_XIL0832_20141224_0001_S1	XIL0832	C27A2.7	manual,WAC<0.995	0.9338	0.9895
C28G1.4_RW11395_20140704_0001_S1	RW11395	sprp-4	auto	0.9982	0.9982
C28H8.9a_RW11653_20130509_0001_S1	RW11653	dpff-1	autoandmanualexained	0.9971	0.9974
C30G4.7_XIL0304_20140118_0001_S1	XIL0304	C30G4.4	auto	0.9984	0.9984
C30G4.7_XIL0304_20140118_0002_S1	XIL0304	C30G4.4	manual,Qdivided	NA	NA
C33H5.17_XIL0256_20140120_0001_S1	XIL0256	zgpa-1	auto	0.9985	0.9985
C34D10.2_XIL0426_20140508_0002_S1	XIL0426	unk-1	manual,Qdivided	NA	NA
C34F6.9_OP325_20160922_001_S1	OP325	C34F6.9	auto	0.9976	0.9977
C38D4.7_XIL0710_20141023_0002_S1	XIL0710	C38D4.7	manual,Qdivided	NA	NA
C55B7.12_XIL0370_20140425_0001_S1	XIL0370	che-1	auto	0.9981	0.9981
cbp-1_XIL0506_20140530_0001_S1	XIL0506	cbp-1	manual,Qdivided	NA	NA
cbp-1_XIL9126_20190922_0002_S1	XIL9126	cbp-1	auto	0.9981	0.9981
cbp-1_XIL9126_20190922_0003_S1	XIL9126	cbp-1	auto	0.9971	0.997
ccch-1a_XIL0322_20140731_0002_S1	XIL0322	ccch-1	auto	0.9985	0.9985
ccch-2_RW11471_20140728_0001_S1	RW11471	ccch-2	manual,Qdivided	NA	NA
ccch-2_RW11473_20140621_0001_S1	RW11473	ccch-2	manual,Qdivided	NA	NA
ccch-5_RW11589_20140815_0001_S1	RW11589	ccch-5	manual,Qdivided	NA	NA
ccr-4_XIL01002_20150326_0002_S1	XIL01002	ccr-4	auto	0.9973	0.9973
ccr-4_XIL01003_20150325_0001_S1	XIL01003	ccr-4	auto	0.9973	0.9975
cdc-14c_XIL0142_20140217_0001_S1	XIL0142	cdc-14	manual,RAPCATtraining	NA	NA
cdc-14c_XIL0143_20140917_0002_S1	XIL0143	cdc-14	manual,RAPCATtraining	NA	NA
cdk-9_XIL0916_20150128_0002_S1	XIL0916	cdk-9	manual,Qdivided	NA	NA
cdk-9_XIL0916_20150522_0001_S1	XIL0916	cdk-9	auto	0.9976	0.9977
cebp-1_XIL01119_20150423_0002_S1	XIL01119	cebp-1	auto	0.9561	0.9971
cebp-1_XIL01120_20150418_0001_S1	XIL01120	cebp-1	auto	0.998	0.9981
cebp-1_XIL01120_20191006_0001_S1	XIL01120	cebp-1	auto	0.9984	0.9984
cebp-1_XIL01120_20191006_0002_S1	XIL01120	cebp-1	auto	0.9983	0.9979
cebp-2_RW11749_20131113_0001_S1	RW11749	cebp-2	auto	0.9977	0.9979
ced-6_XIL0706_20141021_0001_S1	XIL0706	ced-6	auto	0.9989	0.9989
ceh-1_OP149_20160814_1_S1	OP149	ceh-1	auto	0.9971	0.9972
ceh-100_XIL0628_20141125_0002_S1	XIL0628	ceh-100	auto	0.9972	0.9974
ceh-12_XIL0911_20150131_0002_S1	XIL0911	ceh-12	auto	0.9977	0.9979
ceh-12_XIL0913_20150125_0002_S1	XIL0913	ceh-12	manual,Qdivided	NA	NA
ceh-14_XIL0109_20131104_0002_S1	XIL0109	ceh-14	auto	0.9978	0.9979
ceh-14_XIL0110_20131218_0001_S1	XIL0110	ceh-14	manual,RAPCATtraining	NA	NA
ceh-16_XIL36_20130101_0001_S1	XIL36	ceh-16	auto	0.9963	0.9968
ceh-16_XIL36_20130101_0002_S1	XIL36	ceh-16	auto	0.9974	0.9975
ceh-16_XIL36_20130101_0003_S1	XIL36	ceh-16	auto	0.9967	0.9969
ceh-16b_RW11489_20140902_0002_S1	RW11489	ceh-16	auto	0.9977	0.9978
ceh-17_XIL0907_20150130_0001_S1	XIL0907	ceh-17	auto	0.9973	0.9975
ceh-17_XIL0907_20150529_0002_S1	XIL0907	ceh-17	manual,WAC<0.995	0.9444	0.9894
ceh-17_XIL0908_20150125_0001_S1	XIL0908	ceh-17	auto	0.9388	0.998
ceh-18_XIL0234_20140302_0002_S1	XIL0234	ceh-18	auto	0.9255	0.9973
ceh-19a_XIL0490_20140527_0001_S1	XIL0490	ceh-19	manual,RAPCATtraining	NA	NA
ceh-2_XIL0992_20150326_0001_S1	XIL0992	ceh-2	auto	0.9984	0.9985
ceh-2_XIL0993_20150326_0002_S1	XIL0993	ceh-2	manual,Qdivided	NA	NA
ceh-20_RW12211_20230526_0004_S1	RW12211	ceh-20	auto	0.9973
ceh-21_RW10567_20130909_0001_S1	RW10567	ceh-21	manual,RAPCATtraining	NA	NA
ceh-21_RW10567_20130909_0003_S1	RW10567	ceh-21	auto	0.9986	0.9986
ceh-22_XIL0447_20140421_0002_S1	XIL0447	ceh-22	auto	0.9974	0.9975
ceh-23_XIL0636_20140819_0001_S1	XIL0636	ceh-23	auto	0.9975	0.9976
ceh-23_XIL0637_20140819_0001_S1	XIL0637	ceh-23	auto	0.9982	0.9982
ceh-24_XIL0621_20140718_0001_S1	XIL0621	ceh-24	manual,RAPCATtraining	NA	NA
ceh-24_XIL0622_20140908_0002_S1	XIL0622	ceh-24	manual,RAPCATtraining	NA	NA
ceh-24_XIL0652_20140821_0001_S1	XIL0652	ceh-24	auto	0.998	0.998
ceh-24_XIL0707_20141022_0001_S1	XIL0707	ceh-24	manual,RAPCATtraining	NA	NA
ceh-27_RW10557_20140919_0001_S1	RW10557	ceh-27	autoandmanualexained	0.9974	0.9976
ceh-27_XIL32_20130522_0003_S1	XIL32	ceh-27	manual,RAPCATtraining	NA	NA
ceh-28_XIL0953_20150305_0002_S1	XIL0953	ceh-28	auto	0.9982	0.9982
ceh-30_RW10690_20140309_0001_S1	RW10690	ceh-30	manual,RAPCATtraining	NA	NA
ceh-31_XIL01185_20150523_0001_S1	XIL01185	ceh-31	auto	0.9974	0.997
ceh-32_RW10462_20130418_0003_S1	RW10462	ceh-32	manual,RAPCATtraining	NA	NA
ceh-33_XIL036_20131128_0001_S1	XIL036	ceh-33	manual,RAPCATtraining	NA	NA
ceh-33_XIL063_20131029_0001_S1	XIL063	ceh-33	manual,RAPCATtraining	NA	NA
ceh-33_XIL9138_20191126_0003_S1	XIL9138	ceh-33	auto	0.9981	0.9982
ceh-33_XIL9138_20191205_0002_S1	XIL9138	ceh-33	auto	0.9981	0.9982
ceh-34_OP524_20201027_0001_S1	OP524	ceh-34	auto	0.9966	0.9967
ceh-34_OP524_20201027_0003_S1	OP524	ceh-34	auto	0.9969	0.9971
ceh-36_RW10463_20130523_0002_S1	RW10463	ceh-36	auto	0.9961	0.9965
ceh-37_XIL0122_20131202_0001_S1	XIL0122	ceh-37	manual,RAPCATtraining	NA	NA
ceh-37_XIL0123_20140911_0001_S1	XIL0123	ceh-37	auto	0.998	0.998
ceh-38_OP241_20160922_002_S1	OP241	ceh-38	auto	0.9962	0.9962
ceh-39_RW10685_20130825_0001_S1	RW10685	ceh-39	manual,RAPCATtraining	NA	NA
ceh-39_RW10687_20130823_0004_S1	RW10687	ceh-39	manual,RAPCATtraining	NA	NA
ceh-39_SD1644_20130629_0003_S1	SD1644	ceh-39	auto	0.9976	0.9976
ceh-39_SD1644_20140416_0001_S1	SD1644	ceh-39	auto	0.9982	0.9982
ceh-40_RW11399_20140726_0001_S1	RW11399	ceh-40	auto	0.9986	0.9987
ceh-41_RW10542_20140919_0001_S1	RW10542	ceh-41	auto	0.9985	0.9984
ceh-41_SD1433_20131114_0001_S1	SD1433	ceh-41	manual,RAPCATtraining	NA	NA
ceh-43_RW10287_20141201_0001_S1	RW10287	ceh-43	auto	0.9982	0.9983
ceh-44_XIL01165_20150523_0001_S1	XIL01165	ceh-44	manual,WAC<0.995	0.8797	0.9778
ceh-45_XIL0183_20131222_0002_S1	XIL0183	ceh-45	manual,RAPCATtraining	NA	NA
ceh-48_XIL01129_20150427_0002_S1	XIL01129	ceh-48	auto	0.9972	0.9974
ceh-48_XIL01130_20150420_0002_S1	XIL01130	ceh-48	auto	0.9983	0.9983
ceh-5_XIL0209_20131230_0001_S1	XIL0209	ceh-5	manual,RAPCATtraining	NA	NA
ceh-51_XIL0442_20140423_0001_S1	XIL0442	ceh-51	manual,RAPCATtraining	NA	NA
ceh-51_XIL0442_20140423_0002_S1	XIL0442	ceh-51	auto	0.9976	0.9976
ceh-53_OP444_20230611_0018_S1	OP444	ceh-53	auto	0.9977
ceh-54_XIL0723_20141122_0001_S1	XIL0723	ceh-54	manual,Qdivided	NA	NA
ceh-57_XIL0700_20141014_0002_S1	XIL0700	ceh-57	auto	0.9982	0.9983
ceh-57_XIL0701_20141014_0002_S1	XIL0701	ceh-57	auto	0.9979	0.9978
ceh-6_OP87_20230517_0003_S1	OP87	ceh-6	auto	0.9975
ceh-60_XIL0206_20140219_0002_S1	XIL0206	ceh-60	manual,RAPCATtraining	NA	NA
ceh-63_XIL0684_20141011_0001_S1	XIL0684	ceh-63	auto	0.998	0.998
ceh-63_XIL0685_20141121_0002_S1	XIL0685	ceh-63	auto	0.9975	0.9975
ceh-7_XIL0340_20140813_0002_S1	XIL0340	ceh-7	auto	0.9981	0.9981
ceh-8_XIL0213_20140328_0002_S1	XIL0213	ceh-8	manual,RAPCATtraining	NA	NA
ceh-81_XIL0816_20150101_0001_S1	XIL0816	ceh-81	autoandmanualexained	0.9975	0.9977
ceh-81_XIL0817_20141226_0002_S1	XIL0817	ceh-81	autoandmanualexained	0.9976	0.9977
ceh-82_XIL0367_20140807_0002_S1	XIL0367	ceh-82	manual,Qdivided	NA	NA
ceh-83_XIL01107_20150415_0001_S1	XIL01107	ceh-83	auto	0.9974	0.9976
ceh-83_XIL01108_20150405_0001_S1	XIL01108	ceh-83	auto	0.9964	0.9969
ceh-88_XIL0467_20140506_0002_S1	XIL0467	ceh-88	manual,RAPCATtraining	NA	NA
ceh-88_XIL238_20160922_001_S1	XIL238	ceh-88	auto	0.9975	0.9976
ceh-88_XIL238_20191219_0001_S1	XIL238	ceh-88	auto	0.9981	0.9983
ceh-88_XIL238_20191219_0003_S1	XIL238	ceh-88	manual,Qdivided	NA	NA
ceh-9_XIL01019_20150327_0001_S1	XIL01019	ceh-9	manual,Qdivided	NA	NA
ceh-9_XIL01020_20150327_0002_S1	XIL01020	ceh-9	auto	0.9979	0.9979
ces-1_XIL049_20131017_0003_S1	XIL049	ces-1	auto	0.9983	0.9983
ces-1_XIL051_20130925_0002_S1	XIL051	ces-1	auto	0.9972	0.9974
ces-2_XIL01274_20190718_0001_S1	XIL01274	ces-2	auto	0.9977	0.9978
cey-1_XIL011_20131001_0001_S1	XIL011	cey-1	manual,RAPCATtraining	NA	NA
cey-1_XIL052_20131108_0001_S1	XIL052	cey-1	auto	0.9982	0.9982
cey-2_XIL01182_20150519_0001_S1	XIL01182	cey-2	manual,Qdivided	NA	NA
cey-3_XIL0258_20140524_0001_S1	XIL0258	cey-3	manual,RAPCATtraining	NA	NA
cey-4_XIL0236_20140121_0001_S1	XIL0236	cey-4	manual,RAPCATtraining	NA	NA
cfi-1_XIL01049_20150424_0001_S1	XIL01049	cfi-1	auto	0.9973	0.9975
chd-7_RW11431_20140705_0002_S1	RW11431	chd-7	manual,RAPCATtraining	NA	NA
chd-7_RW11446_20140611_0001_S1	RW11446	chd-7	manual,RAPCATtraining	NA	NA
cky-1_XIL020_20131108_0002_S1	XIL020	cky-1	manual,RAPCATtraining	NA	NA
cky-1_XIL021_20131106_0001_S1	XIL021	cky-1	manual,RAPCATtraining	NA	NA
cky-1_XIL028_20131101_0002_S1	XIL028	cky-1	manual,RAPCATtraining	NA	NA
cnd-1_RW10054_20131222_0001_S1	RW10054	cnd-1	manual,RAPCATtraining	NA	NA
cog-1_PS3662_20201207_0002_S1	PS3662	cog-1	manual,WAC<0.995	0.8942	0.8321
crh-1_XIL01010_20150328_0001_S1	XIL01010	crh-1	manual,Qdivided	NA	NA
crh-1_XIL01010_20201208_0003_S1	XIL01010	crh-1	manual,Qdivided	NA	NA
crh-1_XIL01011_20150410_0001_S1	XIL01011	crh-1	auto	0.9966	0.9968
crh-2_RW11784_20140106_0001_S1	RW11784	crh-2	manual,RAPCATtraining	NA	NA
ctbp-1b_XIL0167_20131230_0001_S1	XIL0167	ctbp-1	manual,RAPCATtraining	NA	NA
ctbp-1b_XIL0168_20140814_0001_S1	XIL0168	ctbp-1	manual,RAPCATtraining	NA	NA
D1081.8_RW10565_20130430_0001_S1	RW10565	cdc-5L	manual,RAPCATtraining	NA	NA
D1081.8_RW10669_20140510_0002_S1	RW10669	cdc-5L	manual,RAPCATtraining	NA	NA
dac-1b_XIL0448_20140419_0004_S1	XIL0448	dac-1	manual,Qdivided	NA	NA
daf-12_RW11911_1_S1	RW11911	daf-12	auto	0.9971	0.9973
daf-14a_XIL01091_20150408_0001_S1	XIL01091	daf-14	manual,WAC<0.995	0.9812	0.9135
daf-16d_RW11691_20140606_0001_S1	RW11691	daf-16	manual,RAPCATtraining	NA	NA
daf-16f_RW11614_20130420_0002_S1	RW11614	daf-16	manual,RAPCATtraining	NA	NA
daf-19_RW10872_20130510_0001_S1	RW10872	daf-19	manual,RAPCATtraining	NA	NA
daf-19_RW10872_20130510_0003_S1	RW10872	daf-19	manual,RAPCATtraining	NA	NA
daf-3_XIL229_20160919_002_S1	XIL229	daf-3	autoandmanualexained	0.9973	0.9975
daf-3_XIL9164_20210114_0001_S1	XIL9164	daf-3	autoandmanualexained	0.9978	0.9978
daf-3a_RW11523_20140718_0002_S1	RW11523	daf-3	manual,RAPCATtraining	NA	NA
daf-3a_RW11525_20140718_0001_S1	RW11525	daf-3	manual,RAPCATtraining	NA	NA
daf-3a_RW11527_20140902_0001_S1	RW11527	daf-3	manual,RAPCATtraining	NA	NA
daf-6_XIL01015_20150508_0001_S1	XIL01015	daf-6	manual,Qdivided	NA	NA
daf-6_XIL01016_20150325_0002_S1	XIL01016	daf-6	auto	0.9975	0.9977
daf-8_XIL0218_20140321_0001_S1	XIL0218	daf-8	manual,RAPCATtraining	NA	NA
dcp-66_XIL0416_20140410_0002_S1	XIL0416	dcp-66	auto	0.9975	0.9976
dhhc-1_RW11209_20140619_0002_S1	RW11209	dhhc-1	manual,Qdivided	NA	NA
dhhc-1_RW11210_20140624_0001_S1	RW11210	dhhc-1	auto	0.9985	0.9985
dhhc-11_XIL0964_20150314_0002_S1	XIL0964	dhhc-11	manual,Qdivided	NA	NA
dhhc-2_XIL0962_20150314_0002_S1	XIL0962	dhhc-2	manual,Qdivided	NA	NA
dhhc-2_XIL0963_20150314_0002_S1	XIL0963	dhhc-2	auto	0.9961	0.9965
dhhc-9_SD1687_20130426_0002_S1	SD1687	dhhc-9	auto	0.9979	0.998
dhhc-9_SD1687_20140408_0001_S1	SD1687	dhhc-9	auto	0.9982	0.9982
die-1_OH9294_20190804_0001_S1	OH9294	die-1	autoandmanualexained	0.9967	0.997
die-1_OH9294_20190804_0002_S1	OH9294	die-1	autoandmanualexained	0.9968	0.997
dmd-10_XIL0694_20141013_0001_S1	XIL0694	dmd-10	autoandmanualexained	0.9982	0.9983
dmd-11_XIL0829_20150115_0001_S1	XIL0829	dmd-11	auto	0.9977	0.9977
dmd-3_XIL0663_20140909_0001_S1	XIL0663	dmd-3	auto	0.998	0.9981
dmd-3_XIL0664_20140906_0001_S1	XIL0664	dmd-3	auto	0.9984	0.9985
dmd-4_RW10540_20140919_0002_S1	RW10540	dmd-4	manual,RAPCATtraining	NA	NA
dmd-4_SD1633_20140416_0001_S1	SD1633	dmd-4	manual,RAPCATtraining	NA	NA
dmd-5_XIL33_20130111_0002_S1	XIL33	dmd-5	auto	0.9961	0.9967
dmd-5_XIL33_20130111_0003_S1	XIL33	dmd-5	auto	0.9979	0.9979
dmd-7_RW10958_20131007_0002_S1	RW10958	dmd-7	auto	0.9983	0.9984
dmd-7_XIL0543_20140707_0001_S1	XIL0543	dmd-7	manual,Qdivided	NA	NA
dmd-9_XIL01028_20150411_0001_S1	XIL01028	dmd-9	auto	0.9979	0.9979
dmd-9_XIL01030_20150329_0001_S1	XIL01030	dmd-9	auto	0.9951	0.9981
dnj-11_XIL0210_20140121_0002_S1	XIL0210	dnj-11	manual,RAPCATtraining	NA	NA
dnj-11_XIL0324_20140306_0001_S1	XIL0324	dnj-11	manual,RAPCATtraining	NA	NA
dpff-1a_RW11651_20131222_0001_S1	RW11651	dpff-1	autoandmanualexained	0.9987	0.9987
dpl-1_RW10782_20140905_0001_S1	RW10782	dpl-1	manual,RAPCATtraining	NA	NA
dpl-1_SD1671_20140329_0002_S1	SD1671	dpl-1	manual,RAPCATtraining	NA	NA
dpy-20_XIL0950_20150306_0001_S1	XIL0950	dpy-20	auto	0.9965	0.9967
dpy-20_XIL0951_20150212_0001_S1	XIL0951	dpy-20	manual,Qdivided	NA	NA
dpy-26_XIL0464_20140505_0001_S1	XIL0464	dpy-26	manual,RAPCATtraining	NA	NA
drap-1_RW11156_20140614_0001_S1	RW11156	drap-1	manual,RAPCATtraining	NA	NA
drap-1_RW11177_20140624_0001_S1	RW11177	drap-1	manual,RAPCATtraining	NA	NA
drap-1b_SD1788_20140510_0002_S1	SD1788	drap-1	manual,RAPCATtraining	NA	NA
drap-1b_SD1788_20140621_0001_S1	SD1788	drap-1	auto	0.9973	0.9974
dsc-1_OP522_20200109_0002_S1	OP522	dsc-1	auto	0.9968	0.9966
dsc-1_XIL0329_20140815_0001_S1	XIL0329	dsc-1	manual,Qdivided	NA	NA
dsc-1_XIL0341_20140227_0001_S1	XIL0341	dsc-1	manual,RAPCATtraining	NA	NA
duxl-1_XIL0327_20140412_0001_S1	XIL0327	duxl-1	manual,WAC<0.995	0.9775	0.9925
dve-1_RW10692_20130731_0001_S1	RW10692	dve-1	auto	0.9986	0.9986
dve-1c_RW10659_20130928_0001_S1	RW10659	dve-1	manual,RAPCATtraining	NA	NA
dve-1c_RW10660_20130914_0002_S1	RW10660	dve-1	manual,RAPCATtraining	NA	NA
eea-1_XIL0195_20140225_0002_S1	XIL0195	eea-1	manual,RAPCATtraining	NA	NA
eea-1_XIL0196_20140805_0002_S1	XIL0196	eea-1	manual,RAPCATtraining	NA	NA
efl-1_RW10816_20140106_0001_S1	RW10816	efl-1	manual,RAPCATtraining	NA	NA
efl-1_SD1672_20130331_0003_S1	SD1672	efl-1	manual,RAPCATtraining	NA	NA
efl-2_RW11828_20131121_0001_S1	RW11828	efl-2	manual,RAPCATtraining	NA	NA
efl-3_XIL0156_20140215_0002_S1	XIL0156	efl-3	manual,Qdivided	NA	NA
efl-3_XIL0156_20140215_0003_S1	XIL0156	efl-3	manual,RAPCATtraining	NA	NA
efl-3_XIL0185_20140808_0002_S1	XIL0185	efl-3	manual,RAPCATtraining	NA	NA
egl-13_RW11772_20130911_0001_S1	RW11772	egl-13	auto	0.9981	0.9979
egl-13_RW11772_20130911_0002_S1	RW11772	egl-13	auto	0.9986	0.9986
egl-18_RW11606_20140916_0001_S1	RW11606	egl-18	auto	0.9984	0.9984
egl-18b_RW11026_20130514_0002_S1	RW11026	egl-18	manual,RAPCATtraining	NA	NA
egl-27_RW10504_20140622_0001_S1	RW10504	egl-27	manual,Qdivided	NA	NA
egl-27_RW10505_20140622_0001_S1	RW10505	egl-27	auto	0.9978	0.9979
egl-38_OP171_20210201_0001_S1	OP171	egl-38	autoandmanualexained	0.9984	0.9984
egl-38_XIL0362_01_S1	XIL0362	egl-38	autoandmanualexained	0.9982	0.9983
egl-38_XIL0362_02_S1	XIL0362	egl-38	autoandmanualexained	0.9983	0.9983
egl-38_XIL0362_20140301_0003_S1	XIL0362	egl-38	manual,RAPCATtraining	NA	NA
egl-38_XIL0363_20140801_0001_S1	XIL0363	egl-38	autoandmanualexained	0.9975	0.9976
egl-43_XIL01038_20150329_0002_S1	XIL01038	egl-43	auto	0.998	0.9981
egl-44d_XIL0204_20140805_0001_S1	XIL0204	egl-44	manual,RAPCATtraining	NA	NA
egl-44d_XIL0216_20140219_0002_S1	XIL0216	egl-44	manual,RAPCATtraining	NA	NA
egl-46_XIL01105_20150418_0002_S1	XIL01105	egl-46	auto	0.9969	0.997
egl-46_XIL01106_20150512_0002_S1	XIL01106	egl-46	auto	0.9968	0.9963
egl-5_RW10867_20230516_0002_S1	RW10867	egl-5	auto	0.9976
egl-5_XIL01039_20150329_0002_S1	XIL01039	egl-5	auto	0.9979	0.998
ekl-4a_XIL0100_20141118_0001_S1	XIL0100	ekl-4	auto	0.9982	0.9983
elf-1a_XIL035_20131112_0001_S1	XIL035	elf-1	auto	0.9976	0.9978
elt-1_RW10346_20140513_0001_S1	RW10346	elt-1	manual,Qdivided	NA	NA
elt-2_RW10192_20130810_0001_S1	RW10192	elt-2	auto	0.9975	0.9976
elt-2_RW10403_20130902_0001_S1	RW10403	elt-2	manual,RAPCATtraining	NA	NA
elt-2_RW10403_20130902_0003_S1	RW10403	elt-2	manual,RAPCATtraining	NA	NA
elt-2_RW10404_20130729_0001_S1	RW10404	elt-2	manual,RAPCATtraining	NA	NA
elt-2_RW10404_20130729_0002_S1	RW10404	elt-2	manual,RAPCATtraining	NA	NA
elt-3_JG5_20220415_0001_S1	JG5	elt-3	manual,WAC<0.995	NA	NA
elt-7_SD1396_20131128_0003_S1	SD1396	elt-7	manual,Qdivided	NA	NA
end-1_RW10221_20140106_0001_S1	RW10221	end-1	manual,RAPCATtraining	NA	NA
end-1_RW10234_20130831_0001_S1	RW10234	end-1	auto	0.9983	0.9983
end-1_RW10234_20130831_0002_S1	RW10234	end-1	manual,RAPCATtraining	NA	NA
end-3_RW10064_20140417_0002_S1	RW10064	end-3	manual,Qdivided	NA	NA
eor-1_RW11073_20141020_0002_S1	RW11073	eor-1	manual,RAPCATtraining	NA	NA
eor-1_RW11074_20140517_0002_S1	RW11074	eor-1	manual,RAPCATtraining	NA	NA
ets-9a_XIL0719_20141117_0001_S1	XIL0719	ets-9	auto	0.998	0.9981
eyg-1_XIL0438_20140428_0002_S1	XIL0438	eyg-1	manual,RAPCATtraining	NA	NA
eyg-1_XIL0895_20150123_0001_S1	XIL0895	eyg-1	auto	0.9981	0.998
eyg-1_XIL0896_20150126_0001_S1	XIL0896	eyg-1	auto	0.9975	0.9976
F09G2.9_RW10887_20130729_0002_S1	RW10887	attf-2	manual,RAPCATtraining	NA	NA
F09G2.9_RW10939_20130829_0002_S1	RW10939	attf-2	auto	0.9984	0.9985
F09G2.9_RW10939_20130829_0003_S1	RW10939	attf-2	manual,RAPCATtraining	NA	NA
F09G2.9_RW11178_20131008_0002_S1	RW11178	attf-2	auto	0.9985	0.9985
F09G2.9_RW11178_20131008_0003_S1	RW11178	attf-2	auto	0.9982	0.9982
F10B5.3_XIL0368_20140802_0001_S1	XIL0368	F10B5.3	manual,Qdivided	NA	NA
F13C5.2_XIL0941_20150212_0002_S1	XIL0941	F13C5.2	auto	0.9985	0.9986
F13H6.1_XIL0923_20150528_0002_S1	XIL0923	bcl-11	auto	0.9977	0.9978
F13H6.1a_XIL0923_20150123_0001_S1	XIL0923	bcl-11	auto	0.9962	0.9967
F16B12.6_RW10813_20130801_0001_S1	RW10813	F16B12.6	manual,RAPCATtraining	NA	NA
F16B12.6_SD1669_20131115_0001_S1	SD1669	F16B12.6	auto	0.9988	0.9989
F17C11.1_RW10915_20131011_0001_S1	RW10915	zip-9	manual,RAPCATtraining	NA	NA
F17C11.1_RW10915_20131118_0001_S1	RW10915	zip-9	manual,RAPCATtraining	NA	NA
F19F10.1_RW11620_20140508_0001_S1	RW11620	F19F10.1	manual,RAPCATtraining	NA	NA
F19F10.5_RW10274_20131226_0002_S1	RW10274	ets-7	auto	0.998	0.9982
F21A10.2a_RW10654_20130501_0002_S1	RW10654	myrf-2	auto	0.9972	0.9974
F21A9.2_RW10607_20130903_0002_S1	RW10607	F21A9.2	manual,RAPCATtraining	NA	NA
F21A9.2_RW10625_20131014_0002_S1	RW10625	F21A9.2	auto	0.9979	0.998
F21A9.2_RW10627_20130815_0001_S1	RW10627	F21A9.2	auto	0.9981	0.9983
F21A9.2_RW10627_20130815_0002_S1	RW10627	F21A9.2	manual,RAPCATtraining	NA	NA
F21D5.9_RW10634_20130815_0001_S1	RW10634	F21D5.9	manual,RAPCATtraining	NA	NA
F21D5.9_RW10634_20130815_0002_S1	RW10634	F21D5.9	manual,RAPCATtraining	NA	NA
F21D5.9_RW10635_20130911_0001_S1	RW10635	F21D5.9	autoandmanualexained	0.9984	0.9984
F21D5.9_RW10635_20130911_0002_S1	RW10635	F21D5.9	autoandmanualexained	0.9985	0.9986
F21D5.9_RW10635_20130911_0003_S1	RW10635	F21D5.9	autoandmanualexained	0.9978	0.9979
F22D6.2_RW11753_20131020_0002_S1	RW11753	F22D6.2	auto	0.998	0.9981
F22D6.2_RW11754_20131221_0001_S1	RW11754	F22D6.2	manual,RAPCATtraining	NA	NA
F22F1.3_XIL01071_20150405_0002_S1	XIL01071	F22F1.3	auto	0.9978	0.9979
F23A7.6_XIL01099_20150430_0002_S1	XIL01099	F23A7.6	autoandmanualexained	0.9971	0.9974
F23B12.7_XIL0148_20140305_0002_S1	XIL0148	F23B12.7	manual,RAPCATtraining	NA	NA
F23B12.7_XIL0203_20140222_0002_S1	XIL0203	F23B12.7	auto	0.9972	0.9974
F26A10.2_XIL0309_20140228_0002_S1	XIL0309	F26A10.2	manual,RAPCATtraining	NA	NA
F26A10.2_XIL0323_20140809_0001_S1	XIL0323	F26A10.2	manual,RAPCATtraining	NA	NA
F26H9.2_XIL0125_20140103_0002_S1	XIL0125	F26H9.2	auto	0.9976	0.9974
F26H9.2_XIL0128_20131204_0001_S1	XIL0128	F26H9.2	manual,RAPCATtraining	NA	NA
F27D4.4_RW10553_20141202_0003_S1	RW10553	F27D4.4	manual,RAPCATtraining	NA	NA
F27D4.4b_RW10511_20140610_0001_S1	RW10511	F27D4.4	auto	0.9979	0.998
F27D4.4b_RW10551_20140919_0001_S1	RW10551	F27D4.4	manual,RAPCATtraining	NA	NA
F28C6.1_RW10696_20131118_0001_S1	RW10696	aptf-4	manual,RAPCATtraining	NA	NA
F28C6.1_RW10697_20130903_0003_S1	RW10697	aptf-4	manual,RAPCATtraining	NA	NA
F33E11.1_SD1563_20131115_0001_S1	SD1563	nhr-15	auto	0.9984	0.9985
F33H1.4_XIL0516_20140531_0001_S1	XIL0516	F33H1.4	manual,RAPCATtraining	NA	NA
F36D1.1_SD1707_20131212_0002_S1	SD1707	madf-2	manual,RAPCATtraining	NA	NA
F38C2.7_RW10572_20131111_0001_S1	RW10572	F38C2.7	autoandmanualexained	0.9981	0.9982
F38C2.7_RW11452_20140910_0001_S1	RW11452	F38C2.7	autoandmanualexained	0.9977	0.9979
F39B2.1_SD1667_20140404_0001_S1	SD1667	hinf-1	auto	0.9978	0.9979
F40F9.7_RW11156_20140614_0002_S1	RW11156	drap-1	auto	0.9978	0.9979
F42G2.6_RW11807_20140412_0001_S1	RW11807	ceh-86	manual,Qdivided	NA	NA
F47E1.3_XIL0988_20150330_0002_S1	XIL0988	F47E1.3	auto	0.9971	0.9971
F52B5.7_XIL0671_20140923_0001_S1	XIL0671	F52B5.7	manual,Qdivided	NA	NA
F54F2.9_RW11818_20131014_0003_S1	RW11818	F54F2.9	auto	0.9984	0.9984
F55A3.3_XIL0509_20140523_0002_S1	XIL0509	spt-16	auto	0.9985	0.9985
F57A8.1_RW11845_20141009_0002_S1	RW11845	F57A8.1	autoandmanualexained	0.998	0.998
F57A8.1_RW11846_20141018_0002_S1	RW11846	F57A8.1	autoandmanualexained	0.9977	0.9978
F57A8.1_XIL235_20190919_001_S1	XIL235	F57A8.1	autoandmanualexained	0.9971	0.9973
F57A8.1_XIL9140_20191225_0002_S1	XIL9140	F57A8.1	autoandmanualexained	0.9973	0.997
F57A8.1_XIL9140_20191225_0003_S1	XIL9140	F57A8.1	autoandmanualexained	0.9972	0.9971
F57C9.4_RW11631_20131019_0001_S1	RW11631	F57C9.4	auto	0.9975	0.9975
F57C9.4_XIL9139_20191120_0001_S1	XIL9139	F57C9.4	auto	0.9979	0.998
F57C9.4_XIL9139_20191120_0002_S1	XIL9139	F57C9.4	auto	0.9977	0.9979
F57C9.4a_RW11631_20140920_0002_S1	RW11631	F57C9.4	auto	0.9985	0.9985
fax-1_XIL0905_20150121_0001_S1	XIL0905	fax-1	auto	0.908	0.9964
fkh-3_XIL0562_20140913_0002_S1	XIL0562	fkh-3	auto	0.9977	0.9978
fkh-4_XIL0995_20150425_0002_S1	XIL0995	fkh-4	manual,Qdivided	NA	NA
fkh-5_RW10506_20130905_0002_S1	RW10506	fkh-5	manual,RAPCATtraining	NA	NA
fkh-5_RW10506_20130905_0004_S1	RW10506	fkh-5	auto	0.9974	0.9974
fkh-6_XIL0232_20140118_0001_S1	XIL0232	fkh-6	auto	0.998	0.9981
fkh-8_XIL0219_20140411_0002_S1	XIL0219	fkh-8	auto	0.9981	0.9982
flh-1_RW11537_20140724_0001_S1	RW11537	flh-1	auto	0.9985	0.9985
flh-3_RW11030_20141015_0002_S1	RW11030	flh-3	autoandmanualexained	0.9982	0.9982
flh-3_RW11031_20131111_0001_S1	RW11031	flh-3	autoandmanualexained	0.9981	0.9984
fos-1a_XIL0429_20140403_0001_S1	XIL0429	fos-1	manual,Qdivided	NA	NA
fos-1a_XIL0430_20140726_0002_S1	XIL0430	fos-1	auto	0.9986	0.9987
fos-1a_XIL0446_20141118_0001_S1	XIL0446	fos-1	auto	0.9975	0.9975
fozi-1_XIL0492_20140528_0002_S1	XIL0492	fozi-1	auto	0.9983	0.9983
fozi-1_XIL0494_20140520_0002_S1	XIL0494	fozi-1	auto	0.998	0.9982
frpr-9_XIL0878_20150110_0001_S1	XIL0878	frpr-9	auto	0.9969	0.9972
gei-11_XIL0190_20140808_0002_S1	XIL0190	snpc-4	auto	0.997	0.9976
gei-13_XIL0552_20140702_0002_S1	XIL0552	gei-13	auto	0.998	0.9981
gei-8_RW11730_20130906_0001_S1	RW11730	gei-8	auto	0.9977	0.9977
gfl-1_XIL0499_20140523_0001_S1	XIL0499	gfl-1	manual,RAPCATtraining	NA	NA
gfl-1_XIL0539_20140614_0001_S1	XIL0539	gfl-1	manual,RAPCATtraining	NA	NA
gla-3_XIL01117_20150422_0001_S1	XIL01117	gla-3	auto	0.9963	0.9964
glp-1_RW10458_20130824_0001_S1	RW10458	glp-1	auto	0.9985	0.9986
glp-1_RW10458_20130824_0003_S1	RW10458	glp-1	auto	0.9986	0.9986
grh-1_XIL0654_20140823_0001_S1	XIL0654	grh-1	auto	0.9978	0.9979
grh-1_XIL0661_20140903_0001_S1	XIL0661	grh-1	auto	0.9982	0.9983
ham-2_OP369_20210204_0001_S1	OP369_	ham-2	autoandmanualexained	0.9975	0.9979
ham-2_XIL0590_20140716_0001_S1	XIL0590	ham-2	autoandmanualexained	0.9975	0.9975
hbl-1_RW11776_20130910_0001_S1	RW11776	hbl-1	auto	0.9982	0.9981
hbl-1_RW11776_20130910_0003_S1	RW11776	hbl-1	auto	0.9984	0.9984
him-8b_XIL0659_20140821_0001_S1	XIL0659	him-8	auto	0.9978	0.9979
him-8b_XIL0660_20141025_0001_S1	XIL0660	him-8	auto	0.9982	0.9983
hlh-1_RW10427_20141009_0002_S1	RW10427	hlh-1	auto	0.9983	0.9983
hlh-1_SD1346_20130403_0001_S1	SD1346	hlh-1	manual,RAPCATtraining	NA	NA
hlh-10_XIL031_20131209_0002_S1	XIL031	hlh-10	auto	0.998	0.998
hlh-11_RW11775_20130909_0001_S1	RW11775	hlh-11	auto	0.9985	0.9985
hlh-13_XIL0138_20140219_0001_S1	XIL0138	hlh-13	manual,RAPCATtraining	NA	NA
hlh-13_XIL0139_20140117_0001_S1	XIL0139	hlh-13	manual,RAPCATtraining	NA	NA
hlh-15_XIL0155_20140102_0002_S1	XIL0155	hlh-15	manual,RAPCATtraining	NA	NA
hlh-16_RW10544_20140905_0001_S1	RW10544	hlh-16	auto	0.998	0.9981
hlh-16_SD1634_20130322_0003_S1	SD1634	hlh-16	auto	0.9672	0.9963
hlh-17_XIL0869_20150110_0002_S1	XIL0869	hlh-17	auto	0.9978	0.998
hlh-19_XIL022_20131119_0001_S1	XIL022	hlh-19	auto	0.9983	0.9984
hlh-2_RW11575_20140212_0002_S1	RW11575	hlh-2	autoandmanualexained	0.9981	0.9981
hlh-2_XIL01104_20150415_0001_S1	XIL01104	hlh-2	autoandmanualexained	0.997	0.9971
hlh-2_XIL0984_20150322_0002_S1	XIL0984	hlh-2	autoandmanualexained	0.9966	0.9967
hlh-2_XIL0985_20150401_0002_S1	XIL0985	hlh-2	autoandmanualexained	0.9984	0.9984
hlh-26_RW10149_20140106_0001_S1	RW10149	hlh-26	manual,RAPCATtraining	NA	NA
hlh-27_RW10222_20140426_0001_S1	RW10222	hlh-27	manual,RAPCATtraining	NA	NA
hlh-28_XIL0214_20140414_0002_S1	XIL0214	hlh-28	manual,RAPCATtraining	NA	NA
hlh-29_XIL0105_20131021_0003_S1	XIL0105	hlh-29	manual,RAPCATtraining	NA	NA
hlh-3_RW10213_20141013_0001_S1	RW10213	hlh-3	auto	0.9985	0.9985
hlh-3_RW10214_20130405_0003_S1	RW10214	hlh-3	auto	0.9972	0.9973
hlh-30c_XIL095_20140917_0002_S1	XIL095	hlh-30	auto	0.9756	0.9983
hlh-30c_XIL096_20131218_0001_S1	XIL096	hlh-30	auto	0.9977	0.9978
hlh-32_XIL0814_20141227_0001_S1	XIL0814	hlh-32	manual,RAPCATtraining	NA	NA
hlh-32_XIL0815_20141227_0001_S1	XIL0815	hlh-32	manual,RAPCATtraining	NA	NA
hlh-33_XIL0173_20140813_0001_S1	XIL0173	hlh-33	auto	0.9982	0.9983
hlh-34_XIL0749_20150319_0001_S1	XIL0749	hlh-34	auto	0.9961	0.9962
hlh-34_XIL0749_20150319_0002_S1	XIL0749	hlh-34	manual,Qdivided	NA	NA
hlh-4_XIL0752_20141217_0002_S1	XIL0752	hlh-4	auto	0.9971	0.9972
hlh-4_XIL0753_20141220_0002_S1	XIL0753	hlh-4	auto	0.9972	0.9972
hlh-6_RW10702_20130317_0003_S1	RW10702	hlh-6	auto	0.9959	0.9961
hlh-8_RW10467_20140624_0001_S1	RW10467	hlh-8	auto	0.9986	0.9985
hlh-8_RW10468_20140620_0002_S1	RW10468	hlh-8	auto	0.9981	0.9982
hmbx-1_OP655_20230517_0006_S1	OP655	hmbx-1	manual,WAC<0.995	0.9384
hmbx-1_XIL0132_20141127_0001_S1	XIL0132	hmbx-1	auto	0.9979	0.9979
hmg-1.2_RW10770_20140923_0001_S1	RW10770	hmg-1.2	manual,RAPCATtraining	NA	NA
hmg-1.2_RW10809_20130424_0004_S1	RW10809	hmg-1.2	manual,RAPCATtraining	NA	NA
hmg-11_RW10934_20131019_0002_S1	RW10934	hmg-11	manual,RAPCATtraining	NA	NA
hmg-12_XIL0718_20141112_0003_S1	XIL0718	hmg-12	auto	0.9976	0.9977
hmg-20_XIL0254_20140306_0001_S1	XIL0254	hmg-20	auto	0.9978	0.9979
hmg-4_RW11636_20130511_0001_S1	RW11636	hmg-4	manual,RAPCATtraining	NA	NA
hmg-5_RW10779_20140906_0001_S1	RW10779	hmg-5	auto	0.9984	0.9984
hmg-5_SD1665_20130419_0002_S1	SD1665	hmg-5	auto	0.9973	0.9975
hmg-6_XIL0778_20141211_0001_S1	XIL0778	hmg-6	auto	0.9982	0.9983
hnd-1_SD1542_20130402_0002_S1	SD1542	hnd-1	manual,RAPCATtraining	NA	NA
hnd-1_SD1542_20130402_0003_S1	SD1542	hnd-1	manual,RAPCATtraining	NA	NA
hnd-1_SD1542_20131121_0001_S1	SD1542	hnd-1	manual,RAPCATtraining	NA	NA
hnd-1_XIL9222_20221203_0001_S1	XIL9222	hnd-1	autoandmanualexained	0.997	0.997
hsf-1_RW10439_20130430_0002_S1	RW10439	hsf-1	auto	0.9975	0.9976
icd-2a_XIL0111_20131211_0002_S1	XIL0111	icd-2	manual,RAPCATtraining	NA	NA
icd-2a_XIL048_20131109_0001_S1	XIL048	icd-2	auto	0.9983	0.9984
ing-3_XIL0593_20140714_0002_S1	XIL0593	ing-3	auto	0.9982	0.9982
ing-3_XIL0619_20140731_0001_S1	XIL0619	ing-3	auto	0.9971	0.9972
irx-1_RW10719_20140731_0001_S1	RW10719	irx-1	autoandmanualexained	0.9982	0.9983
isw-1_RW11521_20140616_0001_S1	RW11521	isw-1	auto	0.9985	0.9985
itr-1_XIL0903_20150125_0001_S1	XIL0903	itr-1	auto	0.9982	0.9982
itr-1_XIL0904_20150127_0001_S1	XIL0904	itr-1	auto	0.9973	0.9974
jun-1_RW10272_20140301_0001_S1	RW10272	jun-1	manual,RAPCATtraining	NA	NA
jun-1_RW10272_20190824_0001_S1	RW10272	jun-1	auto	0.9981	0.9981
jun-1_RW10272_20190824_0002_S1	RW10272	jun-1	auto	0.998	0.998
jun-1b_SD1543_20140430_0001_S1	SD1543	jun-1	manual,RAPCATtraining	NA	NA
K02D7.2_XIL059_20131213_0002_S1	XIL059	snai-1	manual,RAPCATtraining	NA	NA
K02G10.1_RW10599_20141023_0001_S1	RW10599	dhhc-10	auto	0.9983	0.9983
K02G10.1_SD1629_20140414_0002_S1	SD1629	dhhc-10	auto	0.9985	0.9985
K04C1.3_XIL0708_20141021_0002_S1	XIL0708	K04C1.3	auto	0.9982	0.9983
K09A11.1_RW11618_20130512_0003_S1	RW11618	K09A11.1	manual,RAPCATtraining	NA	NA
K10B3.5_SD1706_20131024_0003_S1	SD1706	K10B3.5	auto	0.998	0.9981
K11D12.12_XIL0669_20140924_0002_S1	XIL0669	K11D12.12	auto	0.9977	0.9977
K11H3.4_XIL01074_20150408_0002_S1	XIL01074	K11H3.4	auto	0.9982	0.9982
klf-1_XIL0267_20140812_0002_S1	XIL0267	klf-1	manual,Qdivided	NA	NA
klf-1_XIL0268_20140316_0002_S1	XIL0268	klf-1	auto	0.9978	0.9979
klf-3_XIL0716_20141122_0002_S1	XIL0716	klf-3	auto	0.9978	0.9979
let-381_XIL0205_20140915_0002_S1	XIL0205	let-381	manual,RAPCATtraining	NA	NA
let-381_XIL0235_20140116_0001_S1	XIL0235	let-381	manual,RAPCATtraining	NA	NA
let-526_XIL01188_20200103_0001_S1	XIL01188	let-526	auto	0.9984	0.9984
lim-4_OP681_20230512_0003_S1	OP681	lim-4	auto	0.9977
lim-6b_XIL0179_20131221_0002_S1	XIL0179	lim-6	autoandmanualexained	0.9981	0.9982
lim-6b_XIL0180_20140910_0001_S1	XIL0180	lim-6	autoandmanualexained	0.9981	0.9981
lim-7_XIL0983_20150320_0001_S1	XIL0983	lim-7	auto	0.9966	0.9971
lin-1_RW10488_20141014_0002_S1	RW10488	lin-1	auto	0.9977	0.9978
lin-1_SD1357_20130402_0001_S1	SD1357	lin-1	auto	0.9744	0.9977
lin-11_OP348_20190717_0001_S1	OP348	lin-11	auto	0.9974	0.9972
lin-11_OP348_20190826_0001_S1	OP348	lin-11	auto	0.998	0.998
lin-13_RW10560_20140908_0001_S1	RW10560	lin-13	auto	0.998	0.9981
lin-13_RW10806_20140310_0002_S1	RW10806	lin-13	manual,Qdivided	NA	NA
lin-13_XIL244_20161009_001_S1	XIL244	lin-13	auto	0.9973	0.9975
lin-15_XIL0677_20140923_0002_S1	XIL0677	lin-15B	auto	0.9987	0.9986
lin-15_XIL0830_20150117_0003_S1	XIL0830	lin-15B	manual,Qdivided	NA	NA
lin-22_XIL026_20131104_0001_S1	XIL026	lin-22	manual,RAPCATtraining	NA	NA
lin-22_XIL030_20131211_0001_S1	XIL030	lin-22	manual,RAPCATtraining	NA	NA
lin-26_RW10538_20130730_0002_S1	RW10538	lin-26	manual,RAPCATtraining	NA	NA
lin-26_RW10538_20130730_0004_S1	RW10538	lin-26	auto	0.9977	0.9976
lin-29a_XIL01046_20150330_0002_S1	XIL01046	lin-29	manual,WAC<0.995	0.7433	0.8568
lin-31_XIL0781_20141213_0001_S1	XIL0781	lin-31	auto	0.9983	0.9983
lin-31_XIL0942_20150215_0002_S1	XIL0942	lin-31	auto	0.9975	0.9975
lin-32_RW10637_20160624_0003_S1	RW10637	lin-32	manual,WAC<0.995	0.9958	0.9347
lin-36_XIL0826_20150116_0002_S1	XIL0826	lin-36	auto	0.9981	0.998
lin-38_XIL0600_20140722_0002_S1	XIL0600	lin-38	auto	0.997	0.9963
lin-38_XIL0617_20140723_0001_S1	XIL0617	lin-38	auto	0.998	0.9981
lin-39_XIL9147_20191129_0001_S1	XIL9147	lin-39	auto	0.9978	0.9978
lin-39_XIL9147_20191204_0001_S1	XIL9147	lin-39	auto	0.9978	0.998
lin-41_XIL01066_20150406_0002_S1	XIL01066	lin-41	auto	0.9979	0.9979
lin-41_XIL01067_20150406_0002_S1	XIL01067	lin-41	auto	0.9976	0.9978
lin-54_XIL0495_20140523_0001_S1	XIL0495	lin-54	auto	0.9977	0.9978
lin-59_XIL0530_20140603_0002_S1	XIL0530	lin-59	auto	0.9977	0.9977
lir-1_XIL0475_20140508_0001_S1	XIL0475	lir-1	manual,Qdivided	NA	NA
lir-1_XIL0476_20140811_0002_S1	XIL0476	lir-1	auto	0.9974	0.9973
lir-2a_RW11427_20140610_0002_S1	RW11427	lir-2	auto	0.9976	0.9977
lir-3_SD1668_20130613_0003_S1	SD1668	lir-3	auto	0.9966	0.9955
lpd-2_RW10946_20130508_0003_S1	RW10946	lpd-2	manual,RAPCATtraining	NA	NA
lpd-2_RW10946_20191210_0001_S1	RW10946	lpd-2	auto	0.9985	0.9985
lpd-2_RW10946_20191210_0002_S1	RW10946	lpd-2	auto	0.9981	0.9982
lst-3_XIL0772_20141216_0001_S1	XIL0772	ccar-1	auto	0.9983	0.9984
lst-3_XIL0772_20141216_0002_S1	XIL0772	ccar-1	auto	0.9987	0.9987
lsy-2_XIL0269_20190828_0001_S1	XIL0269	lsy-2	auto	0.9985	0.9985
lsy-2_XIL0269_20191126_0001_S1	XIL0269	lsy-2	auto	0.9981	0.9981
lsy-2_XIL0269_20191126_0002_S1	XIL0269	lsy-2	auto	0.998	0.9981
lsy-27_RW10628_20140722_0001_S1	RW10628	lsy-27	manual,RAPCATtraining	NA	NA
lsy-27_RW10629_20140723_0002_S1	RW10629	lsy-27	autoandmanualexained	0.9982	0.9983
lsy-2b_XIL0271_20140213_0002_S1	XIL0271	lsy-2	manual,RAPCATtraining	NA	NA
lsy-2b_XIL0300_20140114_0002_S1	XIL0300	lsy-2	manual,RAPCATtraining	NA	NA
M03D4.4_RW11809_20131224_0001_S1	RW11809	M03D4.4	manual,RAPCATtraining	NA	NA
M18.8_RW11813_20131020_0001_S1	RW11813	dhhc-6	auto	0.9982	0.9979
mab-3_XIL0594_20140820_0002_S1	XIL0594	mab-3	auto	0.9982	0.9983
mab-5_XIL9112_20191005_0002_S1	XIL9112	mab-5	auto	0.9975	0.9977
mab-5_XIL9112_20191005_0003_S1	XIL9112	mab-5	auto	0.9983	0.9984
mab-9_XIL057_20131022_0001_S1	XIL057	mab-9	manual,RAPCATtraining	NA	NA
madf-2_RW10973_20141011_0002_S1	RW10973	madf-2	auto	0.9985	0.9984
madf-2_RW10974_20130723_0003_S1	RW10974	madf-2	manual,RAPCATtraining	NA	NA
madf-4_XIL01171_20150519_0002_S1	XIL01171	madf-4	auto	0.9969	0.9973
madf-5_RW11728_20140213_0002_S1	RW11728	madf-5	manual,RAPCATtraining	NA	NA
madf-5_XIL0343_20140307_0001_S1	XIL0343	madf-5	manual,RAPCATtraining	NA	NA
madf-7_XIL0699_20141028_0002_S1	XIL0699	madf-7	auto	0.9969	0.9971
madf-9_XIL0705_20141027_0002_S1	XIL0705	madf-9	auto	0.9977	0.9978
mbf-1_XIL043_20131101_0002_S1	XIL043	mbf-1	manual,RAPCATtraining	NA	NA
mbf-1_XIL043_20131101_0003_S1	XIL043	mbf-1	auto	0.9982	0.9982
mbl-1_XIL0656_20140828_0002_S1	XIL0656	mbl-1	auto	0.9981	0.9981
mbl-1_XIL0898_20150126_0001_S1	XIL0898	mbl-1	auto	0.9971	0.9975
mbl-1_XIL0898_20150126_0002_S1	XIL0898	mbl-1	auto	0.997	0.9971
mbr-1_XIL0695_1_S1	XIL0695	mbr-1	manual,WAC<0.995	0.9724	0.9276
mdl-1_XIL071_20190706_0003_S1	XIL071	mdl-1	auto	0.9982	0.9983
mec-3_RW10469_201702012_0001_S1	RW10469	mec-3	auto	0.9969	0.9971
mef-2_XIL0938_20150305_0002_S1	XIL0938	mef-2	auto	0.9985	0.9985
mef-2_XIL0939_20150306_0002_S1	XIL0939	mef-2	auto	0.9973	0.9973
mel-28_RW10927_20140309_0001_S1	RW10927	mel-28	manual,RAPCATtraining	NA	NA
mep-1_RW10975_20130906_0001_S1	RW10975	mep-1	auto	0.9979	0.998
mep-1_RW10975_20130906_0002_S1	RW10975	mep-1	auto	0.9982	0.9982
mep-1_RW10976_20131113_0002_S1	RW10976	mep-1	manual,Qdivided	NA	NA
mex-5_XIL0563_20140630_0001_S1	XIL0563	mex-5	manual,RAPCATtraining	NA	NA
mex-5_XIL0564_20140701_0001_S1	XIL0564	mex-5	manual,RAPCATtraining	NA	NA
mex-6_XIL0900_20150128_0002_S1	XIL0900	mex-6	auto	0.9971	0.9972
mls-1_XIL055_20131126_0001_S1	XIL055	mls-1	manual,RAPCATtraining	NA	NA
mls-2_XIL01050_20201231_0001_S1	XIL01050	mls-2	auto	0.998	0.9979
mml-1_RW10172_20130525_0001_S1	RW10172	mml-1	manual,RAPCATtraining	NA	NA
mml-1_XIL07_20131104_0001_S1	XIL07	mml-1	auto	0.9974	0.9974
mml-1_XIL08_20131203_0001_S1	XIL08	mml-1	manual,RAPCATtraining	NA	NA
mnm-2_RW10620_20140904_0002_S1	RW10620	mnm-2	auto	0.9982	0.9982
mnm-2_RW10621_20131110_0001_S1	RW10621	mnm-2	auto	0.9975	0.9978
moe-3_RW10700_20141115_0002_S1	RW10700	moe-3	auto	0.9979	0.9979
moe-3_RW11491_20130423_0004_S1	RW11491	moe-3	auto	0.9979	0.9981
mxl-1_XIL0149_20140925_0001_S1	XIL0149	mxl-1	auto	0.9976	0.9977
mxl-2_XIL0847_20150106_0001_S1	XIL0847	mxl-2	autoandmanualexained	0.9979	0.9978
mxl-2_XIL243_20160919_002_S1	XIL243	mxl-2	manual,Qdivided	NA	NA
mxl-3_XIL0108_20131212_0001_S1	XIL0108	mxl-3	auto	0.9982	0.9983
mxl-3_XIL0114_20131207_0002_S1	XIL0114	mxl-3	manual,RAPCATtraining	NA	NA
nfx-1_XIL0135_20140305_0002_S1	XIL0135	nfx-1	manual,RAPCATtraining	NA	NA
nfya-1_RW11350_20141119_0002_S1	RW11350	nfya-1	auto	0.9971	0.9973
nfyb-1_RW10878_20130506_0002_S1	RW10878	nfyb-1	auto	0.998	0.9981
nfyb-1_RW10878_20140905_0002_S1	RW10878	nfyb-1	manual,RAPCATtraining	NA	NA
nfyb-1_RW10880_20140310_0002_S1	RW10880	nfyb-1	manual,RAPCATtraining	NA	NA
nfyb-1_SD1680_20131114_0001_S1	SD1680	nfyb-1	auto	0.9982	0.9983
nfyc-1_RW11751_20131219_0001_S1	RW11751	nfyc-1	manual,RAPCATtraining	NA	NA
nfyc-1_RW11779_20130909_0001_S1	RW11779	nfyc-1	auto	0.9985	0.9986
nfyc-1_RW11781_20131220_0001_S1	RW11781	nfyc-1	auto	0.9984	0.9985
ngn-1_XIL047_20131214_0002_S1	XIL047	ngn-1	manual,RAPCATtraining	NA	NA
nhr-1_XIL0557_20140626_0001_S1	XIL0557	nhr-1	manual,RAPCATtraining	NA	NA
nhr-10_XIL0346_20140302_0002_S1	XIL0346	nhr-10	manual,RAPCATtraining	NA	NA
nhr-100_XIL0883_20150109_0002_S1	XIL0883	nhr-100	auto	0.9979	0.998
nhr-101_XIL01044_20150331_0001_S1	XIL01044	nhr-101	auto	0.9971	0.9969
nhr-101_XIL01045_20150331_0002_S1	XIL01045	nhr-101	manual,Qdivided	NA	NA
nhr-104_XIL0544_20140614_0002_S1	XIL0544	nhr-104	auto	0.9983	0.9984
nhr-105b_XIL0820_20141224_0001_S1	XIL0820	nhr-105	manual,RAPCATtraining	NA	NA
nhr-107_XIL0372_20140530_0002_S1	XIL0372	nhr-107	auto	0.9975	0.9975
nhr-107_XIL0373_20140802_0001_S1	XIL0373	nhr-107	manual,Qdivided	NA	NA
nhr-108_XIL0959_20150214_0001_S1	XIL0959	nhr-108	auto	0.9979	0.998
nhr-109_XIL0807_20141227_0001_S1	XIL0807	nhr-109	auto	0.998	0.9981
nhr-11_OP305_20160904_S1	OP305	nhr-11	auto	0.9971	0.9972
nhr-110_XIL01132_20150419_0002_S1	XIL01132	nhr-110	auto	0.9969	0.9971
nhr-110_XIL01133_20150417_0001_S1	XIL01133	nhr-110	manual,WAC<0.995	0.9542	0.8962
nhr-110_XIL01133_20150417_0002_S1	XIL01133	nhr-110	auto	0.9977	0.9976
nhr-113_XIL0742_20141110_0001_S1	XIL0742	nhr-113	manual,RAPCATtraining	NA	NA
nhr-114_XIL0795_20141219_0002_S1	XIL0795	nhr-114	manual,RAPCATtraining	NA	NA
nhr-114_XIL0796_20141216_0001_S1	XIL0796	nhr-114	auto	0.9975	0.9976
nhr-117_XIL01127_20150420_0001_S1	XIL01127	nhr-117	auto	0.9986	0.9986
nhr-117_XIL01128_20150424_0002_S1	XIL01128	nhr-117	auto	0.9976	0.9978
nhr-119_XIL0680_20140925_0002_S1	XIL0680	nhr-119	manual,RAPCATtraining	NA	NA
nhr-119_XIL0681_20141030_0001_S1	XIL0681	nhr-119	manual,Qdivided	NA	NA
nhr-12_XIL0785_20141213_0002_S1	XIL0785	nhr-12	manual,RAPCATtraining	NA	NA
nhr-121_XIL01158_20150520_0002_S1	XIL01158	nhr-121	auto	0.9977	0.9979
nhr-121_XIL01159_20150520_0001_S1	XIL01159	nhr-121	auto	0.9978	0.9978
nhr-122_XIL0582_20140708_0002_S1	XIL0582	nhr-122	manual,Qdivided	NA	NA
nhr-125_XIL0806_20150101_0001_S1	XIL0806	nhr-125	auto	0.9978	0.9978
nhr-126_XIL0651_20140824_0002_S1	XIL0651	nhr-126	manual,RAPCATtraining	NA	NA
nhr-129_XIL01033_20150330_0002_S1	XIL01033	nhr-129	auto	0.9965	0.9966
nhr-129_XIL01034_20150425_0002_S1	XIL01034	nhr-129	auto	0.9973	0.9975
nhr-129_XIL0925_20150205_0002_S1	XIL0925	nhr-129	manual,Qdivided	NA	NA
nhr-13_XIL0717_20141111_0001_S1	XIL0717	nhr-13	manual,RAPCATtraining	NA	NA
nhr-130_XIL0662_20140912_0002_S1	XIL0662	nhr-130	manual,RAPCATtraining	NA	NA
nhr-131_XIL0536_20140715_0002_S1	XIL0536	nhr-131	auto	0.9981	0.9982
nhr-131_XIL0537_20140611_0002_S1	XIL0537	nhr-131	manual,RAPCATtraining	NA	NA
nhr-131_XIL0545_20140616_0002_S1	XIL0545	nhr-131	manual,RAPCATtraining	NA	NA
nhr-133_XIL0855_20150114_0001_S1	XIL0855	nhr-133	auto	0.9154	0.9955
nhr-133_XIL0856_20150108_0002_S1	XIL0856	nhr-133	auto	0.9979	0.9979
nhr-134_XIL0633_20140812_0002_S1	XIL0633	nhr-134	auto	0.9976	0.9977
nhr-134_XIL0634_20140805_0002_S1	XIL0634	nhr-134	manual,RAPCATtraining	NA	NA
nhr-134_XIL0643_20140828_0002_S1	XIL0643	nhr-134	manual,RAPCATtraining	NA	NA
nhr-136_XIL01139_20150513_0002_S1	XIL01139	nhr-136	auto	0.9978	0.9978
nhr-136_XIL0805_20141230_0001_S1	XIL0805	nhr-136	auto	0.9981	0.9979
nhr-136_XIL0889_20150131_0002_S1	XIL0889	nhr-136	auto	0.9979	0.998
nhr-136_XIL0940_20150313_0001_S1	XIL0940	nhr-136	auto	0.9979	0.998
nhr-14_XIL0325_20140814_0001_S1	XIL0325	nhr-14	auto	0.9979	0.9979
nhr-142a_XIL01084_20150410_0001_S1	XIL01084	nhr-142	auto	0.9979	0.9979
nhr-143_XIL0527_20140630_0001_S1	XIL0527	nhr-143	auto	0.9983	0.9984
nhr-15_RW10675_20131122_0003_S1	RW10675	nhr-15	auto	0.9982	0.9983
nhr-153_XIL0422_20140409_0002_S1	XIL0422	nhr-153	manual,RAPCATtraining	NA	NA
nhr-156_XIL0704_20141107_0002_S1	XIL0704	nhr-156	manual,Qdivided	NA	NA
nhr-159_XIL9157_20191225_0002_S1	XIL9157	nhr-159	auto	0.9963	0.9962
nhr-159_XIL9157_20191226_0001_S1	XIL9157	nhr-159	auto	0.997	0.997
nhr-166_XIL0760_21041221_0002_S1	XIL0760	nhr-166	manual,Qdivided	NA	NA
nhr-167_XIL0932_20150307_0002_S1	XIL0932	nhr-167	auto	0.9981	0.9981
nhr-167_XIL0933_20150311_0001_S1	XIL0933	nhr-167	auto	0.9976	0.9976
nhr-168_XIL0934_20150306_0001_S1	XIL0934	nhr-168	manual,Qdivided	NA	NA
nhr-168_XIL0957_20150213_0002_S1	XIL0957	nhr-168	auto	0.9975	0.9973
nhr-168_XIL0958_20150213_0002_S1	XIL0958	nhr-168	auto	0.9973	0.9975
nhr-17_XIL0955_20150215_0002_S1	XIL0955	nhr-17	auto	0.9978	0.9978
nhr-17_XIL0956_20150312_0002_S1	XIL0956	nhr-17	auto	0.9966	0.9967
nhr-170_XIL0558_20140625_0002_S1	XIL0558	nhr-170	manual,RAPCATtraining	NA	NA
nhr-171_RW10529_20130803_0001_S1	RW10529	nhr-171	auto	0.9981	0.9983
nhr-172_XIL01052_20150407_0001_S1	XIL01052	nhr-172	manual,Qdivided	NA	NA
nhr-176_XIL0668_20140924_0002_S1	XIL0668	nhr-176	auto	0.9981	0.9981
nhr-177_XIL0722_20141116_0003_S1	XIL0722	nhr-177	manual,RAPCATtraining	NA	NA
nhr-178_XIL0462_20140505_0001_S1	XIL0462	nhr-178	manual,RAPCATtraining	NA	NA
nhr-180_XIL0450_20140423_0002_S1	XIL0450	nhr-180	manual,RAPCATtraining	NA	NA
nhr-181_XIL0948_20150306_0001_S1	XIL0948	nhr-181	auto	0.998	0.998
nhr-183_XIL0691_20141024_0002_S1	XIL0691	nhr-183	manual,RAPCATtraining	NA	NA
nhr-183_XIL0884_20150124_0002_S1	XIL0884	nhr-183	auto	0.9979	0.998
nhr-183_XIL0885_20150129_0002_S1	XIL0885	nhr-183	auto	0.9982	0.9983
nhr-184_XIL01060_20150426_0002_S1	XIL01060	nhr-184	manual,Qdivided	NA	NA
nhr-187_XIL0712_20141115_0002_S1	XIL0712	nhr-187	auto	0.9978	0.9979
nhr-188_XIL0838_20150111_0002_S1	XIL0838	nhr-188	auto	0.9979	0.9979
nhr-188_XIL0839_20150109_0002_S1	XIL0839	nhr-188	auto	0.9978	0.9979
nhr-189_XIL01121_20150417_0002_S1	XIL01121	nhr-189	auto	0.9971	0.9982
nhr-189_XIL01122_20150425_0001_S1	XIL01122	nhr-189	manual,Qdivided	NA	NA
nhr-192_XIL0842_20150115_0002_S1	XIL0842	nhr-192	auto	0.9982	0.998
nhr-192_XIL0843_20150111_0002_S1	XIL0843	nhr-192	manual,Qdivided	NA	NA
nhr-2_RW11626_20140709_0002_S1	RW11626	nhr-2	auto	0.9973	0.9976
nhr-2_SD1551_20141013_0002_S1	SD1551	nhr-2	auto	0.9984	0.9984
nhr-201_XIL01115_20150418_0001_S1	XIL01115	nhr-201	auto	0.996	0.9963
nhr-201_XIL01115_20190930_0001_S1	XIL01115	nhr-201	auto	0.9978	0.9977
nhr-201_XIL01115_20190930_0003_S1	XIL01115	nhr-201	auto	0.9978	0.9979
nhr-202_XIL0482_20140513_0001_S1	XIL0482	nhr-202	auto	0.9982	0.9982
nhr-206_XIL0541_20140609_0001_S1	XIL0541	nhr-206	manual,RAPCATtraining	NA	NA
nhr-206_XIL0604_20140708_0001_S1	XIL0604	nhr-206	manual,RAPCATtraining	NA	NA
nhr-207_XIL0812_20141226_0001_S1	XIL0812	nhr-207	auto	0.9984	0.9985
nhr-207_XIL0813_20141226_0001_S1	XIL0813	nhr-207	auto	0.9983	0.9984
nhr-209_XIL0743_20141214_0002_S1	XIL0743	nhr-209	manual,Qdivided	NA	NA
nhr-210_XIL0532_20140611_0001_S1	XIL0532	nhr-210	auto	0.9983	0.9985
nhr-211_XIL0721_20141130_0001_S1	XIL0721	nhr-211	auto	0.998	0.9981
nhr-214b_XIL0658_20150121_0001_S1	XIL0658	nhr-214	auto	0.9976	0.9978
nhr-214b_XIL0679_20141011_0002_S1	XIL0679	nhr-214	auto	0.9977	0.9979
nhr-216_XIL0519_20140607_0002_S1	XIL0519	nhr-216	manual,RAPCATtraining	NA	NA
nhr-22_XIL0641_20141107_0001_S1	XIL0641	nhr-22	auto	0.9969	0.9969
nhr-222_XIL0644_20140829_0002_S1	XIL0644	nhr-222	auto	0.9982	0.9981
nhr-222_XIL0645_20140830_0002_S1	XIL0645	nhr-222	manual,WAC<0.995	0.9978	0.9975
nhr-226_XIL01146_20150525_0003_S1	XIL01146	nhr-226	auto	0.9982	0.9981
nhr-228_XIL0526_20140605_0002_S1	XIL0526	nhr-228	manual,RAPCATtraining	NA	NA
nhr-228_XIL0592_20140718_0001_S1	XIL0592	nhr-228	manual,RAPCATtraining	NA	NA
nhr-228_XIL0592_20141028_0002_S1	XIL0592	nhr-228	manual,Qdivided	NA	NA
nhr-23_RW10429_20140920_0001_S1	RW10429	nhr-23	auto	0.9982	0.9983
nhr-230_XIL0866_20150106_0001_S1	XIL0866	nhr-230	auto	0.9981	0.9982
nhr-230_XIL0901_20150131_0002_S1	XIL0901	nhr-230	auto	0.998	0.9982
nhr-230_XIL0902_20150201_0002_S1	XIL0902	nhr-230	auto	0.9981	0.9982
nhr-231_XIL01076_20150407_0002_S1	XIL01076	nhr-231	auto	0.9978	0.9977
nhr-231_XIL0787_20141210_0001_S1	XIL0787	nhr-231	auto	0.998	0.998
nhr-231_XIL0976_20150321_0002_S1	XIL0976	nhr-231	auto	0.9974	0.9975
nhr-237_XIL0595_20140707_0001_S1	XIL0595	nhr-237	auto	0.9982	0.9983
nhr-245_XIL01072_20150429_0001_S1	XIL01072	nhr-245	auto	0.9971	0.9973
nhr-250_XIL0965_20150317_0001_S1	XIL0965	nhr-250	auto	0.998	0.998
nhr-255_XIL0784_20141213_0002_S1	XIL0784	nhr-255	auto	0.998	0.998
nhr-256_XIL0944_20150305_0002_S1	XIL0944	nhr-256	auto	0.9979	0.9976
nhr-258_XIL0439_20140506_0001_S1	XIL0439	nhr-258	manual,Qdivided	NA	NA
nhr-25b_XIL0140_20140320_0001_S1	XIL0140	nhr-25	manual,RAPCATtraining	NA	NA
nhr-26_XIL0513_20140603_0001_S1	XIL0513	nhr-26	manual,RAPCATtraining	NA	NA
nhr-26_XIL0540_20140611_0002_S1	XIL0540	nhr-26	manual,RAPCATtraining	NA	NA
nhr-260_XIL0882_20150119_0001_S1	XIL0882	nhr-260	auto	0.998	0.998
nhr-260_XIL0882_20150119_0002_S1	XIL0882	nhr-260	auto	0.9983	0.9983
nhr-261_XIL0927_20150130_0001_S1	XIL0927	nhr-261	auto	0.9975	0.9977
nhr-261_XIL0928_20150124_0002_S1	XIL0928	nhr-261	manual,WAC<0.995	0.8957	0.9263
nhr-270_XIL0571_20140627_0001_S1	XIL0571	nhr-270	manual,RAPCATtraining	NA	NA
nhr-270_XIL0572_20140702_0001_S1	XIL0572	nhr-270	manual,RAPCATtraining	NA	NA
nhr-277_XIL0890_20150127_0002_S1	XIL0890	nhr-277	auto	0.997	0.9973
nhr-277_XIL0891_20150128_0001_S1	XIL0891	nhr-277	auto	0.9975	0.9976
nhr-3_XIL0512_20140531_0002_S1	XIL0512	nhr-3	auto	0.997	0.9972
nhr-3_XIL0575_20140701_0001_S1	XIL0575	nhr-3	auto	0.9983	0.9983
nhr-31_XIL01085_20150405_0002_S1	XIL01085	nhr-31	auto	0.9979	0.9979
nhr-31_XIL0973_20150319_0002_S1	XIL0973	nhr-31	auto	0.9978	0.9979
nhr-32_XIL01062_20150425_0001_S1	XIL01062	nhr-32	manual,WAC<0.995	0.9017	0.9172
nhr-32_XIL01063_20150405_0002_S1	XIL01063	nhr-32	auto	0.9981	0.9981
nhr-34_XIL9129_20191003_0001_S1	XIL9129	nhr-34	auto	0.9974	0.9976
nhr-34_XIL9129_20191003_0002_S1	XIL9129	nhr-34	auto	0.9981	0.9981
nhr-34a_RW11450_20131226_0001_S1	RW11450	nhr-34	manual,RAPCATtraining	NA	NA
nhr-35_RW11593_20140716_0001_S1	RW11593	nhr-35	auto	0.9972	0.9973
nhr-36_XIL0840_20150122_0002_S1	XIL0840	nhr-36	auto	0.9978	0.9979
nhr-36_XIL0841_20150114_0002_S1	XIL0841	nhr-36	manual,Qdivided	NA	NA
nhr-38_XIL0488_20140526_0002_S1	XIL0488	nhr-38	manual,RAPCATtraining	NA	NA
nhr-38_XIL0489_20140520_0001_S1	XIL0489	nhr-38	auto	0.9977	0.9974
nhr-38_XIL0511_20140605_0002_S1	XIL0511	nhr-38	manual,Qdivided	NA	NA
nhr-4_RW11024_20141010_0001_S1	RW11024	nhr-4	auto	0.9982	0.9983
nhr-4_RW11025_20131010_0001_S1	RW11025	nhr-4	auto	0.9978	0.9978
nhr-40_XIL0850_20150106_0001_S1	XIL0850	nhr-40	auto	0.9982	0.9982
nhr-41_XIL01148_20150512_0001_S1	XIL01148	nhr-41	auto	0.9979	0.9979
nhr-42_XIL0591_20140715_0001_S1	XIL0591	nhr-42	manual,Qdivided	NA	NA
nhr-43_XIL0419_20140331_0001_S1	XIL0419	nhr-43	auto	0.9983	0.9983
nhr-43_XIL0419_20140331_0002_S1	XIL0419	nhr-43	auto	0.998	0.9981
nhr-44_XIL0528_20140602_0002_S1	XIL0528	nhr-44	manual,RAPCATtraining	NA	NA
nhr-44_XIL0631_20140819_0001_S1	XIL0631	nhr-44	manual,RAPCATtraining	NA	NA
nhr-45_XIL0880_20150110_0002_S1	XIL0880	nhr-45	auto	0.9965	0.9968
nhr-45_XIL0881_20150113_0002_S1	XIL0881	nhr-45	auto	0.9972	0.9974
nhr-46_RW11172_20130924_0001_S1	RW11172	nhr-46	auto	0.9983	0.9984
nhr-46_RW11173_20131014_0003_S1	RW11173	nhr-46	manual,RAPCATtraining	NA	NA
nhr-47_RW11528_20131220_0001_S1	RW11528	nhr-47	auto	0.9986	0.9986
nhr-48_XIL01103_20150510_0002_S1	XIL01103	nhr-48	auto	0.9983	0.9983
nhr-49_RW10928_20140723_0002_S1	RW10928	nhr-49	manual,RAPCATtraining	NA	NA
nhr-49_RW10929_20140722_0002_S1	RW10929	nhr-49	manual,RAPCATtraining	NA	NA
nhr-5_XIL0598_20140812_0002_S1	XIL0598	nhr-5	manual,RAPCATtraining	NA	NA
nhr-5_XIL0599_20141022_0002_S1	XIL0599	nhr-5	manual,RAPCATtraining	NA	NA
nhr-51_XIL01057_20150402_0001_S1	XIL01057	nhr-51	auto	0.9976	0.9977
nhr-51_XIL01136_20150524_0002_S1	XIL01136	nhr-51	auto	0.9979	0.998
nhr-52_XIL01079_20150404_0002_S1	XIL01079	nhr-52	auto	0.9966	0.9969
nhr-53_XIL0775_20141210_0002_S1	XIL0775	nhr-53	auto	0.9977	0.9978
nhr-53_XIL0776_20141230_0002_S1	XIL0776	nhr-53	manual,RAPCATtraining	NA	NA
nhr-53_XIL0777_20150511_0002_S1	XIL0777	nhr-53	auto	0.9964	0.9967
nhr-55_XIL0702_20141015_0001_S1	XIL0702	nhr-55	manual,RAPCATtraining	NA	NA
nhr-56_XIL01102_20150415_0001_S1	XIL01102	nhr-56	manual,Qdivided	NA	NA
nhr-57_RW10514_20130806_0002_S1	RW10514	nhr-57	auto	0.9982	0.9983
nhr-57_RW10516_20130807_0002_S1	RW10516	nhr-57	manual,RAPCATtraining	NA	NA
nhr-57_RW10518_20131007_0001_S1	RW10518	nhr-57	auto	0.9983	0.9984
nhr-57_RW10520_20131012_0001_S1	RW10520	nhr-57	auto	0.9984	0.9984
nhr-58b_XIL0788_20141216_0002_S1	XIL0788	nhr-58	manual,RAPCATtraining	NA	NA
nhr-58b_XIL0974_20150322_0001_S1	XIL0974	nhr-58	auto	0.9974	0.9975
nhr-58b_XIL0975_20150320_0001_S1	XIL0975	nhr-58	auto	0.9981	0.9982
nhr-59_XIL0567_20140703_0001_S1	XIL0567	nhr-59	manual,RAPCATtraining	NA	NA
nhr-60_XIL0630_20140819_0001_S1	XIL0630	nhr-60	manual,Qdivided	NA	NA
nhr-60_XIL0642_20140829_0001_S1	XIL0642	nhr-60	auto	0.9978	0.998
nhr-62_XIL0899_20150129_0002_S1	XIL0899	nhr-62	auto	0.9973	0.9975
nhr-63_XIL0459_20140506_0002_S1	XIL0459	nhr-63	manual,RAPCATtraining	NA	NA
nhr-63_XIL0460_20140730_0002_S1	XIL0460	nhr-63	manual,RAPCATtraining	NA	NA
nhr-64_RW11514_20140724_0002_S1	RW11514	nhr-64	manual,WAC<0.995	0.9958	0.9124
nhr-65a_XIL01149_20150516_0002_S1	XIL01149	nhr-65	auto	0.9977	0.9978
nhr-65a_XIL01150_20150511_0002_S1	XIL01150	nhr-65	auto	0.9983	0.9983
nhr-66_XIL0745_20141211_0001_S1	XIL0745	nhr-66	auto	0.9981	0.9982
nhr-67_RW10684_20140903_0001_S1	RW10684	nhr-67	autoandmanualexained	0.9977	0.9977
nhr-67_RW11478_20130515_0002_S1	RW11478	nhr-67	manual,RAPCATtraining	NA	NA
nhr-67_XIL9127_20191029_0001_S1	XIL9127	nhr-67	autoandmanualexained	0.9978	0.9979
nhr-67_XIL9127_20191029_0003_S1	XIL9127	nhr-67	autoandmanualexained	0.9978	0.9974
nhr-68_RW10507_20131010_0003_S1	RW10507	nhr-68	auto	0.9978	0.9978
nhr-68_RW10508_20130805_0001_S1	RW10508	nhr-68	manual,RAPCATtraining	NA	NA
nhr-68_RW10508_20130805_0002_S1	RW10508	nhr-68	manual,RAPCATtraining	NA	NA
nhr-69_RW10656_20131219_0001_S1	RW10656	nhr-69	manual,RAPCATtraining	NA	NA
nhr-69_RW10657_20130430_0001_S1	RW10657	nhr-69	auto	0.9985	0.9985
nhr-69_RW10657_20130505_0001_S1	RW10657	nhr-69	auto	0.9973	0.9974
nhr-6b_XIL0207_20140729_0001_S1	XIL0207	nhr-6	manual,Qdivided	NA	NA
nhr-7_XIL0876_20150109_0001_S1	XIL0876	nhr-7	auto	0.998	0.9981
nhr-70_XIL01070_20150516_0001_S1	XIL01070	nhr-70	auto	0.9978	0.9978
nhr-71_RW10985_20130825_0001_S1	RW10985	nhr-71	manual,RAPCATtraining	NA	NA
nhr-71_SD1711_20131113_0001_S1	SD1711	nhr-71	manual,RAPCATtraining	NA	NA
nhr-73_XIL01100_20150415_0002_S1	XIL01100	nhr-73	auto	0.9975	0.9975
nhr-74_XIL0709_20141023_0001_S1	XIL0709	nhr-74	manual,Qdivided	NA	NA
nhr-79_RW10548_20130606_0003_S1	RW10548	nhr-79	auto	0.9983	0.9983
nhr-79_RW10549_20131011_0001_S1	RW10549	nhr-79	manual,RAPCATtraining	NA	NA
nhr-8_XIL0353_20140329_0001_S1	XIL0353	nhr-8	auto	0.998	0.9978
nhr-80_XIL0627_20140820_0002_S1	XIL0627	nhr-80	manual,Qdivided	NA	NA
nhr-81_XIL0648_20140823_0002_S1	XIL0648	nhr-81	auto	0.9982	0.9983
nhr-86_XIL0556_20140628_0002_S1	XIL0556	nhr-86	auto	0.9978	0.9978
nhr-86_XIL0602_20140816_0002_S1	XIL0602	nhr-86	auto	0.9987	0.9987
nhr-92_XIL0629_20140816_0001_S1	XIL0629	nhr-92	auto	0.9986	0.9986
nhr-98_XIL0542_20140613_0001_S1	XIL0542	nhr-98	auto	0.9982	0.9982
nob-1_SD1635_20140415_0002_S1	SD1635	nob-1	manual,RAPCATtraining	NA	NA
npax-1_XIL0574_20140701_0002_S1	XIL0574	npax-1	auto	0.9984	0.9985
npax-3_XIL0573_20140704_0002_S1	XIL0573	npax-3	auto	0.9983	0.9983
npax-4_XIL0825_20141229_0002_S1	XIL0825	npax-4	auto	0.9974	0.9975
ntl-2c_XIL0457_20140423_0001_S1	XIL0457	ntl-2	manual,RAPCATtraining	NA	NA
nurf-1_RW10923_20140722_0001_S1	RW10923	nurf-1	auto	0.9981	0.9981
odd-1_XIL0349_20140307_0001_S1	XIL0349	odd-1	manual,RAPCATtraining	NA	NA
oma-1_XIL0320_20140306_0001_S1	XIL0320	oma-1	auto	0.9985	0.9986
pag-3_XIL0233_20140728_0001_S1	XIL0233	pag-3	manual,Qdivided	NA	NA
pag-3_XIL0233_20140728_0002_S1	XIL0233	pag-3	auto	0.9976	0.9977
pag-3_XIL0263_20140316_0001_S1	XIL0263	pag-3	manual,Qdivided	NA	NA
pal-1_SD1549_20140415_0002_S1	SD1549	pal-1	manual,RAPCATtraining	NA	NA
pax-1_XIL248_20161009_001_S1	XIL248	pax-1	auto	0.9112	0.9968
pax-3_RW10644_20131028_0001_S1	RW10644	pax-3	manual,RAPCATtraining	NA	NA
pax-3_RW10645_20130419_0001_S1	RW10645	pax-3	manual,RAPCATtraining	NA	NA
pax-3_RW10645_20131022_0001_S1	RW10645	pax-3	autoandmanualexained	0.9985	0.9984
pax-3_RW10646_20131023_0002_S1	RW10646	pax-3	manual,WAC<0.995	NA	NA
pbrm-1_RW11149_20141119_0001_S1	RW11149	pbrm-1	auto	0.9977	0.9978
pbrm-1b_SD1694_20140519_0002_S1	SD1694	pbrm-1	manual,Qdivided	NA	NA
peb-1_XIL0576_20140627_0001_S1	XIL0576	peb-1	auto	0.9981	0.9981
peb-1_XIL0576_20140627_0002_S1	XIL0576	peb-1	manual,Qdivided	NA	NA
pes-1_XIL9172_20210126_0003_S1	XIL9172	pes-1	auto	0.9975	0.9975
pha-2_RW11852_20141120_0002_S1	RW11852	pha-2	auto	0.9984	0.9984
pha-4_SD1345_20130113_0003_S1	SD1345	pha-4	manual,WAC<0.995	0.9635	0.9499
php-3_XIL0303_20140326_0002_S1	XIL0303	php-3	auto	0.9977	0.9978
pos-1_XIL0924_20150130_0001_S1	XIL0924	pos-1	manual,Qdivided	NA	NA
pqm-1_XIL0926_20150205_0001_S1	XIL0926	pqm-1	auto	0.9974	0.9975
pqm-1_XIL0926_20150430_0002_S1	XIL0926	pqm-1	auto	0.9973	0.9974
pqn-21_RW11791_20141016_0001_S1	RW11791	pqn-21	autoandmanualexained	0.9979	0.998
pqn-21_RW11797_20131220_0001_S1	RW11797	pqn-21	manual,RAPCATtraining	NA	NA
pqn-21_XIL232_20160922_001_S1	XIL232	pqn-21	autoandmanualexained	0.9964	0.9968
pqn-75_RW11040_20131110_0001_S1	RW11040	pqn-75	auto	0.9981	0.9982
pqn-75_RW11041_20131110_0001_S1	RW11041	pqn-75	manual,Qdivided	NA	NA
pros-1_OP500_20230512_0003_S1	OP500	pros-1	auto	0.9976
pros-1_XIL01059_20150402_0001_S1	XIL01059	pros-1	auto	0.998	0.998
pros-1_XIL0715_20141111_0001_S1	XIL0715	pros-1	auto	0.9983	0.9984
R02D3.7_RW10796_20130721_0003_S1	RW10796	R02D3.7	manual,RAPCATtraining	NA	NA
R02D3.7_RW11460_20131122_0001_S1	RW11460	R02D3.7	manual,RAPCATtraining	NA	NA
R02D3.7_SD1673_20131114_0001_S1	SD1673	R02D3.7	auto	0.9981	0.9982
R04A9.5_RW11433_20140910_0002_S1	RW11433	ceh-93	manual,Qdivided	NA	NA
R05D3.3_XIL0746_20141220_0002_S1	XIL0746	R05D3.3	manual,Qdivided	NA	NA
R05D3.3_XIL0746_20191210_0001_S1	XIL0746	R05D3.3	autoandmanualexained	0.9984	0.9984
R05D3.3_XIL0746_20191210_0002_S1	XIL0746	R05D3.3	autoandmanualexained	0.9984	0.9985
R05D3.6_RW10251_20140619_0002_S1	RW10251	R05D3.6	manual,Qdivided	NA	NA
R06F6.6_RW10961_20130809_0001_S1	RW10961	ceh-62	manual,RAPCATtraining	NA	NA
R09H10.3_SD1509_20140430_0001_S1	SD1509	R09H10.3	auto	0.9981	0.9982
R10E4.11_XIL01167_20150520_0001_S1	XIL01167	R10E4.11	auto	0.9972	0.9974
R11H6.5_XIL0821_20141229_0002_S1	XIL0821	R11H6.5	manual,Qdivided	NA	NA
R11H6.5_XIL0822_20150117_0002_S1	XIL0822	R11H6.5	manual,Qdivided	NA	NA
R144.3_RW10881_20140104_0001_S1	RW10881	R144.3	manual,RAPCATtraining	NA	NA
R144.3_SD1675_20131115_0001_S1	SD1675	R144.3	manual,RAPCATtraining	NA	NA
R151.8_RW11601_20140312_0002_S1	RW11601	R151.8	manual,Qdivided	NA	NA
rabs-5_XIL0873_20150108_0002_S1	XIL0873	rabs-5	auto	0.997	0.997
rabx-5_XIL0608_20140714_0002_S1	XIL0608	rabx-5	manual,RAPCATtraining	NA	NA
rad-26_RW10569_20140621_0001_S1	RW10569	rad-26	manual,RAPCATtraining	NA	NA
rad-26_RW10570_20140620_0001_S1	RW10570	rad-26	manual,RAPCATtraining	NA	NA
ref-1_RW10691_20130425_0001_S1	RW10691	ref-1	manual,RAPCATtraining	NA	NA
ref-1_RW10691_20130807_0001_S1	RW10691	ref-1	autoandmanualexained	0.9983	0.9983
ref-1_RW11510_20130929_0001_S1	RW11510	ref-1	autoandmanualexained	0.9975	0.9975
ref-1_RW11510_20130929_0002_S1	RW11510	ref-1	manual,RAPCATtraining	NA	NA
ref-1_RW11510_20130929_0003_S1	RW11510	ref-1	autoandmanualexained	0.9981	0.9982
ref-2_RW10631_20140902_0001_S1	RW10631	ref-2	autoandmanualexained	0.9984	0.9985
repo-1_RW11152_20131231_0001_S1	RW11152	repo-1	manual,RAPCATtraining	NA	NA
rnf-113_RW10947_20141009_0002_S1	RW10947	rnf-113	manual,RAPCATtraining	NA	NA
rnf-113_RW10948_20130421_0001_S1	RW10948	rnf-113	auto	0.998	0.998
rnf-113_RW10948_20140222_0001_S1	RW10948	rnf-113	manual,RAPCATtraining	NA	NA
rnf-113_SD1698_20140512_0002_S1	SD1698	rnf-113	auto	0.9985	0.9985
rnt-1_XIL0188_20140104_0001_S1	XIL0188	rnt-1	manual,RAPCATtraining	NA	NA
rnt-1_XIL0189_20141110_0002_S1	XIL0189	rnt-1	auto	0.996	0.9958
saeg-2_RW10608_20131228_0001_S1	RW10608	saeg-2	autoandmanualexained	0.9974	0.9973
saeg-2_RW10683_20130518_0001_S1	RW10683	saeg-2	autoandmanualexained	0.9976	0.9977
saeg-2_RW10683_20130518_0003_S1	RW10683	saeg-2	autoandmanualexained	0.9984	0.9984
saeg-2_XIL231_20160919_001_S1	XIL231	saeg-2	autoandmanualexained	0.9968	0.997
saeg-2_XIL9152_20200108_0002_S1	XIL9152	saeg-2	autoandmanualexained	0.9967	0.9965
saeg-2_XIL9152_20200108_0003_S1	XIL9152	saeg-2	autoandmanualexained	0.9966	0.9968
sbp-1_XIL0201_20140326_0002_S1	XIL0201	sbp-1	manual,RAPCATtraining	NA	NA
sbp-1_XIL0202_20140804_0001_S1	XIL0202	sbp-1	manual,RAPCATtraining	NA	NA
sdc-1_XIL0485_20140528_0002_S1	XIL0485	sdc-1	manual,RAPCATtraining	NA	NA
sdc-1_XIL0486_20140524_0002_S1	XIL0486	sdc-1	auto	0.9975	0.9976
sdc-2_RW10648_20140905_0002_S1	RW10648	sdc-2	auto	0.9987	0.9988
sdc-3_XIL0713_20141110_0001_S1	XIL0713	sdc-3	auto	0.9964	0.9965
sdz-38_RW10761_20140916_0001_S1	RW10761	sdz-38	manual,Qdivided	NA	NA
sdz-38_RW10784_20140512_0001_S1	RW10784	sdz-38	manual,Qdivided	NA	NA
sea-1_RW10495_20130820_0001_S1	RW10495	sea-1	manual,RAPCATtraining	NA	NA
sea-1_RW10495_20130820_0002_S1	RW10495	sea-1	manual,RAPCATtraining	NA	NA
sem-2_XIL0147_20140920_0001_S1	XIL0147	sem-2	manual,RAPCATtraining	NA	NA
sem-2_XIL0153_20140120_0001_S1	XIL0153	sem-2	manual,RAPCATtraining	NA	NA
sem-4_RW10466_20141127_0003_S1	RW10466	sem-4	auto	0.9953	0.9955
set-16_RW11107_20140520_0002_S1	RW11107	set-16	auto	0.998	0.998
set-17_XIL0554_20140626_0002_S1	XIL0554	set-17	auto	0.9979	0.998
set-9_XIL0339_20140307_0001_S1	XIL0339	set-9	manual,RAPCATtraining	NA	NA
sex-1_RW11612_20140507_0002_S1	RW11612	sex-1	manual,RAPCATtraining	NA	NA
sknr-1_XIL0844_20150110_0001_S1	XIL0844	sknr-1	auto	0.9973	0.9975
sknr-1_XIL0845_20150106_0002_S1	XIL0845	sknr-1	auto	0.9985	0.9986
slr-2_XIL0724_20141113_0001_S1	XIL0724	slr-2	auto	0.9982	0.9983
slr-2_XIL0724_20141113_0002_S1	XIL0724	slr-2	auto	0.9969	0.997
slr-2a_XIL0466_20140506_0001_S1	XIL0466	slr-2	manual,RAPCATtraining	NA	NA
slr-2a_XIL0466_20140506_0002_S1	XIL0466	slr-2	auto	0.997	0.9971
sma-3_XIL0198_20140213_0001_S1	XIL0198	sma-3	auto	0.9976	0.9977
sma-3_XIL9137_20191111_0001_S1	XIL9137	sma-3	auto	0.998	0.9981
sma-3_XIL9137_20191213_0002_S1	XIL9137	sma-3	auto	0.9978	0.9979
sma-9_XIL226_20160919_S1	XIL226	sma-9	manual,WAC<0.995	0.8947	0.899
sma-9g_RW10716_20130724_0001_S1	RW10716	sma-9	manual,Qdivided	NA	NA
sma-9g_RW10716_20130724_0003_S1	RW10716	sma-9	manual,RAPCATtraining	NA	NA
sma-9k_RW10698_20130923_0003_S1	RW10698	sma-9	manual,RAPCATtraining	NA	NA
sma-9k_RW10699_20130725_0003_S1	RW10699	sma-9	manual,RAPCATtraining	NA	NA
snfc-5_XIL0497_20140524_0001_S1	XIL0497	snfc-5	manual,RAPCATtraining	NA	NA
snfc-5_XIL0498_20140520_0001_S1	XIL0498	snfc-5	auto	0.9982	0.9983
snu-23_OP528_20190717_0001_S1	OP528	snu-23	auto	0.9964	0.9952
snu-23_OP528_20190717_0002_S1	OP528	snu-23	auto	0.8682	0.9951
somi-1a_RW10662_20130916_0003_S1	RW10662	somi-1	auto	0.9982	0.9982
somi-1b_SD1640_20140108_0001_S1	SD1640	somi-1	manual,RAPCATtraining	NA	NA
somi-1b_XIL0570_20140625_0001_S1	XIL0570	somi-1	manual,RAPCATtraining	NA	NA
sox-2b_RW11425_20130316_0002_S1	RW11425	sox-2	auto	0.9976	0.9977
sox-2b_RW11425_20130316_0004_S1	RW11425	sox-2	auto	0.9978	0.9979
sox-3_XIL068_20131029_0001_S1	XIL068	sox-3	auto	0.9986	0.9986
sox-3_XIL068_20131221_0002_S1	XIL068	sox-3	manual,RAPCATtraining	NA	NA
sox-3_XIL069_20131121_0001_S1	XIL069	sox-3	manual,RAPCATtraining	NA	NA
sox-4_XIL0296_20140815_0001_S1	XIL0296	sox-4	auto	0.9975	0.9976
spr-1_RW10797_20140314_0001_S1	RW10797	spr-1	auto	0.9976	0.9977
spr-3a_XIL01021_20150401_0002_S1	XIL01021	spr-3	auto	0.998	0.9981
spr-4_RW11771_20130910_0002_S1	RW11771	spr-4	auto	0.9983	0.9983
sptf-1b_SD1637_20140329_0001_S1	SD1637	sptf-1	auto	0.9984	0.9982
sptf-2_XIL0237_20140227_0001_S1	XIL0237	sptf-2	manual,Qdivided	NA	NA
sptf-2_XIL0255_20140729_0001_S1	XIL0255	sptf-2	auto	0.9979	0.9979
sup-37_RW10430_20141107_0001_S1	RW10430	sup-37	auto	0.9983	0.9984
sup-37_RW10431_20131126_0001_S1	RW10431	sup-37	manual,RAPCATtraining	NA	NA
sup-37_XIL9119_20190919_0001_S1	XIL9119	sup-37	auto	0.9969	0.997
swsn-1_XIL0161_20140217_0002_S1	XIL0161	swsn-1	manual,RAPCATtraining	NA	NA
swsn-3_XIL0118_20140911_0002_S1	XIL0118	swsn-3	auto	0.9983	0.9984
swsn-3_XIL0119_20140218_0002_S1	XIL0119	swsn-3	manual,RAPCATtraining	NA	NA
swsn-7_RW10189_20141013_0002_S1	RW10189	swsn-7	manual,RAPCATtraining	NA	NA
swsn-7_SD1588_20140428_0002_S1	SD1588	swsn-7	manual,RAPCATtraining	NA	NA
syd-9a_XIL0299_20140824_0001_S1	XIL0299	syd-9	autoandmanualexained	0.9986	0.9987
syp-6_XIL034_20140918_0001_S1	XIL034	syp-6	manual,RAPCATtraining	NA	NA
syp-6_XIL034_20140918_0002_S1	XIL034	syp-6	auto	0.9977	0.9979
T06G6.5_XIL01175_20150522_0001_S1	XIL01175	T06G6.5	auto	0.9962	0.9963
T06G6.5_XIL01176_20150522_0002_S1	XIL01176	T06G6.5	manual,Qdivided	NA	NA
T07D10.3_XIL0966_20150316_0002_S1	XIL0966	T07D10.3	auto	0.9982	0.9983
T07D10.3_XIL0967_20150317_0001_S1	XIL0967	T07D10.3	auto	0.9979	0.9979
T07F8.4_RW11724_20140416_0002_S1	RW11724	T07F8.4	manual,Qdivided	NA	NA
T08G5.7_RW11640_20140403_0001_S1	RW11640	T08G5.7	manual,RAPCATtraining	NA	NA
T08G5.7_RW11642_20140102_0002_S1	RW11642	T08G5.7	manual,RAPCATtraining	NA	NA
T10D4.6_XIL0809_20141230_0001_S1	XIL0809	T10D4.6	auto	0.9978	0.9979
T11G6.8_XIL0104_20131212_0001_S1	XIL0104	rbm-22	manual,RAPCATtraining	NA	NA
T11G6.8_XIL092_20131211_0002_S1	XIL092	rbm-22	auto	0.9981	0.9982
T20F7.1_RW11015_20140105_0002_S1	RW11015	T20F7.1	manual,RAPCATtraining	NA	NA
T20F7.1_SD1792_20131204_0002_S1	SD1792	T20F7.1	manual,RAPCATtraining	NA	NA
T22C8.3_RW10526_20130905_0003_S1	RW10526	T22C8.3	auto	0.998	0.998
T22C8.4_RW10498_20140628_0002_S1	RW10498	T22C8.4	autoandmanualexained	0.9986	0.9986
T24D3.1_SD1337_20140411_0002_S1	SD1337	med-1	manual,Qdivided	NA	NA
T26A5.8_RW10573_20140630_0002_S1	RW10573	T26A5.8	manual,Qdivided	NA	NA
T26A5.8_RW10574_20140621_0001_S1	RW10574	T26A5.8	auto	0.9981	0.9981
T26A8.4_RW11205_20140913_0002_S1	RW11205	T26A8.4	auto	0.9981	0.9982
tab-1_XIL0194_20140324_0001_S1	XIL0194	tab-1	manual,RAPCATtraining	NA	NA
taf-5_XIL0453_20140820_0002_S1	XIL0453	taf-5	manual,RAPCATtraining	NA	NA
tag-146_RW11790_20140412_0001_S1	RW11790	let-391	manual,Qdivided	NA	NA
tag-153a_XIL01163_20150521_0002_S1	XIL01163	tag-153	auto	0.9983	0.9983
tag-233_XIL0792_20141210_0002_S1	XIL0792	dhhc-14	auto	0.9979	0.9979
tag-295_RW11179_20130512_0002_S1	RW11179	nfya-1	manual,RAPCATtraining	NA	NA
tag-97_RW11748_20140723_0002_S1	RW11748	svh-5	manual,Qdivided	NA	NA
tag-97_RW11806_20141125_0002_S1	RW11806	svh-5	auto	0.8461	0.9973
tbx-11_RW10216_20130831_0001_S1	RW10216	tbx-11	auto	0.9977	0.9978
tbx-11_RW10237_20130830_0001_S1	RW10237	tbx-11	auto	0.9982	0.9983
tbx-2_XIL037_20140304_0002_S1	XIL037	tbx-2	manual,RAPCATtraining	NA	NA
tbx-35_RW10306_20140616_0001_S1	RW10306	tbx-35	auto	0.9985	0.9986
tbx-36_XIL0972_20150326_0002_S1	XIL0972	tbx-36	auto	0.9973	0.9974
tbx-38_RW10264_20130524_0003_S1	RW10264	tbx-38	auto	0.9979	0.998
tbx-39_XIL0868_20150111_0001_S1	XIL0868	tbx-39	auto	0.998	0.9981
tbx-41_XIL0623_20140719_0001_S1	XIL0623	tbx-41	auto	0.9979	0.998
tbx-8_RW10265_20130726_0003_S1	RW10265	tbx-8	manual,RAPCATtraining	NA	NA
tbx-8_RW10265_20140620_0002_S1	RW10265	tbx-8	autoandmanualexained	0.9974	0.9973
tbx-9_RW10375_20130822_0003_S1	RW10375	tbx-9	manual,RAPCATtraining	NA	NA
tbx-9_RW10375_20140517_0002_S1	RW10375	tbx-9	manual,RAPCATtraining	NA	NA
tlp-1_RW10681_20140912_0002_S1	RW10681	tlp-1	autoandmanualexained	0.9985	0.9985
tlp-1_SD1641_20140417_0001_S1	SD1641	tlp-1	manual,RAPCATtraining	NA	NA
tlp-1_XIL949_20220618_0003_S1	XIL949	tlp-1	manual,WAC<0.995	NA	NA
tra-1b_XIL0176_20140218_0002_S1	XIL0176	tra-1	manual,RAPCATtraining	NA	NA
tra-1b_XIL0177_20140105_0002_S1	XIL0177	tra-1	manual,RAPCATtraining	NA	NA
ttx-3_RW10483_20140622_0003_S1	RW10483	ttx-3	auto	0.9984	0.9983
ttx-3_RW10484_20140622_0001_S1	RW10484	ttx-3	auto	0.9977	0.9979
uaf-2_XIL056_20141126_0001_S1	XIL056	uaf-2	manual,RAPCATtraining	NA	NA
uaf-2_XIL06_20131130_0001_S1	XIL06	uaf-2	manual,RAPCATtraining	NA	NA
ubxn-1_XIL0131_20140226_0004_S1	XIL0131	ubxn-1	auto	0.9977	0.9978
unc-120_RW11435_20130510_0002_S1	RW11435	unc-120	auto	0.9156	0.9979
unc-130_OP77_20191111_0001_S1	OP77	unc-130	autoandmanualexained	0.9979	0.998
unc-3_XIL01025_20150408_0001_S1	XIL01025	unc-3	manual,Qdivided	NA	NA
unc-3_XIL01026_20150330_0002_S1	XIL01026	unc-3	auto	0.9975	0.9976
unc-30_OP395_20230526_0015_S1	OP395	unc-30	auto	0.9978
unc-39_OP186_20201118_0002_S1	OP186	unc-39	autoandmanualexained	0.9987	0.9987
unc-39_OP186_20201118_0003_S1	OP186	unc-39	autoandmanualexained	0.9981	0.9981
unc-39_SD1636_20131218_0002_S1	SD1636	unc-39	manual,RAPCATtraining	NA	NA
unc-42_XIL032_20131207_0002_S1	XIL032	unc-42	autoandmanualexained	0.9973	0.9975
unc-42_XIL032_20131228_0002_S1	XIL032	unc-42	autoandmanualexained	0.997	0.9972
unc-62_OP600_20230526_0007_S1	OP600	unc-62	manual,WAC<0.995	0.8382
unc-86_OP476_20230512_0002_S1	OP476	unc-86	auto	0.9973
unc-86_XIL2161_20190619_0006_S1	XIL2161	unc-86	manual,Qdivided	NA	NA
unc-86_XIL2161_20190619_0007_S1	XIL2161	unc-86	auto	0.9976	0.9976
vab-15_XIL99_20160422_0002_S1	XIL99	vab-15	manual,WAC<0.995	NA	NA
vab-15_XIL9132_20191006_0001_S1	XIL9132	vab-15	autoandmanualexained	0.9976	0.9976
vab-15_XIL9132_20191108_0001_S1	XIL9132	vab-15	autoandmanualexained	0.9982	0.9982
vab-15_XIL9132_20191108_0002_S1	XIL9132	vab-15	autoandmanualexained	0.9976	0.9966
vab-3_XIL0610_20140721_0002_S1	XIL0610	vab-3	auto	0.9979	0.998
vab-3_XIL0611_20140707_0001_S1	XIL0611	vab-3	manual,Qdivided	NA	NA
W03F9.2_RW10838_20130903_0004_S1	RW10838	W03F9.2	manual,RAPCATtraining	NA	NA
W03F9.2_RW10838_20131120_0001_S1	RW10838	W03F9.2	manual,RAPCATtraining	NA	NA
W03F9.2_SD1684_20131205_0002_S1	SD1684	W03F9.2	manual,RAPCATtraining	NA	NA
W04D2.4_XIL0818_20150411_0002_S1	XIL0818	W04D2.4	auto	0.9974	0.9975
wrm-1_RW10678_20140901_0002_S1	RW10678	wrm-1	auto	0.9984	0.9984
wrm-1_RW10680_20140309_0002_S1	RW10680	wrm-1	auto	0.9985	0.9985
xbp-1_XIL0914_20150126_0002_S1	XIL0914	xbp-1	auto	0.9972	0.9975
xbp-1_XIL0915_20150126_0001_S1	XIL0915	xbp-1	auto	0.9979	0.9981
xbp-1_XIL0915_20150529_0001_S1	XIL0915	xbp-1	auto	0.9975	0.9977
xnd-1_XIL0569_20140701_0001_S1	XIL0569	xnd-1	auto	0.9975	0.9977
Y106G6H.4_RW10531_20140610_0001_S1	RW10531	madf-10	auto	0.9982	0.9983
Y106G6H.4_RW10532_20140610_0001_S1	RW10532	madf-10	auto	0.9982	0.9982
Y17G7B.22_XIL0810_20141224_0001_S1	XIL0810	Y17G7B.22	auto	0.9971	0.9974
Y22D7AL.16_XIL0929_20150130_0001_S1	XIL0929	Y22D7AL.16	manual,Qdivided	NA	NA
Y22D7AL.16_XIL0929_20150430_0001_S1	XIL0929	Y22D7AL.16	auto	0.996	0.9962
Y22D7AL.16_XIL0930_20150124_0001_S1	XIL0930	Y22D7AL.16	auto	0.9972	0.9973
Y22D7AL.16_XIL0930_20150522_0001_S1	XIL0930	Y22D7AL.16	auto	0.9968	0.9972
Y41C4A.17_RW10410_20140719_0001_S1	RW10410	Y41C4A.17	auto	0.9983	0.9983
Y47G6A.7_XIL01008_20150331_0002_S1	XIL01008	Y47G6A.7	manual,Qdivided	NA	NA
Y47G6A.7_XIL01009_20150428_0001_S1	XIL01009	Y47G6A.7	auto	0.9979	0.998
Y47G6A.7_XIL0791_20150307_0001_S1	XIL0791	Y47G6A.7	manual,WAC<0.995	0.9211	0.9853
Y48C3A.20_XIL0674_20140922_0002_S1	XIL0674	Y48C3A.20	auto	0.9986	0.9986
Y48C3A.20_XIL0675_20141104_0001_S1	XIL0675	Y48C3A.20	auto	0.9982	0.9983
Y52B11A.9_SD1782_20140620_0002_S1	SD1782	dxbp-1	auto	0.9977	0.9979
Y53G8AR.9_XIL0443_20140424_0001_S1	XIL0443	Y53G8AR.9	manual,Qdivided	NA	NA
Y53G8AR.9_XIL237_20161122_2_S1	XIL237	Y53G8AR.9	autoandmanualexained	0.9965	0.9964
Y53G8AR.9_XIL933_20161122_S1	XIL933	Y53G8AR.9	autoandmanualexained	0.997	0.9973
Y53H1A.2_XIL0693_20141024_0001_S1	XIL0693	Y53H1A.2	auto	0.998	0.998
Y55F3AM.14_XIL0129_20131223_0001_S1	XIL0129	Y55F3AM.14	auto	0.9984	0.9985
Y55F3AM.14_XIL0129_20200109_0002_S1	XIL0129	Y55F3AM.14	auto	0.9978	0.9979
Y55F3AM.14_XIL0129_20200109_0003_S1	XIL0129	Y55F3AM.14	auto	0.9984	0.9985
Y55F3AM.6_XIL0917_20150123_0002_S1	XIL0917	lep-2	auto	0.998	0.998
Y56A3A.18_XIL0456_20140422_0002_S1	XIL0456	Y56A3A.18	manual,Qdivided	NA	NA
Y56A3A.18_XIL236_20160919_001_S1	XIL236	Y56A3A.18	manual,WAC<0.995	NA	NA
Y56A3A.18_XIL9115_20190924_0001_S1	XIL9115	Y56A3A.18	autoandmanualexained	0.9977	0.9978
Y5F2A.4_XIL0793_20141207_0002_S1	XIL0793	Y5F2A.4	auto	0.9979	0.9981
Y5F2A.4_XIL0794_20141207_0001_S1	XIL0794	Y5F2A.4	auto	0.9974	0.9973
Y67H2A.10_XIL0996_20150328_0002_S1	XIL0996	Y67H2A.10	auto	0.9977	0.9977
Y73E7A.2_XIL0703_20141029_0002_S1	XIL0703	aatf-1	manual,Qdivided	NA	NA
Y7A9D.1_XIL01000_20150327_0001_S1	XIL01000	Y7A9D.1	auto	0.9977	0.9977
Y7A9D.1_XIL01001_20150328_0002_S1	XIL01001	Y7A9D.1	auto	0.998	0.9981
zag-1_OP83_20230601_0016_S1	OP83	zag-1	auto	0.9976
ZC328.2_XIL0306_20140821_0002_S1	XIL0306	klu-2	auto	0.9969	0.997
zfh-2_RW12167_20230527_0013_S1	RW12167	zfh-2	auto	0.9978
zfp-1_XIL01055_20150513_0001_S1	XIL01055	zfp-1	autoandmanualexained	0.9969	0.9967
zfp-1_XIL01056_20150404_0001_S1	XIL01056	zfp-1	autoandmanualexained	0.9977	0.9979
zfp-1_XIL01092_20150427_0002_S1	XIL01092	zfp-1	autoandmanualexained	0.9963	0.9966
zfp-1_XIL240_20160922_001_S1	XIL240	zfp-1	manual,WAC<0.995	NA	NA
zfp-2_RW11773_20140818_0002_S1	RW11773	zfp-2	auto	0.9979	0.9979
zfp-3a_XIL0997_20150331_0001_S1	XIL0997	zfp-3	manual,Qdivided	NA	NA
zip-11_XIL0517_20140530_0002_S1	XIL0517	zip-11	auto	0.9979	0.998
zip-12_XIL0946_20150215_0002_S1	XIL0946	zip-12	auto	0.9975	0.9977
zip-12_XIL0947_20150213_0001_S1	XIL0947	zip-12	auto	0.9973	0.9973
zip-2_XIL0607_20140715_0002_S1	XIL0607	zip-2	auto	0.9981	0.9981
zip-3_RW11815_20131008_0001_S1	RW11815	zip-3	manual,RAPCATtraining	NA	NA
zip-3_RW11815_20131119_0002_S1	RW11815	zip-3	manual,RAPCATtraining	NA	NA
zip-4_XIL0321_20140227_0001_S1	XIL0321	zip-4	auto	0.9982	0.9983
zip-5a_XIL0366_20140302_0002_S1	XIL0366	zip-5	auto	0.9975	0.9976
zip-6a_XIL0819_20141230_0001_S1	XIL0819	zip-6	auto	0.9976	0.9977
zip-7_XIL0808_20150116_0002_S1	XIL0808	zip-7	autoandmanualexained	0.9982	0.9982
ZK1067.2a_XIL0144_20140220_0001_S1	XIL0144	znfx-1	auto	0.9986	0.9986
ZK185.1_RW10650_20130929_0001_S1	RW10650	ZK185.1	manual,WAC<0.995	NA	NA
ZK337.2_XIL0831_20141227_0001_S1	XIL0831	klu-1	auto	0.9977	0.9979
ZK652.6_RW11827_20131108_0002_S1	RW11827	kcmf-1	auto	0.9987	0.9988
ztf-1_RW11816_20140328_0002_S1	RW11816	ztf-1	auto	0.9986	0.9986
ztf-11_XIL01036_20150413_0001_S1	XIL01036	ztf-11	auto	0.9966	0.9967
ztf-13_RW11800_20140326_0001_S1	RW11800	ztf-13	auto	0.998	0.9981
ztf-14_XIL9122_20191118_0001_S1	XIL9122	ztf-14	auto	0.9968	0.9969
ztf-14_XIL9122_20191122_0002_S1	XIL9122	ztf-14	auto	0.9978	0.998
ztf-16_RW11703_20141212_0001_S1	RW11703	ztf-16	auto	0.9984	0.9985
ztf-17_XIL0754_20141221_0001_S1	XIL0754	ztf-17	auto	0.9963	0.9967
ztf-17_XIL0755_20141215_0002_S1	XIL0755	ztf-17	auto	0.9969	0.9972
ztf-18_RW11208_20131023_0002_S1	RW11208	ztf-18	auto	0.9979	0.9979
ztf-2_XIL0624_20140717_0001_S1	XIL0624	ztf-2	manual,Qdivided	NA	NA
ztf-25_RW11206_20131123_0002_S1	RW11206	ztf-25	manual,Qdivided	NA	NA
ztf-28_RW11802_20140405_0002_S1	RW11802	ztf-28	auto	0.9985	0.9985
ztf-30_XIL0434_20141030_0002_S1	XIL0434	ztf-30	auto	0.9977	0.9977
ztf-30_XIL0435_20140410_0002_S1	XIL0435	ztf-30	auto	0.998	0.9981
ztf-30_XIL0435_20140422_0002_S1	XIL0435	ztf-30	auto	0.9973	0.9972
ztf-6_XIL0352_20140309_0002_S1	XIL0352	ztf-6	auto	0.9978	0.998
ztf-6_XIL257_20201220_0002_S1	XIL257	ztf-6	auto	0.9974	0.9975
ztf-7_RW11018_20130526_0002_S1	RW11018	ztf-7	auto	0.9967	0.997
ztf-7_XIL9136_20191107_0001_S1	XIL9136	ztf-7	auto	0.9978	0.9979
ztf-7_XIL9136_20191107_0003_S1	XIL9136	ztf-7	auto	0.9985	0.9985
ztf-8_RW10810_20141201_0002_S1	RW10810	ztf-8	auto	0.9976	0.9978
ztf-8_SD1670_20140802_0001_S1	SD1670	ztf-8	auto	0.9984	0.9984
ztf-9_XIL0597_20140710_0001_S1	XIL0597	ztf-9	auto	0.9982	0.9983
ztf-9_XIL0597_20140710_0002_S1	XIL0597	ztf-9	auto	0.998	0.998
