# Supplementary material for: A full-body transcription factor expression atlas with completely resolved cell identities in C. elegans
Source: Nat Commun. 2024 Jan 9;15:358. doi: 10.1038/s41467-023-42677-6 (PMC10776613; doi:10.1038/s41467-023-42677-6)
Supplement: Supplementary file 5 — Supplementary Data 2 [file 41467_2023_42677_MOESM5_ESM.xlsx]

## Sheet: stack
stack	MSAPPAPP MU_BODVL1	MSAPAPAP MU_BODVL2	DAAPA MU_BODVL3	MSAPPPAA MU_BODVL4	DAAPP MU_BODVL5	DAAAA MU_BODVL6	MSAAPPPAA MU_BODVL7	DAPAA MU_BODVL8	MSAAPPPAP MU_BODVL9	CAPAAAA MU_BODVL10	MSAAPPPPA MU_BODVL11	CAPAAAP MU_BODVL12	MSAAPPPPP MU_BODVL13	CAPAAPA MU_BODVL14	MSPAPPAA MU_BODVL15	CAPAAPP MU_BODVL16	CAPAPPA MU_BODVL19	CAPAPPP MU_BODVL22	CAPPPPV MU_BODVL23	MSPPPAPP MU_BODVR1	MSPPAPAP MU_BODVR2	DPAPA MU_BODVR3	MSPPPPAA MU_BODVR4	DPAPP MU_BODVR5	DPAAA MU_BODVR6	MSPAPPPAA MU_BODVR7	DPPAA MU_BODVR8	MSPAPPPAP MU_BODVR9	CPPAAAA MU_BODVR10	MSPAPPPPA MU_BODVR11	CPPAAAP MU_BODVR12	MSPAPPPPP MU_BODVR13	CPPAAPA MU_BODVR14	MSPAPPAP MU_BODVR15	CPPAAPP MU_BODVR16	ABPRPPPPPAA MU_BODVR19	CPPAPPA MU_BODVR20	CPPAPPP MU_BODVR21	CPPPPPV MU_BODVR24	MSAPAPPA MU_BODDL1	MSAPAAAP MU_BODDL2	MSAPPPPA MU_BODDL3	MSAPAPPP MU_BODDL4	MSAPPPPP MU_BODDL5	MSAPPPAP MU_BODDL6	DAPPAA MU_BODDL7	DAAAP MU_BODDL8	DAPPAP MU_BODDL9	DAPAP MU_BODDL10
ada-2a_XIL0334_20140301_0001_S1	0	0	0	0	0	0	0	0	0	0	0	0	0	0	0	0	0	0	0	0	0	0	0	0	0	0	0	0	0	0	0	0	0	0	0	0	0	0	0	0	0	0	0	0	0	0	0	0	0
aha-1_XIL029_20131021_0001_S1	0.0182483	0.198307	0.0181662	0.0840914	0.0374313	0.00251717	0.0285813	0.0294116	0.0182683	0.0230428	0.0421656	0.0409197	0.0169892	0.0665063	0.0266185	0.612944	0.177015	0.00432537	0.0653907	0.00169593	0.00722221	0.0109528	0.0131053	0.00658865	0.0137378	0.0170056	0.0227222	0.017068	0.0392627	0.0372257	0.00338435	0.00696665	0.0108241	0.0401932	0.0357409	0.201357	0.112545	0.0101135	0.0356642	0.0321852	0.236101	0.032995	0.0572883	0.0269976	0.0266259	0.0897774	0.0442559	0.0123442	0.162771
aha-1_XIL029_20131021_0004_S1	0.0238232	0.00441943	0	0.00882289	0.00143719	0.0308055	0.0392138	0.0250147	0.0437415	0.0132175	0.00993259	0.0122867	0.0238325	0.00183286	0.0157521	0.0607908	0.0319968	0.000956473	0.0101159	0.0265126	0.0375164	0.0303481	0.0165811	0	0.00845768	0.0560834	0.0318435	0.0144401	0.0264383	0.0185494	0.00848916	0.0269238	0.011687	0.0175708	0.0204091	0.0164764	0.0215769	0.0194169	0.00272354	0.0182792	0.0140183	0.00753614	0.0108522	0	0.00677835	0.058652	0.0217259	0.00764974	0.0101662
ahr-1_RW11860_20141009_0002_S1	0	0	0	0	0	0	0	0	0	0	0	0	0	0	0	0	0	0	0	0	0	0	0	0	0	0	0	0	0	0	0	0	0	0	0	0	0	0	0	0	0	0	0	0	0	0	0	0	0
alr-1_RW10701_20140322_0001_S1	0	0	0	0	0	0	0	0	0	0	0	0	0	0	0	0	0	0	1.51485	0	0	0	0	0	0	0	0	0	0	0	0	0	0	0	0	0	0	0	0	0	0	0	0	0	0	0	0	0	0
aptf-1_XIL0228_20140812_0002_S1	0	0	0	0	0	0	0	0	0	0	0	0	0	0	0	0	0	0	0	0	0	0	0	0	0	0	0	0	0	0	0	0	0	0	0	0	0	0	0	0	0	0	0	0	0	0	0	0	0
aptf-3_XIL0692_20141107_0001_S1	0	0	0	0	0	0	0	0	0	0	0	0	0	0	0	0	0	0	0	0	0	0	0	0	0	0	0	0	0	0	0	0	0	0	0	0	0	0	0	0	0	0	0	0	0	0	0	0	0
atf-2_RW11824_20140104_0001_S1	4.35009	4.9826	4.67983	4.50655	4.42385	4.29624	4.79388	4.37012	4.58822	1.10599	0	0	0.89146	0	0	0.730878	0	2.24477	0	4.87173	4.60249	3.27909	2.61699	3.99079	4.18685	2.93736	3.50054	2.47952	0	0	0.423557	0	0	0.678444	0	4.76001	0.0497198	0.0226949	2.16928	3.84388	3.81447	4.05795	4.24209	3.98912	2.37588	3.02603	4.82348	3.25113	1.48224
atf-2_XIL255_20161024_002_S1	4.08804	4.06671	4.11987	3.46624	3.14765	3.76239	3.05169	3.79406	4.07045	3.81368	4.24747	3.35676	4.50907	3.60633	3.74438	3.82097	3.61789	3.89694	2.84622	4.13383	4.58755	3.85796	3.97062	3.5898	3.37395	3.62043	3.5288	3.64828	3.77499	3.9896	3.51398	4.17624	3.52204	3.48571	3.36062	4.24346	3.63471	3.57068	3.05778	3.7159	4.0523	3.53749	3.48962	3.40157	3.35186	3.34392	3.90202	3.958	4.41816
atf-6_XIL0163_20140116_0002_S1	2.40483	2.61001	2.00372	2.82462	2.6851	2.59696	3.33823	2.61189	2.87074	1.91932	2.42528	2.519	2.20352	0.526541	1.57463	0.48649	0.544802	0.519087	1.62662	2.93807	3.38068	1.59453	3.69482	2.94193	1.88291	2.33241	2.53968	2.42499	1.23057	1.48027	1.77028	1.69431	1.04349	1.97197	1.82829	3.10359	1.22143	0.573235	1.45811	2.95137	2.61286	1.5267	3.11586	2.35992	2.04948	2.38629	1.37707	2.03799	2.08082
atf-6_XIL0164_20140916_0001_S1	4.25554	3.44353	1.00657	4.40661	5.26536	0	0	0	0	0	0	0	0	0	1.93009	0	0	0	0	5.35351	4.50111	4.49926	4.11563	3.99228	0.891168	2.45976	2.17395	0.524631	0	0	0	0	0	0	0	0	0	2.3689	0	6.08867	5.58711	3.65263	0	3.66821	1.79758	4.52448	0	5.33953	2.66443
atf-7_XIL0431_20140904_0001_S1	5.75222	5.74253	6.04777	5.86673	5.05556	5.98794	6.09658	6.22109	6.07372	5.28798	5.41337	4.24957	4.4954	5.00881	4.21671	3.56072	4.69837	4.74922	3.84837	6.20413	6.16983	6.167	6.53749	6.16567	6.41562	6.01039	6.32757	5.46737	5.9656	5.47876	4.66209	5.21409	5.59836	4.61211	3.92415	5.23979	5.22902	5.27975	4.5324	5.44748	6.00603	5.50148	6.12064	6.21798	5.86166	5.32086	6.43045	5.28195	6.22306
atf-7_XIL0433_20140429_0001_S1	0.576948	5.06714	1.16588	0	2.15227	0.368639	2.59301	0	0	0	0	0	0.516243	3.61125	0	0.593345	2.33756	0.543847	1.35174	4.60583	4.46245	4.26874	0.596985	0.45912	3.01589	0.189403	3.48647	0.533156	0.538764	3.37973	0.59716	3.96595	0.569657	0.548013	0.590993	0.556588	5.02007	0.503193	2.9572	3.32517	5.03925	0	0.535033	0.56931	0	0.586159	1.92598	0.569326	0.504227
atf-8_XIL0332_20140922_0002_S1	0	0	0	0	0	0	0	0	0	0	0	0	0	0	0	0	0	0	0	0	0	0	0	0	0	0	0	0	0	0	0	0	0	0	0	0	0	0	0	0	0	0	0	0	0	0	0	0	0
atf-8_XIL0333_20140405_0001_S1	0	0	0	0	0	0	0	0	0	0	0	0	0	0	0	0	0	0	0	0	0	0	0	0	0	0	0	0	0	0	0	0	0	0	0	0	0	0	0	0	0	0	0	0	0	0	0	0	0
athp-1_XIL0546_20140616_0001_S1	5.17639	3.91523	0	1.65688	0	0	0.34263	0	0.0215473	0	0	0	0	0	3.38774	1.59996	0	0	0.492436	5.91266	4.97456	0	2.83749	0	0	2.41831	0	2.76422	0	1.798	0.586208	2.30974	0.509853	3.70005	1.09695	0	2.6526	0	1.27019	5.38749	5.71392	3.17717	0	3.26425	3.48186	0	0	0	0
athp-1_XIL0547_20140614_0001_S1	3.61676	3.33486	1.97688	2.17442	2.33953	1.91027	0	0	3.2749	2.91037	0	3.52146	3.0241	0	0	2.49066	0	0	0	2.79826	3.21781	2.76332	2.73219	2.96308	2.17608	2.76558	0	0	0	0	3.47322	3.26516	0	0	0	0	0	0	0	3.97092	4.52131	2.54645	2.26624	0	0	0	0	2.99508	0
attf-3_XIL0560_20140702_0001_S1	0.551548	2.65077	0.563429	1.16406	0.56518	0.543542	2.45426	2.40803	1.64709	4.55375	0.594259	0.51094	0.585888	0.562905	0.58321	0.553429	0.588703	0.518019	2.52047	0.559304	0.512977	0.594762	0.511644	0.602799	0.506172	0.574958	0.413021	0.517638	0.566834	0.545224	0.526682	0.581104	0.50228	0.528149	0.596509	0.538063	0.574237	0.585733	3.06229	2.71551	1.80185	0.515809	1.69123	2.3063	3.15213	0.519575	0.594012	0.527399	0.549603
attf-6_XIL01073_20150402_0001_S1	0	0		0	0	0	0	0	0	0	0	0	0	0	0	0	0	0	0	0	0	0	0	0	0	0	0	0	0	0	0	0	0	0	0	0	0	0	0	0	0	0	0	0	0	0	0	0	0
B0035.1_XIL0769_20141214_0001_S1	0	0	0	0	0	0	0	0	0	0	0	0	0	0	0	0	0	0	0	0	0	0	0	0	0	0	0	0	0	0	0	0	0	0	0	0	0	0	0	0	0	0	0	0	0	0	0	0	0
B0250.4_XIL0968_20150318_0001_S1	3.25853	3.71142	2.51323	3.24379	2.40618	3.17379	3.53914	3.19523	4.03044	4.03145	3.95817	3.51058	3.88997	3.59695	4.29493	3.12919	3.40156	3.40393	4.48671	3.57256	3.66523	2.15352	4.18848	2.62942	2.83987	3.64877	2.88628	3.86625	3.14602	4.36333	3.22448	3.89792	3.66774	4.32589	2.51774	3.67277	3.35567	3.53478	4.12991	3.63739	3.62947	3.4089	3.92748	3.52645	3.70351	3.28273	3.55842	3.48988	1.87035
B0250.4_XIL0969_20150322_0002_S1	5.27882	5.5895	3.40478	5.1009	3.6801	4.29855	5.13851	3.79535	5.26151	3.51602	4.546	2.79471	4.52277	3.2183	4.19558	3.34141	4.43658	5.0379	4.68097	4.10322	4.82794	2.88248	4.34343	2.53577	2.92633	4.1175	0	5.01473	0	3.22233	0	4.29365	1.75261	3.91794	0	4.46539	2.48512	0.971803	3.97135	4.95076	5.36832	4.05147	4.88893	5.33573	4.61006	4.7995	2.6843	3.96529	2.47098
B0261.1_XIL01276_2_S1	0	0	0	0	0	0	0	0	0	0	0	0	0	0	0	0	0	0	0	0	0	0	0	0	0	0	0	0	0	0	0	0	0	0	0	0	0	0	0	0	0	0	0	0	0	0	0	0	0
B0310.2_RW10695_20130928_0001_S1	0	0	0	0	0	0	0	0	0	0	0	0	0	0	0	0	0	0	0	0	0	0	0	0	0	0	0	0	0	0	0	0	0	0	0	0	0	0	0	0	0	0	0	0	0	0	0	0	0
B0310.2_RW10695_20131123_0002_S1	3.88347	3.34449	3.13527	3.36701	2.84291	2.78051	2.88171	2.90849	3.39523	4.31408	2.94162	2.97764	2.72662	3.2959	3.36095	3.3548	3.21558	3.08702	3.54344	3.43689	3.31069	1.85363	3.18296	1.94624	1.23862	2.55468	1.93351	2.30947	2.35374	2.03165	2.11034	1.68361	2.42543	3.58718	2.79589	3.76919	2.15853	2.16999	2.29339	3.59324	3.90136	3.42454	3.73897	3.24941	3.64372	2.32378	2.03216	4.43481	2.15931
B0336.7_RW11729_20140517_0001_S1	4.64823	4.92505	4.48872	4.50492	4.82444	3.64862	4.44912	3.93226	4.7159	4.20981	4.48108	4.89262	5.27857	4.80599	5.3718	4.90339	4.98073	5.11906	5.29287	5.18422	5.47809	4.72048	4.69216	4.45635	4.05601	4.67765	4.30813	4.44202	4.46077	4.83074	4.45091	4.84479	4.84075	5.76574	4.99283	5.72778	4.90786	5.10645	5.49036	5.11415	5.22638	4.86458	4.87613	4.88612	4.81068	4.42184	3.59505	4.38653	4.16476
bar-1_XIL9106_20190531_0005_S1	0	0	0	0	0	0	0	0	0	0	0	0	0	0	0	0	0	2.10726	0	0	0	0	0	0	0	0	0	0	0	0	0	0	0	0	0	0	1.56099	0	0	0	0	0	0	0	0	0	0	0	0
bed-1b_XIL0823_20150113_0002_S1	1.34974	1.35926	1.42592	3.21681	2.08514	0.214662	2.44332	3.59744	3.32494	0.350259	2.82274	2.72615	2.26516	3.80622	3.43449	3.47013	1.54214	2.48604	3.2364	1.02002	0	2.15354	3.58607	1.66786	3.47301	3.19129	4.62796	3.14489	3.17123	3.43823	2.79268	2.97121	3.80739	3.29336	4.07209	4.51153	2.87876	3.71932	0	0.530471	2.45036	1.80073	1.10417	2.64138	2.8621	2.6655	2.61099	2.89764	3.35602
bed-1b_XIL0824_20150116_0002_S1	2.16927	2.61713	2.26668	2.54587	2.12655	1.63124	3.36513	3.12972	3.49811	4.52651	3.38119	3.98002	4.24698	4.04561	2.28912	4.05248	3.72956	3.91278	2.65655	2.18073	2.66693	2.54061	3.07324	2.91644	0.627935	2.8903	4.00636	3.46903	1.24469	2.89427	2.85686	3.55425	2.544	2.64786	4.01628	4.89093	1.95856	3.33941	1.47355	2.62828	3.25188	3.21033	2.36219	3.21332	2.84654	2.22005	3.10538	3.13121	3.59417
bed-1_XIL0714_20141118_0001_S1	3.61563	5.35668	4.06803	3.41021	0	0	4.97103	5.53879	4.944	4.5446	3.9729	4.35926	4.44098	4.69248	5.47691	2.83286	3.1416	4.00101	3.38641	5.1736	4.77538	3.28822	4.29311	3.34459	1.98718	5.69565	3.83476	5.80221	2.74451	5.83056	3.44119	5.71515	3.89542	5.31372	2.89265	5.46733	2.14594	2.62946	3.22011	4.4036	5.021	3.49194	4.32286	3.88261	3.95929	3.15047	0.903023	2.55059	0
blmp-1b_XIL0740_20141115_0002_S1	0	0	0	0	0	0	0	0	0	0	0	0	0	0	0	0	0	0	0	0	0	0	0	0	0	0	0	0	0	0	0	0	0	0	0	0	0	0	0	0	0	0	0	0	0	0	0	0	0
C01F6.9_RW11397_20130423_0001_S1	2.21542	3.52045	1.41873	1.96265	1.64619	0.719713	2.6286	2.8436	3.02398	2.24503	2.2822	2.34708	2.19744	2.08052	0.674518	1.25473	1.28361	1.41368	1.54812	2.4055	2.39703	1.50196	2.46583	1.86979	1.99928	2.9858	2.63025	3.22156	2.73227	2.03777	2.01282	1.27399	2.4212	0	2.30629	1.31142	2.04947	2.13831	2.0823	2.56662	2.9744	2.31331	2.20437	1.46818	1.66615	1.96221	2.94703	2.19222	3.0149
C04F5.9_RW10788_20131226_0001_S1	0	0	0	0	0	0	0	0	0	0	0	0	0	0	0	0	0	0	0	0	0	0	0	0	0	0	0	0	0	0	0	0	0	0	0	0	0	0	0	0	0	0	0	0	0	0	0	0	0
C04F5.9_RW10835_20131010_0001_S1	0	0	0	0	0	0	0	0	0	0	0	0	0	0	0	0	0	0	0	0	0	0	0	0	0	0	0	0	0	0	0	0	0	0	0	0	0	0	0	0	0	0	0	0	0	0	0	0	0
C04F5.9_RW10837_20130922_0001_S1	0	0	0	0	0	0	0	0	0	0	0	0	0	0	0	0	0	0	0	0	0	0	0	0	0	0	0	0	0	0	0	0	0	0	0	0	0	0	0	0	0	0	0	0	0	0	0	0	0
C05D10.1_RW10978_20131222_0002_S1	4.17211	4.49647	3.82177	4.29456	4.05643	4.26894	4.87172	4.11549	4.0735	4.45537	4.51346	4.49104	4.39268	4.52301	4.30446	4.92064	5.03833	4.91393	5.96687	4.86633	4.73033	4.622	4.60859	4.64576	4.47786	4.8479	4.2576	4.78505	4.56666	4.9884	4.567	4.6157	5.21299	3.92252	4.79438	5.34462	5.15379	5.17261	6.03113	4.97664	4.14443	4.67319	4.47999	4.49163	4.53741	5.03581	3.79897	4.20432	4.02069
C05D10.1_RW11006_20130930_0002_S1	4.16131	3.90193	3.66409	4.37017	4.07354	4.07211	5.22518	4.88165	5.07445	4.98831	5.08255	4.74311	4.65545	5.00652	5.26105	4.80323	5.1987	5.37495	6.34264	3.43953	3.54391	3.63429	4.35415	4.07092	3.71529	5.11998	4.59363	5.17319	4.61417	4.79152	4.51234	5.0133	5.39017	4.91611	4.73993	5.62842	5.44759	5.32785	6.55829	3.9947	3.88406	4.51861	4.48572	4.66767	4.50659	5.07371	4.02235	4.83525	4.27831
C06E2.1_XIL0408_20140811_0002_S1	0	0	0	0	0	0	0	0	0	0	0	0	0	0	0	0	0	0	0	0	0	0	0	0	0	0	0	0	0	0	0	0	0	1.33366	0	0	0	0	0	0	0	0	0	0	0	0	0	0	0
C06E2.1_XIL0409_20140320_0001_S1	0	0	0	0	0	0	0	0	0	0	0	0	0	0	0	0	0	0	0	0	0	0	0	0	0	0	0	0	0	0	0	0	0	0	0	0	0	0	0	0	0	0	0	0	0	0	0	0	0
C07E3.6_RW11033_20131118_0001_S1	0	0	0	0	0	0	0	0	0	0	0	0	0	0	0	0	0	0	0	0	0	0	0	0	0	0	0	0	0	0	0	0	0	0	0	0	0	0	0	0	0	0	0	0	0	0	0	0	0
C07E3.6_RW11034_20131111_0001_S1	3.75995	3.08654	0	0	0	0	0	0	0	0	0	0	0	0	0	0	0	0	0	3.30416	2.58652	2.21863	0	0	0	0	0	0	0	0	0	0	0	0	0	1.12646	0	0	0	2.68926	3.30271	0.348458	0	0	0	0	0	0	0
C07E3.6_SD1794_20140116_0001_S1	1.98469	0.800739	1.84004	1.53712	2.4259	0	0.757223	0	0	0	0	0	0	1.28062	0	0	0	0	3.6785	2.28258	2.75627	0	2.05041	0.516234	0	0	0	0	0	0	0	0	3.83455	0	0	0	0	0	3.19232	1.54149	1.61331	0	0	2.09033	0	3.15625	0	0.647542	0
C08G9.2_XIL0463_20140505_0001_S1	0	0	0	0	0	0	0	0	0	0	0	0	0	0	0	0	0	0	0	0	0	0	0	0	0	0	0	0	0	0	0	0	0	0	0	0	0	0	0	0	0	0	0	0	0	0	0	0	0
C09F5.3_XIL01145_20150526_0002_S1	0	0	0	0	0	0	0	0	0	0	0	0	0	0	0	0	0	0	0	0	0	0	0	0	0	0	0	0	0	0	0	0	0	0	0	0	0	0	4.52712	0	0	0	0	0	0	0	0	0	0
C09F5.3_XIL0994_20150508_0002_S1	0	0	0	0	0	0	0	0	0	0	0	0	0	0	0	0	0	0	0	0	0	0	0	0	0	0	0	0	0	0	0	0	0	0	0	0	0	0	0	0	0	0	0	0	0	0	0	0	0
C16A3.4_RW10794_20140904_0002_S1	7.02867	6.47172	5.23289	5.2497	3.35288	3.40071	4.3038	4.29051	3.98118	3.47606	4.17476	4.06587	4.43633	6.47608	5.4932	3.07192	3.39674	3.8344	3.84143	7.24238	7.16314	5.60515	5.28803	3.60239	4.17374	5.05743	4.20729	4.46199	4.39354	4.66385	4.12513	4.39917	4.17063	5.1005	3.4322	5.35907	3.75403	3.98994	3.87028	7.1	7.2394	6.01152	4.8707	4.97186	3.92742	4.08326	3.74493	4.44014	4.23979
C16A3.4_SD1664_20140414_0001_S1	6.77907	6.76624	6.96559	4.72071	5.31914	4.56422	2.16176	5.71378	2.44414	2.96321	1.39955	2.60238	0.188088	3.19276	2.11861	2.60495	2.81092	3.70589	3.73178	8.35157	8.0808	7.91456	4.16274	4.99344	4.92018	1.90449	5.48626	2.79774	1.6181	2.21706	1.26367	1.78501	1.38749	2.91549	1.06284	6.06003	0.563799	2.66081	3.26094	8.47899	8.01513	3.10505	3.06562	5.23562	4.96055	4.80428	4.83933	4.64161	5.33514
C17D12.1_RW11795_20141009_0001_S1	1.16696	3.20751	2.64476	2.0774	1.87148	1.01402	3.7844	2.30759	1.99567	1.35185	1.80474	1.63663	1.16631	2.57605	3.61777	1.63176	2.21134	3.05867	2.26588	3.14873	3.09495	2.54047	2.53615	2.58026	0.13333	3.01076	3.54018	3.27753	0.768938	2.30424	0.104381	3.2857	0	2.07971	0.245945	3.00587	3.03251	4.20113	2.28011	2.04879	1.49796	1.2307	0	2.93265	1.74548	1.72134	2.30015	1.77619	1.06029
C27A12.2_RW10792_20131017_0001_S1	4.27745	3.81528	3.54803	2.61592	2.82946	1.96163	2.63518	2.16347	2.59522	1.11066	2.12344	1.68412	2.25525	2.09302	4.04214	1.13635	1.32043	0.565052	3.09907	4.83501	5.24293	4.06783	3.7287	3.17047	2.6567	1.70656	2.96298	1.15741	2.66391	1.38947	1.46629	1.87182	1.48894	2.58586	2.58929	3.34311	2.01841	2.84881	3.97781	4.39169	4.05623	3.57544	2.60027	0.372842	0.490213	2.90363	2.66713	3.04628	2.3014
C27A2.7_XIL0832_20141224_0001_S1	0	0	0	0	0	0	0	0	0	0	0	0	0	0	0	0	0	0	0	0	0	0	0	0	0	0	0	0	0	0	0	0	0	0		0	0	0	0	0	0	0	0	0	0	0	0	0	0
C28G1.4_RW11395_20140704_0001_S1	6.65199	6.85668	5.63276	5.85259	4.1864	3.95115	4.2487	4.14512	4.01614	4.14777	4.38266	4.30373	4.61032	4.45494	5.54474	4.35231	4.58721	4.86573	5.08134	6.64549	6.71679	5.43859	5.79912	3.97768	4.12531	4.29441	4.52866	4.28454	3.89975	4.70453	4.28389	4.08208	4.09504	5.18481	4.09666	5.21801	4.36663	4.54861	5.34966	6.62005	6.75465	5.65108	5.79822	4.79375	4.73515	3.90584	3.91068	3.94204	4.32482
C28H8.9a_RW11653_20130509_0001_S1	4.28604	4.50911	4.82941	4.96107	4.52309	4.97512	4.5095	4.75349	5.06864	4.20738	3.50178	3.93199	2.56144	3.92118	3.65734	3.96497	4.05198	3.64467	4.4665	4.6036	4.88372	4.08497	5.06955	3.48502	4.71118	4.12732	4.75116	3.88824	4.30791	3.78666	4.04834	3.39442	3.67895	2.95514	3.34191	3.90097	4.11439	3.67165	4.41276	4.12268	4.38841	3.97567	4.47357	3.67589	4.06935	4.12783	4.0624	3.86309	4.2111
C30G4.7_XIL0304_20140118_0001_S1	4.38763	4.30573	2.90012	3.36312	0	0	0	0	0	0	0	0	0	2.06727	0	0	0	0	3.03686	3.06598	3.7672	1.86755	2.35294	0	0	0	0	0	0	0	0	0	0	2.45887	0	0	0	0	1.47727	4.48199	4.30491	2.32884	3.75845	0	0	0	0	0	0
C30G4.7_XIL0304_20140118_0002_S1	5.21103	5.4581	3.50775	3.51148	1.71185	0.108522	0	0.818229	0	0.221201	2.45707	2.6385	2.6255	1.32731	2.56493	2.11135	2.51381	2.37717	4.23875	5.5719	5.1201	4.43173	3.1612	0	0	0.83139	0	0.255729	0	2.08436	0	0.38362	0	2.90314	0	0.19361	0	3.34725	2.79337	5.27247	5.5506	3.32902	2.32898	0	0	0	0	2.74484	0
C33H5.17_XIL0256_20140120_0001_S1	0	2.88997	3.32048	2.86829	3.35069	3.65076	4.47137	3.83096	3.7463	3.29685	4.64898	3.2729	3.63049	4.28685	3.46663	4.55929	4.42573	4.02631	2.9984	0	0	2.93955	0	3.32465	2.96556	4.56323	3.504	3.80857	4.04186	0	3.88025	3.76658	4.18083	4.14985	3.19815	4.19448	4.1836	3.17184	3.12671	3.28608	0	3.74747	2.65308	3.53143	3.7125	2.90966	3.78095	3.17411	4.63035
C34D10.2_XIL0426_20140508_0002_S1	0	0	0	0	0	0	0	0	0	0	0	0	0	0	0	0	0	0	0	0	0	0	0	0	0	0	0	0	0	0	0	0	0	0	0	0	0	0	0	0	0	0	0	0	0	0	0	0	0
C34F6.9_OP325_20160922_001_S1	0	1.41157	0.871204	2.29124	1.73981	1.50914	2.29965	1.94002	3.56351	3.06511	3.16592	2.81481	2.59005	3.54814	3.20169	2.58334	3.40058	3.1803	1.55643	0	0	0	1.65211	2.02751	0	2.35179	3.41858	2.06654	1.85501	2.53141	1.00884	2.67915	1.59017	3.35604	2.55635	2.54247	2.47478	2.67798	0.714626	0	2.22972	1.73724	2.55063	3.01562	1.25705	0.830895	1.27922	1.56498	2.28575
C38D4.7_XIL0710_20141023_0002_S1	0	0	0	0	0	0	0	0	0	0	0	0	0	0	0	0	0	0	0	0	0	0	0	0	0	0	0	0	0	0	0	0	0	0	0	0	0	0	0	0	0	0	0	0	0	0	0	0	0
C55B7.12_XIL0370_20140425_0001_S1	0	0	0	0	0	0	0	0	0	0	0	0	0	0	0	0	0	0	0	0	0	0	0	0	0	0	0	0	0	0	0	0	0	0	0	0	0	0	0	0	0	0	0	0	0	0	0	0	0
cbp-1_XIL0506_20140530_0001_S1	0	0	0	0	0	0	0	0	0	0	0	0	0	0	0	0	0	0	0	0	0	0	0	0	0	0	0	0	0	0	0	0	0	0	0	0	0	0	0	0	0	0	0	0	0	0	0	0	0
cbp-1_XIL9126_20190922_0002_S1	3.27745	2.87119	2.07417	2.90462	2.9308	2.76953	2.76656	3.04055	3.3668	3.02284	2.7213	1.71789	1.80974	2.66373	3.50669	3.8186	3.57476	3.7488	3.51339	3.85977	4.10333	3.48984	3.79251	3.59494	3.69484	3.60774	3.80416	3.61192	3.43444	3.56173	3.52302	2.91233	3.72673	3.51331	3.9178	4.17195	3.90986	4.09719	4.28962	3.34754	3.12043	2.59341	2.70755	2.42956	2.72137	2.98574	2.27218	3.42875	2.94866
cbp-1_XIL9126_20190922_0003_S1	4.46739	4.82143	3.92432	4.14422	3.86366	3.65247	3.79414	3.81518	3.60017	3.46966	3.14299	3.44903	3.04963	3.14317	3.67768	3.75066	4.43856	4.63828	4.79083	3.78826	4.10131	3.38473	3.45886	3.05449	2.73297	3.01411	3.09581	3.00268	2.59575	3.1369	2.15162	2.39934	2.83776	3.57069	3.31188	3.27788	3.64312	3.95518	4.32345	4.44383	4.46662	4.29814	4.43798	4.28571	4.08885	3.80525	3.7987	3.34001	3.12545
ccch-1a_XIL0322_20140731_0002_S1	0	0	0	0	0	0	0	0	0	0	0	0	0	0	0	0	0	0	0	0	0	0	0	0	0	0	0	0	0	0	0	0	0	0	0	0	0	0	0	0	0	0	0	0	0	0	0	0	0
ccch-2_RW11471_20140728_0001_S1	4.48598	4.41136	2.59399	4.12671	2.8503	1.27602	4.05122	1.50123	3.63118	2.58112	3.85311	2.75492	3.6876	2.59492	4.94184	2.61664	2.75606	3.06784	3.91116	4.50972	4.31733	2.43069	4.149	1.8148	1.78633	3.79895	2.08742	3.56849	2.63604	3.58117	2.72145	3.79079	2.95482	4.71701	2.94576	4.08501	3.03479	3.46811	3.61192	3.93367	3.98781	3.95107	4.18148	4.03751	3.90643	1.39781	0.636352	0.302559	0
ccch-2_RW11473_20140621_0001_S1	0.527951	1.89317	0	0.583412	0	0	1.61815	0	0	0	0	0	0	0	1.15454	0	0	0	0	0	0	0	0	0	0	0	0	0	0	0	0	0	0	0	0	0	0	0	0	0.511414	0.556036	0	2.9883	0.533208	1.07672	0	0	0	0
ccch-5_RW11589_20140815_0001_S1	4.49788	4.34305	3.84002	4.46386	3.90074	3.91741	3.97562	4.02521	4.12232	4.81553	4.71844	5.3417	4.99038	5.21035	5.04472	4.70327	4.85595	4.6591	4.77294	4.59758	4.5013	4.38597	4.47689	4.17382	4.22603	4.32112	4.47826	4.19041	4.9549	4.17454	5.07184	4.47937	5.46879	5.70096	5.04305	3.69228	5.1319	4.95119	4.84632	4.57243	4.50232	4.39172	4.22758	4.40914	4.45189	3.79154	4.11541	3.60137	4.01825
ccr-4_XIL01002_20150326_0002_S1	0	0	0	0	0	0.266458	1.85621	2.11169	1.37835	0	1.23432	2.16898	0.682996	1.07521	0	0	0	0	0.798616	0.0848321	0	0	0	0	0	1.81874	1.8143	1.58971	0	1.63182	0	0.584459	0	0.677054	0	0	0	0	0.847285	0	0	0.462004	0	0.836263	0.109944	0.154103	0.128148	0	0
ccr-4_XIL01003_20150325_0001_S1	4.36282	3.59976	4.19845	5.08136	4.03043	5.086	3.87352	4.82659	3.95426	3.50485	2.15851	3.0153	3.51604	4.2106	3.34822	3.7817	3.49303	3.55785	2.96081	4.92399	4.37208	4.20434	4.05125	4.59971	4.31456	4.44269	5.18486	4.44764	4.25084	3.45978	2.53785	2.46115	4.11094	3.91146	3.37998	3.76953	3.57016	3.87283	3.99347	4.21614	4.50943	4.64057	4.39519	5.3794	5.02104	3.22497	4.29227	2.93851	2.18527
cdc-14c_XIL0142_20140217_0001_S1	6.14525	5.98535	7.32098	6.97662	7.2345	6.96101	7.57674	7.23787	7.16474	7.20878	6.636	6.8367	7.13769	7.18487	6.46593	6.97153	7.04307	6.76699	6.81734	6.41616	5.97242	7.30784	6.63477	6.94821	7.15977	7.41882	6.687	7.04115	7.11835	7.21828	6.95458	7.11906	7.26282	6.66835	6.87364	6.2343	6.76778	6.37526	6.97809	7.07676	6.47056	7.55192	7.41591	7.39229	7.35727	7.43855	7.27297	7.50633	6.97551
cdc-14c_XIL0143_20140917_0002_S1	4.7362	4.78805	6.13406	6.0326	6.20533	6.52695	7.23078	6.86815	7.01543	6.82893	7.41582	7.01467	7.18926	6.993	6.99552	7.08541	7.55974	7.44111	7.43268	5.59141	4.86595	6.0194	6.42632	6.88577	6.6479	7.225	7.11105	6.98865	7.26432	7.24601	7.36744	7.01153	7.23758	7.38057	7.40598	7.27968	7.67686	7.89331	7.95381	5.00957	5.03638	6.25333	6.17326	6.76807	6.54868	6.8354	6.72498	7.14683	6.95413
cdk-9_XIL0916_20150128_0002_S1	4.29169	5.2112	5.09855	5.18824	4.88698	4.67528	5.01828	5.43139	4.76783	5.17605	5.09519	5.48116	5.2963	6.11959	4.42883	6.18215	5.90609	7.37615	5.96868	4.02524	4.40335	4.11867	4.56696	3.37652	3.49939	4.64167	5.93074	5.56306	4.65777	4.7873	5.53456	6.08069	6.03318	4.75006	5.12946	4.62699	5.19262	5.03585	5.42364	4.81531	5.50369	4.68805	5.79534	5.18061	5.65328	4.75981	5.61189	4.20082	6.23136
cdk-9_XIL0916_20150522_0001_S1	0	0	0	0	0	0	0	0	0	0	0	0	0	0	0	0	0	0	0	0	0	0	0	0	0	0	0	0	0	0	0	0	0	0	0	0	0	0	0	0	0	0	0	0	0	0	0	0	0
cebp-1_XIL01119_20150423_0002_S1	3.17851	3.59201	3.33992	0	2.76276	0	2.29344	0.922115	2.11966	2.66679	0	3.45173	2.07207	3.30474	4.38568	3.44744	3.45067	3.99149	3.42536	1.59928	1.96914	3.42812	3.06977	2.8354	0	0	0	1.71686	2.21189	0	0	1.73038	0	1.73761	2.61844	1.79753	2.99504	3.75054	3.54936	3.28306	2.97426	2.74269	3.14938	3.12573	3.01092	0	4.33612	3.21435	2.25886
cebp-1_XIL01120_20150418_0001_S1	5.03288	5.60898	5.69379	5.48618	6.56718	5.48547	5.17722	6.16721	6.17426	6.97531	7.60718	7.03635	6.93161	6.37976	6.96462	8.02851	7.37751	7.18629	5.92463	5.13761	5.58694	6.34338	5.68269	6.19156	5.82507	6.40756	6.23477	6.11808	7.41492	6.79693	7.21222	7.2906	7.24314	6.86359	7.42233	7.06887	6.74524	6.41901	5.21134	5.60321	5.40452	5.79581	5.90438	5.69442	5.7266	5.7097	7.1217	6.54745	6.43898
cebp-1_XIL01120_20191006_0001_S1	5.1526	5.57404	4.8572	4.72573	5.10001	4.62609	4.05682	4.77098	4.49532	4.36818	4.35461	4.37897	4.56017	4.68033	4.4058	6.07818	5.73272	4.93327	5.33934	5.14805	5.86637	4.7952	4.75609	5.65598	5.66059	4.5451	3.09065	4.30506	4.76836	5.03024	5.7971	4.54831	6.01639	2.96239	6.64725	5.98864	5.68896	5.05477	4.83833	5.17889	5.55685	4.14052	4.92051	4.06768	4.37737	4.34582	4.48327	5.23848	5.28589
cebp-1_XIL01120_20191006_0002_S1	4.51714	5.15471	4.71091	4.0313	4.82888	3.77141	3.88812	4.56756	4.22959	4.69634	4.09331	4.90115	3.88709	5.41085	4.21056	4.94235	4.53894	3.96233	4.20842	5.12917	5.94083	5.51354	5.04942	5.81481	4.98229	4.62555	5.40552	5.37131	5.24834	5.17209	5.33842	4.3704	4.7276	4.95279	5.05005	4.11582	4.66288	5.16446	4.6498	4.14009	5.17612	4.41346	4.26422	3.9283	5.59826	4.63379	5.1585	4.2285	5.31153
cebp-2_RW11749_20131113_0001_S1	0	3.22132	0	0	0	0	3.22027	4.57442	3.26993	0	4.32656	0	0	0	0	0	0	0	0	0	0	0	0	0	0	0	3.84279	0	0	0	0	0	0	0	0	0	0	0	0	3.57647	0	0	0	0	0	0	0	0	0
ced-6_XIL0706_20141021_0001_S1	0	0	0	0	0	0	0	0	0	0	0	0	0	0	0	0	0	0	0	0	0	0	0	0	0	0	0	0	0	0	0	0	0	0	0	0	0	0	0	0	0	0	0	0	0	0	0	0	0
ceh-100_XIL0628_20141125_0002_S1	0	0	0	0	0	0	4.22855	0	0	0	4.37678	0	0	0	0	0	0	0	0	0	0	0	0	0	0	0	4.0887	0	4.39434	0	0	0	0	0	0	0	0	0	0	0	0	0	0	0	0	0	0	0	0
ceh-12_XIL0911_20150131_0002_S1	0	0	0	0	0	0	0	0	0	0	0	0	0	0	0	0	0	0	0	0	0	0	0	0	0	0	0	0	0	0	0	0	0	0	0	0	0	0	0	0	0	0	0	0	0	0	0	0	0
ceh-12_XIL0913_20150125_0002_S1	0	0	0	0	0	0	0	0	0	0	0	0	0	0	0	0	0	0	0	0	0	0	0	0	0	0	0	0	0	0	0	0	0	0	0	0	0	0	0	0	0	0	0	0	0	0	0	0	0
ceh-14_XIL0109_20131104_0002_S1	0	0	0	0	0	0	0	0	0	0	0	0	0	0	0	0	0	0	0	0	0	0	0	0	0	0	0	0	0	0	0	0	0	0	0	0	0	0	0	0	0	0	0	0	0	0	0	0	0
ceh-14_XIL0110_20131218_0001_S1	0	0	0	0	0	0	0	0	0	0	0	0	0	0	0	0	0	0	0	0	0	0	0	0	0	0	0	0	0	0	0	0	0	0	0	0	0	0	0	0	0	0	0	0	0	0	0	0	0
ceh-16b_RW11489_20140902_0002_S1	0	0	0	0	0	0	0	0	0	0	0	0	0	0	0	0	0	0	0	0	0	0	0	0	0	0	0	0	0	0	0	0	0	0	0	0	0	0	0	0	0	0	0	0	0	0	0	0	0
ceh-16_XIL36_20130101_0001_S1	0	0	0	0	0	0	0	0	0	0	0	0	0	0	0	0	0	0	0	0	0	0	0	0	0	0	0	0	0	0	0	0	0	0	0	0	0	0	0	0	0	0	0	0	0	0	0	0	0
ceh-16_XIL36_20130101_0002_S1	0	0	0	0	0	0	0	0	0	0	0	0	0	0	0	0	0	0	0	0	0	0	0	0	0	0	0	0	0	0	0	0	0	0	0	0	0	0	0	0	0	0	0	0	0	0	0	0	0
ceh-16_XIL36_20130101_0003_S1	0	0	0	0	0	0	0	0	0	0	0	0	0	0	0	0	0	0	0	0	0	0	0	0	0	0	0	0	0	0	0	0	0	0	0	0	0	0	0	0	0	0	0	0	0	0	0	0	0
ceh-17_XIL0907_20150130_0001_S1	0	0	0	0	0	0	0	0	0	0	0	0	0	0	0	0	0	0	0	0	0	0	0	0	0	0	0	0	0	0	0	0	0	0	0	0	0	0	0	0	0	0	0	0	0	0	0	0	0
ceh-17_XIL0907_20150529_0002_S1	0	0	0	0	0	0	0	0	0	0	0	0	0	0	0	0	0	0	0	0	0	0	0	0	0	0	0	0	0	0	0	0	0	0	0	0	0	0	0	0	0	0	0	0	0	0	0	0	0
ceh-17_XIL0908_20150125_0001_S1	0	0	0	0	0	0	0	0	0	0	0	0	0	0	0	0	0	0	0	0	0	0	0	0	0	0	0	0	0	0	0	0	0	0	0	0	0	0	0	0	0	0	0	0	0	0	0	0	0
ceh-18_XIL0234_20140302_0002_S1	8.06621	7.94837	7.90623	8.18123	7.25151	7.69396	7.53513	7.95443	7.85733	8.0994	7.62434	7.48967	7.6035	7.67949	7.0104	7.91911	8.3315	8.86866	8.6062	7.86582	7.90449	7.90234	8.19453	7.46153	7.67106	7.88567	7.78447	7.91641	7.83371	7.82278	7.60768	7.54004	7.47313	7.24436	7.72848	7.87724	8.3503	8.76326	8.42819	8.22905	8.21146	7.99367	7.68628	7.73143	7.99341	8.32825	8.29026	7.94343	7.9371
ceh-19a_XIL0490_20140527_0001_S1	0	0	0	0	0	0	0	0	0	0	0	0	0	0	0	0	0	0	0	0	0	0	0	0	0	0	0	0	0	0	0	0	0	0	0	0	0	0	0	0	0	0	0	0	0	0	0	0	0
ceh-1_OP149_20160814_1_S1	0	0	0	0	0	0	0	0	0	0	0	0	0	0	0	0	0	0	0	0	0	0	0	0	0	0	0	0	0	0	0	0	0	0	0	0	0	0	0	0	0	0	0	0	0	0	0	0	0
ceh-20_RW12211_20230526_0004_S1	0	0	0.667724	0.755823	0.986471	1.43121	1.64374	0	1.8171	2.02075	1.8206	2.42915	1.69642	2.2455	2.24572	1.73552	1.08885	0.427309	0	0	0	0.661355	0.928099	1.21733	1.2258	1.5911	0	1.34712	1.6967	1.51155	1.6235	1.47842	2.19421	1.90558	1.50575	1.24762	0.914628	0.717413	0	0	0	0.643881	0.449566	1.21695	1.28816	1.71566	1.66843	1.91836	0.938688
ceh-21_RW10567_20130909_0001_S1	4.29224	4.08662	3.71931	3.03676	3.41333	2.22943	2.9104	2.61014	3.01734	3.23924	2.31291	2.14368	1.60581	2.79537	4.31763	3.11422	2.61317	3.33143	2.91891	4.36147	4.52696	3.95473	3.27766	2.88186	2.11092	3.2186	2.78001	3.49929	3.51308	3.58159	3.42231	3.50189	3.81542	4.36695	3.53783	4.29973	3.6505	3.26178	2.72052	3.88985	4.2113	3.4905	3.19362	3.41969	2.66898	3.65834	1.79264	3.19273	2.6387
ceh-21_RW10567_20130909_0003_S1	3.99115	4.167	3.71653	3.13274	3.47017	1.37301	2.66604	1.82715	2.06409	2.05887	2.7237	2.3549	2.57966	2.8457	4.32272	2.76853	2.66976	2.80169	3.69385	4.33071	4.69946	3.91308	3.6642	3.36958	2.61344	3.82529	2.46618	3.14228	2.37017	3.29157	2.97076	3.63179	2.75187	4.00636	3.34096	4.0426	2.85559	3.79645	3.65518	4.23007	3.99093	3.43088	3.16275	3.57555	2.83956	3.34319	1.48674	2.89192	2.22032
ceh-22_XIL0447_20140421_0002_S1	0	0	0	0	0	0	0	0	0	0	0	0	0	0	0	0	0	0	0	0	0	0	0	0	0	0	0	0	0	0	0	0	0	0	0	0	0	0	0	0	0	0	0	0	0	0	0	0	0
ceh-23_XIL0636_20140819_0001_S1	0	0.535896	0	0	0	0	0	0	0	0	0	0	0	0	0	0	0	0	0	0	0.532986	0	0	0	0	0	0	0	0	0	0	0	0	0	0	0	0	0	0	0	0.518848	0	0	0	0	0	0	0	0
ceh-23_XIL0637_20140819_0001_S1	0	0	0	0	0	0	0	0	0	0	0	0	0	0	0	0	0	0	0	0	0	0	0	0	0	0	0	0	0	0	0	0	0	0	0	0	0	0	0	0	0	0	0	0	0	0	0	0	0
ceh-24_XIL0621_20140718_0001_S1	0	0	0	0	0	0	0	0	0	0	0	0	0	0	0	0	0	0	0	0	0	0	0	0	0	0	0	0	0	0	0	0	0	0	0	0	0	0	0	0	0	0	0	0	0	0	0	0	0
ceh-24_XIL0622_20140908_0002_S1	0	0	0	0	0	0	0	0	0	0	0	0	0	0	0	0	0	0	0	0	0	0	0	0	0	0	0	0	0	0	0	0	0	0	0	0	0	0	0	0	0	0	0	0	0	0	0	0	0
ceh-24_XIL0652_20140821_0001_S1	0	0	0	0	0	0	0	0	0	0	0	0	0	0	0	0	0	0	0	0	0	0	0	0	0	0	0	0	0	0	0	0	0	0	0	0	0	0	0	0	0	0	0	0	0	0	0	0	0
ceh-24_XIL0707_20141022_0001_S1	0	0	0	0	0	0	0	0	0	0	0	0	0	0	0	0	0	0	0	0	0	0	0	0	0	0	0	0	0	0	0	0	0	0	0	0	0	0	0	0	0	0	0	0	0	0	0	0	0
ceh-27_RW10557_20140919_0001_S1	0	0	0	0	0	0	0	0	0	0	0	0	0	0	0	0	0	0	0	0	0	0	0	0	0	0	0	0	0	0	0	0	0	0	0	0	0	0	0	0	0	0	0	0	0	0	0	0	0
ceh-27_XIL32_20130522_0003_S1	0	0	0	0	0	0	0	0	0	0	0	0	0	0	0	0	0	0	0	0	0	0	0	0	0	0	0	0	0	0	0	0	0	0	0	0	0	0	0	0	0	0	0	0	0	0	0	0	0
ceh-28_XIL0953_20150305_0002_S1	0	0	0	0	0	0	0	0	0	0	0	0	0	0	0	0	0	0	0	0	0	0	0	0	0	0	0	0	0	0	0	0	0	0	0	0	0	0	0	0	0	0	0	0	0	0	0	0	0
ceh-2_XIL0992_20150326_0001_S1	0	0	0	0	0	0	0	0	0	0	0	0	0	0	0	0	0	0	0	0	0	0	0	0	0	0	0	0	0	0	0	0	0	0	0	0	0	0	0	0	0	0	0	0	0	0	0	0	0
ceh-2_XIL0993_20150326_0002_S1	0	0	0	0	0	0	0	0	0	0	0	0	0	0	0	0	0	0	0	0	0	0	0	0	0	0	0	0	0	0	0	0	0	0	0	0	0	0	0	0	0	0	0	0	0	0	0	0	0
ceh-30_RW10690_20140309_0001_S1	0	0	0	0	0	0	0	0	0	0	0	0	0	0	0	0	0	0	0	0	0	0	0	0	0	0	0	0	0	0	0	0	0	0	0	0	0	0	0	0	0	0	0	0	0	0	0	0	0
ceh-31_XIL01185_20150523_0001_S1	0	0	0	0	0	0	0	0	0	0	0	0	0	0	0	0	0	0	0	0	0	0	0	0	0	0	0	0	0	0	0	0	0	0	0	0	0	0	0	0	0	0	0	0	0	0	0	0	0
ceh-32_RW10462_20130418_0003_S1	0	0	0	0	0	0	0	0	0	0	0	0	0	0	0	0	0	0	0	0	0	0	0	0	0	0	0	0	0	0	0	0	0	0	0	0	0	0	0	0	0	0	0	0	0	0	0	0	0
ceh-33_XIL036_20131128_0001_S1	3.95027	4.63406	0	0	0	0	0	0	0	0	0	0	0	0	0	0	0	0	0	4.13291	3.92899	0	0	0	0	0	0	0	0	0	0	0	0	0	0	0	0	0	0	4.54313	4.48762	0	0	0	0	0	0	0	0
ceh-33_XIL063_20131029_0001_S1	3.50568	2.8327	0	0	0	0	0	0	0	0	0	0	0	0	0	0	0	0	0	3.35374	3.08471	0	0	0	0	0	0	0	0	0	0	0	0	0	0	0	0	0	0	3.14458	2.97596	0	0	0	0	0	0	0	0
ceh-33_XIL9138_20191126_0003_S1	4.3528	4.53646	0	0	0	0	0	0	0	0	0	0	0	0	0	0	0	0	0	2.98071	3.27239	0	0	0	0	0	0	0	0	0	0	0	0	0	0	0	0	0	0	4.56651	4.59329	0	0	0	0	0	0	0	0
ceh-33_XIL9138_20191205_0002_S1	3.50522	3.30316	0	0	0	0	0	0	0	0	0	0	0	0	0	0	0	0	0	3.77302	3.29889	0	0	0	0	0	0	0	0	0	0	0	0	0	0	0	0	0	0	3.12513	3.59729	0	0	0	0	0	0	0	0
ceh-34_OP524_20201027_0001_S1	0	0	7.16421	3.65398	0	0	0	0	0	0	0	0	0	0	0	0	0	0	0	0.277436	0	7.43386	5.87951	0	0	0	0	0	0	0	0	0	0	0	0	0	0	0	0	0	0	6.02352	0	0	0	0	0	0	0
ceh-34_OP524_20201027_0003_S1	0	0	6.33392	3.94092	0	0	0	0	0	0	0	0	0	0	0	0	0	0	0	2.23404	0	6.23348	4.32078	0	0	0	0	0	0	0	0	0	0	0	0	0	0	0	0	0	0	4.87597	0	0	0	0	0	0	0
ceh-36_RW10463_20130523_0002_S1	0	0	0	0	0	0	0	0	0	0	0	0	0	0	0	0	0	0	0	0	0	0	0	0	0	0	0	0	0	0	0	0	0	0	0	0	0	0	0	0	0	0	0	0	0	0	0	0	0
ceh-37_XIL0122_20131202_0001_S1	0	0	0	0	0	0	0	0	0	0	0	0	0	0	0	0	0	0	0	0	0	0	0	0	0	0	0	0	0	0	0	0	0	0	0	0	0	0	0	0	0	0	0	0	0	0	0	0	0
ceh-37_XIL0123_20140911_0001_S1	0	0	0	0	0	0	0	0	0	0	0	0	0	0	0	0	0	0	0	0	0	0	0	0	0	0	0	0	0	0	0	0	0	0	0	0	0	0	0	0	0	0	0	0	0	0	0	0	0
ceh-38_OP241_20160922_002_S1	4.4542	4.61024	4.67504	4.22822	4.77078	5.05411	4.85408	4.61655	4.08583	4.75039	4.28442	4.85922	4.56574	4.34917	4.45687	4.46831	4.73505	4.3393	4.46753	5.04436	5.06803	5.16403	5.25135	5.11774	5.24801	5.29486	4.95064	5.13875	6.26163	5.24093	5.51788	4.8001	4.61292	4.79788	4.69323	4.84378	4.51932	4.43553	4.8017	4.55105	4.61522	4.56306	4.6474	4.69333	4.85071	4.54099	4.77872	4.71819	4.87209
ceh-39_RW10685_20130825_0001_S1	4.29031	4.3819	3.81474	4.54402	3.81816	3.53746	4.34677	3.32862	3.7541	3.69077	3.62304	3.48653	3.61925	3.40232	3.6501	3.99992	4.38937	4.75647	4.66371	3.93094	4.11395	3.60258	4.32411	3.60551	3.60342	3.75627	2.91933	3.37135	3.39616	3.1791	3.4282	2.86907	3.10275	3.18585	2.95725	4.00349	4.41388	4.35384	4.71181	4.79633	4.70552	4.57262	4.54608	4.01331	4.80491	3.91188	3.10183	3.50765	2.96631
ceh-39_RW10687_20130823_0004_S1	4.36306	4.75318	4.10755	4.35012	4.43905	4.13351	4.11722	4.48154	4.26531	4.78553	4.64961	4.471	4.20093	4.97343	4.62948	4.74181	4.41788	4.53075	4.65847	4.65147	5.02285	5.06268	4.7586	4.93994	5.10827	4.73079	4.96297	4.72508	4.88566	4.85138	4.60142	4.88279	4.33476	4.71204	4.32792	4.51568	4.8245	4.91755	4.74179	4.38458	4.3841	4.41025	4.36098	4.38931	4.50267	4.40844	3.47873	4.28983	4.12847
ceh-39_SD1644_20130629_0003_S1	4.86056	5.25529	4.63572	5.1603	4.68686	4.09262	4.93012	3.93655	4.7351	5.04882	4.18291	4.75201	3.86126	4.6429	4.2759	4.51143	4.51672	4.92931	4.58584	4.90902	5.35012	4.05005	5.25553	4.51813	4.19484	4.90749	4.5007	4.87398	4.96666	4.43759	4.57902	4.66992	4.43764	4.51497	4.2828	4.26795	4.07942	4.34511	4.41896	5.31135	5.23559	5.16577	5.09989	5.14799	5.38602	4.69755	4.24137	4.58539	4.27366
ceh-39_SD1644_20140416_0001_S1	5.11444	5.77355	5.43891	5.39637	5.73872	5.96863	5.41154	5.32351	5.29123	5.17722	5.10063	5.68919	5.40544	5.17709	5.34011	5.28907	5.38746	5.88137	6.06199	5.3334	5.53181	5.35855	5.81314	5.83372	5.4856	5.70047	5.44696	5.1896	5.34889	5.07691	5.40984	5.40424	4.97461	5.33489	5.11077	5.36487	5.29839	5.47797	6.01916	5.56458	5.85507	5.52055	5.3778	5.02266	5.38338	5.24541	5.29724	5.39232	5.43319
ceh-40_RW11399_20140726_0001_S1	4.79689	4.4378	4.61075	5.40715	4.45722	4.17812	3.56112	4.5408	3.62192	3.26509	3.43318	3.35856	3.47898	2.97384	4.25125	2.80949	2.70132	2.93916	4.02415	5.24475	4.51696	4.37868	5.33366	4.23419	4.12122	3.63304	4.21854	3.62929	3.37269	3.76803	2.81711	3.70946	3.01216	4.44659	2.67196	3.61989	2.66635	2.87714	3.93037	5.3725	4.63688	5.55246	5.10962	5.19263	5.25005	3.99685	4.0395	3.84654	4.31718
ceh-41_RW10542_20140919_0001_S1	8.34466	8.1766	6.28802	6.80763	3.46695	3.5236	4.41764	4.80092	4.70774	0.946314	4.3838	2.50255	4.47086	2.76975	6.45305	4.68112	2.65315	3.84117	2.35812	8.19942	7.84584	6.48768	6.84797	3.79507	3.31746	4.73765	4.62414	5.08727	1.52362	3.10043	3.37668	3.83727	2.67759	6.72306	4.7322	5.97526	4.68073	2.22066	5.14353	7.58148	7.83047	7.14649	5.78745	5.88768	6.21996	4.88091	3.77124	4.4189	5.42188
ceh-41_SD1433_20131114_0001_S1	6.44267	5.92225	5.62984	5.52671	4.27037	4.27263	3.8884	4.03493	4.57082	1.10463	3.62059	3.10652	2.91154	0	5.54603	3.28088	3.04982	1.31514	4.46209	6.64265	5.88468	5.59489	5.33809	4.7051	5.07891	3.25044	3.79554	2.78485	4.56111	4.46423	5.1432	4.65842	4.66433	6.30138	5.04049	6.36948	4.23994	4.98195	4.40758	6.42395	6.49764	5.53532	4.73702	5.00415	4.14333	3.98933	3.94354	3.70082	3.58206
ceh-43_RW10287_20141201_0001_S1	0	0	0	0	0	0	0	3.35179	0	0	0	0	0	0	3.03664	1.94759	3.9858	0	0	0	0	0	0	0	0	0	0	0	0	0	0	0	0	4.27458	1.86283	4.10639	0	4.26222	3.75329	0	0	0	0	0	0	0	0	0	0
ceh-44_XIL01165_20150523_0001_S1	0	0	0	0	0	0	0	0	0	0	0	0	0	0	0	0	0	0	0	0	0	0	0	0	0	0	0	0	0	0	0	0	0	0	0	0	0	0	0	0	0	0	0	0	0	0	0	0	0
ceh-45_XIL0183_20131222_0002_S1	0	0	0	0	0	0	0	0	0	0	0	0	0	0	0	0	0	0	0	0	0	0	0	0	0	0	0	0	0	0	0	0	0	0	0	0	0	0	0	0	0	0	0	0	0	0	0	0	0
ceh-48_XIL01129_20150427_0002_S1	0	0	2.18217	1.82146	2.39448	2.66495	3.12632	2.47193	1.95071	1.71899	2.20628	2.00923	1.67326	2.00324	0.853558	0	0.360353	1.72112	1.88049	1.90414	1.66697	1.96629	3.95782	3.58223	2.48833	2.74953	3.86992	2.40694	2.42028	2.79227	2.0092	1.84456	2.58284	0.480889	1.35667	0.975742	0	3.19566	1.75593	0	0.409448	0	0.353998	2.19479	1.54903	1.69724	1.07517	0.0427487	0
ceh-48_XIL01130_20150420_0002_S1	0	1.15506	1.54044	2.54119	1.85441	0.850973	0.787751	2.2102	2.11989	1.30164	3.06033	0	1.20037	1.74622	1.26815	0.83434	0	1.07235	1.05127	0	0	0	0.494774	1.34551	0.873831	0.767618	1.74229	1.86759	0.921474	0	0	2.76116	0.0724585	1.62358	0.725124	1.74465	0	2.09519	1.94495	0	0.0273166	0.76364	1.18739	2.13054	1.70072	1.70678	0	1.18563	1.30814
ceh-51_XIL0442_20140423_0001_S1	2.34585	3.0928	1.30457	2.41432	1.39318	1.93791	2.40503	1.76675	3.04666	2.23562	1.4023	2.93211	2.49065	2.76979	2.0648	1.91212	2.36591	1.41234	2.60074	2.47191	2.79622	1.14282	1.96216	0.413207	0.461238	2.6538	1.536	2.54104	2.74046	2.93591	2.42821	2.68395	2.14227	1.83628	1.98048	1.33643	2.39603	2.36016	2.64573	2.90611	2.91967	1.83331	2.30956	1.09501	2.0097	1.63	1.12629	1.69161	1.00984
ceh-51_XIL0442_20140423_0002_S1	3.68569	3.94195	0	3.34924	1.45921	1.34179	2.92408	3.78594	2.72738	3.32827	2.68142	3.00606	2.57631	3.87326	2.47925	2.96678	2.16461	2.73538	3.02163	3.8735	4.04644	0.621047	3.22324	0.606506	1.20739	2.29288	1.38004	2.07563	2.21026	2.0919	1.66356	1.82995	1.82369	2.86876	1.54098	1.57332	1.64551	2.24988	2.79475	3.88554	3.27323	3.90516	3.44498	3.06224	3.53494	2.10014	1.25321	1.00774	1.93376
ceh-53_OP444_20230611_0018_S1	0	0	0	0	0	0	0	0	0	0	0	0	0	0	0	0	0	0	0	0	0	0	0	0	0	0	0	0	0	0	0	0	0	0	0	0	0	0	0	0	0	0	0	0	0	0	0	0	0
ceh-54_XIL0723_20141122_0001_S1	0	0	0	0	0	0	0	0	0	0	0	0	0	0	0	0	0	0	0	0	0	0	0	0	0	0	0	0	0	0	0	0	0	0	0	0	0	0	0	0	0	0	0	0	0	0	0	0	0
ceh-57_XIL0700_20141014_0002_S1	0	0	0	0	0	0	0	0	0	0	0	0	0	0	0	0	0	0	0	0	0	0	0	0	0	0	0	0	0	0	0	0	0	0	0	0	0	0	0	0	0	0	0	0	0	0	0	0	0
ceh-57_XIL0701_20141014_0002_S1	0	0	0	0	0	0	0	0	0	0	0	0	0	0	0	0	0	0	0	0	0	0	0	0	0	0	0	0	0	0	0	0	0	0	0	0	0	0	0	0	0	0	0	0	0	0	0	0	0
ceh-5_XIL0209_20131230_0001_S1	0	0	0	0	0	0	0	0	0	0	0	0	0	0	0	0	0	0	0	0	0	0	0	0	0	0	0	0	0	0	0	0	0	0	0	0	0	0	0	0	0	0	0	0	0	0	0	0	0
ceh-60_XIL0206_20140219_0002_S1	0	0	0	0	0	0	0	0	0	0	0	0	0	0	0	0	0	0	0	0	0	0	0	0	0	0	0	0	0	0	0	0	0	0	0	0	0	0	0	0	0	0	0	0	0	0	0	0	0
ceh-63_XIL0684_20141011_0001_S1	0	0	0	0	0	0	0	0	0	0	0	0	0	0	0	0	0	0	0	0	0	0	0	0	0	0	0	0	0	0	0	0	0	0	0	0	0	0	0	0	0	0	0	0	0	0	0	0	0
ceh-63_XIL0685_20141121_0002_S1	0	0	0	0	0	0	0	0	0	0	0	0	0	0	0	0	0	0	0	0	0	0	0	0	0	0	0	0	0	0	0	0	0	0	0	0	0	0	0	0	0	0	0	0	0	0	0	0	0
ceh-6_OP87_20230517_0003_S1	0	0	0	0	0	0	0	0	0	0	0	0	0	0	0	0	0	0	0	0	0	0	0	0	0	0	0	0	0	0	0	0	0	0	0	0	0	0	0	0	0	0	0	0	0	0	0	0	0
ceh-7_XIL0340_20140813_0002_S1	0	0	0	0	0	0	0	0	0	0	0	0	0	0	0	0	0	0	0	0	0	0	0	0	0	0	0	0	0	0	0	0	0	0	0	0	0	0	0	0	0	0	0	0	0	0	0	0	0
ceh-81_XIL0816_20150101_0001_S1	0	0	0	0	0	0	0	0	0	0	0	0	0	0	0	0	0	0	0	0	0	0	0	0	0	0	0	0	0	0	0	0	0	0	0	0	0	0	0	0	0	0	0	0	0	0	0	0	0
ceh-81_XIL0817_20141226_0002_S1	0	0	0	0	0	0	0	0	0	0	0	0	0	0	0	0	0	0	0	0	0	0	0	0	0	0	0	0	0	0	0	0	0	0	0	0	0	0	0	0	0	0	0	0	0	0	0	0	0
ceh-82_XIL0367_20140807_0002_S1	0	0	0	0	0	0	0	0	0	0	0	0	0	0	0	0	0	0	0	0	0	0	0	0	0	0	0	0	0	0	0	0	0	0	0	0	0	0	0	0	0	0	0	0	0	0	0	0	0
ceh-83_XIL01107_20150415_0001_S1	4.183	4.12574	3.28235	4.46168	3.44767	3.2126	3.73361	3.23101	3.78698	3.55466	4.31987	2.93025	4.1591	4.23224	4.34268	1.89956	2.04694	3.13017	3.47799	4.2543	3.84742	2.72215	4.28013	2.76429	2.97073	3.2562	3.12306	3.80332	3.36043	4.38899	2.6389	5.2923	2.73077	4.40986	3.2876	3.23494	0.437387	2.24862	3.39841	4.39538	3.63694	3.83549	3.79486	3.83136	4.83524	2.99584	3.39132	1.95299	2.6157
ceh-83_XIL01108_20150405_0001_S1	0	2.21384	2.14933	2.17486	2.52942	2.49919	2.48459	3.04563	3.01717	3.16443	0	0	3.05984	0	0	3.4972	2.45455	3.2976	0	2.84101	3.21338	2.58733	3.10389	2.18538	2.07219	0	2.89081	3.08355	1.40508	2.83082	3.02593	0	0	0	3.02694	3.45473	2.69203	2.70067	3.35025	0	1.93772	2.52947	0	0	0	0	2.2656	2.65723	0
ceh-88_XIL0467_20140506_0002_S1	4.49867	4.66444	4.67403	2.84124	4.14794	1.93252	4.26647	4.2731	0	0	1.80135	0	0	2.85234	1.7585	2.67111	0	0.928692	2.75029	4.52797	4.45121	4.09208	3.80553	3.17021	3.16343	3.5674	3.67731	0	0	0	0	0	4.58875	4.20452	1.08766	3.05981	1.67083	1.46627	1.60101	4.08126	4.53355	4.34726	3.59084	3.07802	2.84476	0.771624	2.96719	2.1201	0
ceh-88_XIL238_20160922_001_S1	0	0	2.00241	1.54442	0	0.953206	1.00261	3.44388	0	2.3338	0	1.4361	0	0	0.571865	2.54632	0.140241	2.53625	2.85942	2.08468	4.12257	3.41886	2.29278	2.48085	2.95423	3.21997	2.63314	1.88307	1.1455	2.25662	2.66814	0.560378	2.31425	1.07434	0	0.552515	2.90926	2.64359	2.26339	2.59033	0.500957	2.08964	3.12241	0	0	2.18209	0	0	2.80115
ceh-88_XIL238_20191219_0001_S1	1.18995	3.17258	1.90462	2.99967	3.12243	2.8714	1.87485	3.67163	0	2.7873	3.13718	2.80708	0.204152	0.722822	0	2.18028	2.44337	1.53143	1.9076	2.13043	1.75248	1.80666	3.02381	1.62097	1.69118	1.59205	2.94758	0	0	1.05513	0.72169	1.55412	1.86294	0.925003	0.399937	1.65228	0.882582	0	2.17122	3.38656	3.07695	2.40311	1.48933	1.64515	2.54791	0.934702	3.27789	1.90913	2.8664
ceh-88_XIL238_20191219_0003_S1	1.85554	2.02524	1.89062	0.9859	0.66637	1.06958	0.665176	2.15526	0.878781	1.65363	0.594497	2.68314	1.58427	3.05953	0	1.14809	1.12154	1.85828	0.189642	2.38321	2.71878	2.20728	2.85415	2.61098	1.69793	2.97861	2.90629	0.812865	2.19661	1.74102	2.52382	1.89525	3.66855	2.55026	2.47471	1.90102	2.20728	2.10546	1.5304	1.19995	0.76687	1.63552	1.66145	1.30441	0.741711	2.39771	0.894875	2.47814	1.08948
ceh-8_XIL0213_20140328_0002_S1	0	0	0	0	0	0	0	0	0	0	0	0	0	0	0	0	0	0	0	0	0	0	0	0	0	0	0	0	0	0	0	0	0	0	0	0	0	0	0	0	0	0	0	0	0	0	0	0	0
ceh-9_XIL01019_20150327_0001_S1	0	0	0	0	0	0	0	0	0	0	0	0	0	0	0	0	0	0	0	0	0	0	0	0	0	0	0	0	0	0	0	0	0	0	0	0	0	0	0	0	0	0	0	0	0	0	0	0	0
ceh-9_XIL01020_20150327_0002_S1	0	0	0	0	0	0	0	0	0	0	0	0	0	0	0	0	0	0	0	0	0	0	0	0	0	0	0	0	0	0	0	0	0	0	0	0	0	0	0	0	0	0	0	0.0600197	0	0	0	0	0
ces-1_XIL049_20131017_0003_S1	0	0	0	0	0	0	0	0	0	0	0	0	0	0	0	0	0	0	0	0	0	0	0	0	0	0	0	0	0	0	0	0	0	0	0	0	0	0	0	0	0	0	0	0	0	0	0	0	0
ces-1_XIL051_20130925_0002_S1	0	0	0	0	0	0	0.00118421	0.0900963	0.336836	0	0.00299508	0.000536411	0	0.000736042	0	0.0135297	0	0	0	0	0	0	0	0	0	0	0.00296115	0.00237492	0	0	0	0	0.00141763	0	0	0	0	0	0.0012787	0	0.000304386	0	0	0	0	0	0	0	0
ces-2_XIL01274_20190718_0001_S1	2.29432	4.08036	0.936206	1.09946	1.74779	1.05525	0.0955695	0	1.38831	1.62311	1.34256	0.354174	1.10879	0	0	0	0	0	0	0.466563	0.120407	0	0	0.36303	0	0.830013	0	0.458906	0	0.764495	0	0.610782	0.371381	0	0	0	0	0	0	2.47148	0.807053	2.65272	0	3.31581	2.06578	1.13521	0.592459	0.883407	0.623268
cey-1_XIL011_20131001_0001_S1	2.63059	3.96963	0.855958	3.28331	0.417308	3.111	3.59869	2.22207	2.8638	0	3.13482	1.09412	3.94391	0	0	0	0	0	1.62553	4.13687	4.12266	3.26324	1.9606	0.880281	2.49174	4.0111	2.87564	3.76349	1.78061	3.89669	0.309833	3.15389	2.39611	0	2.19321	1.16121	0.123604	1.02177	2.56461	3.62487	1.94671	0	0.296802	0	3.94126	3.98085	2.66006	3.36092	3.66659
cey-1_XIL052_20131108_0001_S1	0	0.152258	0	3.72354	0	0	0	0	0	0	0.794661	0	0	3.32377	0	0	5.85442	0	0	0	4.9403	0	4.13526	0	0.751259	1.24714	2.14691	1.32036	3.50852	0	1.30427	0	0.847306	0	0	0	4.6386	4.36466	2.99754	0	0.216097	2.82771	0	2.69102	3.42914	0	1.51912	0.102878	0
cey-2_XIL01182_20150519_0001_S1	0	0	0	0	0	0	0	0	0	0	0	0	0	0	0	0	0	0	0	0	2.32841	0	0	0	0	0	0.362228	0	0	0	0	0	0	0	0	0	0	0	0	0	0	0	0	0	0	0	0	0	0
cey-3_XIL0258_20140524_0001_S1	0	0	0	0	0	0	0	0	0	0	0	0	0	0	0	0	0	0	0	0	0	0	0	0	0	0	0	0	0	0	0	0	0	0	0	0	0	0	0	0	0	0	0	0	0	0	0	0	0
cey-4_XIL0236_20140121_0001_S1	0	0	0	0	0	0	0	0	0	0	0	0	0	0	0	0	0	0	0	0	0	0	0	0	0	0	0	0	0	0	0	0	0	0	0	0	0	0	0	0	0	0	0	0	0	0	0	0	0
cfi-1_XIL01049_20150424_0001_S1	7.35561	7.20087	5.0834	6.2297	6.72074	6.16076	7.51522	7.91327	7.20323	6.31492	6.18733	3.17527	5.22963	2.54202	2.57642	2.65456	0	5.87531	3.24771	7.05238	6.81908	7.23893	6.44384	5.95968	4.77522	6.89257	7.57426	5.91961	6.99375	6.55852	0	3.00175	1.45542	3.56372	1.77122	3.4974	2.5511	4.50441	0.956354	7.78806	7.09377	6.9432	7.5989	7.16991	5.58784	7.4186	8.1257	6.5836	6.13749
chd-7_RW11431_20140705_0002_S1	4.10718	4.61715	3.46359	4.40521	3.81761	3.57191	4.19118	3.52978	4.04035	3.61614	4.46528	3.44989	4.07906	3.83749	4.48816	3.57963	3.37487	3.42764	3.05655	3.98828	3.93024	3.50298	4.14296	3.94923	3.07579	3.7046	3.27198	3.60352	3.23384	3.68503	2.97509	3.68763	3.3486	3.62629	3.3194	4.44849	2.52192	2.65661	2.8855	4.20042	4.36398	3.94925	4.20135	4.46749	4.40356	4.03578	3.50473	3.19043	2.99895
chd-7_RW11446_20140611_0001_S1	4.68228	4.49758	3.93828	4.36216	4.41953	4.10237	4.28922	4.62352	4.37536	3.86202	4.33129	4.5871	4.7257	4.00287	4.0031	4.02607	3.67324	3.85123	4.29281	4.41551	4.78824	3.89937	4.26022	4.36437	4.03309	4.70661	4.34419	4.38138	4.12737	4.52787	3.99283	4.33698	3.99447	3.81662	4.27496	4.71587	3.44902	3.802	3.45295	4.56104	4.5277	4.13751	4.25573	4.2934	4.57303	4.34628	4.06594	4.08961	4.02884
cky-1_XIL020_20131108_0002_S1	0	0	0	0	0	0	0	0	0	0	0	0	0	0	0	0	0	0	0	0	0	0	0	0	0	0	0	0	0	0	0	0	0	0	0	0	0	0	0	0	0	0	0	0	0	0	0	0	0
cky-1_XIL021_20131106_0001_S1	0	0	0	0	0	0	0	0	0	0	0	0	0	0	0	0	0	0	0	0	0	0	0	0	0	0	0	0	0	0	0	0	0	0	0	0	0	0	0	0	0	0	0	0	0	0	0	0	0
cky-1_XIL028_20131101_0002_S1	0	0	0	0	0	0	0	0	0	0	0	0	0	0	0	0	0	0	0	0	0	0	0	0	0	0	0	0	0	0	0	0	0	0	0	0	0	0	0	0	0	0	0	0	0	0	0	0	0
cnd-1_RW10054_20131222_0001_S1	0	0	0	0	0.828885	0	0	0	0.12	0	0	0	0	0	0	0	0	0	0	0	0	0	0	0.19981	0	0	0	0	0	0	0	0	0	0	0	0	0	0	0	0	0	0	0	0	0	0	0	0	0
cog-1_PS3662_20201207_0002_S1	0	0	0	0	0	0	0	0	0	0	0	0	0	0	0	0	0	0	0	0	0	0	0	0	0	0	0	0	0	0	0	0	0	0	0	0	0	0	0	0	0	0	0	0	0	0	0	0	0
crh-1_XIL01010_20150328_0001_S1	3.15701	3.37039	3.13883	3.93562	3.06371	3.409	2.85187	1.55485	0	2.48566	1.43361	0.81276	1.30673	0.757962	0	0.818959	3.55793	1.71296	3.28771	3.68952	3.75714	3.91483	3.8027	2.11505	3.42435	3.13135	3.25623	1.16297	3.08309	0.995828	3.38322	0	3.27185	0.372611	2.75453	2.91681	3.29913	3.34667	3.65841	3.4144	4.08493	3.84534	3.55987	1.99513	2.40902	2.22149	3.19811	0	3.19375
crh-1_XIL01010_20201208_0003_S1	5.77833	6.00252	5.43283	5.28268	3.39731	4.60115	3.30126	3.59424	1.58851	4.1645	3.01417	3.51251	3.47103	4.28369	2.62181	4.63919	4.63891	4.56056	5.65853	5.67964	6.45862	5.56125	5.09322	3.84044	3.27446	4.06487	3.09178	2.23346	3.4631	3.25781	4.44468	2.88265	4.44799	3.25366	4.11582	2.12469	5.07094	4.76847	5.63206	5.66617	6.34945	5.52219	5.48992	4.3466	4.63828	1.87541	3.23741	2.00482	3.77578
crh-1_XIL01011_20150410_0001_S1	2.31489	2.66122	2.35422	2.63943	1.15074	1.05267	2.27306	2.70143	0	2.09681	1.26414	2.13622	1.25084	1.79689	0	2.08802	1.69929	1.62651	1.90324	2.09904	2.90411	2.48528	2.74122	0	2.01309	2.99849	2.17089	1.74942	2.50872	1.5339	2.90367	2.20651	3.34363	1.45546	2.92911	3.48615	3.40317	2.40081	1.87211	2.79091	2.60463	2.73708	2.17489	2.96233	1.68393	0.183641	1.15685	1.04993	2.50547
crh-2_RW11784_20140106_0001_S1	3.59957	3.36764	4.17358	3.81301	3.66943	3.87974	4.22749	3.82641	3.13956	3.53832	3.24589	3.80618	3.09794	3.76765	3.44909	3.52273	4.33264	3.54005	4.06165	3.1704	3.30284	3.59856	3.98613	3.88399	3.69536	4.12527	4.02219	3.12863	3.69562	3.68923	3.90182	3.26831	3.08847	3.3695	3.05446	2.90237	2.87678	3.2342	3.20222	3.10671	3.56425	3.46306	3.566	3.78938	3.89326	3.71106	3.40024	3.51635	3.51493
ctbp-1b_XIL0167_20131230_0001_S1	0	0	0	0	0	0	0	0	0.0233161	0.262338	0	0	0	1.23939	0	1.36485	0	0.461824	1.47225	0	0	0	0	0.292838	0.366732	0.47297	1.49317	0.359816	0.109074	0	0.721303	0	0	0	0	0.911325	0	0	1.49029	0	0	0	0	0	0	0	0	0	0
ctbp-1b_XIL0168_20140814_0001_S1	4.4757	3.75576	3.60952	3.53885	5.0719	2.5491	4.7441	3.55266	5.10621	1.87445	0.524291	2.87904	5.41683	5.79134	0	2.8313	1.19572	3.35315	0	5.08893	5.27565	3.2077	4.78499	2.39	1.82804	5.15872	2.38566	3.30551	4.6088	3.60417	4.29248	3.7729	4.45069	6.63406	3.31129	6.64713	5.18831	4.70879	4.19644	5.08354	5.18585	5.29931	3.31827	3.24644	3.70014	5.21486	2.66747	4.80976	2.44881
D1081.8_RW10565_20130430_0001_S1	5.78761	5.81578	4.95821	5.0553	4.3219	4.09499	2.53669	2.88061	3.39645	3.24064	3.18306	3.49952	1.81802	3.85364	4.52935	4.26168	3.68225	4.32824	4.52926	5.04352	5.03723	4.87383	4.84618	4.4041	3.71708	3.86449	3.52788	3.36942	3.57746	2.76232	3.17051	2.42533	3.42639	4.09915	3.55571	4.72964	3.84857	3.95596	3.81356	5.54622	5.33189	4.91121	4.5263	3.82207	3.69743	4.12214	3.53287	4.0082	3.41366
D1081.8_RW10669_20140510_0002_S1	5.66036	5.64663	5.08621	4.11442	4.60209	3.97569	3.46668	4.53209	2.7889	3.6647	3.42708	4.37622	3.02687	4.48449	4.42496	4.32141	4.86156	4.94969	4.54894	5.5014	5.84994	5.47039	4.61947	4.37818	4.29669	3.89981	4.25692	3.82798	4.12054	4.28358	3.83555	3.89153	4.52843	4.76059	3.93976	4.93893	4.64351	5.42223	4.22758	5.57908	5.64338	5.08103	4.57598	3.61188	3.25419	4.46938	4.11866	4.47588	5.0135
dac-1b_XIL0448_20140419_0004_S1	0	0	0	0	0	0	0	0	0	0	0	0	0	0	0	0	0	0	0	0	0	0	0	0	0	0	0	0	0	0	0	0	0	0	0	0	0	0	0	0	0	0	0	0	0	0	0	0	0
daf-12_RW11911_1_S1	0	0	0	0	0	0	0	0	0	0	0	0	0	0	0	0	0	0	0	0	0	0	0	0	0	0	0	0	0	0	0	0	0	0	0	0	0	0	0	0	0	0	0	0	0	0	0	0	0
daf-14a_XIL01091_20150408_0001_S1	0	0	0	0	0	0	0	0	0	0	0	0	0	0	0	0	0	0	0	0	0	0	0	0	0	0	0	0	0	0	0	0	0	0	0	0	0	0	0	0	0	0	0	0	0	0	0	0	0
daf-16d_RW11691_20140606_0001_S1	1.16673	2.941	2.57477	1.54069	2.03686	3.65473	3.02596	3.08925	3.39363	2.27529	3.02446	2.48799	3.08063	2.86102	2.5955	3.08073	3.93803	2.91765	3.35231	2.24566	3.90589	2.29398	3.25238	2.97409	3.24157	2.73402	0.552453	1.82399	2.7286	3.14233	2.68562	4.0171	0.871792	1.95121	2.67264	2.60188	3.04193	3.56388	3.97836	2.90012	2.35441	2.94993	3.49236	2.24965	3.65245	3.29013	2.24677	3.08158	3.47561
daf-16f_RW11614_20130420_0002_S1	4.71169	5.16957	6.43906	6.92312	6.87705	7.06078	7.116	6.79771	7.02512	6.9429	5.57096	6.6618	5.86937	6.57869	4.64412	6.4386	6.5052	6.57525	6.9859	5.93236	4.26722	6.43728	6.79786	6.95116	7.1426	7.75666	7.32121	7.42439	6.79576	6.91722	6.80866	6.86844	6.71066	4.83056	6.32092	4.83866	6.77271	6.60172	6.90299	6.33144	5.42759	6.31749	6.21637	7.18307	7.36053	7.35893	6.55834	7.049	6.62244
daf-19_RW10872_20130510_0001_S1	5.33457	5.39989	4.87042	5.59986	4.02041	5.06789	4.7853	5.52922	5.24025	4.9619	4.81236	5.26951	4.90482	5.23071	4.58175	4.9002	5.71349	5.60824	5.96283	5.22313	5.853	5.01387	5.42393	5.24532	5.35399	5.03914	5.52849	5.01345	5.38449	4.73755	5.31062	5.06274	5.34738	4.58978	5.06118	5.35368	5.59133	5.31375	3.95632	5.37869	5.55341	4.96823	5.6504	4.76041	4.93702	5.0982	5.59438	5.15842	5.32937
daf-19_RW10872_20130510_0003_S1	6.15941	6.26807	5.47278	5.85722	4.97289	5.76185	5.4003	5.65475	5.46392	5.61928	5.01411	5.10214	4.93387	0	0.554166	4.95646	5.20043	5.4357	5.63419	6.16029	6.13947	5.46759	6.14072	4.88733	5.0393	5.56283	5.6654	5.47333	5.49072	5.28191	5.16068	5.3064	3.67576	5.05881	4.98666	5.54308	5.34106	5.39863	5.59627	5.92293	5.67916	5.77411	5.97073	6.03464	5.35854	5.19332	6.01641	5.39008	5.08085
daf-3a_RW11523_20140718_0002_S1	0.575587	0.520854	0.504052	0.508468	0.571984	0.851037	0.586345	0.50703	0.529676	0.593981	0.506956	0.559707	0.525334	0.521282	0.533227	0.594036	0.564281	0.524481	2.26399	1.08273	3.34228	0.569708	1.3393	0.582873	0.58097	1.33331	3.39908	0.543869	0.54291	0.512355	0.538739	0.587682	0.566352	0.56064	0.575718	0.524252	0.561085	0.534737	0.573095	0.582796	0.508511	0.501375	0.533782	0.51913	0.539021	0.566585	0.515602	0.595102	0.563019
daf-3a_RW11525_20140718_0001_S1	1.69719	3.07767	2.51974	2.6455	1.75866	0.714824	2.54598	1.95157	2.33874	0.0997121	0.603719	0.990713	1.11924	0.738624	0	0.852707	0.581145	1.16573	2.26109	2.25301	3.42513	2.32979	2.2908	1.56583	1.02809	1.80821	2.59598	1.84391	1.29947	0.784198	2.3575	0	2.29846	0.841717	0.87299	2.43651	0.751485	1.4226	1.54312	2.96074	3.128	2.10917	2.51737	3.10288	1.8612	2.44083	0	2.24316	1.0691
daf-3a_RW11527_20140902_0001_S1	2.30975	0.584567	0.540248	0.457964	0.536075	0.511976	2.46746	0.539639	0.592806	0.0474236	0.56906	0.57879	0.583653	0.538143	4.39364	0.562436	0.52549	0.536324	3.95108	2.52835	2.37419	0.599248	2.52275	0.597993	0.500887	0.50587	0.518194	0.518301	0.572276	0.523081	0.531088	0.532346	0.578592	0.537615	0.555842	3.29114	0.543161	0.588077	4.4481	3.09048	0.583552	0.569167	2.23477	1.90932	2.34111	2.58802	0.528878	0.574219	2.74748
daf-3_XIL229_20160919_002_S1	4.40976	4.69551	3.99046	4.04224	3.85484	4.37608	4.39473	4.40305	4.33895	4.25753	4.19893	3.80346	3.89129	3.17812	3.559	3.78384	3.12975	3.38168	4.34825	4.44633	3.84813	3.1394	4.04617	4.05377	3.21987	4.2885	4.65064	4.17583	4.09283	4.20097	3.69734	3.56685	3.80723	3.44078	3.84494	3.87111	3.59679	4.29328	4.02687	4.34338	3.90942	3.69507	4.42643	3.90609	4.31492	4.65753	4.1819	4.01059	3.54343
daf-3_XIL9164_20210114_0001_S1	5.7708	6.28384	6.00412	5.71899	5.30005	5.60632	5.10597	5.361	5.09239	5.26137	4.76093	4.84389	3.72539	4.92159	4.92625	4.96301	5.2616	4.90777	4.86915	5.58417	5.77197	5.5012	5.18049	5.3374	5.39919	5.22203	5.12886	4.82617	4.66015	4.57094	4.8365	4.63145	5.13572	4.53222	4.87616	4.58519	4.86561	4.7289	4.94106	6.25402	6.17884	5.65384	5.63811	5.339	5.53807	5.14031	5.40188	4.96609	4.94064
daf-6_XIL01015_20150508_0001_S1	0	0	0	0	0	0	0	0	0	0	0	0	0	0	0	0	0	0	0	0	0	0	0	0	0	0	0	0	0	0	0	0	0	0	0	0	0	0	0	0	0	0	0	0	0	0	0	0	0
daf-6_XIL01016_20150325_0002_S1	0	0	0	0	0	0	0	0	0	0	0	0	0	0	0	0	0	0	0	0	0	0	0	0	0	0	0	0	0	0	0	0	0	0	0	0	0	0	0	0	0	0	0	0	0	0	0	0	0
daf-8_XIL0218_20140321_0001_S1	5.55596	5.54392	5.91264	5.43935	5.41464	4.77061	5.0108	5.49039	5.1858	4.85603	4.91097	5.26041	5.04907	5.3386	5.68751	5.59708	5.65671	5.84516	5.42458	5.33959	5.72338	5.38839	5.56226	5.36659	4.6387	5.26987	5.58948	5.53161	5.18122	5.55596	5.33625	5.56186	5.57817	5.78452	4.49028	5.58239	5.09829	5.25927	5.52162	5.81811	5.60159	5.97634	5.77398	5.41675	5.44433	5.86334	5.20039	5.51239	5.44746
dcp-66_XIL0416_20140410_0002_S1	5.74991	6.43274	5.99202	6.29376	5.33094	5.8357	4.13123	5.99938	4.70361	4.84221	4.81289	5.00138	4.69672	4.36779	5.2741	4.82003	5.14011	4.50431	4.41384	5.07284	5.97441	5.21349	5.29768	5.33972	5.4443	5.07735	5.66676	4.89775	5.58275	5.60535	5.02225	5.2166	5.37554	4.54885	4.89299	5.14542	5.79637	5.24972	5.92717	6.54611	6.52046	6.115	7.33901	5.93707	6.06368	5.44328	6.21405	6.02548	4.75894
dhhc-11_XIL0964_20150314_0002_S1	0	0	0	0	0	0	0	0	0	0	0	0	0	0	0	0	0	0	0	0	0	0	0	0	0	0	0	0	0	0	0	0	0	0	0	0	0	0	0	0	0	0	0	0	0	0	0	0	0
dhhc-1_RW11209_20140619_0002_S1	3.02768	3.91926	0	4.58961	0.228386	0	4.09667	1.89004	3.80544	1.17403	3.27489	0.578275	2.81647	1.7374	3.53679	0.569758	0.539198	0.557377	0.577687	3.34967	4.55798	1.23641	4.64349	1.16091	0	3.74743	0	3.40276	3.21887	2.6734	2.49592	0.439243	1.95916	4.0105	0.507301	3.27612	0.456527	0.591775	0.336993	2.95847	3.95173	2.99763	3.11224	3.33881	4.21076	0.923558	0	0	0
dhhc-1_RW11210_20140624_0001_S1	3.4711	3.52802	3.74197	4.75169	3.40577	4.09245	4.2712	3.97227	3.82648	4.10506	3.96282	4.02276	3.53687	4.05794	4.20108	3.70956	3.27634	3.30283	3.30116	3.26344	3.80627	3.00576	4.15693	3.36292	3.90707	3.90586	3.77169	3.61182	3.2508	4.05478	3.43739	3.83907	3.21879	4.03319	3.08437	4.51808	2.26256	1.98198	3.42328	3.62147	3.84801	3.69848	4.398	3.7286	4.40063	4.39008	3.88566	3.99654	3.54554
dhhc-2_XIL0962_20150314_0002_S1	0	0	0	0	0	0	0	0	0	0	0	0	0	0	0	0	0	0	0	0	0	0	0	0	0	0	0	0	0	0	0	0	0	0	0	0	0	0	0	0	0	0	0	0	0	0	0	0	0
dhhc-2_XIL0963_20150314_0002_S1	0	0	0	0	0	0	0	0	0	0	0	0	0	0	0	0	0	0	0	0	0	0	0	0	0	0	0	0	0	0	0	0	0	0	0	0	0	0	0	0	0	0	0	0	0	0	0	0	0
dhhc-9_SD1687_20130426_0002_S1	0.600028	1.09815	0.633496	1.68298	0.730558	1.46396	1.04108	1.29447	1.43545	0.60103	0.776993	0	1.31262	0.966731	1.5709	1.23354	1.74083	1.08979	0.907984	0.0736022	0.788097	1.44024	1.1828	1.06588	0.940258	1.21063	1.38472	1.3611	1.09547	0.884539	1.19322	1.11366	1.22543	1.20637	0.385835	1.22222	0.849568	0.476521	2.01686	1.43342	1.0462	0.984623	1.05577	1.4285	1.49288	1.23324	1.31261	1.32402	1.42414
dhhc-9_SD1687_20140408_0001_S1	3.47567	3.06589	3.64194	3.72928	3.24977	2.73595	3.60432	3.5775	3.64114	2.89945	3.30356	2.94414	3.31323	2.15807	2.85506	2.6039	2.31846	2.36644	3.34959	2.85688	3.87705	3.29502	3.95617	3.29363	2.58712	3.1458	3.52666	2.39745	2.57473	2.73601	3.16669	3.35905	2.71518	2.96203	1.7235	3.90722	1.92966	2.80964	3.81861	3.19863	3.44777	3.55818	3.59167	3.65188	3.61829	3.41173	3.59016	3.06754	3.03806
die-1_OH9294_20190804_0001_S1	0	0	0	0	0	0	0	0	0	0	0	0	0	0	0	0	0	0	0	0	0	0	0	0	0	0	0	0	0	0	0	0	0	0	0	0	0	0	0	0	0	0	0	0	0	0	0	0	0
die-1_OH9294_20190804_0002_S1	0	0	0	0	0	0	0	0	0	0	0	0	0	0	0	0	0	0	0	0	0	0	0	0	0	0	0	0	0	0	0	0	0	0	0	0	0	0	0	0	0	0	0	0	0	0	0	0	0
dmd-10_XIL0694_20141013_0001_S1	5.72063	2.20255	3.86873	0.589804	0.564635	0.516154	0.866127	0.524015	3.71215	2.66944	4.25052	4.36346	5.59311	5.34733	0.536131	2.8247	0.566043	1.32171	0.594217	4.72714	2.3232	3.40842	0.525761	2.86353	2.99909	3.24386	2.92536	0.509755	0.576363	2.36614	0.550744	0.568276	4.3657	0.578302	3.34234	4.68421	0.570427	4.80373	0.534701	4.92876	0.512125	0.581377	0.518441	3.01508	4.8983	0.528562	0.572904	0.508374	0.511414
dmd-11_XIL0829_20150115_0001_S1	3.18506	4.03228	3.1707	1.52471	0	0	2.08885	0	0	0	1.6876	0	0	0	2.95044	0	0	0	1.03138	2.91889	1.63718	2.501	3.15563	0.725353	0	0	1.55701	1.5484	2.688	0.702785	0	0	0	0	0	3.79589	0	0	0	4.63937	2.80732	0	1.72205	0	0	1.59768	3.03396	0.669245	0
dmd-3_XIL0663_20140909_0001_S1	6.26617	4.87554	5.93594	4.53828	5.71131	4.49582	5.60727	4.67256	5.99898	2.36525	5.42525	0	5.22059	0	3.1317	1.46343	4.81829	5.50111	5.44913	5.77857	5.97084	5.60743	5.3353	5.60972	3.45765	5.32713	2.43516	5.47371	1.06485	0	1.64674	4.32983	1.87234	4.53051	2.03188	0.413483	4.05534	5.57506	6.03553	6.14124	3.94182	5.214	4.09232	5.15991	4.08228	3.93566	4.05435	4.48367	5.42122
dmd-3_XIL0664_20140906_0001_S1	4.58264	3.61176	4.16399	2.636	3.0535	1.7341	4.64518	3.02713	3.99078	0	4.53883	0	4.01973	0	3.57432	0	1.99936	1.69469	4.19443	5.3948	4.22467	3.94225	3.16689	2.64794	0.0628607	4.77083	2.70382	4.86767	0	4.09057	0.129215	4.20298	0	0.824005	3.54685	3.84535	1.98736	2.66142	5.29725	4.29643	3.90707	3.36729	3.3207	4.37504	2.79715	3.40532	0	4.19119	2.985
dmd-4_RW10540_20140919_0002_S1	0	0	0	0	0	0	0	0	0	0	0	0	0	0	0	0	0	0	0	0	0	0	0	0	0	0	0	0	0	0	0	0	0	0	0	0	0	0	0	0	0	0	0	0	0	0	0	0	0
dmd-4_SD1633_20140416_0001_S1	0	0	0	0	0	0	0	0	0	0	0	0	0	0	0	0	0	0	0	0	0	0	0	0	0	0	0	0	0	0	0	0	0	0	0	0	0	0		0	0	0	0	0	0	0	0	0	0
dmd-5_XIL33_20130111_0002_S1	0	0	0	0	0	0	0	0	0	0	0	0	0	0	0	0	0	0	0	0	0	0	0	0	0	0	0	0	0	0	0	0	0	0	0	0	0	0	0	0	0	0	0	0	0	0	0	0	0
dmd-5_XIL33_20130111_0003_S1	0	0	0	0	0	0	0	0	0	0	0	0	0	0	0	0	0	0	0	0	0	0	0	0	0	0	0	0	0	0	0	0	0	0	0	0	0	0	0	0	0	0	0	0	0	0	0	0	0
dmd-7_RW10958_20131007_0002_S1	0	0	0	0	0	0	0	0	0	0	0	0	0	0	0	0	0	0	0	0	0	0	0	0	0	0	0	0	0	0	0	0	0	0	0	0	0	0	0	0	0	0	0	0	0	0	0	0	0
dmd-7_XIL0543_20140707_0001_S1	0	0	0	0	0	0	0	0	0	0	0	0	0	0	0	0	0	0	0	0	0	0	0	0	0	0	0	0	0	0	0	0	0	0	0	0	0	0	0	0	0	0	0	0	0	0	0	0	0
dmd-9_XIL01028_20150411_0001_S1	0	0	0	0	0	0	0	0	0	0	0	0	0	0	0	0	0	0	0	0	0	0	0	0	0	0	0	0	0	0	0	0	0	0	0	0	0	0	0	0	0	0	0	0	0	0	0	0	0
dmd-9_XIL01030_20150329_0001_S1	0	0	0	0	0	0	0	0	0	0	0	0	0	0	0	0	0	0	0	0	0	0	0	0	0	0	0	0	0	0	0	0	0	0	0	0	0	0	0	0	0	0	0	0	0	0	0	0	0
dnj-11_XIL0210_20140121_0002_S1	4.38496	4.38923	1.88741	4.2636	4.24257	2.63218	4.46713	3.28049	4.37972	4.79181	3.53695	3.51336	3.11416	4.76349	3.53528	4.03761	4.32078	4.14373	3.94439	4.1552	5.97325	3.83436	2.78312	3.97493	3.40361	4.41496	3.67667	4.19531	2.99607	4.30525	3.77806	4.01862	3.26203	3.93598	3.51826	4.56991	5.10828	4.28662	4.22094	5.1723	3.71611	3.89807	4.33195	4.03107	4.22393	3.54447	3.39889	2.34206	2.07128
dnj-11_XIL0324_20140306_0001_S1	1.22273	3.93393	1.0048	1.23599	1.54801	3.02732	4.1382	2.18628	3.00343	4.01657	4.57511	4.65522	4.1561	4.59282	2.49984	4.01457	3.00069	3.93547	3.18118	2.04261	2.95438	1.18999	1.90823	1.54442	0	3.98115	2.63355	3.04582	2.87312	3.04084	2.68099	3.97903	3.52975	3.06529	2.99374	2.93802	1.62458	3.02773	3.32377	2.77815	2.46988	0	3.28939	1.42635	0.165053	2.80076	1.68858	2.45841	1.90705
dpff-1a_RW11651_20131222_0001_S1	5.33061	5.6324	5.30229	5.62386	4.78504	5.47121	5.29585	5.73183	4.84542	4.81195	4.70285	5.13879	3.94406	5.15257	4.44441	4.97341	5.06735	4.87483	5.37573	4.69574	5.46816	5.05042	5.08974	4.30977	4.94225	4.99655	4.60806	4.60183	4.86873	3.63418	4.78806	4.17669	5.23317	4.32272	4.58461	5.31471	3.81211	4.17256	5.40673	5.47499	5.5347	4.83788	5.37415	4.91613	4.94225	4.4702	5.07371	4.5473	4.84739
dpl-1_RW10782_20140905_0001_S1	5.13155	4.60532	4.01892	4.2212	4.40357	3.2029	4.10459	4.04083	3.87463	0	3.29493	0	3.20845	0	4.49804	0	0	0	0	5.53484	5.09263	3.45443	4.67329	3.26711	3.40654	4.8299	3.52451	4.85488	0	4.26672	0	4.30816	0	4.42087	0	4.71951	0	0	0	4.22989	4.59948	4.78976	3.85821	4.23068	4.38822	4.18093	3.51479	3.61213	3.34111
dpl-1_SD1671_20140329_0002_S1	2.81348	2.57962	4.59802	1.83106	4.22401	3.29721	2.58285	3.76021	1.73245	0.0964589	0	0.855918	0	0	0.419269	2.86571	0	0	3.14935	4.34259	3.93336	3.33236	3.92781	2.85083	3.18097	4.9259	2.85048	5.10964	0	4.86464	0	5.24662	0	6.21302	0	5.29597	0	0	1.38801	2.78489	1.55385	2.60519	2.41592	1.18492	2.53077	3.43344	2.94389	2.63325	4.08839
dpy-20_XIL0950_20150306_0001_S1	0	0	0	4.27726	0	0	0	0	0	0	0	0	0.423559	0	0	0	2.82314	0	0	4.92978	0	0	0	0	0	0	0	0	0	0	0	4.11847	0	0	0	4.33754	0	0	0	4.59957	0	0	0	2.25044	4.19764	0	0	0	0
dpy-20_XIL0951_20150212_0001_S1	0	0	0	0	0	0	0	0	0	0	0	0	0	0	0	0	0	0	0	0	0	0	0	0	0	0	0	0	0	0	0	0	0	0	0	0	0	0	0	0	0	0	0	0	0	0	0	0	0
dpy-26_XIL0464_20140505_0001_S1	4.95457	3.72159	5.06208	5.29299	4.78713	5.21599	5.02039	6.03278	5.75105	3.97977	5.41399	4.99694	5.88441	4.68552	5.5355	5.14293	4.88201	5.42128	4.72374	4.61369	5.4704	5.44673	5.48135	5.13461	5.17166	4.81887	5.72885	5.63222	6.07324	5.38225	3.62658	5.24543	5.0447	5.06651	4.92988	3.40196	6.223	5.25764	4.54622	4.53321	4.96446	5.53553	5.52787	4.259	4.64778	5.39299	5.57889	5.66657	5.51757
drap-1b_SD1788_20140510_0002_S1	4.14979	2.23974	3.24882	2.88453	3.68041	0.987042	2.62287	2.69672	3.18983	0.729999	0.799342	1.65379	1.02453	0.955707	0	2.08006	2.62418	1.11771	2.02876	3.26614	3.14127	3.80329	3.13636	3.29019	1.35835	3.45895	2.91925	2.69886	1.57012	2.19694	0	2.74572	0	2.54665	1.49481	0	1.64718	2.82487	0.941549	3.23543	2.42875	2.68391	3.26307	2.41338	2.01715	3.05004	1.83732	1.98759	2.09067
drap-1b_SD1788_20140621_0001_S1	3.931	4.27356	5.94712	4.18952	5.05178	0	2.81524	5.49182	0	4.67117	0.807869	0	0	0	2.22293	0	1.84894	0.255002	0	5.07634	5.48626	5.7713	5.18157	5.4019	3.60198	5.30637	0	5.00495	3.39835	1.44879	0	4.01947	2.72302	2.04719	0	0	0	0	0.82824	5.40924	5.14579	4.53816	5.36061	4.326	0	4.71664	4.90074	4.35876	5.26682
drap-1_RW11156_20140614_0001_S1	0	0	0	0.319411	0.796194	0	0	0	0	0	0	0	0	0	0	0	0	0	0.6527	0	0	0	0	0	0	0	0	0	0	0	0	0	0	0	0	0	0	0	0	0	0	0	0	0	0	0	0	0	0
drap-1_RW11177_20140624_0001_S1	3.29621	3.9305	3.2081	1.67182	0.685148	0.831322	0.511744	2.78056	1.20207	0	0	0	0	0	0.173105	0	0	0	0	3.04299	3.33484	2.14298	2.41399	0.965958	0	1.23124	1.82882	0	0	0.122199	0	0	0	0	0	2.15832	0	0	0	3.56954	3.42923	3.37922	2.57459	2.4157	1.58846	1.67745	2.83509	0	0.907617
dsc-1_OP522_20200109_0002_S1	0	0	0	0	0	0	0	0	0	0	0	0	0	0	0	0	0	0	0	0	0	0	0	0	0	0	0	0	0	0	0	0	0	0	0	0	0	0	0	0	0	0	0	0	0	0	0	0	0
dsc-1_XIL0329_20140815_0001_S1	0	0	0	0	0	0	0	0	0	0	0	0	0	0	0	0	0	0	0	0	0	0	0	0	0	0	0	0	0	0	0	0	0	0	0	0	0	0	0	0	0	0	0	0	0	0	0	0	0
dsc-1_XIL0341_20140227_0001_S1	0	0	0	0	0	0	0	0	0	0	0	0	0	0	0	0	0	0	0	0	0	0	0	0	0	0	0	0	0	0	0	0	0	0	0	0	0	0	0	0	0	0	0	0	0	0	0	0	0
duxl-1_XIL0327_20140412_0001_S1	2.22645	3.13725	0.233864	3.02358	0.636038	0.131857	0.76731	0.869799	0.725692	2.14941	0.310276	2.21502	0.621948	2.12208	1.37362	2.03474	2.32978	2.38432	2.40131	2.3862	2.91395	2.16424	1.7621	1.68164	1.4304	0.387194	1.32769	0.0606636	0	0.827698	0.357278	0.156439	0.863186	1.26067	0.752159	1.27266	0.0126516	0.548199	1.15615	3.05598	1.92531	3.04389	3.154	2.51193	3.05771	0.536558	0	0	0.754109
dve-1c_RW10659_20130928_0001_S1	0	0	0	0	0	0	0	0	0	0	0.00775194	0	0	0	0	0	0	0	0	0	0	0	0	0	0	0	0	0	0	0	0	0	0	0	0	0	0	0	0	0	0	0	0	0	0	0.155571	0	0	0
dve-1c_RW10660_20130914_0002_S1	0	0	0	0	0	0	0	0	0	0	0	0	0	0	0	0	0	0	0	0	0	0	0	0	0	0	0	0	0	0	0	0	0	0	0	0	0	0	0	0	0	0	0	0	0	0	0	0	0
dve-1_RW10692_20130731_0001_S1	0	0	0	0	0	0	0	0	0	0	0	0	0	0	0	0	0	0	0	0	0	0	0	0	0	0	0	0	0	0	0	0	0	0	0	0	0	0	0	0	0	0	0	0	0	0	0	0	0
eea-1_XIL0195_20140225_0002_S1	0	0	0	0	0	0	0	0	0	0	0	0	0	0	0	0	0	0	0	0	0	0	0	0	0	0	0	0	0	0	0	0	0	0	0	0	0	0	0	0	0	0	0	0	0	0	0	0	0
eea-1_XIL0196_20140805_0002_S1	0	0	0	0	0	0	0	0	0	0	0	0	0	0	0	0	0	0	0	0	0	0	0	0	0	0	0	0	0	0	0	0	0	0	0	0	0	0	0	0	0	0	0	0	0	0	0	0	0
efl-1_RW10816_20140106_0001_S1	3.77499	4.45088	2.74522	4.2432	3.20809	2.99047	4.35159	3.07726	3.78039	3.53896	3.24214	3.16941	3.21019	3.00327	2.61054	3.07054	2.02744	2.93267	3.00949	4.31193	4.19674	1.78894	4.50966	3.69907	3.60121	3.34185	3.17983	3.22407	2.43058	2.82669	2.5865	3.16391	2.08775	2.89777	3.32649	3.72096	2.26643	2.57893	3.32817	4.76391	4.34465	2.81587	4.2498	3.47287	4.05796	3.11302	2.56844	2.99224	2.47222
efl-1_SD1672_20130331_0003_S1	3.60915	3.30399	2.27687	2.67753	2.4849	2.90473	3.74684	2.8399	2.84338	1.96657	2.90405	1.9217	2.97316	1.95314	2.87518	1.73359	1.19922	1.44152	1.95534	2.96401	2.88121	2.1419	2.94717	2.92058	2.166	2.97055	2.77592	2.7978	1.41869	2.86302	1.89663	2.6543	2.43946	1.91426	1.60511	2.79156	1.40437	2.03499	1.94916	2.83036	3.3078	2.12078	2.92136	2.73192	2.34588	3.11114	2.73523	2.99351	1.70241
efl-2_RW11828_20131121_0001_S1	3.87212	3.78346	2.97893	3.17551	2.07526	2.77544	1.97631	2.03031	1.44125	1.6936	0.890588	1.72542	1.45308	2.00685	2.51386	2.66859	2.62329	2.16368	1.50835	4.32603	3.38376	3.77559	3.09489	3.05613	2.88317	1.64235	2.92043	1.72166	2.04248	2.12046	1.93268	2.46243	1.24826	2.72601	2.07566	2.3462	1.48394	2.38611	2.33139	3.13187	2.76943	3.2325	2.10358	1.88305	2.94977	3.00225	2.23158	2.56005	3.18791
efl-3_XIL0156_20140215_0002_S1	0	0	0	0	1.09167	0	0	0	0	0	0	0	0	0	0	0	0	0	0	0	0	0.826091	2.43589	0.0999124	0	0	0	0	0	0	0	0	0	0	0	0	0	0	0	0	0	0	0	0	0	0	0	0	0
efl-3_XIL0156_20140215_0003_S1	0	0	0	0	0	0	0	0	0	0	0	0	0	0	0	0	0	0	0	0	0	0	0	0	0	0	0	0	0	0	0	0	0	0	0	0	0	0	0	0	0	0	0	0	0	0	0	0	0
efl-3_XIL0185_20140808_0002_S1	0	0	0	0	0	0	0	0	0	0	0	0	0	0	0	0	0	0	0	0	0	0	0	0	0	0	0	0	0	0	0	0	0	0	0	0	0	0	0	0	0	0	0	0	0	0	0	0	0
egl-13_RW11772_20130911_0001_S1	5.88599	5.84378	4.059	3.62087	0.635007	1.76293	0.332401	1.85467	0.464477	1.58618	0.278925	2.31216	1.30061	1.55397	3.91957	1.97727	2.05541	1.96707	0.303847	5.7935	5.10447	4.24829	4.08207	3.76856	2.52699	3.57481	1.71008	3.25052	0.849231	2.13328	0.51612	1.50838	1.62275	3.50886	2.46501	3.80012	0.877369	1.7504	0.957449	5.67591	5.55787	4.00407	3.0596	1.12566	0.0417295	2.74636	2.07117	3.27987	2.40359
egl-13_RW11772_20130911_0002_S1	5.08158	5.12893	4.08856	3.46818	2.50611	2.38788	0.0648691	1.12534	0.231353	0	0	0.458862	0	0.977361	3.37542	0	0	0	0	5.25292	4.8476	3.9552	2.80778	2.78709	2.17644	1.94657	1.43262	2.58641	1.82987	1.19216	2.24247	0.737092	2.12522	3.23586	3.36997	4.55196	3.05915	3.43819	2.88087	4.81309	4.32466	3.49074	3.26068	0	2.10227	2.16946	1.12872	2.15252	2.57788
egl-18b_RW11026_20130514_0002_S1	4.30893	3.70386	2.46108	3.75401	2.18647	0.419332	3.03981	0.688321	3.48227	1.94162	5.60897	0	4.85463	0	5.97286	2.13044	4.16413	4.00844	4.33313	4.36377	3.63377	3.29332	3.78225	1.87733	2.3149	4.05216	0.150771	4.33863	3.49923	4.95881	3.03905	4.77013	4.62658	5.83474	4.51658	5.69972	3.59889	4.31977	4.42359	4.17507	3.87994	3.52151	3.61116	3.71672	3.84049	1.21634	0	0.307699	0
egl-18_RW11606_20140916_0001_S1	0.554393	0.593021	0.505823	0.582755	0.551237	0	0.560893	0	0.554027	0	5.19778	0	0.452662	0	2.49278	0.532109	0.586471	4.49037	0.512459	0.560028	0.533513	0.533833	0.541159	0.586392	0	0.525702	0.586096	0.553566	0	0.53271	0	0.568856	0	5.21456	0.548033	3.72462	0.516128	0.524799	0.595411	0.54789	0.546858	0.594087	0.585154	0.559974	0.570074	0	0	0	0
egl-27_RW10504_20140622_0001_S1	5.77204	5.54131	5.30112	5.86234	4.39683	5.04827	6.25177	5.47956	6.36329	5.19074	6.29126	4.22972	6.2648	4.66046	6.03718	3.5902	4.15753	3.9427	5.00464	5.69909	5.70125	5.38921	5.93293	5.66905	5.7006	6.18022	5.98351	6.13531	4.47367	6.28609	4.72625	6.21087	5.14938	6.23198	4.56412	6.11062	4.68781	4.6357	5.50199	5.33325	5.46858	5.78552	5.7598	5.82156	5.96016	4.66971	5.65285	4.43645	5.50139
egl-27_RW10505_20140622_0001_S1	0.52571	0.547258	0.549154	0.501759	0.626573	0.577941	2.8508	0.500243	0.534297	0.511291	2.07143	0.553491	0.555501	0.510863	0.525886	0.503146	0.51374	0.566385	1.71012	0.540461	0.534964	0.553973	0.543704	0.588043	0.589211	3.11224	1.95376	0.573649	0.54213	0.587416	0.540487	0.581141	0.513909	0.52747	0.501211	0.5554	0.515653	0.563489	1.93184	0.574483	0.500952	0.5152	0.552329	1.59516	2.44433	0.592478	0.500978	0.539163	0.535588
egl-38_OP171_20210201_0001_S1	0	0	0	0	0	0	0	0	0	0	0	0	0	0	0	0	0	0	0	0	0	0	0	0	0	0	0	0	0	0	0	0	0	0	0	0	0	0	0	0	0	0	0	0	0	0	0	0	0
egl-38_XIL0362_01_S1	0	0	0	0	0	0	0	0	0	0	0	0	0	0	0	0	0	0	0	0	0	0	0	0	0	0	0	0	0	0	0	0	0	0	0	0	0	0	0	0	0	0	0	0	0	0	0	0	0
egl-38_XIL0362_02_S1	0	0	0	0	0	0	0	0	0	0	0	0	0	0	0	0	0	0	0	0	0	0	0	0	0	0	0	0	0	0	0	0	0	0	0	0	0	0	0	0	0	0	0	0	0	0	0	0	0
egl-38_XIL0362_20140301_0003_S1	0	0	0	0	0	0	0	0	0	0	0	0	0	0	0	0	0	0	0	0	0	0	0	0	0	0	0	0	0	0	0	0	0	0	0	0	0	0	0	0	0	0	0	0	0	0	0	0	0
egl-38_XIL0363_20140801_0001_S1	0	0	0	0	0	0	0	0	0	0	0	0	0	0	0	0	0	0	0	0	0	0	0	0	0	0	0	0	0	0	0	0	0	0	0	0	0	0	0	0	0	0	0	0	0	0	0	0	0
egl-43_XIL01038_20150329_0002_S1	0	0	0	0	0	0	0	0	0	0	0	0	0	0	0	0	0	0	0	0	0	0	0	0	0	0	0	0	0	0	0	0	0	0	0	0	0	0	0	0	0	0	0	0	0	0	0	0	0
egl-44d_XIL0204_20140805_0001_S1	0	0	0	0	0	0	0	0	0	0	0	0	0	0	0	0	0	0	0	0	0	0	0	0	0	0	0	0	0	0	0	0	0	0	0	0	0	0	0	0	0	0	0	0	0	0	0	0	0
egl-44d_XIL0216_20140219_0002_S1	4.22095	0	0	0	0	0	0	0	0	0	0	0	3.37847	0	0	0	0	0	0	4.33328	4.58478	0	0	3.55894	0	3.90555	4.80968	0	0	0	0	0	0	0	0	0	0	0	3.42737	0	0	0	0	0	0	3.41305	0	0	0
egl-46_XIL01105_20150418_0002_S1	0	0	0	0	0	0	0	0	0	0	0	0	0	0	0	0	0	0	0	0	0	0	0	0	0	0	0	0	0	0	0	0	0	0	0	0	0	0	0	0	0	0	0	0	0	0	0	0	0
egl-46_XIL01106_20150512_0002_S1	0	0	0	0	0	0	0	0	0	0	0	0	0	0	0	0	0	0	0	0	0	0	0	0	0	0	0	0	0	0	0	0	0	0	0	0	0	0	0	0	0	0	0	0	0	0	0	0	0
egl-5_RW10867_20230516_0002_S1	0	0	0	0	0	0	0	0	0	0	0	0	0	0	0	0	0	0	0.936565	0	0	0	0	0	0	0	0	0	0	0	0	0	0	0	0	0	0	0	0	0	0	0	0	0	0	0	0	0	0
egl-5_XIL01039_20150329_0002_S1	0	0	0	0	0	0	0	0	0	0	0	0	0	0	0	0	7.17099	8.81506	0	0	0	0	0	0	0	0	0	0	0	0	0	0	0	0	0	0	5.53732	8.82447	0	0	0	0	0	0	0	0	0	0	0
ekl-4a_XIL0100_20141118_0001_S1	4.49914	4.20413	3.8167	4.84485	4.50846	4.09927	5.47232	4.16328	5.58639	4.56023	6.06106	5.79582	4.43688	5.86069	4.97817	5.44841	6.14908	5.44536	4.68886	4.51594	4.62002	4.14875	5.23498	4.43351	4.84602	5.51048	4.60901	5.50848	5.1594	6.14729	5.26973	6.31012	5.35962	5.66451	5.53888	5.42417	6.14377	5.63909	4.33985	3.77938	4.32618	4.14633	4.26221	5.11358	4.82599	5.09247	4.34438	5.75825	4.86489
elf-1a_XIL035_20131112_0001_S1	0	0	0	0	0	0	0	0	0	0	0	0	0	0	0	0	0	0	0	0	0	0	0	0	0	0	0	0	0	0	0	0	0	0	0	0	0	0	0	0	0	0	0	0	0	0	0	0	0
elt-1_RW10346_20140513_0001_S1	0	0	0	0	0	0	0	0	0	0	0	0	0	0	0	0	0	0	0	0	0	0	0	0	0	0	0	0	0	0	0	0	0	0	0	0	0	0	0	0	0	0	0	0	0	0	0	0	0
elt-2_RW10192_20130810_0001_S1	0	0	0	0	0	0	0	0	0	0	0	0	0	0	0	0	0	0	0	0	0	0	0	0	0	0	0	0	0	0	0	0	0	0	0	0	0	0	0	0	0	0	0	0	0	0	0	0	0
elt-2_RW10403_20130902_0001_S1	0	0	0	0	0	0	0	0	0	0	0	0	0	0	0	0	0	0	0	0	0	0	0	0	0	0	0	0	0	0	0	0	0	0	0	0	0	0	0	0	0	0	0	0	0	0	0	0	0
elt-2_RW10403_20130902_0003_S1	0	0	0	0	0	0	0	0	0	0	0	0	0	0	0	0	0	0	0	0	0	0	0	0	0	0	0	0	0	0	0	0	0	0	0	0	0	0	0	0	0	0	0	0	0	0	0	0	0
elt-2_RW10404_20130729_0001_S1	0	0	0	0	0	0	0	0	0	0	0	0	0	0	0	0	0	0	0	0	0	0	0	0	0	0	0	0	0	0	0	0	0	0	0	0	0	0	0	0	0	0	0	0	0	0	0	0	0
elt-2_RW10404_20130729_0002_S1	0	0	0	0	0	0	0	0	0	0	0	0	0	0	0	0	0	0	0	0	0	0	0	0	0	0	0	0	0	0	0	0	0	0	0	0	0	0	0	0	0	0	0	0	0	0	0	0	0
elt-3_JG5_20220415_0001_S1	0	0	0	0	0	0	0	0	0	0	0	0	0	0	0	0	0	0	0	0	0	0	0	0	0	0	0	0	0	0	0	0	0	0	0	0	0	0	0	0	0	0	0	0	0	0	0	0	0
elt-7_SD1396_20131128_0003_S1	0.00117922	0	0	0	0	0	0	0	0	0	0.0129898	0.185058	0	0.53109	0	0.0301445	0	0.0610891	0	0	0	0	0	0	0	0	0.0569747	0	0	0.0449734	0	0	0.211952	0	0	0	0	0	0	0.000946197	0	0	0	0	0	0	0	0.00445295	0
end-1_RW10221_20140106_0001_S1	0	0	0	0	0	0	0	0	0	0	0	0	0	0	0	0	0	0	0	0	0	0	0	0	0	0	0	0	0	0	0	0	0	0	0	0	0	0	0	0	0	0	0	0	0	0	0	0	0
end-1_RW10234_20130831_0001_S1	0	0	0	0	0	0	0	0	0	0	0	0	0	0	0	0	0	0	0	0	0	0	0	0	0	0	0	0	0	0	0	0	0	0	0	0	0	0	0	0	0	0	0	0	0	0	0	0	0
end-1_RW10234_20130831_0002_S1	0	0	0	0	0	0	0	0	0	0	0	0	0	0	0	0	0	0	0	0	0	0	0	0	0	0	0	0	0	0	0	0	0	0	0	0	0	0	0	0	0	0	0	0	0	0	0	0	0
end-3_RW10064_20140417_0002_S1	0	0	0	0	0	0	0	0	0	0	0	0	0	0	0	0	0	0	0	0	0	0	0	0	0	0	0	0	0	0	0	0	0	0	0	0	0	0	0	0	0	0	0	0	0	0	0	0	0
eor-1_RW11073_20141020_0002_S1	2.36662	2.56734	2.3912	2.62464	2.94949	2.5504	4.38799	3.32247	3.77326	3.89193	4.01189	3.69697	3.9845	3.09783	3.46659	3.23634	3.0109	3.25104	2.21443	2.01878	2.84308	2.38593	1.99379	2.48013	1.56189	2.94368	2.73693	3.03417	3.15866	3.25552	3.04396	3.63902	3.34383	2.58472	2.87629	3.00641	2.81581	2.8648	2.44816	2.79692	3.12018	2.7615	2.96271	3.20902	3.36187	2.07491	3.16531	2.36437	3.5025
eor-1_RW11074_20140517_0002_S1	1.90576	2.33752	2.53028	3.82079	2.93632	2.23897	1.50421	3.55947	0	2.57928	2.09539	3.28174	0	2.75334	3.20711	2.0151	1.25369	3.01218	3.16599	2.51256	3.64113	1.64854	2.65275	2.36047	0	2.52687	3.42601	2.38626	0.899044	0.346845	1.58645	0.324109	1.44319	0.856447	0	2.92047	0	0	3.00795	3.36616	2.39314	3.51051	2.86237	3.56908	4.10057	3.35363	1.73653	2.65865	4.234
ets-9a_XIL0719_20141117_0001_S1	0	0	0	0	0	0	0	0	0	0	0	0	0	0	0	0	0	0	0	0	0	0	0	0	0	0	0	0	0	0	0	0	0	0	0	0	0	0	0	0	0	0	0	0	0	0	0	0	0
eyg-1_XIL0438_20140428_0002_S1	0	0	0	0	0	0	0	0	0	0	0	0	0	0	0	0	0	0	0	0	0	0	0	0	0	0	0	0	0	0	0	0	0	0	0	0	0	0	0	0	0	0	0	0	0	0	0	0	0
eyg-1_XIL0895_20150123_0001_S1	0	0	0	0	0	0	0	0	0	0	0	0	0	0	0	0	0	0	0	0	0	0	0	0	0	0	0	0	0	0	0	0	0	0	0	0	0	0	0	0	0	0	0	0	0	0	0	0	0
eyg-1_XIL0896_20150126_0001_S1	0	0	0	0	0	0	0	0	0	0	0	0	0	0	0	0	0	0	0	0	0	0	0	0	0	0	0	0	0	0	0	0	0	0	0	0	0	0	0	0	0	0	0	0	0	0	0	0	0
F09G2.9_RW10887_20130729_0002_S1	5.82249	5.72972	5.72389	5.99137	5.88283	5.4625	6.42859	6.49028	5.91543	5.37898	6.1134	5.75791	5.88951	5.5842	5.40773	5.62766	5.28059	6.00538	6.33776	5.93116	5.73067	5.36421	5.95498	5.57304	5.5388	6.14245	5.70766	6.05513	5.73614	6.10554	5.81671	6.08767	5.56727	5.82983	5.66707	6.22903	5.90708	6.04938	6.30792	5.82574	6.15806	5.80922	5.91038	5.88412	5.82139	5.63977	5.33382	5.58364	5.29399
F09G2.9_RW10939_20130829_0002_S1	4.21321	4.42083	0	4.14282	2.18138	0	5.95318	2.34216	5.88763	4.03793	5.32012	3.82846	5.21222	3.68871	4.70881	3.98829	3.64957	3.5239	3.34419	4.2143	4.07468	0.103861	4.1273	0	0	5.81513	3.01729	5.46795	4.83412	5.23665	4.52925	5.46184	4.77833	4.62362	4.6375	4.47025	3.98088	3.82396	4.1217	4.5251	4.09699	3.92379	4.19421	4.31865	4.17788	1.98199	0	0.738964	0.389988
F09G2.9_RW10939_20130829_0003_S1	3.38145	4.76895	2.78876	4.04932	3.86187	2.75441	5.11526	0.965789	4.31821	3.05792	4.04202	0	4.21358	0	2.00212	0.349359	0	0.79809	3.80681	3.5148	4.95033	2.41716	5.07141	1.25724	0	4.85162	0	4.28967	1.77629	4.18519	1.07759	3.9025	0	3.47695	0	4.41037	1.55767	2.67235	4.32343	4.01554	4.39965	3.12886	4.45821	3.11059	4.13952	4.40795	0	3.92496	0
F09G2.9_RW11178_20131008_0002_S1	1.38349	1.74226	0.0208706	1.62886	0.586397	0.00943183	2.33021	0.780909	1.52616	0.422662	1.54072	0.293865	1.99509	0.899645	1.11044	0.861213	1.02603	1.32434	1.72415	0.705015	0.62406	0.0285627	1.1075	0.37453	0	1.13449	0.0232606	0.876105	0.036832	1.24967	0.188255	1.21058	0.190736	1.04252	0.1486	1.06079	0.936098	0.662422	1.21814	2.12028	1.55999	1.05576	1.26514	1.1271	1.42266	0.558719	0.012824	0.267836	0
F09G2.9_RW11178_20131008_0003_S1	0.0799663	0.0141161	0	0.0511994	0	0	0.466798	0	0.708616	0.255683	0.163303	0.190678	0.879388	0.0581318	0.89723	0.256132	0.329305	0.104249	0.452434	0.787423	1.10206	0	0.999914	0.229087	0	1.40397	0.00307501	1.60367	0.75693	1.59058	0.506876	1.42919	0.812165	0.887096	1.07967	1.11612	0.363399	0.641486	1.60844	0	0.0614556	0.0770914	0.0064317	0.0072666	0	0	0	0	0
F10B5.3_XIL0368_20140802_0001_S1	0	0	0	0	0	0	0	0	0	0	0	0	0	0	0	0	0	0	0	0	0	0	0	0	0	0	0	0	0	0	0	0	0	0	0	0	0	0	0	0	0	0	0	0	0	0	0	0	0
F13C5.2_XIL0941_20150212_0002_S1	2.48344	2.83026	2.63785	2.95713	2.42803	2.98023	2.8136	2.90572	3.39171	3.61989	3.6551	3.57452	3.47536	3.30913	3.29903	3.41783	3.56892	3.17303	2.73147	3.9854	4.26335	3.63912	3.84386	4.10638	3.70915	3.74853	4.36719	4.13452	4.19727	4.15208	3.56336	3.63813	4.04758	3.74685	3.67707	4.15936	4.06747	4.10156	3.52986	2.81597	3.06827	3.39115	3.43787	3.86182	3.2574	3.61475	3.5956	3.95917	4.49797
F13H6.1a_XIL0923_20150123_0001_S1	0	0	0	0	0	0	0	0	0	0	0	0	0	0	0	0	0	0	0	0	0	0	0	0	0	0	0	0	0	0	0	0	0	0	0	0	0	0	0	0	0	0	0	0	0	0	0	0	0
F13H6.1_XIL0923_20150528_0002_S1	0	0	0	0	0	0	0	0	0	0	0	0	0	0	0	0	0	0	0	0	0	0	0	0	0	0	0	0	0	0	0	0	0	0	0	0	0	0	0	0	0	0	0	0	0	0	0	0	0
F16B12.6_RW10813_20130801_0001_S1	5.77129	6.0455	4.0159	4.91851	4.07186	3.70279	6.01114	5.0135	5.19823	3.66904	4.68626	0	5.17172	2.47331	6.57802	3.51484	1.90288	4.32161	4.36836	6.06888	6.31227	0	7.00126	1.59541	0	6.74252	1.12758	6.72292	4.98902	6.48656	4.79394	6.11323	4.65534	6.29221	4.59891	6.84732	5.521	5.73312	5.22235	5.96238	6.69184	5.17212	6.04027	5.26575	4.3317	5.53919	4.99153	4.72749	0
F16B12.6_SD1669_20131115_0001_S1	5.00845	5.45875	3.62978	5.63609	3.60492	3.54052	4.58398	4.93935	4.23309	3.95919	3.46664	3.56286	3.29787	3.59079	3.91479	3.65816	3.72775	3.57078	4.23944	5.30847	5.43225	4.60446	5.04141	4.5767	3.80969	5.18125	4.32461	5.36374	3.5595	5.06556	2.682	5.03803	3.41873	4.15422	2.57024	3.955	4.25199	4.35244	3.58281	4.95744	5.60578	5.21986	4.67292	4.56419	5.40451	4.52598	2.24393	4.48558	3.65783
F17C11.1_RW10915_20131011_0001_S1	4.18455	4.08326	3.78084	3.21369	2.79911	2.17171	3.07579	2.43804	2.80802	2.48725	3.31145	3.39833	2.50518	3.29195	2.66042	2.82296	3.43888	3.33407	3.30927	2.71204	2.6567	2.86914	2.33307	1.98053	1.81991	2.4546	2.21146	2.80085	2.26182	2.37061	2.33829	3.12122	2.49078	2.58884	2.9316	3.4192	3.22177	2.93472	2.60844	4.31279	3.52996	3.63038	3.35161	3.53893	3.58258	2.36896	3.06137	3.23312	2.54467
F17C11.1_RW10915_20131118_0001_S1	4.40108	4.3852	3.68889	3.9192	3.65014	3.52581	4.53502	3.74187	4.51354	3.90077	4.40152	3.95099	4.44089	3.88071	4.27501	4.18828	4.51383	4.20736	3.70541	4.23947	3.95136	4.41807	3.78389	3.64535	3.20091	4.03189	3.43348	3.85528	4.01401	3.82597	3.63641	3.69398	4.11544	3.99851	3.78143	4.14009	4.27454	4.18626	3.52321	4.76803	4.08941	4.57774	4.01207	4.36276	4.23798	3.89495	4.11079	3.76336	4.10298
F19F10.1_RW11620_20140508_0001_S1	0	0	4.15093	0	4.62095	2.02739	3.97222	4.71331	3.10506	0	0	3.30179	0	3.39035	0	4.64734	0.525109	0.0321961	1.69441	0	0	0.746051	2.61866	2.36738	0	0	4.66307	0.631552	3.79343	0	3.81452	0	1.99777	1.63213	0.804788	4.08241	0	4.66221	1.99043	0	0	0	0.480015	0	0	4.4042	0	0	4.08314
F19F10.5_RW10274_20131226_0002_S1	3.61404	3.64583	2.48827	3.99707	4.04258	2.8404	4.45916	3.34235	3.01325	0	3.92274	3.22514	4.4743	0	4.12815	2.98232	3.36322	2.54866	3.31674	2.87917	2.75862	4.09667	3.22238	4.14294	2.54825	4.33	2.57507	3.47448	0	3.36509	3.66147	4.43686	2.70962	4.48437	3.12922	3.65589	2.66726	3.17271	1.83501	3.69021	3.25709	3.91567	2.07468	4.40806	3.51716	3.81625	2.73725	2.96685	3.4694
F21A10.2a_RW10654_20130501_0002_S1	4.50193	5.03411	3.53112	4.49709	3.82449	3.79828	4.58718	4.43543	4.2117	3.79161	4.07977	3.89326	4.18593	4.38154	4.12291	3.71807	3.85229	4.31032	4.75738	4.44635	4.90361	3.28712	4.42653	3.58719	3.81353	3.98295	3.74331	4.41243	3.89117	4.14981	3.61547	4.07731	3.90693	3.69788	3.71376	4.17457	3.56655	3.75971	4.33129	4.74215	4.88841	4.41832	4.58927	4.08513	4.33268	3.6981	3.84052	3.83238	3.3746
F21A9.2_RW10607_20130903_0002_S1	0	0	0	0	0	0	0	0	0	0	0	0	0	0	0	0	0	0	0	0	0	0	0	0	0	0	0	0	0	0	0	0	0	0	0	0	0	0	0	0	0	0	0	0	0	0	0	0	0
F21A9.2_RW10625_20131014_0002_S1	0	0	0	0	0	0	0	0	0	0	0	0	0	0	0	0	0	0	0	0	0	0	0	0	0	0	0	0	0	0	0	0	0	0	0	0	0	0	0	0	0	0	0	0	0	0	0	0	0
F21A9.2_RW10627_20130815_0001_S1	2.02992	0.48634	0.996614	1.33574	0.98183	0.456459	0.841481	0.496868	2.70639	1.37377	1.73349	2.37423	0.496847	1.7822	0.931536	2.36391	0.647888	1.88787	1.5792	1.44538	1.8898	2.75371	1.33163	2.05795	2.36424	2.37592	1.56645	1.12261	1.94578	1.50333	1.98686	0	1.87369	1.77979	1.39424	1.75713	2.42104	2.20032	2.20059	1.91606	1.28201	0.0747965	0.112779	1.89406	0	1.44779	0	1.27249	1.62764
F21A9.2_RW10627_20130815_0002_S1	0.450186	1.44008	2.88443	0	2.08323	1.33432	2.11117	2.2508	3.32849	3.02006	3.36002	2.69347	2.87653	0	2.76345	2.00985	1.2216	2.04182	0.113303	0	0	0.874518	0.839428	1.15479	0	0	1.55843	1.1795	3.16661	1.99899	1.64827	1.92973	0	0	0	2.50296	1.98355	1.62931	0	1.04464	0.991891	2.40157	0	0.549005	2.34905	1.98487	1.86299	2.68486	1.87851
F21D5.9_RW10634_20130815_0001_S1	0	0	0	0	0	0	0	0	0	0	0	0	0	0	0	0	0	0	0	0	0	0	0	0	0	0	0	0	0	0	0	0	0	0	0	0	0	0	0	0	0	0	0	0	0	0	0	0	0
F21D5.9_RW10634_20130815_0002_S1	0	0	0	0	0	0	0	0	0	0	0	0	0	0	0	0	0	0	0	0	0	0	0	0	0	0	0	0	0	0	0	0	0	0	0	0	0	0	0	0	0	0	0	0	0	0	0	0	0
F21D5.9_RW10635_20130911_0001_S1	0	0	0	0	0	0	0	0	0	0	0	0	0	0	0	0	0	0	0	0	0	0	0	0	0	0	0	0	0	0	0	0	0	0	0	0	0	0	0	0	0	0	0	0	0	0	0	0	0
F21D5.9_RW10635_20130911_0002_S1	0	0	0	0	0	0	0	0	0	0	0	0	0	0	0	0	0	0	0	0	0	0	0	0	0	0	0	0	0	0	0	0	0	0	0	0	0	0	0	0	0	0	0	0	0	0	0	0	0
F21D5.9_RW10635_20130911_0003_S1	0	0	0	0	0	0	0	0	0	0	0	0	0	0	0	0	0	0	0	0	0	0	0	0	0	0	0	0	0	0	0	0	0	0	0	0	0	0	0	0	0	0	0	0	0	0	0	0	0
F22D6.2_RW11753_20131020_0002_S1	1.98211	1.98632	1.82209	1.9019	1.61774	1.18754	1.13046	1.30371	1.69404	1.42248	1.74384	1.90602	1.61635	1.41135	1.84583	1.67091	1.23506	1.69492	2.00915	2.82367	2.44128	2.6796	2.81437	2.47422	1.701	2.17558	2.36615	2.6198	2.09316	2.09976	1.99663	2.72373	1.79843	2.26488	1.73412	1.84845	1.29238	2.27735	2.58895	2.05747	2.08629	2.29672	2.20511	1.95564	1.86905	1.39406	1.23292	1.9941	1.96877
F22D6.2_RW11754_20131221_0001_S1	5.06001	4.69491	4.86232	4.86808	4.48935	4.20604	4.695	4.19036	4.69653	4.32312	4.66189	4.16	4.66485	4.39973	4.85029	4.18543	4.00933	4.28023	3.83409	4.64981	4.61485	4.4281	4.58535	4.51701	3.70262	4.56756	4.10839	4.53103	4.19181	4.54005	4.0733	4.43658	4.24803	4.64234	3.89691	4.44694	4.19638	4.1081	3.91962	5.20909	5.01195	5.04843	4.85681	4.82884	4.75545	4.59006	4.17959	4.44805	4.25757
F22F1.3_XIL01071_20150405_0002_S1	0	0	0	0	0	0	0	0	0	0	0	0	0	0	0	0	0	0	0	0	0	0	0	0	0	0	0	0	0	0	0	0	0	0	0	0	0	0	0	0	0	0	0	0	0	0	0	0	0
F23A7.6_XIL01099_20150430_0002_S1	4.57711	4.94426	1.75205	4.74003	1.71468	0.935681	3.60999	1.71086	3.39648	4.1356	3.61589	3.97819	3.30913	3.72131	4.24625	3.77315	3.18888	3.32254	3.26583	5.58239	5.29689	0	5.07597	3.58162	0	4.23385	3.44897	4.42368	3.82705	4.35704	3.84751	4.18881	4.30166	4.58998	3.40054	3.7385	3.1128	3.68036	3.76193	4.71491	4.56093	4.53107	4.79946	4.59877	4.32413	2.00127	0	0.240468	0
F23B12.7_XIL0148_20140305_0002_S1	0	1.97213	3.76889	1.69101	3.39336	0	0	3.30875	1.44071	0	2.95377	0	0	0	0	0	0	0	0	2.27057	4.00089	0	4.51943	3.54458	2.03365	1.86715	3.95622	0	2.63517	3.16202	2.837	4.41777	3.59522	0	0	2.69381	2.425	3.6831	3.59089	3.05785	2.02649	0	3.55462	2.79713	0	2.71984	0	3.53812	4.47554
F23B12.7_XIL0203_20140222_0002_S1	4.38947	4.02145	0.101891	4.2581	2.36881	3.82973	4.18075	1.73485	4.28648	3.66458	3.14746	3.48399	5.35827	4.08126	3.65782	3.76006	3.40925	4.77804	3.2274	3.15563	3.77013	1.29238	4.56116	3.05298	0.933007	5.12409	4.24565	4.53694	3.13946	3.62932	4.53174	3.5119	3.2031	3.61553	1.90884	4.18781	3.6158	4.44187	2.71585	3.96385	4.49638	4.14802	3.9356	3.93875	4.5668	3.22266	2.19097	2.14238	2.1332
F26A10.2_XIL0309_20140228_0002_S1	0	0	0	0	0	0	0	0	0	0	0	0	0	0	0	0	0	0	0	0	0	0	0	0	0	0	0	0	0	0	0	0	0	0	0	0	0	0	0	0	0	0	0	0	0	0	0	0	0
F26A10.2_XIL0323_20140809_0001_S1	0	0	0	0	0	0	0	0	0	0	0	0	0	0	0	0	0	0	0	0	0	0	0	0	0	0	0	0	0	0	0	0	0	0	0	0	0	0	0	0	0	0	0	0	0	0	0	0	0
F26H9.2_XIL0125_20140103_0002_S1	3.48778	3.79793	1.16917	2.78666	0	2.25223	3.17255	2.41545	2.14791	0.0741117	2.06375	2.03968	2.66431	1.46311	1.55052	2.16795	0.930039	2.57174	2.40251	2.93155	3.60014	1.48737	1.97293	3.68867	1.94134	3.92033	1.82157	2.19545	0	1.58572	0.563079	1.9805	0.446874	2.27022	1.60371	4.32271	1.12639	0.820759	2.33417	3.63668	3.17183	1.93988	2.10962	2.57937	2.73841	1.91208	2.7079	1.24495	1.13395
F26H9.2_XIL0128_20131204_0001_S1	0	0	0	0	0	0	0	0	0	0	0	0	0	0	0	0	0	0	0	0	0	0	0	0	0	0	0	0	0	0	0	0	0	0	0	0	0	0	0	0	0	0	0	0	0	0	0	0	0
F27D4.4b_RW10511_20140610_0001_S1	0	0	0	0	0	0	0	0	0	0	0	0	0	0	0	0	0	0	0	0	0	0	0	0	0	0	0	0	0	0	0	2.20002	2.95847	0	0	0	0	0	0	2.0327	0	0	0	0	0	0	0	0	0
F27D4.4b_RW10551_20140919_0001_S1	2.76188	5.0567	5.94579	7.04305	5.02107	5.19868	2.65221	4.26229	1.96275	0	0	0	3.25278	0	5.22885	3.76828	0	0	0	0	0	6.34289	6.63892	5.01125	4.85496	0	0	0	4.17926	3.57538	0.0507864	4.39479	0.0144433	0	0.755992	3.55659	0	0	0	5.85622	5.69185	5.54635	6.69224	0	0	5.60966	2.68788	0	5.44042
F27D4.4_RW10553_20141202_0003_S1	5.4155	4.35179	0	3.83516	0	0	3.21451	0	5.19034	0	5.85346	5.6682	5.4302	0	0	0	0	0	0	0	0	0	0	0	0	3.36479	0	0	3.76431	5.61952	4.49431	6.06095	0	4.66887	0	5.57454	0	0	0	4.4203	3.78275	5.18269	0	5.01359	3.68204	0	0	0	3.7309
F28C6.1_RW10696_20131118_0001_S1	2.08454	1.85158	0.800434	1.81424	0.36816	0.0253882	1.83595	0.736309	1.73368	0	1.97312	0	1.89628	0	2.46776	0	0	0	0.25161	1.70191	1.51448	0.335191	1.70586	0.351644	0.0113579	1.11482	0.115244	1.14605	0	1.05386	0	0.988292	0.0150422	2.3214	0	1.75775	0.132782	0.0814064	0.341886	1.6068	1.69798	1.62161	1.86875	1.68151	2.06309	0.411675	0	0	0
F28C6.1_RW10697_20130903_0003_S1	0.295304	0.320648	0.146548	0.153009	0.275458	0.257658	0.125047	0.0537565	0	0.0012614	0	0.0210743	0	0.393158	0	0.48429	0.272013	0.631491	0.954305	0.269282	0.274921	0.317379	0.0497046	0.418858	0.0696682	0	0.374216	0	0	0	0	0	0	0	0	0.424915	0	0	0.274551	0.336013	0.130544	0.192263	0.231139	0.451886	0.239685	0.159595	0.0733753	0	0.0700096
F33E11.1_SD1563_20131115_0001_S1	0	0	0	0	0	0	0	0	0	0	0	0	0	0	0	0	0	0	0	0	0	0	0	0	0	0	0	0	0	0	0	0	0	0	0	0	0	0	0	0	0	0	0	0	0	0	0	0	0
F33H1.4_XIL0516_20140531_0001_S1	4.25466	5.32853	2.78798	2.73898	2.38934	2.69005	3.47241	2.93459	3.08262	2.3416	3.63425	2.47466	3.52831	2.784	2.84847	2.36458	2.29474	2.16558	3.53346	3.97678	3.547	3.2901	4.81567	2.40586	2.75917	2.76413	3.76642	1.9753	2.4721	2.46122	2.01714	3.25606	2.75864	3.28024	1.2016	2.65522	1.71966	2.92922	4.8579	3.80905	3.83289	3.46509	2.77235	3.36589	2.94509	3.3255	3.04444	2.6154	3.29179
F36D1.1_SD1707_20131212_0002_S1	4.16505	4.98252	4.07183	4.51458	3.85792	3.29396	4.19728	3.64645	3.27536	2.83921	3.55097	3.29098	3.06852	3.94645	2.76139	3.88771	3.00406	2.1821	3.82607	3.59413	5.78757	4.44823	3.85352	4.24295	3.24418	4.11734	3.62761	3.33447	1.49553	2.9649	3.15691	3.55929	3.19254	2.99077	2.6771	4.15368	3.77338	3.66135	3.20692	5.11474	4.40345	4.32827	4.47507	4.13838	4.12548	4.00139	3.31176	3.98592	2.48639
F38C2.7_RW10572_20131111_0001_S1	3.32098	3.70803	0.650022	3.56058	0.0113987	0	2.95229	3.15509	3.22926	2.13752	3.27203	2.07063	3.46333	1.87914	3.85246	2.11855	2.02148	2.48844	3.19219	4.27902	4.14556	1.20022	3.84888	1.49464	0	2.97745	3.02121	3.34562	1.2218	2.94705	0.916649	2.84133	1.06548	4.26711	1.05516	2.52057	1.53122	2.36238	2.65292	3.76626	3.71989	3.57592	3.41552	3.67719	3.32309	0	0	0	0
F38C2.7_RW11452_20140910_0001_S1	5.58384	5.37325	0	5.29653	0.478634	0	4.74954	0	4.56706	4.03255	4.5442	3.47658	4.52863	3.44187	5.04367	3.38418	3.54938	3.73097	4.59867	5.44063	5.17424	0	5.48481	0	0	4.28903	0	4.08756	2.82774	3.75355	2.80663	3.93616	3.43572	5.04515	2.63905	2.85791	2.91532	2.96325	4.31942	5.46436	5.46284	5.1988	5.51509	5.09501	5.26425	1.20389	0	0	0
F39B2.1_SD1667_20140404_0001_S1	2.00365	2.97625	0.561617	2.43246	2.56206	1.06856	3.11465	0.556739	0.703242	0.581948	0.399604	0.519777	0.588401	0.584606	0.565666	0.511658	0.504845	2.11056	2.10172	1.9272	2.21892	0.57388	0.507348	0.533789	0.59284	0.787538	1.42617	0.595849	1.56032	0.538199	0.544381	0.579459	0.539959	0.503292	0.542992	2.4319	0.505786	0.534671	2.62027	3.17193	1.80559	2.29958	1.96084	2.75326	1.38874	0.542523	0.582521	1.40637	0.538709
F40F9.7_RW11156_20140614_0002_S1	2.79367	2.36499	0.572906	2.96634	0	0	0	0	0	0	0	0	0	0	0	0	0	0	2.3029	2.15533	1.93922	1.33728	0	0	0	0	0	0	0	0	0	0	0	0	0	0	0	0	2.23653	2.4225	1.82904	0.837517	0.54536	0	0	0	0	0	0
F42G2.6_RW11807_20140412_0001_S1	5.92426	5.69898	5.04158	5.28182	5.01558	5.58557	5.29795	5.39701	4.83616	4.46264	4.26815	4.31329	4.1483	5.1026	5.90314	4.34265	4.47638	5.81975	4.66606	5.67245	5.45628	5.05148	5.10873	5.18473	4.28238	4.3928	4.91247	4.35915	4.205	2.76793	3.97965	1.46159	4.39622	4.08336	4.06105	4.15504	3.60187	4.16456	4.39442	5.2584	5.45013	4.69518	5.03738	4.45201	4.55081	4.63795	4.36094	3.90015	4.89361
F47E1.3_XIL0988_20150330_0002_S1	0	0	0	0	0	0	0	0	0	0	0	0	0	0	0	0	0	0	0	2.79971	0	0	0	0	0	0	0	0	0	0	0	0	0	0	0	0	0	0	0	0	0	0	0	0	0	0	0	0	0
F52B5.7_XIL0671_20140923_0001_S1	0	0	0	0	0	0	0	0	0	0	0	0	0	0	0	0	0	0	0	0	0	0	0	0	0	0	0	0	0	0	0	0	0	0	0	0	0	0	0	0	0	0	0	0	0	0	0	0	0
F54F2.9_RW11818_20131014_0003_S1	0	0	0	0	0	0	0	0	0	0	0	0	0.186037	0	0.392877	0.306214	0	0	0	0	0.00817491	0	0	0	0	0	0	0	0	0	0	0	0	0	0.267394	0	0	0	0	0	0	0	0	0	0	0	0	0	0
F55A3.3_XIL0509_20140523_0002_S1	2.70717	2.8769	1.52675	2.32524	2.37116	0.265371	2.67978	2.3079	2.23155	0.646887	2.74032	2.10379	2.17977	0.677802	2.59157	1.22115	0.792014	0.563626	1.09694	2.0222	2.46428	1.816	1.79491	1.5118	1.43172	2.47038	1.91265	1.64301	0.926598	1.31991	0.689704	1.79822	1.32033	2.50665	0.727369	3.13552	2.38433	1.13643	0.847265	3.23794	2.55291	2.17982	2.52208	2.88828	2.85256	2.21807	1.93128	2.06387	1.40018
F57A8.1_RW11845_20141009_0002_S1	4.0788	5.75269	3.7018	3.55244	3.94112	3.10786	3.78189	4.20303	3.58195	3.30736	1.67497	3.26622	0.572926	2.53427	1.68778	3.1195	3.71774	3.55806	2.23051	3.88732	4.90596	2.98001	3.79756	3.74861	2.7763	4.68379	4.02936	3.83483	3.02364	1.93959	2.67986	0.541329	1.64652	0	0	2.50746	0.0412674	0	0	3.79421	5.78526	3.5983	3.04263	3.76083	3.45358	2.82194	3.91202	2.56934	3.26358
F57A8.1_RW11846_20141018_0002_S1	4.18994	4.20183	4.07963	4.09478	4.046	4.07273	4.7822	4.32559	3.88247	4.15827	2.61434	3.3494	2.07185	3.76588	0.224313	4.13764	3.43665	4.03514	3.44948	4.60876	4.81966	4.34467	4.95451	4.29189	4.0983	4.92959	4.70709	3.97221	4.52295	4.3699	4.41861	3.73714	4.51771	0.645789	4.05664	4.63392	3.72158	3.46378	3.82805	4.35675	4.20718	3.95838	4.25221	4.12814	4.25997	3.71368	4.05275	2.99604	4.11624
F57A8.1_XIL235_20190919_001_S1	4.33795	4.15557	4.40493	4.3608	3.74155	3.54617	3.97807	3.64393	3.56523	3.96968	3.83649	3.34631	2.99853	3.67425	3.2483	4.13335	4.31626	4.79954	5.0228	4.14102	3.93534	3.55693	3.95804	3.58862	3.78211	4.0052	3.77874	3.53747	3.67044	3.72811	3.31449	3.39295	3.43479	2.36269	3.39813	4.03896	3.73974	3.56179	4.71574	4.0805	4.1974	3.92153	4.13162	4.3459	3.79469	3.40965	3.23427	3.70751	3.36312
F57A8.1_XIL9140_20191225_0002_S1	6.13948	6.11378	5.30477	6.04228	5.50694	4.90716	4.89681	4.95024	4.91702	5.79673	4.05747	5.79967	1.81448	5.85565	6.14863	6.49458	5.76976	5.99606	6.38706	6.41126	6.91923	6.22574	6.5064	6.17997	5.76866	5.46781	5.73633	5.01216	5.31499	5.11119	4.94791	4.51079	5.67113	6.12635	5.59519	5.60152	5.99862	5.75241	6.49286	5.56776	5.32194	5.70285	5.18811	5.88547	5.71543	5.3263	5.42988	5.0724	5.49814
F57A8.1_XIL9140_20191225_0003_S1	6.4377	6.48187	6.08762	6.49648	6.32745	6.10517	5.70653	6.85807	5.33189	6.13287	3.47114	6.29008	4.51303	6.25514	5.42539	6.20152	5.72661	5.50646	6.1985	6.90199	6.15441	6.88456	6.61723	6.75338	6.23411	6.59558	6.6967	5.85771	6.04403	6.36358	5.88592	5.82248	6.55647	4.86575	6.01795	5.66788	5.9601	5.78124	6.45078	6.1786	6.07894	6.3949	6.78334	6.66666	6.55913	5.95252	6.06077	6.01988	6.16868
F57C9.4a_RW11631_20140920_0002_S1	6.79474	6.92485	6.10511	6.07709	5.40095	5.19167	6.27358	5.13337	5.29455	5.47805	5.67068	5.45271	4.99619	4.99662	6.08641	4.75768	4.90226	5.25442	5.24428	7.37527	6.95519	6.37004	6.12138	5.47824	5.38643	5.87385	5.37844	5.76915	5.0314	5.65623	5.04927	5.52963	5.6311	6.18941	5.11868	5.78814	4.9923	4.6303	5.26769	6.93561	6.74334	6.09366	5.90733	5.8386	5.50305	5.22204	5.16635	4.97006	5.6463
F57C9.4_RW11631_20131019_0001_S1	3.59534	4.15543	2.10227	1.57932	0.824379	1.11137	0.752216	1.18742	1.07371	0.77339	1.16853	1.22162	1.30138	0.465304	1.77257	0.64157	0.873619	1.06594	2.2535	1.56988	2.17626	1.5633	1.50479	0.528345	0.437293	0.69512	0.61424	1.13539	0.618269	0.46027	0.617388	1.21217	0.947138	1.42349	0.593708	1.65321	0.475731	0.563991	1.72151	3.27201	3.2773	2.31441	2.68374	1.14945	1.54699	0.941567	0.781722	1.01027	1.02628
F57C9.4_XIL9139_20191120_0001_S1	2.12671	1.22733	1.37488	1.65522	1.07117	0.878454	1.43766	1.09827	0.771089	0.565036	0.570547	1.01546	0.800509	0.711062	0.933723	0.892052	0.7482	0.810399	0.0753806	0.91046	1.01889	0.513561	1.03241	0.77169	1.02738	0	0.263232	0.455297	0	0.0775889	0	0	0.756363	0.4785	0.213459	0.304082	0.273718	0	0.353014	2.08385	1.72571	1.17558	1.60912	1.38026	1.62902	0.589249	0.853433	0.942742	0.724558
F57C9.4_XIL9139_20191120_0002_S1	1.12152	0.947389	0.475342	0.988908	0.538684	0.528391	0	0	0.297002	0.883561	1.17366	0.733719	0.102616	1.30151	1.13042	0.9531	0.563524	1.27873	1.31461	0	0.356065	0.157528	0.60637	0.618119	0	0.740572	0.656228	0	0	0	0	0.29495	0	0.535103	0.504875	0.73585	0.866175	0.899625	0.799695	0.820389	0.760536	1.14397	1.25485	0.540618	0.848967	0.92923	0.782385	0	0.377492
fax-1_XIL0905_20150121_0001_S1	0	0	0	0	0	0	0	0	0	0	0	0	0	0	0	0	0	0	0	0	0	0	0	0	0	0	0	0	0	0	0	0	0	0	0	0	0	0	0	0	0	0	0	0	0	0	0	0	0
fkh-3_XIL0562_20140913_0002_S1	0	0	0	0	0	0	0	0	0	0	0	0	0	0	0	0	0	0	0.731163	0	0	0	0	0	0	0	0	0	0	0	0	0	0	0	0	0	0	0	1.67524	0	0	0	0	0	0	0	0	0	0
fkh-4_XIL0995_20150425_0002_S1	2.27081	0	0	2.53913	0	0	2.28447	0	1.78893	0	1.88259	0	1.88779	0	2.52726	0	0	0	1.32097	0	0	0	0	0	0	0	0	0	0	0	0	0	0	0	0	0	0	0	0	2.28648	0	2.31923	2.47157	2.30231	2.55384	0	0	0	0
fkh-5_RW10506_20130905_0002_S1	0	0.560565	0	0	0	0	0	0	0	2.40085	0	0	0	0	0	0	0	0	0	0	0	0	0	0	0	0	0	0	0	0	0	0	0	0	0	0	0	0	0	0	0	0	0	0	0	0	0	0	0
fkh-5_RW10506_20130905_0004_S1	0	0	0	0	0	0	0	1.11135	0	1.23683	0	0	0	0	0	0	1.23743	0	0	0	0	0	0	0	0	0	0	0	0	0	0	0	2.05262	0	0	0	0	0	0	0	0	0	0		0.897615	1.34712	0	0	0
fkh-6_XIL0232_20140118_0001_S1	2.11849	0	2.20161	0	0.469103	0	1.85983	0	3.86092	0	4.91865	1.19649	4.96986	4.0969	2.64614	1.96791	0	3.06235	1.98105	1.91345	1.54105	2.54816	3.22782	2.49051	2.18029	2.93084	0	4.09901	0	2.95356	1.71632	5.45318	0	3.61039	2.54511	3.43949	2.26044	3.91208	2.44219	1.73694	2.05926	3.60882	1.00703	3.48864	0.298798	0	3.08703	3.88318	0
fkh-8_XIL0219_20140411_0002_S1	0	0	0	0	0	0	0	0	0	0	0	0	0	0	0	0	0	0	0	0	0	0	0	0	0	0	0	0	0	0	0	0	0	0	0	0	0	0	0	0	0	0	0	0	0	0	0	0	0
flh-1_RW11537_20140724_0001_S1	4.877	5.50828	4.42808	4.59327	3.3011	2.23535	3.35594	2.19371	4.43545	3.11842	3.06535	3.4784	3.37379	3.02401	3.79026	3.07958	3.44945	3.29175	3.25227	4.75276	4.90585	3.6361	4.43356	2.82623	3.13472	3.40503	3.25571	3.85113	3.00415	2.34611	2.8252	2.48186	2.09223	3.06917	2.20628	4.0443	2.02367	2.2441	3.23276	4.97039	5.08341	4.69163	4.68685	3.77656	4.24698	3.23281	2.90329	3.15763	2.31512
flh-3_RW11030_20141015_0002_S1	6.05881	6.1981	5.71623	5.92129	5.34982	5.50124	5.88664	5.25574	6.01887	4.77738	6.07527	4.8696	6.13534	5.04518	5.71426	4.7217	4.62261	4.91072	5.75364	6.46362	6.24383	5.64328	6.26554	5.10934	5.37669	5.95237	5.10983	5.90898	4.83707	5.8305	4.94821	6.10576	5.34673	5.65823	5.03419	5.74336	5.10592	5.2637	5.65784	6.27076	6.2136	5.95832	5.96901	5.66095	5.63533	4.87077	5.23599	4.70799	4.86077
flh-3_RW11031_20131111_0001_S1	2.65905	4.05695	0.867523	2.80825	0.0345262	0	3.85229	0.436404	3.86662	1.31093	3.33077	0.101599	3.79833	0	3.93545	0	0.883601	0.524849	0.614143	4.34741	4.62619	0.834041	4.43241	0	0.253505	4.68652	0.621994	4.87302	1.04719	4.82484	0.459535	4.72691	0.992705	4.32759	0.655964	4.80438	0.172389	2.86792	3.10894	3.85978	3.93298	3.22839	3.43422	2.90474	2.89536	0	0	0.0398088	0
fos-1a_XIL0429_20140403_0001_S1	0	0	0	0	0	0	0	1.38571	0	0	0	0	0	0	0	0	0	0	0	0	0	0	0	0	0	0	0	0	0	0	0	0	0	0	0	0	0	0	0	0	0	0	0	0	0	0	0	0	0
fos-1a_XIL0430_20140726_0002_S1	0	0	0	0	0	0	0	0	0	0	0	0	0	0	0	0	0	0	0	0	0	0	0	0	0	0	0	0	0	0	0	0	0	0	0	0	0	0	0	0	0	0	0	0	0	0	0	0	0
fos-1a_XIL0446_20141118_0001_S1	0	0	0	0	0	0	0	0	0	0	0	0	0	0	0	0	0	0	0	0	0	0	0	0	0	0	0	0	0	0	0	0	0	0	0	0	0	0	0	0	0	0	0	0	0	0	0	0	0
fozi-1_XIL0492_20140528_0002_S1	0	0	0	0	0	0	0	0	0	0	0	0	0	0	0	0	0	0	0	0	0	0	0	0	0	0	0	0	0	0	0	0	0	0	0	0	0	0	0	0	0	0	0	0	0	0	0	0	0
fozi-1_XIL0494_20140520_0002_S1	0	0	0	0	0	0	0	0	0	0	0	0	0	0	0	4.71008	0	0	0	0	0	0	0	0	0	0	0	0	0	0	0	0	0	0	0	0	0	0	0	0	0	0	0	0	0	0	0	0	0
frpr-9_XIL0878_20150110_0001_S1	0	0	0	0	0	0	0	0	0	0	0	0	0	0	0	0	0	0	0	0	0	0	0	0	0	0	0	0	0	0	0	0	0	0	0	0	0	0	0	0	0	0	0	0	0	0	0	0	0
gei-11_XIL0190_20140808_0002_S1	3.52038	3.68218	2.5152	3.81524	2.91834	3.67985	4.74677	3.70963	4.86702	3.85696	4.55804	3.5442	4.01143	3.7162	3.18651	3.54963	4.06242	3.37507	3.87413	0.856245	1.99711	3.55762	4.92173	3.06477	2.88379	3.79478	3.8506	3.76953	4.71013	3.64468	4.49353	4.28609	4.48136	2.65916	4.11628	3.64054	3.49528	3.71224	4.38364	2.99291	3.33919	2.57755	3.43691	3.77256	3.72584	3.877	4.51897	2.89563	3.12212
gei-13_XIL0552_20140702_0002_S1	5.4226	5.52753	5.35535	5.65336	5.60142	5.60441	5.90508	0	6.03976	5.85948	5.62627	5.76876	5.72431	5.57739	5.20143	5.92007	6.0212	6.28677	6.49574	5.33211	5.4069	5.23213	5.53948	5.39667	5.10713	5.63109	5.21438	5.87842	5.49964	5.47802	5.54856	5.6134	5.41816	5.2157	5.51785	5.85782	5.74126	5.77117	5.7871	5.81837	5.36459	5.7855	5.62936	5.82602	5.98276	5.91869	5.84107	5.75649	5.80337
gei-8_RW11730_20130906_0001_S1	0	0	0	0	0	0	0	0	0	0	0	0	0	0	0	0	0	0	0	0	0	0	0	0	0	0	0	0	0	0	0	0	0	0	0	0	0	0	0	0	0	0	0	0	0	0	0	0	0
gfl-1_XIL0499_20140523_0001_S1	0	0	0	0	0	0	0	0	0	0	0	0	0	0	0	0	0	0	0	0	0	0	0	0	0	0	0	0	0	0	0	0	0	0	0	0	0	0	0	3.04915	0	0	0	0	0	0	0	0	0
gfl-1_XIL0539_20140614_0001_S1	2.28382	0	0	0	0	0	0	0	0	0	0	0	0	0	0	0	0	0	0	0	0	0	0	0	0	0	0	0.817017	0	0	0	0	0	0	0	0	0	0	0	0	0	0	0	0	0	0	0	0	0
gla-3_XIL01117_20150422_0001_S1	1.84514	2.71057	0	2.2985	0	0.611067	2.10803	4.01164	2.34801	0	0	0	2.41854	1.32621	3.06782	1.41506	0.979852	0	2.26393	3.42643	3.68659	3.30037	2.61336	0	1.90385	4.68833	4.24277	3.35474	0	3.69375	2.53534	2.62642	2.50179	2.70393	0	3.51709	0	3.44992	2.7573	2.17705	2.5567	4.15106	2.73554	4.61095	1.59367	3.24015	1.76838	2.4673	0
glp-1_RW10458_20130824_0001_S1	0	0	0	0	0	0	0	0	0	0	0	0	0	0	0	0	0	0	0	0	0	0	0	0	0	0	0	0	0	0	0	0	0	0	0	0	0	0	0	0	0	0	0	0	0	0	0	0	0
glp-1_RW10458_20130824_0003_S1	0	0	0	0	0	0	0	0	0	0	0	0	0	0	0.245595	0	0	0	0	0	0	0	0	0	0	0	0	0	0	0	0	0	0	0.913652	0	0	0	0	0	0	0	0	0	0	0	0	0	0	0
grh-1_XIL0654_20140823_0001_S1	0	0	0	0	0	0	0	0	0	0	0	0	0	0	0	0	0	0	0	0	0	0	0	0	0	0	0	0	0	0	0	0	0	0	0	0	0	0	0	0	0	0	0	0	0	0	0	0	0
grh-1_XIL0661_20140903_0001_S1	0	0	0	0	0	0	0	0	0	0	0	0	0	0	0	0	0	0	0	0	0	0	0	0	0	0	0	0	0	0	0	0	0	0	0	0	0	0	0	0	0	0	0	0	0	0	0	0	0
ham-2_OP369_20210204_0001_S1	0	0	0	0	0	0	0	0	0	0	0	0	0	0	0	0	0	0	0	0	0	0	0	0	0	0	0	0	0	0	0	0	0	0	0	0	0	0	0	0	0	0	0	0	0	0	0	0	0
ham-2_XIL0590_20140716_0001_S1	0	0	0	0	0	0	0	0	0	0	0	0	0	0	0	0	0	0	0	0	0	0	0	0	0	0	0	0	0	0	0	0	0	0	0	0	0	0	0	0	0	0	0	0	0	0	0	0	0
hbl-1_RW11776_20130910_0001_S1	2.95754	0	0	2.5144	0	0	0	0	0	0	3.57603	0	3.07466	0	0	0	0	0	0	0	2.81559	0	0	0	0	0	0	0	0	0	0	0	0	0	0	0	0	0	0	3.11484	0	0	0	0	0	0	0	0	0
hbl-1_RW11776_20130910_0003_S1	0	0	0	0	0	0	0	0	0	0	0	0	0	0	0	0	0	0	0	1.86883	0	0	0	0.0867673	0	0	0	0	0	0	0	0	0	0	1.33414	1.91115	0	0	0	0	0	0	0	0	0	0	0	4.00852	0
him-8b_XIL0659_20140821_0001_S1	0	0	0	0	0	0	0	0	0	0	0	0	0	0	0	0	0	0	0	0	0	0	0	0	0	0	0	0	0	0	0	0	0	0	0	0	0	0	0	0	0	0	0	0	0	0	0	0	0
him-8b_XIL0660_20141025_0001_S1	0	0	0	0	0	0	0	0	0	0	0	0	0	0	0	0	0	0	0	0	0	0	0	0	0	0	0	0	0	0	0	0	0	0	0	0	0	0	0	0	0	0	0	0	0	0	0	0	0
hlh-10_XIL031_20131209_0002_S1	0	0	0	0	0	0	0	0	0	0	0	0	0	0	0	0	0	0	0	0	0	0	0	0	0	0	0	0	0	0	0	0	0	0	0	0	0	0	0	0	0	0	0	0	0	0	0	0	0
hlh-11_RW11775_20130909_0001_S1	0	0	0	0	0	0	0.834468	0.699938	1.41832	0.84057	0.314976	0.817832	1.11139	0.595314	1.32362	1.132	1.57204	0.604628	0.920003	1.03883	0.290393	0.769306	0.77524	1.18987	0.62684	1.1542	0.985417	1.11024	0.417843	1.24055	0.94034	1.34744	0.755762	1.43449	0.771282	1.12097	1.36227	1.38035	1.60603	1.24636	0.815866	0.900513	0.515778	1.8797	1.00842	1.63641	0.822893	1.21316	0.672392
hlh-13_XIL0138_20140219_0001_S1	0	0	0	0	0	0	0	0	0	0	0	0	0	0	0	0	0	0	0	0	0	0	0	0	0	0	0	0	0	0	0	0	0	0	0	0	0	0	0	0	0	0	0	0	1.94714	0	0	0	0
hlh-13_XIL0139_20140117_0001_S1	0	0	0	0	0	0	0	0	0	0	0	0	0	0	0	0	0	0	0	0	0	0	0	0	0	0	0	0	0	0	0	0	0	0	0	0	0	0	0	0	0	0	0	0	0	0	0	0	0
hlh-15_XIL0155_20140102_0002_S1	0	0	0	0	0	0	0	0	0	0	0	0	0	0	0	0	0	0	0	0	0	0	0	0	0	0	0	0	0	0	0	0	0	0	0	0	0	0	0	0	0	0	0	0	0	0	0	0	0
hlh-16_RW10544_20140905_0001_S1	0	0	0	0	0	0	0	0	0	0	0	0	0	0	0	0	0	0	0	0	0	0	0	0	0	0	0	0	0	0	0	0	0	0	0	0	0	0	0	0	0	0	0	0	0	0	0	0	0
hlh-16_SD1634_20130322_0003_S1	0	0	0	0	0	0	0	0	0	0	0	0	0	0	0	0	0	0	0	0	0	0	0	0	0	0	0	0	0	0	0	0	0	0	0	0	0	0	0	0	0	0	0	0	0	0	0	0	0
hlh-17_XIL0869_20150110_0002_S1	0	0	0	0	0	0	0	0	0	0	0	0	0	0	0	0	0	0	0	0	0	0	0	0	0	0	0	0	0	0	0	0	0	0	0	0	0	0	0	0	0	0	0	0	0	0	0	0	0
hlh-19_XIL022_20131119_0001_S1	0	0	0	0	0	0	0	0	0	0	0	0	0	0	4.39922	0	0	0	0	0	0	0	0	0	0	0	0	0	0	0	0	0	0	0	0	0	0	0	0	0	0	0	0	0	0	0	0	0	0
hlh-1_RW10427_20141009_0002_S1	4.69411	4.44469	4.38925	4.70693	3.93297	4.22106	4.14333	4.26407	3.96953	4.4174	4.24222	4.43001	4.26103	4.83271	4.52998	4.75614	4.87096	5.18154	4.24813	4.21665	3.41995	3.93536	4.2025	4.28212	4.22504	3.96827	4.12016	4.2934	4.41796	3.94326	4.81407	4.00667	4.48495	4.13434	4.00681	3.96637	4.54016	4.05254	3.90388	4.2295	4.30043	4.2501	4.72387	4.76709	5.10361	4.16394	4.38226	4.56287	4.58073
hlh-1_SD1346_20130403_0001_S1	2.59472	0.644091	0	3.59292	0	0	5.32468	0	5.30407	5.19146	6.23188	5.78489	6.23285	5.88639	0	5.87909	5.85171	6.80983	5.74572	4.55654	0	0	5.85922	0	0	5.14851	0	5.33959	4.53989	5.33622	4.35099	5.95458	4.99972	0	5.11774	0	6.13633	5.81113	5.29003	6.23152	0	5.11268	6.60777	5.06556	3.7582	0	0	0	0
hlh-26_RW10149_20140106_0001_S1	0	0.0824195	0	0.0568463	0	0.0706083	0.125045	0.129896	0.177272	0.10725	0.0546659	0	0	0	0	0	0	0.0670866	0	0.140437	0.212476	0.127875	0	0.037819	0	0	0	0	0.194477	0.035335	0.115156	0	0	0	0.0112631	0.0653897	0.10061	0.0941021	0	0	0.0379833	0	0.0215377	0	0	0.0119583	0	0.0103426	0
hlh-27_RW10222_20140426_0001_S1	0	0	0	0	0	0	0	0	0	0	0	0	0	0	0	0	0	0	0	0	0	0	0	0	0	0	0	0	0	0	0	0	0	0	0	0	0	0	0	0	0	0	0	0	0	0	0	0	0
hlh-28_XIL0214_20140414_0002_S1	0	0	0	0	0	0	0	0	0	0	0	0	0	0	0	0	0	0	0	0	0	0	0	0	0	0	0	0	0	0	0	0	0	0	0	0	0	0	0	0	0	0	0	0	0	0	0	0	0
hlh-29_XIL0105_20131021_0003_S1	0.0155027	0.00709175	0.0151875	0	0.0509713	0.0120253	0.00584223	0.0159047	0	0	0	0	0	0.00870271	2.08189	0.0302341	0.0312433	0	0	0.0357401	0.0148238	0.0152318	0.018652	0.010784	0.00820727	0.0507559	0.0101055	0.0335126	0.0357387	0.0135838	0.0185777	0.11304	0.766814	2.36902	0.00643073	0.133614	0	0	0.00578655	0.00754784	0.0234464	0.0262175	0.00638092	0.0267514	0.00386293	0	0.00981192	0.00467984	0.0501173
hlh-2_RW11575_20140212_0002_S1	4.45635	4.74099	0	4.20649	0	0	4.66184	0	4.30715	0	4.50617	0	4.11542	0	4.51659	0	0	0	0	5.22694	4.95964	1.51021	4.81702	0.328539	0	4.31774	0	4.23448	0	3.83072	0	4.87699	0	4.74962	0	5.20893	0	0	0.0999023	4.49185	5.42579	4.36085	4.8118	4.56488	5.28219	0	0	0	0
hlh-2_XIL01104_20150415_0001_S1	2.07074	1.0069	0	1.07358	1.15586	0	2.42975	3.94603	2.55608	0.243121	2.4389	0	2.12909	0	1.68762	0	0	0	0.428647	2.54143	1.30399	0	1.70379	0	0	1.97105	0.751341	1.60525	0.428302	1.28464	0.683714	1.66279	0	1.92984	0	2.29337	0	0	0	1.34599	2.08001	1.29114	0.763403	0.991786	2.19206	0	0	0	0
hlh-2_XIL0984_20150322_0002_S1	0	0	0	0	0	0	0	0	1.40091	0	2.46562	0	0	0	3.35472	0	0	0	0	0	0	0	0	0	0	0	0	0	0	2.32045	0	0	0	2.78301	0	4.80494	0	0	0	1.63448	1.31893	0	0	0.617543	1.48189	0	0	0	0
hlh-2_XIL0985_20150401_0002_S1	0	0	0	0	0	0	1.06076	0	1.46784	0	2.24719	1.11724	1.96038	0	2.74724	0.662271	0	0	0.0783716	1.09865	1.23151	0	0.368501	0	0	0.465168	1.12017	0.856441	0.172415	1.2953	0	1.21046	0	2.58935	0	2.13476	0	0	0	0.290689	1.03638	0	0.164743	0	0.158496	0.0908609	0	0	0
hlh-30c_XIL095_20140917_0002_S1	3.88339	4.0818	3.31918	3.93748	3.14707	2.80677	3.23698	3.24681	3.29161	3.06456	3.73622	3.53696	3.74452	3.48786	0	3.94691	3.60113	3.58641	2.4877	3.69578	3.93061	3.41104	3.25285	2.97204	2.10009	3.10164	3.16586	3.22444	2.1633	2.87521	3.84953	3.71935	3.26919	4.04438	3.61723	4.02793	3.2331	2.58571	2.80578	4.45467	4.29181	3.18032	3.41052	3.13349	2.67328	3.76526	3.20638	3.96852	3.43764
hlh-30c_XIL096_20131218_0001_S1	4.19456	4.26976	3.02002	4.32521	4.50652	3.87352	4.68559	4.23736	5.07511	4.66098	4.80423	5.14304	4.76771	5.04386	4.42101	5.39149	5.37246	5.00097	4.03018	3.15057	4.1481	2.0657	2.89244	4.44882	4.21666	4.19712	3.78333	4.53012	5.01097	4.70056	5.13019	4.40503	5.31244	4.31516	4.75241	4.98877	4.86537	4.82882	3.79028	3.8889	3.42538	4.03573	4.2237	3.91301	4.01692	3.99258	4.06428	4.64634	4.55489
hlh-32_XIL0814_20141227_0001_S1	0	0	0	0	8.59184	0	4.05847	0	8.03579	0	0	0	7.76775	0	0	0	0	0	0	0	0	0	0	9.09776	0	0	0	8.52426	0	0	0	8.19276	0	0	0	0	0	0	0	0	0	0	0	9.05336	0	0	0	7.85819	0
hlh-32_XIL0815_20141227_0001_S1	0	0	0	0	0	0	0	0	0	0	0	0	0	0	0	0	0	0	0	0	0	0	0	0	0	0	0	0	0	0	0	0	0	0	0	0	0	0	0	0	0	0	0	0	0	0	0	0	0
hlh-33_XIL0173_20140813_0001_S1	0	0	3.2097	2.56362	2.7657	2.94245	2.40838	3.03281	2.89952	4.11825	0.416593	1.50034	2.89474	2.30684	2.70387	3.82753	3.4024	4.12515	1.73902	0.363862	2.23926	1.81609	1.70049	2.7577	3.39689	3.97179	3.06322	2.83842	3.33526	0.535314	3.44456	2.21596	3.14514	1.59662	3.65709	4.70378	3.87114	4.94378	3.32359	0.38448	1.89521	0.333314	2.30545	0.271173	3.17918	0.48341	3.04173	2.22707	0.507211
hlh-34_XIL0749_20150319_0001_S1	0	0	0		0	0	0	0	0	0	0	0	0	0	0	0	0	0	0	0	0	0	0	0	0	0	0	0	0	0	0	0	0	0	0	0	0	0	0	0	0	0	0	0	0	0	0	0	0
hlh-34_XIL0749_20150319_0002_S1	0	0	0	0	0	0	0	0	0	0	0	0	0	0	0	0	0	0	0	0	0	0	0	0	0	0	0	0	0	0	0	0	0	0	0	0	0	0	0	0	0	0	0	0	0	0	0	0	0
hlh-3_RW10213_20141013_0001_S1	0	0	0	0	0	0	0	0	0	0	0	0	0	0	0	0	0	0	0	0	0	0	0	0	0	0	0	0	0	0	0	0	0	0	0	0	0	0	0	0	0	0	0	0	0	0	0	0	0
hlh-3_RW10214_20130405_0003_S1	0	0	0	0	0	0	0	0	0	0	0	0	0	0	0	0	0	0	0	0	0	0	0	0	0	0	0	0	0	0	0	0	0	0	0	0	0	0	0	0	0	0	0	0	0	0	0	0	0
hlh-4_XIL0752_20141217_0002_S1	0	0	0	0	0	0	0	0	0	0	0	0	0	0	0	0	0	0	0	0	0	0	0	0	0	0	0	0	0	0	0	0	0	0	0	0	0	0	0	0	0	0	0	0	0	0	0	0	0
hlh-4_XIL0753_20141220_0002_S1	0	0	0	0	0	0	0	0	0	0	0	0	0	0	0	0	0	0	0	0	0	0	0	0	0	0	0	0	0	0	0	0	0	0	0	0	0	0	0	0	0	0	0	0	0	0	0	0	0
hlh-6_RW10702_20130317_0003_S1	0	0	0	0	0	0	0	0	0	0	0	0	0	0	0	0	0	0	0	0	0	0	0	0	0	0	0	0	0	0	0	0	0	0	0	0	0	0	0	0	0	0	0	0	0	0	0	0	0
hlh-8_RW10467_20140624_0001_S1	0	0	0	0	0	0	0	0	0	0	0	0	0	0	0	0	0	0	0	0	0	0	0	0	0	0	0	0	0	0	0	0	0	0	0	0	0	0	0	0	0	0	0	0	0	0	0	0	0
hlh-8_RW10468_20140620_0002_S1	0	0	0	0	0	0	0	0	0	0	0	0	0	0	0	0	0	0	0	0	0	0	0	0	0	0	0	0	0	0	0	0	0	0	0	0	0	0	0	0	0	0	0	0	0	0	0	0	0
hmbx-1_OP655_20230517_0006_S1	0	0	0	0	0	0	0	0	0	0	0	0	0	0	0	0	0	0	0	0	0	0	0	0	0	0	0	0	0	0	0	0	0	0	0	0	0	0	0	0	0	0	0	0	0	0	0	0	0
hmbx-1_XIL0132_20141127_0001_S1	4.91313	5.48676	0	0	0	0	1.35513	0	4.45102	0	0	0	4.57483	0	0	0	3.58393	0	0.938763	4.93806	5.0581	1.83004	0	0.952945	0	1.70177	0	0	0	4.78682	0	5.17528	0	0	0	6.8709	0	0	3.30968	5.47239	5.11485	3.84742	0	0	0	4.32544	0	4.01477	0
hmg-11_RW10934_20131019_0002_S1	2.46842	2.6272	0.0385156	2.01485	0.00824005	0.157155	1.85682	0.352226	1.61252	0	0.832945	0	0.730089	0	2.91203	0	0	0	0	3.29357	3.17086	0.348482	2.84257	0.275757	0.247755	3.20294	0.136669	3.13088	0	2.73107	0.012619	2.90836	0.650481	3.13949	0	3.54272	0	0.892733	0	2.62934	2.30137	1.64638	2.52376	1.85619	2.36143	0.20439	0	0	0
hmg-1.2_RW10770_20140923_0001_S1	0.592068	0.760666	0.529736	0.589697	0.545978	0.587403	0.565923	0.534052	0.587917	0.58383	1.63805	0.546893	0.583542	0.588727	0.579408	0.543621	0.547509	0.587174	0.573214	0.529027	0.541153	0.504907	0.548507	0.561136	0.511333	0.576558	0.0494995	0.514066	0.557502	0.554327	0.530236	0.553115	0.570789	0.582254	0.535954	0.553299	0.574867	0.553799	0.501032	0.559481	0.534147	0.545714	1.55825	0.505428	0.5856	0.564909	0.501634	0.598959	0.515604
hmg-1.2_RW10809_20130424_0004_S1	6.00338	5.93363	5.37864	6.21486	5.31483	5.47553	6.25096	6.17889	5.87284	5.11058	5.62333	4.9455	5.52833	4.54379	5.04315	5.32344	5.72001	7.97765	6.27937	5.85858	5.79781	5.66377	5.90024	5.54643	6.03934	5.86521	5.94085	5.39404	6.10799	4.54522	5.52985	4.82267	5.16057	5.44174	5.70666	5.88201	6.3701	7.88167	6.39078	6.00604	5.75506	5.80385	6.196	6.32983	6.08696	5.55369	5.38235	5.55654	5.12315
hmg-12_XIL0718_20141112_0003_S1	0	0	0	0	0	0	0	0	0	0	0	0	0	0	0	0	0	0	0	0	0	0	0	0	0	0	0	0	0	0	0	0	0	0	0	0	0	0	0	0	0	0	0	0	0	0	0	0	0
hmg-20_XIL0254_20140306_0001_S1	0	4.14015	0	0	0	0	0	0	0	0	0	0	0	0	0	0	0	0	0	0	0	0	0	0	0	0	0	0	0	0	0	0	0	0	0	0	0	0	0	2.34816	0	0	0	0	0	0	0	0	0
hmg-4_RW11636_20130511_0001_S1	1.03728	0.45	0.0147729	0.392519	0	0.187141	0.261202	0	0.308971	0	0.261504	0	0.59205	0	1.13018	0	0	0	0	1.52201	1.76147	0.00532724	0.970037	0.123087	0.00746968	0.35102	0.014845	0.445779	0	0.756601	0	0.487305	0	1.20906	0.0575698	1.19797	0	0	0	0.911938	0.514666	0.368958	0.308083	0.737549	0.516957	0	0	0	0
hmg-5_RW10779_20140906_0001_S1	6.27655	6.63198	5.9739	5.96631	5.06797	5.15669	5.18086	5.22661	5.38164	4.69597	5.28361	5.12179	5.14219	5.1655	6.17403	4.87636	5.03073	5.29998	5.79307	6.79609	6.60651	6.09893	5.6902	5.43782	4.7343	5.51426	4.4757	5.57224	4.79834	5.62054	4.66391	5.49452	4.66986	5.70665	4.43243	5.51713	4.65605	5.53987	5.92418	6.49589	6.67804	5.78064	5.57382	5.53588	5.38594	5.11616	5.01027	4.98739	5.09403
hmg-5_SD1665_20130419_0002_S1	4.06978	4.82551	3.85429	3.73464	3.32678	3.00909	3.56827	2.8914	3.6823	2.92755	3.17786	3.33186	3.42742	3.30466	4.07936	3.89179	2.91312	3.10635	2.98696	4.4597	4.42267	3.53701	3.54619	3.32409	2.78003	3.34741	2.67195	2.59817	2.29262	3.52755	2.60913	3.24124	3.31793	3.80707	3.57025	4.14622	2.46933	2.69869	3.17951	4.01027	4.59128	3.55439	3.96341	3.90117	3.64977	3.46792	2.89956	2.73139	2.54506
hmg-6_XIL0778_20141211_0001_S1	3.72692	3.39596	0	0	0.774073	0	2.25568	2.22439	2.62688	0	0	0	1.31068	0.0791103	1.89899	2.06078	0	0	0	4.29068	4.16092	3.26231	2.23736	2.49964	0.729636	0	1.55603	0	1.36703	0	0	1.08851	1.26574	3.55457	0.409391	2.18745	0	0	0.953376	3.81704	2.42976	1.04611	0	2.19379	0.682453	2.96141	0	1.14255	0
hnd-1_SD1542_20130402_0002_S1	4.56025	6.32557	0	6.15182	0	0	3.02436	0	2.89318	0	3.68465	0	3.89005	0	7.65228	0	0	0	0	5.89908	6.79983	0	6.81051	0	0	5.50748	0	5.71505	0	6.02866	0	6.11368	0	7.60902	0	6.53787	0	0	0	5.00893	4.45422	5.87542	4.61881	5.55747	6.05896	0	0	0	0
hnd-1_SD1542_20130402_0003_S1	5.00483	5.99651	0	6.20538	0	0	2.32656	0	1.14096	0	2.92705	0	3.58472	0	7.14753	0	0	0	0	5.11571	6.38994	0	5.0681	0	0	5.59237	0	5.71448	0	5.92169	0	6.19603	0	7.22516	0	6.67249	0	0	0	5.91357	4.6485	6.15679	6.12765	6.0686	6.43303	0	0	0	0
hnd-1_SD1542_20131121_0001_S1	3.50544	5.2661	0	4.95042	0	0	2.76775	0	2.75245	0	2.76633	0	3.09446	0	4.99239	0	0	0	0	3.74466	5.08203	0	5.05025	0	0	4.50378	0	4.26261	0	4.50386	0	4.55467	0	4.953	0	0	0	0	0	5.56711	3.42536	4.91181	4.79978	5.25841	5.07561	0	0	0	0
hnd-1_XIL9222_20221203_0001_S1	0.50631	4.24827	4.49263	4.06494	4.44352	4.19314	0.596739	4.41076	1.44531	3.22011	0.568993	2.89958	1.25483	3.9845	4.89004	4.02432	4.60435	4.26074	3.70467	1.66807	5.30175	4.4206	3.8864	3.96488	4.97494	2.25382	3.40926	2.98857	3.19445	2.3284	2.89562	3.49446	3.29311	5.31149	4.1288	5.1885	4.38181	4.39655	4.82716	4.01215	4.85867	3.66329	3.09088	4.37087	3.75604	3.35877	3.67131	3.14077	3.86222
hsf-1_RW10439_20130430_0002_S1	0.015876	0.578088	0.53725	2.49709	2.53509	3.25794	3.34626	3.18038	2.63578	3.10277	2.72826	2.85216	1.75502	3.01636	2.46522	3.05674	2.97526	3.59536	3.42413	0.284138	0.274686	1.51598	2.80636	2.73696	3.05622	3.59599	3.79608	3.53183	3.04699	2.93189	2.96452	2.74959	3.06348	3.04433	3.02708	3.39997	3.17075	3.50054	3.59209	0.509575	0.530741	1.81689	2.74686	3.0029	3.42348	2.12578	3.19459	2.32871	2.76365
icd-2a_XIL0111_20131211_0002_S1	0	0	4.73934	0	5.81116	4.50257	0	5.91462	0	0	0	0	0	0	0	0	0	0	4.62048	0	5.06448	4.09427	5.47452	0	5.47987	0	5.66466	0	4.92164	5.16418	4.77492	0	0	0	4.92035	5.17491	5.74173	5.74968	3.79224	4.15172	0	0	0	0	0	5.54163	5.49519	4.15758	5.7867
icd-2a_XIL048_20131109_0001_S1	5.28432	5.98381	6.31339	5.75384	4.62654	6.51641	5.8072	6.09169	5.85527	6.35539	6.16988	5.303	5.93149	6.53048	4.90694	5.87338	6.94314	5.11854	2.42383	5.10779	5.45916	5.18109	5.38938	5.13517	4.73283	4.30305	5.65676	4.47624	5.09786	2.29129	5.63272	3.85786	5.19178	5.19969	5.64265	5.25136	6.206	5.72632	3.03626	4.73418	4.81861	6.33008	6.22902	6.10248	5.46059	6.05147	6.69172	5.63548	6.12375
ing-3_XIL0593_20140714_0002_S1	0.579601	0.542468	0.523554	0.557747	0.587792	0.554849	0.536026	0.557785	0.563565	0.546783	0.521495	0.538845	0.505464	0.54873	1.25775	0.576721	0.507205	0.588628	0.565529	0.583007	0.596612	0.576397	0.514501	0.590803	0.545988	0.559573	0.551534	0.536661	0.558761	0.593414	0.576758	0.522518	0.549617	0.532861	0.546164	0.542858	0.517799	0.500853	0.584078	0.521298	0.574713	0.515189	0.503571	0.590222	0.549906	0.594409	0.523379	0.585611	0.525993
ing-3_XIL0619_20140731_0001_S1	0.371349	3.48072	0.540649	0.517164	0.288726	1.56281	2.22704	0.577689	0.521044	0.583439	0.532136	0.555229	0.574238	0.275315	0.561921	0.505991	0.500634	0.594348	0.684696	0.463683	2.63926	0.579215	0.597699	1.64957	1.05632	0.541653	0.55291	0.445138	0.5397	1.09306	0.542044	0.512228	0.575952	0.583596	0.586462	0.552262	0.520425	0.545834	0.502855	2.79242	2.2667	0.679275	3.11012	0.5393	0.509434	2.88532	0.533235	0.50761	0.570773
irx-1_RW10719_20140731_0001_S1	0	0	0	0	0	0	0	0	0	0	0	0	0	0	0	0	0	0	0	0	0	0	0	0	0	0	0	0	0	0	0	0	0	0	0	0	0	0	0	0	0	0	0	0	0	0	0	0	0
isw-1_RW11521_20140616_0001_S1	0.559641	0.549695	0.547399	0.588976	0	0.579176	0.580857	3.11051	0.544776	0.578286	0.500035	0.564226	0.555057	0.537937	0.544768	0.568524	0.590483	0	0	0.532411	0.541917	0.558611	0.558687	0	0.540595	0.539782	2.82992	0.596102	0	0.535929	0.543626	0.533587	0.576059	0.511343	0	0.55475	0	0	0	0.524812	0.54784	0.583421	0.544615	0.519592	0.549998	0	0.572452	0.509245	0
itr-1_XIL0903_20150125_0001_S1	0.593615	1.59686	0.532728	0.427585	3.15998	2.42625	3.04909	3.67806	3.18655	3.22619	3.19868	0.426671	0	0.56784	3.38946	0	0	2.70475	0	4.0681	3.03788	0	0.554545	3.3886	0.247496	4.45094	4.79713	3.47753	4.05818	2.69927	3.95824	0.594864	3.78878	2.97987	2.4905	4.44009	0.575705	2.84529	0	2.8496	1.16604	0	2.34616	3.13228	3.19009	2.49524	3.4326	3.08562	3.2413
itr-1_XIL0904_20150127_0001_S1	4.2079	4.71706	4.18173	4.35093	4.91388	4.81946	5.61342	5.59832	5.07657	3.97044	4.13351	3.28041	0.898592	4.52458	4.65678	4.03176	4.19247	3.85069	0	4.1595	5.25817	4.84041	4.62587	5.14091	5.33448	5.02906	5.54127	4.90094	5.56193	3.14033	5.53363	1.15004	4.27117	4.57353	4.45434	4.64237	3.31062	0	0	4.92949	4.93522	0.790457	4.69794	4.59257	4.58306	4.98283	5.24483	5.24402	5.02285
jun-1b_SD1543_20140430_0001_S1	0.562478	0.525064	0.558474	0.578428	0.514919	0.528264	0.0128824	0.518893	0.590885	0.523251	0.587162	0.545736	0.557496	0.54205	0.513055	0.529553	0.564074	0.591538	0.516219	0.599098	0.52338	0.58867	0.578092	0.507898	0.561782	0.524209	0.5219	0.537451	0.532616	0.515754	0.566657	0.563799	0.563033	0.554133	0.578843	0.590949	0.568016	0	0.540613	0.537061	0.543498	0	0.544402	0.59733	0.578051	0.563602	0.598637	0.505662	0
jun-1_RW10272_20140301_0001_S1	5.56322	5.90547	2.38312	6.29169	4.09212	5.01081	4.80302	4.76752	5.15388	3.25041	2.5904	3.19146	1.23019	0	4.51891	4.22499	3.56879	4.92213	3.24466	5.68037	5.79002	4.81909	5.46994	4.6101	4.5736	5.41421	3.19788	4.97892	4.04125	4.52494	4.18869	4.55128	0	4.12018	0.983377	2.50495	4.27427	2.44863	2.88971	5.15179	5.55571	4.58336	4.65288	4.86847	4.79765	5.6088	3.96632	4.55261	3.08726
jun-1_RW10272_20190824_0001_S1	1.26912	2.66572	0.94317	2.15538	1.59995	2.09254	2.57015	0.829258	2.34535	0.812177	0	1.63579	1.5008	0.899318	2.72099	1.21958	2.02464	1.81081	1.75237	2.20232	2.04663	1.02572	0.94442	1.22375	2.1136	2.62442	1.12499	1.99121	2.25352	0.721788	1.89045	2.05645	1.42213	0.0943016	0	0	0	1.42318	0.32012	2.11196	1.56929	2.07943	1.11307	0.798646	0.942897	1.41909	2.41152	0.485148	2.094
jun-1_RW10272_20190824_0002_S1	0	1.97054	1.68745	0	0	0	0	0.909855	0.826689	1.70834	0	0	0	1.99071	1.18502	0	0	0	1.23719	1.94125	1.85794	1.32123	0.731123	1.19762	1.98777	0.947768	0.288324	1.12263	2.33705	1.18873	0.665388	0	1.7643	0.955559	0.484926	0	1.01764	0.780671	1.17876	2.06131	2.44044	1.48301	0.938638	1.17543	0	1.92441	1.76531	2.1063	0
K02D7.2_XIL059_20131213_0002_S1	0	0	0	0	0	0	0	0	0	0	0	0	0	0	0	0	0	0	0	0	0	0	0	0	0	0	0	0	0	0	0	0	0	0	0	0	0	0	0	0	0	0	0	0	0	0	0	0	0
K02G10.1_RW10599_20141023_0001_S1	3.58427	3.76344	2.85755	3.8584	3.48751	4.24082	4.38493	4.20855	3.4675	4.10573	3.68347	3.71923	2.31119	4.30832	2.96792	3.9885	3.68195	3.32558	3.16554	3.71637	4.33345	3.38228	4.65132	3.60664	4.48804	4.01936	4.60487	3.53795	4.05664	3.14315	3.63096	2.70395	4.27346	2.68031	3.70223	3.37174	3.45915	3.67292	3.00281	3.11486	3.41378	3.20312	4.09864	3.08648	4.53193	3.48336	3.99925	3.19293	3.83848
K02G10.1_SD1629_20140414_0002_S1	3.76592	4.61065	3.0862	4.48934	3.09636	3.98544	4.06997	4.27896	3.16196	3.92059	2.88075	3.15471	2.48234	3.41814	2.87549	3.79254	3.5104	3.10295	3.77609	4.1002	4.40084	2.80754	4.42141	3.78803	4.25514	4.16696	4.0648	3.00349	2.76826	2.36558	2.80336	2.74308	4.69305	2.88113	2.86265	3.34011	3.43064	3.35021	3.79024	3.44902	4.09856	3.59629	4.05414	3.38317	4.27532	3.38276	3.87496	2.70692	4.01151
K04C1.3_XIL0708_20141021_0002_S1	4.08274	4.15447	3.04209	3.47594	3.74211	2.41845	3.91733	5.18452	4.07947	3.67187	5.18074	4.29228	4.8695	4.31146	2.26717	3.9597	4.80953	4.79338	4.10327	4.76825	4.3149	3.84439	3.84573	1.92227	2.84194	3.10446	3.45991	4.21218	3.54579	4.10179	5.81389	4.22138	4.70077	2.59888	4.36334	4.67105	3.74933	3.83338	4.26805	2.67853	4.00015	4.04555	3.2863	4.01501	3.68282	3.39714	2.21116	2.81023	3.04198
K09A11.1_RW11618_20130512_0003_S1	2.00463	3.23892	2.54639	2.69829	3.09093	2.73811	3.02992	3.56143	3.528	3.41992	3.10792	2.3068	3.05657	2.49181	2.78613	2.56477	2.21981	3.08672	2.7255	2.68595	3.25931	2.68728	3.27569	3.09918	2.59214	3.26821	2.86991	3.27303	3.44338	2.86955	2.98699	2.86089	2.77717	3.24721	2.90549	3.03482	2.37283	2.18881	2.19497	3.12721	2.37512	2.58033	3.13153	2.74833	3.15164	3.33322	2.31962	3.00605	3.19493
K10B3.5_SD1706_20131024_0003_S1	0	0	0	0	0	0	0	0	0	0	0	0	0	0	0	0	0	0	0	0	0	0	0	0	0	0	0	0	0	0	0	0	0	0	0	0	0	0	0	0	0	0	0	0	0	0	0	0	0
K11D12.12_XIL0669_20140924_0002_S1	2.17376	4.35733	2.81214	2.18014	1.68681	1.97138	2.0274	1.80428	2.88223	3.94371	3.12518	3.65296	5.08653	4.01987	2.98828	1.15371	1.56657	1.6763	2.60198	2.08945	3.10491	2.00587	1.29063	1.47552	1.62293	4.21727	2.69712	3.15258	4.11359	3.59623	2.76693	3.27105	3.8908	2.36215	3.3065	1.98531	2.86037	2.68923	3.18755	2.09195	2.82725	2.17431	2.57426	2.20081	2.23704	1.64686	3.51595	2.84106	3.08189
K11H3.4_XIL01074_20150408_0002_S1	0.718102	1.83	0	0	0	0	0	0	0	0	0	0	0	0	3.5022	0	0	0	0	0	0	0	0	0	0	0	0	0	0	0	0	1.16423	0	3.31191	0	0	0	0	0	1.22192	0	0	0	0	0	0	0	0	0
klf-1_XIL0267_20140812_0002_S1	0	0	0	0	0	0	0	0	0	0	0	0	0	0	0	0	0	0	0	0	0	0	0	0	0	0	0	0	0	0	0	0	0	0	0	0	0	0	0	0	0	0	0	0	0	0	0	0	0
klf-1_XIL0268_20140316_0002_S1	0	0	0	0	0	0	0	0	0	0	0	0	0	0	0	0	0	0	0	0	0	0	0	0	0	0	0	0	0	0	0	0	0	0	0	0	0	0	0	0	0	0	0	0	0	0	0	0	0
klf-3_XIL0716_20141122_0002_S1	0	0	0	0	2.53788	0	4.1736	4.69768	4.73471	0	2.4253	0	0	0	0	2.99687	0	0	0	0	0	2.49012	0	0	4.63386	3.76555	5.88432	0	0	3.25651	0	0	4.65963	2.7716	3.08098	0	0	3.26715	0	0	0	0	2.89758	2.79568	0	0	4.73394	3.10047	5.49443
let-381_XIL0205_20140915_0002_S1	0	0	0	0	0	0	0	0	0	0	0	0	0	0	0	0	0	0	0	0	0	0	0	0	0	0	0	0	0	0	0	0	0	0	0	0	0	0	0	0	0	0	0	0	0	0	0	0	0
let-381_XIL0235_20140116_0001_S1	0	0	0	0	0	0	0	0	0	0	0	0	0	0	0	0	0	0	0	0	0	0	0	0	0	0	0	0	0	0	0	0	0	0	0	0	0	0	0	0	0	0	0	0	0	0	0	0	0
let-526_XIL01188_20200103_0001_S1	0	0	0	0	0	0	0	0	0	0	0	0	0	0	0	0	0	0	0.0920569	0	0	0	0	0	0	0	0	0	0	0	0	0	0	0	0	0	0	0	0.810129	0	0	0	0	0	0	0	0	0	0
lim-4_OP681_20230512_0003_S1	0	0	0	0	0	0	0	0	0	0	0	0	0	0	0	0	0	0	0	0	0	0	0	0	0	0	0	0	0	0	0	0	0	0	0	0	0	0	0	0	0	0	0	0	0	0	0	0	0
lim-6b_XIL0179_20131221_0002_S1	0	0	0	0	0	0	0	0	0	0	0	0	0	0	0	0	0	0	0	0	0	0	0	0	0	0	0	0	0	0	0	0	0	0	0	0	0	0	0	0	0	0	0	0	0	0	0	0	0
lim-6b_XIL0180_20140910_0001_S1	0	0	0	0	0	0	0	0	0	0	0	0	0	0	0	0	0	0	0	0	0	0	0	0	0	0	0	0	0	0	0	0	0	0	0	0	0	0	0	0	0	0	0	0	0	0	0	0	0
lim-7_XIL0983_20150320_0001_S1	0	0	0	0	0	0	0	0	0	0	0	0	0	0	0	0	0	0	0	0	0	0	0	0	0	0	0	0	0	0	0	0	0	0	0	0	0	0	0	0	0	0	0	0	0	0	0	0	0
lin-11_OP348_20190717_0001_S1	0	0	0	0	0	0	0	0	0	0	0	0	0	0	0	0	0	0	0	0	0	0	0	0	0	0	0	0	0	0	0	0	0	0	0	0	0	0	0	0	0	0	0	0	0	0	0	0	0
lin-11_OP348_20190826_0001_S1	0	0	0	0	0	0	0	0	0	0	0	0	0	0	0	0	0	0	0	0	0	0	0	0	0	0	0	0	0	0	0	0	0	0	0	0	0	0	0	0	0	0	0	0	0	0	0	0	0
lin-13_RW10560_20140908_0001_S1	1.98924	1.57679	0.517185	2.06517	1.65138	0.566491	3.30308	0.88165	2.92443	0.559889	4.13514	0.598811	4.05387	0.597003	4.44283	0.593913	0.562779	0.515607	1.27191	2.41297	2.83521	0.509507	2.70351	0.522053	1.27625	3.02964	0.514945	3.49335	0.544735	4.06471	0.560945	4.26176	0.558453	4.38964	0.511853	3.97271	0.583116	0.516476	3.29915	2.89231	0.576462	2.78166	2.55569	3.43792	2.60646	0.0378856	0.561883	0.579927	0.574138
lin-13_RW10806_20140310_0002_S1	5.07061	5.18778	4.40159	3.98771	4.96878	4.23652	5.17595	3.69499	4.75138	3.7352	2.25761	1.23393	2.20313	2.05494	5.1377	3.94508	3.6459	3.89292	4.81969	6.13553	6.0177	5.05062	4.82083	5.17579	3.84326	4.26243	4.8769	4.738	0	4.16709	3.52868	4.55663	3.89942	4.86348	3.73307	4.46076	4.28021	2.42484	3.25431	5.07773	5.33727	4.83856	4.10888	3.8268	3.55374	4.79215	4.79934	4.37394	4.66394
lin-13_XIL244_20161009_001_S1	2.43504	3.00133	3.27822	2.60158	4.01528	1.87986	3.50759	3.19685	3.19937	2.0058	2.30859	2.49271	1.91044	1.54225	1.43607	1.12812	0.444416	1.86939	2.311	3.56348	2.67735	1.78865	2.51692	1.49309	1.44054	2.78391	2.10563	2.90958	3.17872	1.02879	2.13592	0.925438	2.4899	1.08671	2.43317	2.09632	1.27828	1.12908	2.01675	2.95146	2.18999	2.83136	2.67234	2.22952	3.06031	3.94426	0.599323	3.22824	2.29342
lin-15_XIL0677_20140923_0002_S1	0.55758	0.588272	0.572511	0.59053	0.577826	0.58225	0.557341	0	0.552677	0.56534	0.573488	0.587157	0.572183	0.554394	0.57059	0.556268	0.520887	0.576003	0.521802	0.515525	3.72916	0.544251	0.579296	0.575861	0.536398	0.560813	0.545067	0.580552	0.59763	0.596949	0.51393	0.583989	0.500006	0.581721	0.515238	0.516945	0.524964	0.546533	0.517124	1.77907	0.592404	0.557307	0.516425	0.57845	0.510298	0.516486	0.572394	0.596641	0.514479
lin-15_XIL0830_20150117_0003_S1	6.46063	6.87547	3.65712	6.3908	0	0	6.36164	7.82157	6.61837	5.28887	6.94131	4.95504	6.60719	4.81211	6.57418	0	5.88495	5.35023	0	6.3589	6.60943	0	5.56138	0	1.83789	6.08001	7.67144	6.34478	3.48172	6.02575	0	6.32095	4.75812	6.03738	0	6.97562	0	0	0	7.21308	7.16251	5.96105	6.54811	5.75903	6.20198	0	0	0	0
lin-1_RW10488_20141014_0002_S1	6.73696	7.06443	6.08913	6.00175	5.54462	5.56936	5.33766	5.32077	5.04339	4.85165	5.19139	5.34249	4.46988	5.06285	4.79875	5.1794	5.13948	4.94989	4.89699	6.59097	7.1626	6.25304	6.07539	5.75411	5.58299	5.83203	5.50568	5.56423	5.74535	5.50626	5.08707	5.52985	5.26134	5.16643	5.42855	5.05551	5.17139	5.19609	5.22226	6.71276	6.77419	6.33375	6.12982	5.70026	5.15966	5.54552	5.69729	5.52076	5.5605
lin-1_SD1357_20130402_0001_S1	8.08774	8.03893	8.09966	0	6.98088	7.46091	7.32148	7.34099	7.1784	6.93989	6.36519	6.97318	5.96431	6.95847	5.8118	6.3659	6.64723	6.65778	7.05707	7.99104	8.28148	7.85056	7.7904	7.38957	7.58608	7.04612	7.06147	6.63893	7.20926	6.70172	6.46954	6.28506	6.37763	6.65021	6.28458	6.26618	6.53444	6.4473	6.89178	7.9881	7.80727	7.69283	7.93883	7.17668	6.96921	6.89437	7.76815	7.18266	7.15524
lin-22_XIL026_20131104_0001_S1	0	0	0	0	0	0	0	0	0	0	0	0	0	0	0	0	0	0	0	0	0	0	0	0	0	0	0	0	0	0	0	0	0	0	0	0	0	0	0	0	0	0	0	0	0	0	0	0	0
lin-22_XIL030_20131211_0001_S1	0	0	0	0	0	0	0	0	0	0	0	0	0	0	2.63306	0	0	0	0	0	0	0	0	0	0	0	0	0.314146	0	0	0	0.863752	0	3.39392	0	0	0	0	0	0	0	0	0	0	0	0	0	0	0
lin-26_RW10538_20130730_0002_S1	8.1671	7.57757	6.76257	6.43413	5.75639	4.58097	2.60062	5.21175	3.78843	4.13915	4.78945	4.40584	5.67798	4.24247	6.28234	4.61667	5.22229	4.96435	3.58366	8.42094	8.57294	7.19239	6.9014	5.46494	3.85115	4.72105	4.96638	5.30513	5.2514	4.71147	5.13613	4.09763	4.58981	6.38781	4.82625	6.0461	4.73763	5.60992	5.56268	7.74513	8.17862	6.55098	6.36905	5.38733	4.69134	5.49346	4.91427	5.3273	5.38613
lin-26_RW10538_20130730_0004_S1	8.32002	8.40048	7.47723	7.11258	4.13645	4.26072	3.50845	4.48275	5.25442	4.59464	4.59182	5.12097	0.590962	5.21631	5.61704	5.46241	3.87235	4.95688	4.44475	8.32389	8.25274	6.59303	6.72849	4.79268	0.523037	1.84074	4.53352	3.74775	3.20475	0	3.46055	0	4.15757	4.66777	3.86343	5.413	2.18764	1.61599	3.36154	8.64188	8.52938	6.31	7.55307	5.45509	4.36012	5.06817	4.0917	0.51807	4.58296
lin-29a_XIL01046_20150330_0002_S1	0.522108	6.05095	0.564112	4.03421	4.27894	4.1488	4.45819	0.548663	4.35784	3.57566	5.26601	0.547475	4.9943	1.19457	4.77249	0.544687	2.14946	2.80919	0.574415	6.05053	5.8764	6.04975	4.09757	5.69718	4.03336	4.02821	1.73917	4.88607	3.77124	5.00317	2.66193	4.34481	3.22965	5.56828	3.93413	5.83596	2.49293	3.12343	2.78309	5.32927	4.78323	5.50754	0.84229	5.86203	5.87673	4.45649	0.550839	4.58352	2.07083
lin-31_XIL0781_20141213_0001_S1	0	0	0	0	0	0	0	0	0	0	0	0	0	0	0	0	0	0	0	0	0	0	0	0	0	0	0	0	0	0	0	0	0	0	0	0	0	0	0	0	0	0	0	0	0	0	0	0	0
lin-31_XIL0942_20150215_0002_S1	0	0	0	0	0	0	0	0	0	0	0	0	0	0	0	0	0	0	0	0	0	0	0	0	0	0	0	0	0	0	0	0	0	0	0	0	0	0	0	0	0	0	0	0	0	0	0	0	0
lin-32_RW10637_20160624_0003_S1	0	0	0	0	0	0	0	0	0	0	0	0	0	0	0	0	0	0	0	0	0	0	0	0	0	0	0	0	0	0	0	0	0	0	0	0	0	0	0	0	0	0	0	0	0	0	0	0	0
lin-36_XIL0826_20150116_0002_S1	1.109	2.17708	2.59992	1.15982	2.20501	1.57948	2.41998	2.14842	1.49915	2.06004	1.58157	1.90675	1.04162	2.52835	1.79927	2.5329	2.25681	2.96306	1.41581	2.2245	0	2.67722	2.40413	2.25899	2.65175	2.67657	2.93753	2.11239	3.10258	2.09112	2.70004	1.73305	3.30736	1.78083	3.3927	3.20094	2.97882	3.52873	1.27496	1.65303	1.38804	1.64589	1.36267	1.97724	1.96888	2.16822	1.81827	2.5538	2.3871
lin-38_XIL0600_20140722_0002_S1	4.52038	4.79856	4.3886	3.90547	4.16056	4.18819	4.09171	4.23714	3.0793	2.87833	3.88404	2.76002	3.43246	3.91649	3.02456	3.79218	4.02082	3.03263	2.79714	5.18456	4.80112	4.60152	4.67659	3.97947	3.82926	3.30358	3.95939	3.66892	2.56042	3.76828	2.51265	3.33977	3.20034	2.56499	2.44889	3.56135	1.06048	2.35637	2.77468	4.39587	4.3535	3.6057	3.55644	3.70416	4.28786	4.2751	4.177	4.00885	3.86998
lin-38_XIL0617_20140723_0001_S1	2.73101	2.3393	0.904477	1.27905	2.529	0.0489495	1.58625	2.89259	0.52008	0.768851	3.86235	0	3.6164	0.609709	0.324583	0	0	0	0	0.0709841	2.12159	0.968901	3.46255	2.21514	1.93318	0	1.01813	0.183971	1.41842	0	2.22532	0	0.806095	1.39444	0	3.0458	0.37971	1.18981	0	2.85182	2.11184	0.396838	2.5255	1.6502	1.75564	0	2.12473	0	2.07525
lin-39_XIL9147_20191129_0001_S1	0	0	0	0	0	0	0	0	4.09593	5.93481	6.12434	6.53582	6.6592	6.36134	6.04381	6.69875	0	0	0	0	0	0	0	0	0	0	0	3.73889	5.80227	6.28288	6.80946	6.69732	6.4129	6.50464	6.70184	0	0	0	0	0	0	0	0	0	0	0	0	4.55324	4.96298
lin-39_XIL9147_20191204_0001_S1	0	0	0	0	0	0	1.48451	0	4.20192	6.21531	6.10291	6.71493	6.61641	0	6.36132	6.78365	0	0	0	0	0	0	0	0	0	0	0	4.40656	6.02907	6.00508	6.40966	6.74942	6.25206	6.3339	6.55355	0	0	0	0	0	0	0	0	0	0	0	0	4.10466	5.15114
lin-41_XIL01066_20150406_0002_S1	0	1.57372	0	0	0	0	0	0	0	0	0	0	0	0	0	0	0	0	0	0	0.909816	0	0	0	0	0	0	0	0	0	0	0	0	0	0	0	0	0	0	0.742915	1.49971	0	0	0	0	0	0	0	0
lin-41_XIL01067_20150406_0002_S1	0.401777	2.25265	1.53898	0	0.844822	0	0.697294	0.564813	0.517451	0.946691	2.37278	0	2.41308	0	0	1.23417	0	0	0	1.04041	1.91076	2.20455	1.1418	3.16988	2.06578	2.46583	1.62409	0.216016	0.513769	2.13578	0	0.21143	1.0999	2.73089	0.945736	2.51436	0.634133	1.4749	0	1.07491	1.06327	2.32802	0	2.07685	0.870611	2.98281	0	2.58508	0
lin-54_XIL0495_20140523_0001_S1	0	0	0	0	0	0	0	0	0	0	0	0	1.323	0	0	0	0	0	0	0	0	0	0	0	0	0	0	0.753639	0.164493	0	0	0	0	0	0	0.529596	0	0	0	0.447257	0	1.29517	0	0.655414	0	0	0	0	0
lin-59_XIL0530_20140603_0002_S1	3.43615	3.28792	3.6773	3.8342	4.04607	3.08224	3.936	3.55362	3.77642	1.6392	3.79101	3.457	3.51724	3.51996	3.93817	4.46499	3.05919	3.76199	3.50917	3.70263	3.34735	3.69849	2.8077	4.30939	3.57	3.96079	3.58172	3.59953	3.3383	3.98879	3.27819	3.21811	3.17145	3.90476	3.73553	3.92404	2.72547	2.06683	3.2778	3.52887	3.47734	3.63648	3.19843	4.21192	3.96793	3.97513	3.82333	3.82582	3.49768
lir-1_XIL0475_20140508_0001_S1	4.89576	5.37963	4.77782	5.23194	4.35006	4.78946	4.92888	5.27872	5.32841	4.84481	4.74583	4.97395	4.60008	4.4411	3.73289	5.01712	3.84737	4.77767	4.97534	4.97679	5.66246	4.89586	5.33077	4.47368	4.84798	4.86836	5.38733	5.11759	4.99773	5.13868	4.70781	4.00543	5.11282	4.86833	4.98811	4.7211	4.75967	5.02909	5.3348	5.3893	5.57018	4.89926	5.05445	4.59838	4.63169	4.5914	5.02855	4.48207	4.83125
lir-1_XIL0476_20140811_0002_S1	3.57699	3.60225	2.99137	3.48514	3.11892	2.84533	3.41999	3.83462	3.32512	3.7293	3.64151	3.37525	3.11302	3.49468	3.23136	3.4239	3.46991	3.65756	3.65142	4.42642	4.18217	3.40583	3.60453	3.08242	3.20669	3.96439	3.71735	3.68984	3.33319	3.43321	3.63074	3.55034	3.45718	3.64801	3.38809	3.71153	3.91665	3.72414	3.35727	3.85295	3.803	3.98023	3.55253	3.86432	3.41138	3.14285	3.58075	3.13851	3.7231
lir-2a_RW11427_20140610_0002_S1	4.26352	3.47264	5.89866	6.30987	5.6455	5.93014	4.54817	6.18226	4.90618	4.6054	4.56712	4.09151	4.30824	4.36388	5.08327	3.61221	5.25035	5.13743	4.66888	4.18067	3.98608	4.96428	6.10816	4.7464	4.80946	4.71416	5.14136	4.28682	6.09382	5.28641	5.77143	4.88071	6.2608	4.41122	5.87918	3.61422	5.52834	5.20834	4.60994	4.76638	4.06122	5.29343	4.6289	4.81823	4.61735	5.48303	6.01371	5.53677	5.28394
lir-3_SD1668_20130613_0003_S1	4.05051	4.17914	3.05612	2.48374	2.78936	0.132548	3.74771	2.23593	3.23629	0	2.56991	0	3.55095	4.00436	3.76105	0	0	0.822929	0.0974667	4.64978	3.73269	1.60485	2.92146	1.7999	0	2.03446	1.28608	1.97768	0	2.21402	0	2.46041	0	4.37698	0	4.77806	0	2.66105	2.83102	4.22505	3.93478	3.25484	3.74412	3.23946	2.62892	0.459748	0	0	0
lpd-2_RW10946_20130508_0003_S1	3.494	2.77457	2.64961	0	0.651187	1.06747	1.05074	1.05157	0	0	0	0.954469	0.787053	0	1.04454	0	0	0	1.90687	4.00421	3.07342	3.12769	1.59246	1.97974	0.678183	0.737154	0.788104	0	0	0	0	0	0	0	1.09424	0	0	1.25769	0	2.56094	2.2983	0	0.874804	0	0	2.4798	0	2.06667	0
lpd-2_RW10946_20191210_0001_S1	4.60634	4.95528	4.24133	1.17294	3.20688	3.16687	0.805786	2.57402	0.811068	1.53819	2.14342	1.87906	1.43264	1.88579	2.1543	1.42421	1.32724	0.945325	2.51942	3.29164	3.47358	1.94014	0	1.45179	1.2413	0	2.77307	0	1.13549	0.612023	0.961773	1.23366	1.97893	1.41673	0.444167	1.17456	0.0332026	1.85418	1.95299	4.19934	4.38502	0.299839	1.46391	1.33879	1.04526	2.12876	2.28256	1.90223	3.38931
lpd-2_RW10946_20191210_0002_S1	3.42699	3.6448	3.66003	1.63595	2.29589	2.37854	1.59518	2.14055	0.980043	0.422107	0.824484	0.852779	0.954657	0.930182	1.99837	0.524929	0	0.00172427	2.19829	3.26521	4.09207	1.76293	2.14918	1.584	1.14368	1.06118	2.00538	1.36529	0.842122	1.60218	0.457112	1.11294	0.939822	1.28144	1.17476	1.24354	0	1.09335	2.14874	4.33592	4.78591	1.74255	1.68616	2.13751	0.984717	2.74812	2.07955	1.83549	2.81083
lst-3_XIL0772_20141216_0001_S1	1.42727	0.34307	3.0975	2.66789	2.68606	0.389186	5.09804	2.9838	2.77783	0	2.80434	0	2.68282	0	1.61649	0	0	0	1.20067	1.15202	1.63353	4.19143	1.81587	2.87102	0.411229	4.03806	1.13915	1.91697	3.34886	1.38251	1.91551	1.68875	2.82157	1.95901	0	2.5472	1.09479	4.21538	0.432225	1.8403	2.48194	1.30459	1.557	0	0.965697	2.7259	2.4006	1.59611	3.14213
lst-3_XIL0772_20141216_0002_S1	0.257707	0.120282	0	0	0.132956	0	2.34717	4.37304	0.428687	0	0.517861	0	1.38033	0.336954	3.86248	0.0265549	0	0	0.906393	0.728406	0.237818	0.203708	0.394399	1.71972	0	3.49947	2.17809	4.16253	0	2.94177	0	3.48912	0.138093	4.36067	0	2.38259	0	0.34002	2.83523	0.662378	0	0.873197	0	0	0	0.947554	0	0.324531	0
lsy-27_RW10628_20140722_0001_S1	6.17203	6.01795	0	6.01845	0	0	5.49212	2.09722	5.57027	4.91625	5.7355	4.66086	5.69394	4.94329	6.45104	4.45878	4.28534	4.80823	5.7264	5.811	5.95631	0	5.75858	1.93695	0	5.24364	0	5.26472	4.37852	5.28096	4.18145	5.27273	4.49269	6.44747	3.54409	0	3.91897	4.45721	5.45536	6.25152	6.38183	6.2049	6.15064	5.80892	5.87949	1.72798	0	0	0
lsy-27_RW10629_20140723_0002_S1	0.58001	0.8598	0	0.561105	0.564753	0.588438	0.568457	0.533419	0.530359	0.557093	0.569709	0.502536	0.515999	0.52348	2.2759	0.591054	0.599454	0.567175	0.535497	1.19096	0.589606	0	0.790644	0	0.527883	0.54186	0.540814	0.509271	0.523439	0.569839	0.559219	0.595234	0.561349	0.345952	0.58331	0.677033	0.539183	0.503333	0.504277	0.867572	0.539892	0.526336	0.177166	0.94417	0.549786	0.559929	0	0	0
lsy-2b_XIL0271_20140213_0002_S1	3.82909	4.19419	4.69161	5.099	4.58833	3.84505	3.99534	4.64911	4.44484	4.9735	4.03387	5.17297	4.54346	4.54368	2.67492	4.77907	5.76768	5.59932	5.17033	4.53875	4.10716	3.86936	4.7365	3.81896	3.48284	5.04299	4.3485	4.8872	4.89729	4.66774	4.99413	4.66003	5.09871	4.49908	5.40085	5.54441	5.52219	5.56592	5.32829	4.66514	4.15768	4.66473	4.44739	4.89463	4.83157	5.24493	4.4289	4.97319	3.88484
lsy-2b_XIL0300_20140114_0002_S1	5.26619	5.59213	4.19747	5.24442	4.51436	4.71624	5.14872	4.88479	4.99914	5.03233	5.12793	5.11155	4.96456	5.02982	4.72876	5.08271	4.78767	4.4691	5.21465	5.53062	5.03172	4.63029	5.32644	4.2322	4.3548	4.7871	5.12239	4.80959	5.18276	5.02742	5.29062	5.01323	4.78035	4.72307	4.53302	4.46433	4.31866	4.46688	5.13776	5.56112	5.19247	5.49157	5.45853	5.76764	5.53507	5.11364	4.43281	4.5729	4.83586
lsy-2_XIL0269_20190828_0001_S1	4.34165	1.3107	0.0427578	2.16435	3.13166	0	4.01051	4.37167	3.26889	2.95926	1.50313	3.26531	0	4.38229	0	3.63967	0	2.55619	0	5.19314	5.91244	4.21685	4.39301	4.52914	3.42017	2.64457	5.23817	1.74785	4.48398	2.6934	3.57	0	4.41308	0	3.64759	5.26334	0	1.69405	0	2.47765	0	0	1.01802	0.996583	2.3823	3.80192	0	3.76652	4.62599
lsy-2_XIL0269_20191126_0001_S1	5.20866	4.01553	2.75781	3.94702	1.70966	3.41233	5.11663	4.86495	5.45027	6.22945	5.1135	6.12198	5.5997	5.27436	4.41195	5.03175	2.93291	4.28843	4.80811	4.57093	4.84727	4.72218	4.94889	3.61767	2.80709	4.67452	4.63548	5.32109	4.86898	5.65973	5.41427	5.30589	5.18771	4.28055	5.55362	4.70773	5.78068	6.21985	4.80953	5.45861	3.3049	4.89856	5.0781	4.17191	3.89399	4.65509	4.05512	3.66415	4.4389
lsy-2_XIL0269_20191126_0002_S1	5.36204	5.76559	4.23446	5.2188	4.52726	4.04774	5.27012	5.10961	5.32196	4.13893	5.67597	4.50028	5.26146	4.47469	4.95278	4.6063	4.46047	2.86324	4.86999	4.93161	5.41511	4.11776	4.50879	4.20724	2.72382	5.16774	5.03079	5.09568	3.22549	4.55344	3.88932	4.84835	4.40737	4.45699	4.09678	6.18943	4.95615	5.40362	4.84213	5.28313	4.92975	4.80711	4.66316	5.01636	5.57391	3.62358	3.89992	2.46549	4.65478
M03D4.4_RW11809_20131224_0001_S1	5.2257	5.21938	5.17787	5.63443	5.00186	5.27656	5.66491	5.14098	5.78578	5.34849	5.93472	5.38837	6.04475	5.63745	4.49729	5.62577	5.63962	5.21878	4.83021	4.93461	5.10774	4.83383	5.45455	4.49435	5.16972	5.6883	4.86549	5.83263	5.55996	5.65358	5.30928	6.12482	5.52511	4.69371	5.44034	5.77894	5.56613	5.4248	4.68641	5.13985	5.4303	5.28832	5.27763	5.12399	5.47112	5.3351	5.04243	5.59409	5.22477
M18.8_RW11813_20131020_0001_S1	1.13077	1.83831	0.371634	1.22199	0.16304	0	1.98121	0.368678	1.80735	0.569966	1.62092	0.6259	2.05908	0.346882	1.07273	0.524662	0.123022	0.240501	0.244226	0.920197	2.44982	1.80345	1.2824	1.1712	0.150051	1.81683	0.629105	1.7412	0	1.04217	0.583108	1.48482	1.1178	0.665007	0.201493	1.08708	0.466567	0.307735	0.155933	2.32465	1.64056	1.52127	2.15726	1.13873	0.242866	0.133431	0	0.858738	0
mab-3_XIL0594_20140820_0002_S1	5.25769	2.08575	4.3004	1.23243	3.63691	0.512906	4.00141	0.538772	0.554715	2.23045	5.84032	3.00189	4.97775	4.28334	4.92917	0.598064	4.31285	5.77408	4.45822	5.30358	2.85138	0.506113	0.563536	4.32672	0.576255	4.91174	0	1.56689	0.555336	4.50816	0.560907	6.13683	3.75064	4.04174	1.86986	2.10504	4.74345	5.85428	4.94064	3.73794	2.97278	3.95298	0	4.61994	3.77378	4.0604	0.507328	3.68844	0.51057
mab-5_XIL9112_20191005_0002_S1	0	0	0	0	0	0	0	0	0	0	0	0	0	3.92894	6.50017	6.41283	7.29515	7.51173	3.36955	0	0	0	0	0	0	0	0	0	0	0	0	0	3.43804	6.65435	6.40901	7.08467	7.372	6.78735	3.63888	0	0	0	0	0	0	0	0	0	0
mab-5_XIL9112_20191005_0003_S1	0	0	0	0	0	0	0	0	0	0	0	0	0	3.82397	6.41273	6.71608	7.75748	8.05054	3.06864	0	0	0	0	0	0	0	0	0	0	0	0	0	4.12946	7.05967	6.4016	7.31097	7.70436	7.85201	4.50735	0	0	0	0	0	0	0	0	0	0
mab-9_XIL057_20131022_0001_S1	0	0	0	0	0	0	0	0	0	0	0	0	0	0	0	0	0	0	0	0	0	0	0	0	0	0	0	0	0	0	0	0	0	0	0	0	0	0	0	0	0	0	0	0	0	0	0	0	0
madf-2_RW10973_20141011_0002_S1	0.51843	3.05024	1.64845	0.510699	0.530141	1.72735	4.18185	4.75856	3.28405	1.99193	0.53902	0.523766	0.552496	0.57959	0.501	0.518727	0.555483	0.512693	0.0277984	0.453243	3.56447	0.527384	1.06018	1.31136	0.578455	0.541137	0.586094	0.555522	0.529277	0.529213	0.525992	0.502299	0.591818	0.584184	0.522202	0.539509	0.592158	0.522355	0.295849	3.46456	3.84062	0.543765	0.243242	0.519735	1.19647	1.81188	0.54286	0.553207	0.557941
madf-2_RW10974_20130723_0003_S1	2.99375	3.06727	2.20552	2.54633	1.18953	1.79788	2.08642	2.26679	2.20428	1.26898	1.07493	0.65677	0.937019	1.67615	0.692035	1.28237	1.64134	1.13068	1.25477	3.1322	2.39298	2.20396	2.54382	2.52039	1.89861	2.51466	1.56046	2.27662	1.37952	2.18428	0.652547	1.72223	0.592819	1.06219	1.12089	1.96702	1.38978	1.48037	1.38362	3.56361	2.81051	2.56939	2.73277	2.81956	3.17109	2.67843	2.12326	1.92864	2.02282
madf-4_XIL01171_20150519_0002_S1	0	0	0	0	0	0	0	0	0	0	0	0	0	0	0	0	0	0	0	0	0	0	0	0	0	0	0	0	0	0	0	0	0	0	0	0	0	0	0	0	0	0	0	0	0	0	0	0	0
madf-5_RW11728_20140213_0002_S1	0	0	0	0	0	0	0	0	0	0	0	0	0	0	0	0	0	0	0	0	0	0	0	0	0	0	0	0	0	0	0	0	0	0	0	0	0	0	0	0	0	0	0	0	0	0	0	0	0
madf-5_XIL0343_20140307_0001_S1	0	0	0	0	0	0	0	0	0	0	0	0	0	0	0	0	0	0	0	0	0	0	0	0	0	0	0	0	0	0	0	0	0	0	0	0	0	0	0	0	0	0	0	0	0	0	0	0	0
madf-7_XIL0699_20141028_0002_S1	0	0	0	0	0	0	0	0	0	0	0	0	0	0	0	0	0	0	0	0	0	0	0	0	0	0	0	0	0	0	0	0	0	0	0	0	0	0	0	0	0	0	0	0	0	0	0	0	0
madf-9_XIL0705_20141027_0002_S1	7.05608	7.73608	7.04995	7.95042	7.20127	7.2192	7.78961	7.60747	7.87913	7.20707	6.59084	7.30075	6.83205	7.31453	7.56698	6.26827	7.43421	6.8877	7.06255	7.63141	7.56122	7.607	7.4394	7.11952	7.12922	7.52428	7.48302	7.46168	6.82166	7.84223	6.77734	6.56416	6.33083	7.357	7.2008	6.46184	6.23683	6.61319	7.05728	7.38747	7.29745	7.52584	7.37429	7.35234	7.39644	7.1265	7.54656	7.31866	7.08079
mbf-1_XIL043_20131101_0002_S1	0	0	0	0	0	0	0	0	0	0	0	0	0	0	0	0	0	0	0	0	0	0	0	0	0	0	0	0	0	0	0	0	0	0	0	0	0	0	0	0	0	0	0	0	0	0	0	0	0
mbf-1_XIL043_20131101_0003_S1	0	0	0	0	0	0	0	0	0	0	0	0	0	0		0	0	0	0	0	0	0	0	0	0	0	0	0	0	0	0	0	0	0	0	0	0	0	0	0	0	0	0	0	0	0	0	0	0
mbl-1_XIL0656_20140828_0002_S1	0	0	0	0	0	0	0	0	0	0	0	0	0	0	0	0	0	0	0	0	0	0	0	0	0	0	0	0	0	0	0	0	0	0	0	0	0	0	0	0	0	0	0	0	0	0	0	0	0
mbl-1_XIL0898_20150126_0001_S1	0	0	0	0	0	0	0	0	0	0	0	0	0	0	0	0	0	0	0	0	0	0	0	0	0	0	0	0	0	0	0	0	0	0	0	0	0	0	0	0	0	0	0	0	0	0	0	0	0
mbl-1_XIL0898_20150126_0002_S1	0	0	0	0	0	0	0	0	0	0	0	0	0	0	0	0	0	0	0	0	0	0	0	0	0	0	0	0	0	0	0	0	0	0	0	0	0	0	0	0	0	0	0	0	0	0	0	0	0
mbr-1_XIL0695_1_S1	0	0	0	0	0	0	0	0	0	0	0	0	0	0	0	0	0	0	0	0	0	0	0	0	0	0	0	0	0	0	0	0	0	0	0	0	0	0	0	0	0	0	0	0	0	0	0	0	0
mdl-1_XIL071_20190706_0003_S1	0	4.18876	0	0	0	0	0	0	0	0	0	0	0	0	0	0	3.10472	2.81111	3.32139	2.82412	0.208132	0	0	0	0	0	0	0.242549	0	0.579631	0	0	0	0	0	0	0	2.8867	5.39397	0	0	0	0	0	0	0	0	0	0
mec-3_RW10469_201702012_0001_S1	0	0	0	0	0	0	0	0	0	0	0	0	0	0	0	0	0	0	0	0	0	0	0	0	0	0	0	0	0	0	0	0	0	0	0	0	0	0	0	0	0	0	0	0	0	0	0	0	0
mef-2_XIL0938_20150305_0002_S1	4.36151	5.0703	4.72911	4.88234	5.23414	4.6826	4.60445	5.13623	5.55948	5.9253	5.58658	5.71271	5.42783	5.65366	5.49316	5.60631	5.44605	5.64319	4.40963	5.20765	5.32047	5.45245	5.36711	5.65497	5.13744	5.43061	5.05127	5.57566	5.92728	5.95248	5.81049	5.95539	5.90004	5.41225	5.87966	5.83787	5.79211	5.40749	4.26292	4.63129	4.90134	4.56427	4.8838	4.75928	4.52434	4.94626	5.26626	5.11643	5.84644
mef-2_XIL0939_20150306_0002_S1	5.45401	5.58713	5.04358	5.82106	5.61393	5.004	4.952	5.34652	6.232	6.47387	6.02779	6.41937	6.5937	6.33669	5.67538	5.73748	5.93151	5.63653	4.91864	5.6822	5.19018	5.63874	5.59483	5.84334	4.89077	5.73343	3.52267	6.48718	6.52286	6.55906	6.27193	6.45113	6.04967	5.94553	5.62843	5.97117	6.27017	6.02009	5.12752	5.49739	5.34899	5.31167	5.50921	5.75326	4.991	5.43776	6.15167	6.00241	6.51411
mel-28_RW10927_20140309_0001_S1	6.02235	5.11775	1.41266	5.01494	3.11885	2.21882	0.492951	2.73049	3.89237	4.49481	3.30384	1.25333	3.92013	0.560658	1.03119	4.31165	4.538	5.13948	3.96833	6.07743	5.65362	4.73822	2.85943	3.15566	4.36867	4.47601	4.39756	3.25306	4.4735	3.09251	5.7967	4.17267	4.69064	3.60989	4.42109	3.94433	3.24574	4.3612	4.48292	5.63549	5.60215	0.970752	3.83972	3.26602	3.02903	2.93934	4.79855	2.78896	3.71812
mep-1_RW10975_20130906_0001_S1	4.76963	4.79217	4.60915	3.53157	3.92705	4.53905	4.82707	4.23972	4.26506	4.75814	4.64951	4.9256	4.82298	5.16031	5.25673	5.28312	5.62073	5.03514	4.78948	4.59046	4.57067	4.56937	3.08171	4.38116	4.0624	5.11674	3.80555	4.62994	4.60166	5.05251	4.83038	5.22657	5.21616	5.10297	5.256	5.95697	5.83504	4.95548	4.97252	4.79859	4.87993	4.45633	2.95665	4.64661	4.62715	4.95892	4.394	4.69415	4.71379
mep-1_RW10975_20130906_0002_S1	5.05888	4.0347	4.28952	3.40822	4.06134	4.25187	4.92139	3.91307	4.30602	4.03856	4.56709	4.32399	4.6657	4.27817	4.29749	4.18474	4.67381	3.83851	4.01545	4.29375	4.09526	4.25718	3.17897	3.6678	4.09191	4.90256	3.98635	4.08358	4.05198	4.57027	3.67527	4.34174	4.17841	4.30705	4.13831	4.88406	4.55889	3.97418	3.87198	4.36336	4.89655	4.23748	2.88934	4.31559	4.08986	4.82325	4.32894	4.46065	4.70493
mep-1_RW10976_20131113_0002_S1	4.14966	4.31891	3.49924	4.18036	3.28727	2.15444	4.11679	2.92729	3.37967	2.83475	2.8275	1.73702	3.84698	1.64336	3.61158	0.576659	0.911349	1.68371	2.75781	4.93047	4.82763	3.80569	4.63658	3.62579	3.51845	3.89713	2.85226	3.83277	2.37674	3.503	2.09345	3.08475	1.044	3.69824	0.934426	4.44717	0.536276	1.98824	2.99395	4.30062	4.42245	3.61051	4.0841	3.97348	3.74487	2.93778	3.45658	2.24764	1.44878
mex-5_XIL0563_20140630_0001_S1	0	0	0	0	0	0	0	0	0	0	0	0	0	0	0	0	0	0	0	0	0	0	0	0	0	0	0	0	0	0	0	0	0	0	0	0	0	0	0	0	0	0	0	0	0	0	0	0	0
mex-5_XIL0564_20140701_0001_S1	0	0	0	0	0	0	0	0	0	0	0	0	0	0	0	0	0	0	0	0	0	0	0	0	0	0	0	0	0	0	0	0	0	0	0	0	0	0	0	0	0	0	0	0	0	0	0	0	0
mex-6_XIL0900_20150128_0002_S1	0	0	0	0	0	0	0	0	0	0	0	0	0	0	0	0	0	0	0	0	0	0	0	0	0	0	0	0	0	0	0	0	0	0	0	0	0	0	0	0	0	0	0	0	0	0	0	0	0
mls-1_XIL055_20131126_0001_S1	0	0	0	0	0	0	0	0	0	0	0	0	0	0	0	0	0	0	0	0	0	0	0	0	0	0	0	0	0	0	0	0	0	0	0	0	0	0	0	0	0	0	0	0	0	0	0	0	0
mls-2_XIL01050_20201231_0001_S1	4.64494	3.82947	3.79078	4.34048	3.48582	2.49672	3.79094	4.61599	3.81704	4.02642	3.07184	4.24919	3.05771	4.10307	0.0415561	4.62006	4.07248	5.39173	4.24849	3.64398	4.34832	4.97105	4.29882	4.17763	1.4441	3.42426	3.34954	2.78387	3.16611	2.30691	4.07105	1.44404	3.63721	0	3.92454	4.71827	4.50632	5.31283	4.72947	3.91761	3.86116	4.83756	3.92847	4.29726	3.03105	4.40251	3.00167	4.71562	3.39205
mml-1_RW10172_20130525_0001_S1	7.322	6.52953	7.42267	7.70687	7.18291	7.65629	7.2914	7.46867	7.38155	6.24011	7.19017	5.95942	7.19618	5.98962	7.02805	6.17954	6.03909	4.31702	4.44118	6.3483	6.96768	7.36045	7.37993	6.80341	6.57259	7.62584	7.03036	7.16965	6.8128	7.06132	6.49704	6.81092	6.17683	6.87357	5.67707	6.39676	6.47366	6.54312	6.55002	6.74591	7.0348	7.73031	7.62154	7.61529	7.81819	7.10617	7.47089	6.73383	7.53583
mml-1_XIL07_20131104_0001_S1	0	0	0	0	0	0	0	1.28891	1.43475	0	2.26801	0	2.32574	0	0	0	0	0	0	0	0	0	2.64763	2.17254	1.37544	2.89862	2.33373	2.87863	0	2.72716	1.3357	1.60953	0	0	0	0	0	0	0	0	0	2.31369	0	1.72235	0	0	0	0	0
mml-1_XIL08_20131203_0001_S1	4.0332	4.21938	5.33522	5.5374	5.69901	4.4323	5.74386	5.92436	3.51894	4.51104	4.70309	5.23661	4.75789	4.85606	6.17036	3.71503	4.21012	1.08774	2.88634	3.68115	3.26694	5.52062	4.77286	5.31887	5.47481	5.62391	5.20431	4.61672	4.82477	5.12959	4.71129	5.10281	5.62232	5.83315	4.85408	5.58133	5.65861	4.82329	3.99385	5.26638	4.14885	4.93592	4.84282	4.80904	4.69427	3.89558	5.40668	3.38156	5.77472
mnm-2_RW10620_20140904_0002_S1	0	0	0	0	0	0	0	0	0	0	0	0	0	0	0	0	0	0	0	0	0	0	0	0	0	0	0	0	0	0	0	0	0	0	0	0	0	0	0	0	0	0	0	0	0	0	0	0	0
mnm-2_RW10621_20131110_0001_S1	0	0	0	0	0	0	0	0	0	0	0	0	0	0	0	0	0	0	0	0	0	0	0	0	0	0	0	0	0	0	0	0	0	0	0	0	0	0	0	0	0	0	0	0	0	0	0	0	0
moe-3_RW10700_20141115_0002_S1	0	0	0	0	0	0	0	0	0	0	0	0	0	0	0	0	0	0	0	0	0	0	0	0	0	0	0	0	0	0	0	0	0	0	0	0	0	0	0	0	0	0	0	0	0	0	0	0	0
moe-3_RW11491_20130423_0004_S1	0	0	0	0	0	0	0	0	0	0	0	0	0	0	0	0	0	0	0	0	0	0	0	0	0	0	0	0	0	0	0	0	0	0	0	0	0	0	0	0	0	0	0	0	0	0	0	0	0
mxl-1_XIL0149_20140925_0001_S1	0	0	0	0	0	0	0	0	0	0	0	0	0	0	0	0	0	0	0	0	0	0	0	0	0	0	0	0	0	0	0	0	0	0	0	0	0	0	0	0	0	0	0	0	0	0	0	0	0
mxl-2_XIL0847_20150106_0001_S1	3.70366	4.64697	2.759	3.12225	2.05443	3.35051	3.01801	3.24098	2.61846	3.19159	3.16593	2.60604	1.68256	2.67799	3.11808	1.47688	3.41875	4.16256	4.33832	1.79547	0.730129	1.52599	0.580214	2.21771	0.508057	3.32439	0.559394	2.59016	0.561608	1.68392	0.744827	0.531833	0.549308	0.513107	0.571112	2.76674	3.33878	3.37042	4.13638	4.17324	4.33875	3.74476	2.87375	3.36626	2.86159	2.63327	3.21581	3.46672	3.23058
mxl-2_XIL243_20160919_002_S1	7.16436	7.68431	7.58851	7.6748	6.83512	6.43972	7.07119	7.02503	6.37576	8.42778	5.81844	6.67614	6.21025	6.87951	6.45755	6.52067	6.36561	6.39472	6.63968	7.22428	7.52902	7.57808	7.22353	6.59057	6.25863	7.11185	7.35733	6.64883	6.15598	7.03876	7.37486	5.90622	6.80575	6.01893	6.74101	6.15567	6.5449	6.41825	6.48385	7.1125	7.63714	7.24812	6.81029	5.88784	7.22774	7.04075	6.75386	7.33543	7.08317
mxl-3_XIL0108_20131212_0001_S1	0.506926	4.92482	3.19772	4.34087	2.44967	6.66034	3.76669	4.55655	0.587298	5.99648	0.537567	0.527208	1.09328	5.36354	0.558783	3.51878	3.90889	6.22813	0.534888	5.54821	5.72324	4.98636	4.47099	3.24976	2.76549	0.58285	5.07942	2.20054	5.24486	2.02598	0	0.512302	6.19543	0.55354	5.42451	0.592429	5.95102	3.08995	0	6.17043	2.45048	2.88452	2.43539	2.59554	7.06692	3.11042	6.25977	4.17523	0.563277
mxl-3_XIL0114_20131207_0002_S1	6.2245	5.89334	3.30797	3.68984	5.30532	5.98124	3.57874	5.55763	3.68819	5.5756	4.00136	6.2574	2.53489	6.71448	5.67183	6.5456	6.08035	6.13387	5.60577	6.17973	4.97304	0.567502	5.09603	3.01089	4.20116	4.40103	4.06639	2.76079	5.92084	4.94138	5.92118	5.78869	6.70396	6.16109	6.64729	6.63376	6.25348	6.53729	6.3165	5.90695	6.26719	4.32723	5.23928	3.46122	5.49544	2.6033	5.63788	6.29394	6.24596
nfx-1_XIL0135_20140305_0002_S1	0	0	0	0	0	0	0	0	0	0	0	0	0	0	0	0	0	0	0	0	0	0	0	0	0	0	0	0	0	0	0	0	0	0	0	0	0	0	0	0	0	0	0	0	0	0	0	0	0
nfya-1_RW11350_20141119_0002_S1	4.7819	5.04952	4.96446	4.50916	4.28038	4.66939	4.19404	6.35973	3.78875	2.38413	4.71709	2.58072	4.75459	0.820893	4.97728	1.09035	2.17601	4.14275	4.51608	5.32415	5.29091	4.41509	5.46187	4.73917	4.06387	4.87013	4.96152	4.66671	4.51444	4.97414	3.52496	4.41969	4.40286	5.05951	4.36951	5.50244	4.07902	4.41401	5.19353	4.61118	4.49936	5.06216	4.66107	4.96214	4.55402	4.84399	4.30089	4.46112	4.12809
nfyb-1_RW10878_20130506_0002_S1	6.51268	6.08721	5.45928	5.07155	4.17387	4.28251	1.93784	4.4927	1.30864	3.35863	2.81589	3.44855	0	2.98689	3.70521	2.62633	2.2102	3.42227	1.1089	6.47847	5.77105	5.87343	4.02753	5.17963	3.9856	0	4.26588	0	3.44552	0	5.22776	0	2.91609	3.4459	3.78512	4.15283	1.71446	4.04977	2.38638	5.82587	6.40784	5.52128	3.33667	4.54566	3.68207	4.4926	4.16437	4.43054	4.67196
nfyb-1_RW10878_20140905_0002_S1	5.08294	4.84306	0.559966	0.5099	0.564252	0.511187	0	0.560976	0	0.528977	0.509868	0.517831	0	0.561232	0.589557	0.554366	0.5395	0.502396	0.580043	5.66082	4.40531	0.501537	0.55897	0.560826	0.524866	0	0.562715	0	0.535576	0	0.572115	0	0.591789	0.592129	0.557502	0.517349	0	0.524616	0.55731	4.17565	0.741321	0.51045	0.562758	0.523426	0.52702	0.595326	0	0.510884	0.52548
nfyb-1_RW10880_20140310_0002_S1	5.55341	6.20318	4.88695	5.59469	4.40781	4.85707	4.89013	4.89936	4.62748	5.00968	4.97013	4.96574	4.2336	4.80702	5.51682	4.92168	5.01341	4.77946	5.98203	6.17277	5.92863	4.52713	5.81748	4.74527	5.19277	5.0441	4.84109	5.22618	4.37183	5.57581	4.77289	4.91895	4.24793	6.00899	4.59684	4.43101	4.91946	4.39009	6.30641	6.02857	5.87462	4.6849	5.60446	4.3275	4.98636	3.918	5.14628	3.70898	4.45763
nfyb-1_SD1680_20131114_0001_S1	7.58161	7.15459	7.13545	3.67516	5.42945	4.35251	3.47923	4.91035	4.6538	3.36501	3.91272	0	3.68872	2.60761	5.53866	3.42524	3.17548	2.81554	3.97286	7.33819	7.46137	7.14262	5.08411	5.68757	5.55252	4.04919	5.59047	4.47775	3.59667	4.70507	4.38253	5.63201	4.14564	5.32165	4.82194	7.82146	1.93297	4.62116	4.65395	7.25966	7.4727	6.60829	2.56484	5.06726	5.58454	3.97188	4.16017	3.63844	3.89229
nfyc-1_RW11751_20131219_0001_S1	2.19957	2.75839	2.65356	2.35179	2.39496	2.44097	1.59936	2.71815	1.30933	1.33986	1.51752	1.47942	1.35861	1.88346	1.96387	2.18185	2.10865	1.98518	2.02326	1.73168	1.74701	1.75639	1.39835	2.69737	2.01804	2.46974	2.46426	1.01697	0.7797	1.60933	3.01641	1.57833	1.96386	2.10011	1.59375	1.90199	1.53589	1.98399	2.24073	1.97544	2.9946	2.48819	2.24603	2.30165	2.6606	2.21098	2.53205	2.01552	2.55003
nfyc-1_RW11779_20130909_0001_S1	0.0472796	0.105955	0.0776961	0.191184	0.117649	0.128161	0.0609955	0.1565	0.201036	0.0658029	0.0555512	0.357409	0.168831	0.441394	0.364987	0.119911	0.0235468	0.0155405	0.0298019	0.0467721	0.190865	0.14888	0.230094	0.367163	0.183201	0.0446572	0.0902967	0.125501	0.0361443	0.0266849	0.0431083	0.0385001	0.24648	0.0693105	0.0947998	0.043797	0.0511139	0.0455725	0.0181368	0.272419	0.0466011	0.207348	0.017475	0.110646	0.459029	0.218798	0.177104	0.166239	0.108055
nfyc-1_RW11781_20131220_0001_S1	2.99879	3.86692	2.46411	4.05479	2.08533	2.36632	3.60707	3.92154	2.7047	2.04765	2.67164	2.18566	2.04546	3.52158	2.19569	2.38238	2.7587	2.18179	2.5059	2.8579	3.33283	2.82778	3.12352	3.27538	2.48625	2.85448	4.03935	2.30922	2.01298	1.44517	0.959764	3.09054	1.70077	2.36231	2.59653	3.16835	2.02546	2.37282	2.41857	4.11464	3.48028	2.65983	3.17405	1.90667	3.23952	2.73306	2.38238	2.63837	3.07825
ngn-1_XIL047_20131214_0002_S1	0	0	0	0	0	0	0	0	0	0	0	0	0	0	4.91796	0	0	0	0	0	0	0	0	0	0	0	0	0	0	0	0	0	0	3.81061	0	0	0	4.79792	0	0	0	0	0	0	0	0	0	0	0
nhr-100_XIL0883_20150109_0002_S1	0	0	0	0	0	0	0	0	0	0	0	0	0	0	0	0	0	0	0	0	0	0	0	0	0	0	0	0	0	0	0	0	0	0	0	0	0	0	0	0	0	0	0	0	0	0	0	0	0
nhr-101_XIL01044_20150331_0001_S1	6.00527	6.1063	5.69062	0	4.73639	0	4.76254	0.595102	5.59716	3.90387	4.82774	2.41766	4.73824	2.09137	3.37649	2.18275	4.65667	3.74317	5.69013	5.54217	5.84451	5.4806	0	0	3.75207	3.8803	4.43504	3.98636	4.3466	3.64272	4.93287	2.17282	4.3615	2.4505	3.91004	3.32338	4.12191	3.58868	5.37257	5.75741	5.84664	6.03269	5.03945	5.83453	4.70665	4.46374	4.08211	4.26859	5.23269
nhr-101_XIL01045_20150331_0002_S1	5.71488	5.47722	6.27794	5.36625	4.85652	4.63452	4.44681	4.43636	4.80962	4.97046	5.47862	5.01735	5.70744	5.06015	5.13252	5.85422	6.42497	5.69787	5.54457	6.03264	5.68109	5.44813	3.96907	4.12327	4.08606	4.52178	4.30582	5.20754	5.92701	5.71554	5.21096	5.54024	4.6643	5.80953	4.68957	6.07375	5.85532	4.70027	5.7003	5.98882	6.30564	5.85633	4.36695	4.90343	4.23255	4.71606	2.89317	5.03877	5.00182
nhr-104_XIL0544_20140614_0002_S1	0	0	0	0	0	0	0	0	0	0	0	0	0	0	0	0	0	0	0	0	0	0	0	0	0	0	0	0	0	0	0	0	0	0	0	0	0	0	0	0	0	0	0	0	0	0	0	0	0
nhr-105b_XIL0820_20141224_0001_S1	8.62964	7.85121	8.14555	7.6562	8.43259	8.82714	8.42311	8.89046	8.43933	8.98187	8.84571	8.61074	8.43737	8.66554	8.22334	8.63696	8.1868	8.19114	8.83323	8.40384	8.53821	8.4508	8.20954	8.0809	8.57405	8.3691	8.34394	8.19448	9.31929	8.63523	8.91663	8.20854	8.01751	8.28717	8.68711	8.92717	8.69005	8.86497	8.71721	8.27827	7.93069	7.81522	6.92534	8.09617	8.52007	8.47605	9.15192	8.60939	9.52313
nhr-107_XIL0372_20140530_0002_S1	1.81805	1.23888	0	0	0	0	0	0	0	0	0	0	0	0	0	0	0	0	0	1.5298	1.84547	0	0	0	0	0	0	0	0	0	0	0	0	0	0	0	0	0	0	0.0487053	0	0	0	0	0	0	0	0	0
nhr-107_XIL0373_20140802_0001_S1	0	0	0	0	0	0	0	0	0	0	0	0	0	0	0	0	0	0	0	0	0	0	0	0	0	0	0	0	0	0	0	0	0	0	0	0	0	0	0	0	0	0	0	0	0	0	0	0	0
nhr-108_XIL0959_20150214_0001_S1	0	0	0	0	0	0	0	0	0	0	0	0	0	0	0	0	0	0	0	0	0	0	0	0	0	0	0	0	0	0	0	0	0	0	0	0	0	0	0	0	0	0	0	0	0	0	0	0	0
nhr-109_XIL0807_20141227_0001_S1	0	0	0	0	0	0	0	0	0	0	0	0	0	0	0	0	0	0	0	0	0	0	0	0	0	0	0	0	0	0	0	0	0	0	0	0	0	0	0	0	0	0	0	0	0	0	0	0	0
nhr-10_XIL0346_20140302_0002_S1	6.97401	7.18367	6.0316	6.86872	5.72918	5.93153	6.74615	6.29077	6.64424	6.57528	7.1137	6.64822	6.9532	6.69496	6.78511	6.4742	6.21657	6.15262	6.05874	6.67926	7.2741	6.06249	6.63819	5.18886	5.84404	6.34819	5.44692	6.57959	6.33084	6.81085	6.33805	6.44859	6.67083	6.49	6.19524	6.39746	6.04722	5.92054	2.74968	6.75839	6.77406	6.53321	6.67045	6.27127	6.56965	4.13667	6.0252	6.38908	5.73298
nhr-110_XIL01132_20150419_0002_S1	0	0	0	0	0	0	0.937267	2.67152	0	0	0	0	0	0	0	0	0	0	0	0	0	0	0	0	0	0	0	0	0	0	0	0	0	0	0	0	0	0	0	2.77544	3.15528	0	0	1.69478	0	0	0	0	0
nhr-110_XIL01133_20150417_0001_S1	0	0	0	0	0	0	0	0	0	0	0	0	0	0	0	0	0	0	0	0	0	0	0	0	0	0	0	0	0	0	0	0	0	0	0	0	0	0	0	3.32098	2.5414	0	0	0	0	0	0	0	0
nhr-110_XIL01133_20150417_0002_S1	0	0	0	0	0	0	0	0	0	0	0	0	0	0	0	0	0	0	0	0	0	0	0	0	0	0.429816	0.913949	0	0	0	0	0	0	0	0	0	0	0	0	0	1.24562	0	0	0	0	0	0	0	0
nhr-113_XIL0742_20141110_0001_S1	0	0	0	0	0	0	0	0	0	0	0	0	0	0	0	0	0	0	0	0	0	0	0	0	0	0	0	0	0	0	0	0	0	0	0	0	0	0	0	0	0	0	0	0	0	0	0	0	0
nhr-114_XIL0795_20141219_0002_S1	0	0	0	0	0	0	0	0	0	0	0	0	0	0	0	0	0	0	0	0	0	0	0	0	0	0	0	0	0	0	0	0	0	0	0	0	0	0	0	0	0	0	0	0	0	0	0	0	0
nhr-114_XIL0796_20141216_0001_S1	0	2.27507	0	0	0	0	0	0	0	0	0	0	0	0	0	0	0	0	0	0	0	0	0	0	0	0	0	0	0	0	0	0	0	0	0	0	0	0	0	4.61773	2.67675	0	0	0	0	0	0	0	0
nhr-117_XIL01127_20150420_0001_S1	0	0	0	0	0	0	0	0	0	0	0	0	0	0	0	0	0	0	0	0	0	0	0	0	0	0	0	0	0	0	0	0	0	0	0	0	0	0	0	0	0	0	0	0	0	0	0	0	0
nhr-117_XIL01128_20150424_0002_S1	0	0	0	0	0	0	0	0	0	0	0	0	0	0	0	0	0	0	0	0	0	0	0	0	0	0	0	0	0	0	0	0	0	0	0	0	0	0	0	0	0	0	0	0	0	0	0	0	0
nhr-119_XIL0680_20140925_0002_S1	0.570727	0.501048	0.526249	0.584993	0.585418	0.510854	0.553793	0.508276	0.52586	0.591971	0.511635	0.507595	0.546894	0.532862	0.594028	0.502056	0.569661	0.521382	0.51444	0.55312	0.550666	0.547312	0.52662	0.524241	0.559224	2.82923	0.54318	0.51372	0.543287	0.515422	0.54191	0.507836	0.565162	0.54152	0.547711	0.562638	0.502555	0.507868	0.534817	0.584389	0.590464	0.501778	0.573708	0.530441	0.507918	0.551534	0.541957	0.566125	0.532622
nhr-119_XIL0681_20141030_0001_S1	7.59776	7.69259	7.74959	7.78066	8.50908	8.01369	8.43951	8.01909	7.807	0	7.93361	7.91829	7.48631	7.47977	7.46303	7.60673	7.39169	7.1361	6.18548	7.78185	7.75967	8.00333	7.80699	8.13798	8.04411	8.49971	8.18458	8.21876	7.98694	8.05399	8.3759	7.73212	8.31758	7.41983	7.22139	7.28936	7.49607	6.93454	6.27629	7.51314	7.42316	7.55335	7.31523	7.93198	8.12422	8.20661	8.23912	8.19327	8.29901
nhr-11_OP305_20160904_S1	0.540139	0.520931	0.6073	0.564151	0.186992	0.510869	1.69743	0.553256	3.36518	3.56175	2.35624	1.71603	1.17219	3.24356	3.27928	1.92252	3.30855	0	0	0	0	0	0	0	0	0.896756	0.881826	1.56091	1.20164	0	0.856025	2.15055	0.515285	3.40623	1.25879	3.72969	0.587127	0.592785	0	1.46514	0.500418	0.374084	1.39095	0.604809	1.26495	0	0.51173	1.38791	2.39452
nhr-121_XIL01158_20150520_0002_S1	0	0	0	0	0	0	0	0	0	0	0	0	0	0	0	0	0	0	0	0	0	0	0	0	0	0	0	0	0	0	0	0	0	0	0	0	0	0	0	0	0	0	0	0	0	0	0	0	0
nhr-121_XIL01159_20150520_0001_S1	0	0	0	0	0	0	0	0	0	0	0	0	0	0	0	0	0	0	0	0	0	0	0	0	0	0	0	0	0	0	0	0	0	0	0	0	0	0	0	0	0	0	0	0	0	0	0	0	0
nhr-122_XIL0582_20140708_0002_S1	0	0	0	0	0	0	0	0	0	0	0	0	0	0	0	0	0	0	0	0	0	0	0	0	0	0	0	0	0	0	0	0	0	0	0	0	0	0	0	0	0	0	0	0	0	0	0	0	0
nhr-125_XIL0806_20150101_0001_S1	0	0	0	0	0		0	0	0	0	0	0	0	0	0	2.3494	0	0	0	0	0	0	0	0	0	0	0	0	0	0	4.39788	0	0	2.91798	0	2.54393	4.46141	5.89927	2.59803	0	0	0	0	0	0	0	0	0	0
nhr-126_XIL0651_20140824_0002_S1	4.20447	3.59303	3.17653	0	4.4206	3.60119	4.3334	0	6.10836	0	4.91242	0	5.36689	0	0	0	0	0	0.170036	4.76282	4.37432	5.22333	3.20417	4.41074	0.461111	2.67255	0	1.82737	0	0	3.99321	4.81476	3.72343	5.8999	2.50716	0	0	0	1.45247	2.84258	0	2.57176	3.29292	2.22114	0	0	0	3.80506	0
nhr-129_XIL01033_20150330_0002_S1	0	0	0	0	0	0	0	0	0	0	0	0	0	0	0	0	0	0	0	0	0	0	0	0	0	0	0	0	0	0	0	0	0	0	0	0	0	0	0	0	0	0	0	0	0	0	0	0	0
nhr-129_XIL01034_20150425_0002_S1	0	0	0	0	0	0	0	0	0	0	0	0	0	0	0	0	0	0	0	0	0	0	0	0	0	0	0	0	0	0	0	0	0	0	0	0	0	0	0	0	0	0	0	0	0	0	0	0	0
nhr-129_XIL0925_20150205_0002_S1	0	0	0	0	0	0	0	0	0	0	0	0	0	0	0	0	0	0	0	0	0	0	0	0	0	0	0	0	0	0	0	0	0	0	0	0	0	0	0	0	0	0	0	0	0	0	0	0	0
nhr-12_XIL0785_20141213_0002_S1	2.69437	1.98529	3.762	2.82701	3.66406	3.59275	4.11396	1.78416	4.25576	3.52644	5.39917	2.59262	4.68467	4.66257	3.79954	3.42994	4.34224	4.27058	2.11817	2.80686	1.02975	4.01687	3.27475	3.01833	3.75057	4.05718	2.43314	4.4592	3.69734	3.81675	3.74577	4.70356	3.96631	3.53604	3.45712	4.0074	3.51829	4.27711	1.86553	3.66315	3.47107	3.77197	2.26725	3.22023	2.12081	3.95381	3.13097	3.35689	3.02813
nhr-130_XIL0662_20140912_0002_S1	0	0	0	0	0	0	0	0	0	0	0	0	0	0	0	0	0	0	0	0	0	0	0	0	0	0	0	0	0	0	0	0	0	0	0	0	0	0	0	0	0	0	0	0	0	0	0	0	0
nhr-131_XIL0536_20140715_0002_S1	0	0	0	0	0	0	0	0	0	2.88919	0	0	0	0	0	0	0	0	0	0	0	0	0	0	0	0	0	0	0	0	0	0	0	0	0	0	0	0	0	0	0	0	0	0	0	0	0	0	0
nhr-131_XIL0537_20140611_0002_S1	0	0	0	0	0	0	0	0	0	0	0	0	0	0	0	0	0	0	0	0	0	0	0	0	0	0	0	0	0	0	0	0	0	0	0	0	0	0	0	0	0	0	0	0	0	0	0	0	0
nhr-131_XIL0545_20140616_0002_S1	0.514836	0.530056	0.501583	0.523019	0.511734	0.5768	0.543927	0.541569	0.547558	0.567489	0.523455	0.558291	0.551273	0.516056	0.549916	0.53827	0.582379	0.589161	0.535104	0.527848	0.562333	1.08498	0.596896	0.533648	0.578249	2.73775	0.529233	0.545693	0.567176	3.44165	0.527756	0.58622	0.593511	0.508325	0.578706	0.546182	0.581965	0.541921	0.597452	0.554325	0.524074	0.599592	0.549068	0.59467	0.590047	0.577364	0.58881	0.506431	0.567691
nhr-133_XIL0855_20150114_0001_S1	0	0	0	0	0	0	0	0	0	0	0	0	0	0	0	0	0	0	0	0	0	0	0	0	0	0	0	0	0	0	0	6.18118	0	0	0	0	0	0	0	0	0	0	0	0	0	0	0	0	0
nhr-133_XIL0856_20150108_0002_S1	0	0	0	0	0	0	0	0	0	0	0	0	0	0	0	0	0	0	0	0	0	0	0	0	0	0	0	0	0	0	0	0	0	0	0	0	0	0	0	0	0	0	0	0	0	0	0	0	0
nhr-134_XIL0633_20140812_0002_S1	0	0	0	0	0	0	0	0	0	0	0	0	0		0	0	0	0	0	0	0	0	0	0	0	0	0	0	0	0	0	0	0	0	0	0	0	0	0	0	0	0	0	0	0	0	0	0	0
nhr-134_XIL0634_20140805_0002_S1	0	0	0	0	0	0	0	0	0	0	0	0	0	0	0	0	0	0	0	0	0	0	0	0	0	0	0	0	0	0	0	0	0	0	0	0	0	0	0	0	0	0	0	0	0	0	0	0	0
nhr-134_XIL0643_20140828_0002_S1	0	0	0	0	0	0	0	0	0	0	0	0	0	0	0	0	0	0	0	0	0	0	0	0	0	0	0	0	0	0	0	0	0	0	0	0	0	0	0	0	0	0	0	0	0	0	0	3.08284	0
nhr-136_XIL01139_20150513_0002_S1	0	0	0	0	0	0	0	0	0	0	0	0	0	0	0	0	0	0	0	0	0	0	0	0	0	0	0	0	0	0	0	0	0	0	0	0	0	0	0	0	0	0	0	0	0	0	0	0	0
nhr-136_XIL0805_20141230_0001_S1	0	0	0	0	0	0	0	0	0	0	0	0	0	0	0	0	0	0	0	0	0	0	0	0	0	0	0	0	0	0	0	0	0	0	0	0	0	0	0	0	0	0	0	0	0	0	0	0	0
nhr-136_XIL0889_20150131_0002_S1	0	0	0	0	0	0	0	0	0	0	0	0	0	0	0	0	0	0	0	0	0	0	0	0	0	0	0	0	0	0	0	0	0	0	0	0	0	0	0	0	0	0	0	0	0	0	0	0	0
nhr-136_XIL0940_20150313_0001_S1	0	0	0	0.373025	0	0	0	0	0	0	0	0	0	0	0	0	0	0	0	0	0	0	0	0	0	0	0	0	0	0	0	0	0	0	0	0	0	0	0	0	0	0	0	0	0	0	0	0	0
nhr-13_XIL0717_20141111_0001_S1	4.83671	4.62841	5.41688	5.94469	4.99554	4.89124	5.62346	5.28649	6.24076	5.34425	6.88466	7.68483	7.29071	6.04465	6.71959	6.58141	6.41542	6.73548	5.16159	4.81831	5.15535	5.63474	5.77782	6.11518	5.32105	6.5247	5.33515	6.53146	5.73056	7.03125	6.72144	7.22389	7.37827	6.6518	6.81908	6.96287	5.84364	6.72087	5.45127	4.75689	4.5559	5.88664	4.96367	6.38556	5.58641	6.30331	5.39317	6.26065	6.02423
nhr-142a_XIL01084_20150410_0001_S1	0	0	0	0	0	0	0	0	0	0	0	0	0	0	0	0	0	0	0	0	0	0	0	0	0	0	0	0	0	0	0	0	0	0	0	0	0	0	0	0	0	0	0	0	0	0	0	0	0
nhr-143_XIL0527_20140630_0001_S1	0	0	0	0	0	0	0	0	0	0	0	0	0	0	0	0	0	0	0	0	0	0	0	0	0	0	0	0	0	0	0	0	0	0	0	0	0	0	0	0	0	0	0	0	0	0	0	0	0
nhr-14_XIL0325_20140814_0001_S1	0	0	0	0	0	0	0	0	0	0	0	0	0	0	0	0	0	0	0	0	0	0	0	0	0	0	0	0	0	0	0	0	0	0	0	0	0	0	0	0	0	0	0	0	0	0	0	0	0
nhr-153_XIL0422_20140409_0002_S1	0	0	0	0	0	0	0	0	0	0	0	0	0	0	0	0	0	0	0	0	0	0	0	0	0	0	0	0	0	0	0	0	0	0	0	0	0	0	0	0	0	0	0	0	0	0	0	0	0
nhr-156_XIL0704_20141107_0002_S1	0	0	0	0	0	0	0	0	0	0	0	0	0	0	0	0	0	0	0	0	0	0	0	0	0	0	0	0	0	0	0	0	0	0	0	0	0	0	0	0	0	0	0	0	0	0	0	0	0
nhr-159_XIL9157_20191225_0002_S1	0	0	0	0	0	0	0	0	0	0	0	0	0	0	0	0	0	0	0	0	0	0	0	0	0	0	0	0	0	0	0	0	0	0	0	0	0	0	0	0	0	0	0	0	0	0	0	0	0
nhr-159_XIL9157_20191226_0001_S1	0	0	0	0	0	0	0	0	0	0	0	0	0	0	0	0	0	0	0	0	0	0	0	0	0	0	0	0	0	0	0	0	0	0	0	0	0	0	0	0	0	0	0	0	0	0	0	0	0
nhr-15_RW10675_20131122_0003_S1	0	0	0	0	0	0	0	0	0	0	0	0	0	0	0	0	0	0	0	0	0	0	0	0	0	0	0	0	0	0	0	0	0	0	0	0	0	0	0	0	0	0	0	0	0	0	0	0	0
nhr-166_XIL0760_21041221_0002_S1	0	4.56304	0	1.96721	3.0721	1.27867	2.93702	0	0	1.76324	1.94294	0	1.09265	0	5.01002	4.05451	4.97172	2.85749	4.39507	0.24508	3.94456	2.83651	0	2.45663	3.39524	4.75686	0	3.69257	0	4.68195	4.16306	4.87487	0	4.23101	3.76133	3.86266	0	0.941913	4.19752	0	0	3.61574	0.495699	4.57463	4.67235	4.07114	0	2.8517	0
nhr-167_XIL0932_20150307_0002_S1	0	0	0	0	0	0	0	0	0	0	0	0	0	0	0	0	0	0	0	0	0	0	0	0	0	0	0	0	0	0	0	0	0	0	0	0	0	0	0	0	0	0	0	0	0	0	0	0	0
nhr-167_XIL0933_20150311_0001_S1	0	0	0	0	0	0	0	0	0	0	0	0	0	0	0	0	0	0	0	0	0	0	0	0	0	0	0	0	0	0	0	0	0	0	0	0	0	0	0	0	0	0	0	0	0	0	0	0	0
nhr-168_XIL0934_20150306_0001_S1	0	0	0	0	0	0	0	0	0	0	0	0	0	0	0	0	0	0	0	0	0	0	0	0	0	0	0	0	0	0	0	0	0	0	0	0	0	0	0	0	0	0	0	0	0	0	0	0	0
nhr-168_XIL0957_20150213_0002_S1	0	0	0	0	0	0	0	0	0	0	0	0	0	0	0	0	0	0	0	0	0	0	0	0	0	0	0.547416	0	0	0	0	0	0	0	0	0	0	0	0	0	0	0	0	0		0	0	0	0
nhr-168_XIL0958_20150213_0002_S1	0	0	0	0	0	0	0	0	0	0	0	0	0	0	0	0	0	0	0	0	0	0	0	0	0	0	0	0	0	0	0	0	0	0	0	0	0	0	0	0	0	0	0	0	0	0	0	0	0
nhr-170_XIL0558_20140625_0002_S1	0	0	0	0	0	0	0	0	0	0	0	0	0	0	0	0	0	0	0	0	0	0	0	0	0	0	0	0	0	0	0	0	0	0	0	0	0	0	0	0	0	0	0	0	0	0	0	0	0
nhr-171_RW10529_20130803_0001_S1	0	0	0	0	0	0	0	0	0	0	0	0	0	0	0	0	0	0	0	0	0	0	0	0	0	0	0	0	0	0	0	0	0	0	0	0	0	0	0	0	0	0	0	0	0	0	0	0	0
nhr-172_XIL01052_20150407_0001_S1	3.03743	1.98761	0.893618	0.997557	0	0	4.83415	0	3.4813	0	0	0	3.83727	0	4.97249	0	0	0	3.36341	2.43696	2.37234	1.24623	2.44406	2.45169	1.8583	4.07102	4.50083	0	0	0	0	0	0	4.26668	0	4.63126	0	0	4.42694	2.70642	1.69226	0	2.31223	4.65464	3.60178	3.26095	0	0	0
nhr-176_XIL0668_20140924_0002_S1	0	0	0	0	0	0	0	0	0	0	0	0	0	0	0	0	0	0	0	0	0	0	0	0	0	0	0	0	0	0	0	0	0	0	0	0	0	0	0	0	0	0	0	0	0	0	0	0	0
nhr-177_XIL0722_20141116_0003_S1	0	0	0	0	0	0	0	0	0	0	0	0	0	0	0	0	0	0	0	0	0	0	0	0	0	0	0	0	0	0	0	0	0	0	0	0	0	0	0	0	0	0	0	0	0	0	0	0	0
nhr-178_XIL0462_20140505_0001_S1	0	0	0	0	0	0	0	0	0	0	0	0	0	0	0	0	0	0	0	0	0	0	0	0	0	0	0	0	0	0	0	0	0	0	0	0	0	0	0	0	0	0	0	0	0	0	0	0	0
nhr-17_XIL0955_20150215_0002_S1	3.55357	2.99664	3.91446	3.11116	3.10679	2.84979	3.2141	3.43484	2.88369	2.91796	3.14434	2.84938	2.7661	2.12535	3.27185	3.22294	1.76724	3.15704	4.16745	4.35196	4.6509	3.35867	3.1158	3.31511	2.72237	3.26699	3.99985	3.80621	3.21698	3.69108	3.31261	3.14277	3.41897	2.67834	3.17941	3.64997	3.29011	3.21465	3.84055	3.84066	3.72752	3.46286	3.54817	3.67221	2.93625	3.20768	2.41054	3.19531	2.82711
nhr-17_XIL0956_20150312_0002_S1	6.2597	6.35104	6.00798	6.36672	6.64046	6.03816	6.42207	5.78701	7.0683	5.2625	6.1763	5.08338	6.05497	5.02538	6.084	5.56348	5.31177	4.3559	5.22687	6.17064	6.44413	5.54341	6.26124	6.16627	5.33157	6.48611	4.23065	6.658	5.90482	6.66459	5.83423	6.53718	5.80699	5.89344	5.49294	5.56222	5.27691	5.42154	5.62939	6.53357	6.66693	6.48728	6.32237	6.10554	6.84902	6.18495	6.37154	5.84346	6.43059
nhr-180_XIL0450_20140423_0002_S1	0	0	0	0	0	0	0	0	0	0	0	0	0	0	0	0	0	0	0	0	0	0	0	0	0	0	0	0	0	0	0	0	0	0	0	0	0	0	0	0	0	0	0	0	0	0	0	0	0
nhr-181_XIL0948_20150306_0001_S1	0	0	0	0	0	0	0	0	0	0	0	0	0	0	0	0	0	0	0	0	0	0	0	0	0	0	0	0	0	0	0	0	0	0	0	0	0	0	0	0	0	0	0	0	0	0	0	0	0
nhr-183_XIL0691_20141024_0002_S1	0	0	0	0	0	0	0	0	0	0	0	0	0	0	0	0	0	0	0	0	0	0	0	0	0	0	0	0	0	0	0	0	0	0	0	0	0	0	0	0	0	0	0	0	0	0	0	0	0
nhr-183_XIL0884_20150124_0002_S1	0	0	0	0	0	0	0	0	0	0	0	0	0	0	0	0	0	0	0	0	0	0	0	0	0	0	0	0	0	0	0	0	0	0	0	0	0	0	0	0	0	0	0	0	0	0	0	0	0
nhr-183_XIL0885_20150129_0002_S1	0	0	0	0	0	0	0	0	0	0	0	0	0	0	0	0	0	0	0	0	0	0	0	0	0	0	0	0	0	0	0	0	0	0	0	0	0	0	0	0	0	0	0	0	0	0	0	0	0
nhr-184_XIL01060_20150426_0002_S1	0	0	0	0	0	0	0	0	0	0	0	0	0	0	0	0	0	0	0	0	0	0	0	0	0	0	0	0	0	0	0	0	0	0	0	0	0	0	0	0	0	0	0	0	0	0	0	0	0
nhr-187_XIL0712_20141115_0002_S1	0	0	0	0	0	0	0	0	0	0	0	0	0	0	0	0	8.84728	6.74332	0	0	0	0	0	0	0	0	0	0	0	0	0	0	0	0	0	0	8.27983	6.25621	0	0	0	0	0	0	0	0	0	0	0
nhr-188_XIL0838_20150111_0002_S1	0	0	0	0	0	0	0	0	0	0	0	0	0	0	0	0	0	0	0	0	0	0	0	0	0	0	0	0	0	0	0	0	0	0	0	0	0	0	0	0	0	0	0	0	0	0	0	0	0
nhr-188_XIL0839_20150109_0002_S1	0	0	0	0	0	0	0	0	0	0	0	0	0	0	0	0	0	0	0	0	0	0	0	0	0	0	0	0	0	0	0	0	0	0	0	0	0	0	0	0	0	0	0	0	0	0	0	0	0
nhr-189_XIL01121_20150417_0002_S1	0	0	0	0	0	0	0	0	0	0	0	0	0	0	0	0	0	0	0	0	0	0	0	0	0	0	0	0	0	0	0	0	0	0	0	0	0	0	0	0	0	0	0	0	0	0	0	0	0
nhr-189_XIL01122_20150425_0001_S1	0	0	0	0	0	0	0	0	0	0	0	0	0	0	0	0	0	0	0	0	0	0	0	0	0	0	0	0	0	0	0	0	0	0	0	0	0	0	0	0	0	0	0	0	0	0	0	0	0
nhr-192_XIL0842_20150115_0002_S1	0	0	0	0	0	0	3.15727	0	0.997489	0	0	0	0.562714	0	0	0	0	0	0	0	0	0	0	0	0	0	0	0	0	0	0	0	0	0	0	2.2695	0	0	0	0	0	0	0	0	0	0	0	0	0
nhr-192_XIL0843_20150111_0002_S1	0	0	0	0	0	0	3.15747	0	0	0	0	0	0	0	0.314286	2.04139	0	0	0.997192	0	0	0	0	0	0	0	0	0	0	0	0	0.467269	0	2.56266	0	0	0	0	0	3.12594	0	0	0	0	0	0	0	0	0
nhr-1_XIL0557_20140626_0001_S1	4.89523	4.73288	4.34825	4.8796	5.02498	4.3189	5.213	4.32108	4.92398	4.528	5.28875	4.78093	4.00844	4.75172	4.44624	5.14278	5.322	5.55768	4.57631	4.8047	4.90993	4.52893	4.56786	4.55974	4.33364	4.61912	4.2958	4.73047	4.65891	4.64007	4.18932	4.78112	4.26904	4.60426	4.51519	5.59624	5.33785	5.22137	4.10435	4.95583	4.8696	4.64843	4.56763	4.80833	4.80486	5.04519	4.79407	4.523	4.85541
nhr-201_XIL01115_20150418_0001_S1	0	0	0	0	0	0	0	0	1.60177	0	0	0	0	0	0	0	0	0	0	0.557859	0	0	0	0	0	0	0	0	0	0	0	0	0	0	0	0	0	1.03172	0	0.886472	0.942931	0	0	0	0	0	0	0	0
nhr-201_XIL01115_20190930_0001_S1	0	0	0	0	0	0	0	0	0	0	0	0	0	0	0	0	0	0	0	0	0	0	0.153987	0	0	0	0	0	0	0	0	0	0	0	0	0	0	0	0	0	0	0	0	0	0	0	0	0	0
nhr-201_XIL01115_20190930_0003_S1	0	0	0	0	0	0	0	0	0	0	0	0	0	0	0	1.42048	0	0	0	0	0	0	0	0	0	0	0	0	0	0	0	0	0	0	0	0	0	0	0	0	0	0	0	0	0	0	0	0	0
nhr-202_XIL0482_20140513_0001_S1	0	0	0	0	0	0	0	0	0	0	0	0	0	0	0	0	0	0	0	0	0	0	0	0	0	0	0	0	0	0	0	0	0	0	0	1.16382	0	0	0	0	0	0	0	0	0	0	0	0	0
nhr-206_XIL0541_20140609_0001_S1	0	0	0	0	0	0	0	0	0	0	0	0	0	0	0	0	0	0	0	0	0	0	0	0	0	0	0	0	0	0	0	0	0	0	0	0	0	0	0	0	0	0	0	0	0	0	0	0	0
nhr-206_XIL0604_20140708_0001_S1	0	0	0	0	0	0	0	0	0	0	0	0	0	0	0	0	0	0	0	0	0	0	0	0	0	0	0	0	0	0	0	0	0	0	0	0	0	0	0	0	0	0	0	0	0	0	0	0	0
nhr-207_XIL0812_20141226_0001_S1	0	0	0	0	0	0	0	0	0	0	0	0	0	0	0	0	0	0	0	1.24549	0	0	2.51086	0	0	0	0	0	0	0	1.8291	0	0	0	0	0	0	0	0	0	0	0	0	0	0	0	0	0	0
nhr-207_XIL0813_20141226_0001_S1	0	0	0	0	0	0	0	0	0	0	0	0	0	0	0	0	0	0	0	0	0	0	0	0	0	0	0	0	0	0	0	0	0	0	0	0	0	0	0	0	0	0	0	0	0	0	0	0	0
nhr-209_XIL0743_20141214_0002_S1	7.84344	8.07493	7.77417	8.22156	4.75126	6.21508	5.10941	6.75083	0	4.27825	0	0	0	0	0	0	0	0	4.12261	8.35034	8.43589	7.60229	8.651	6.03103	6.26314	2.56718	3.87557	0	3.65091	7.79819	0	0	0	0	0	0	0	0	5.91688	8.0447	7.00514	8.14936	7.6074	7.31415	6.65692	4.30665	4.49128	0	6.92848
nhr-210_XIL0532_20140611_0001_S1	0	0	0	0	0	0	0	0	0	0	0	0	0	0	0	0	0	0	0	0	0	0	0	0	0	0	0	0	0	0	0	0	0	0	0	0	0	0	0	0	0	0	0	0	0	0	0	0	0
nhr-211_XIL0721_20141130_0001_S1	0	0	0	0	0	0	0	0	0	0	0	0	0	0	0	0	0	0	0	0	0	0	0	0	0	0	0	0	0	0	0	0	0	0	0	0	0	0	0	0	0	0	0	0	0	0	0	0	0
nhr-214b_XIL0658_20150121_0001_S1	0	0	0	0	0	0	0	0	0	0	0	0	0	0	0	0	0	0	0	0	0	0	0	0	0	0	0	0	0	0	0	0	0	0	0	0	0	0	0	0	0	0	0	0	0	0	0	0	0
nhr-214b_XIL0679_20141011_0002_S1	0	0	0	0	0	0	0	0	0	0	0	0	0	0	0	0	0	0	0	0	0	0	0	0	0	0	0	0	0	0	0	0	0	0	0	0	0	0	0	0	0	0	0	0	0	0	0	0	0
nhr-216_XIL0519_20140607_0002_S1	0	0	0	0	0	0	0	0	0	0	0	0	0	0	0	0	0	0	0	0	0	0	0	0	0	0	0	0	0	0	0	0	0	0	0	0	0	0	0	0	0	0	0	0	0	0	0	0	0
nhr-222_XIL0644_20140829_0002_S1	0	0	0	0	0	0	0	0.544579	0	0	0	0	0	0	0	0	0	0	0	0	0	0	0	0	0	0	0.529565	0	0	0	0	0	0	0	0	0	0	0	0	0	0	0	0	0	0	0	0	0	0
nhr-222_XIL0645_20140830_0002_S1	0	0	0	0	0	0	0	0	0	0	0	0	0	0	0	0	0	0	0	0	0	0	0	0	0	0	0	0	0	0	0	0	0	0	0	0	0	0	0	0	0	0	0	0	0	0	0	0	0
nhr-226_XIL01146_20150525_0003_S1	0	0	0	0	0	0	0	0	0	0	0	0	0	0	0	0	0	0	0	0	0	0	0	0	0	0	0	0	0	0	0	0	0	0	0	0	0	0	0	0	0	0	0	0	0	0	0	0	0
nhr-228_XIL0526_20140605_0002_S1	0.544755	0.568202	0.524413	0.584273	0	0.567205	0.516213	0.512941	0.509874	0	0	0	0	0	0	0.546169	0	0	0	0.526708	0.574307	0	0.56189	0.589707	0.537603	0.540633	0.529045	0	0.550769	0.594827	0.567876	0.521746	0.541396	0.566238	0.596493	0	0	0	0	0.0207399	0.53891	0	0.52048	0.58472	0.553823	0.534046	0.594126	0.566602	0
nhr-228_XIL0592_20140718_0001_S1	2.06841	2.76633	3.2105	3.10946	4.03953	0.579824	3.94634	2.55187	0.509083	0.0893264	1.94778	0.588812	2.11465	1.92073	2.04374	0.282464	0	0.557822	0.598165	1.77071	3.49371	2.338	3.28804	3.49837	3.34892	3.56445	1.01613	3.45754	0.589301	2.22135	0.557145	1.98032	0.542939	0.262907	2.23938	0.535064	0.569596	0.587634	0.535177	1.76878	1.09027	2.83937	2.67807	2.2211	1.55445	3.02493	0.53929	1.65241	0.57858
nhr-228_XIL0592_20141028_0002_S1	0.588738	0.0913177	0.544038	0.50848	0.522921	0	2.18439	0.533635	0.509123	0.564605	0.522463	0.535859	0.561115	0	0.666654	0.532976	0	0.577737	0.539938	0.515778	0.519928	0	0.547653	0.542178	0	2.94796	0.500339	0.593981	0.546076	0.503476	0.548266	0.558536	0.54862	0.540891	0.547595	0.583147	0.561299	0.599935	0	0.597015	0.53558	0.513527	0.508925	1.42964	0.586454	0	0.576325	0.554368	0
nhr-22_XIL0641_20141107_0001_S1	3.57549	3.29236	3.41642	3.04041	2.98949	2.42011	3.49021	2.52271	3.9001	3.27793	3.16209	1.12386	3.34611	3.03288	3.11755	2.28881	0	2.42084	2.88081	3.23973	2.4158	3.63991	2.18891	3.43176	2.70447	3.3909	2.87098	2.30056	0	1.63834	2.9999	3.03822	1.08177	2.70822	0	2.86863	2.13281	1.53268	2.72794	3.02669	3.1577	3.5914	3.02971	3.73475	3.8057	3.87309	1.37585	0	0
nhr-230_XIL0866_20150106_0001_S1	0	0	0	0	0	0	0	0	0	0	0	0	0	0	0	0	0	0	0	0	0	0	0	0	0	0	0	0	0	0	0	0	0	0	0	0	0	0	0	0	0	0	0	0	0	0	0	0	0
nhr-230_XIL0901_20150131_0002_S1	0	0	0	0	0	0	0	0	0	0	0	0	0	0	0	0	0	0	0	0	0	0	0	0	0	0	0	0	0	0	0	0	0	0	0	0	0	0	0	0	0	0	0	0	0	0	0	0	0
nhr-230_XIL0902_20150201_0002_S1	0	0	0	0	0	0	0	0	0	0	0	0	0	0	0	0	0	0	0	0	0	0	0	0	0	0	0	0	0	0	0	0	0	0	0	0	0	0	0	0	0	0	0	0	0	0	0	0	0
nhr-231_XIL01076_20150407_0002_S1	0	0	0	0	0	0	0	0	0.364402	0	0.685215	0	1.29596	0	0	0	0	0	0	0	0	0	0	0	0	0	2.01781	0.518249	0	0	0	0	0	0	0	0	0	0	0	0	0	0	0	0	0	0	0	0	0
nhr-231_XIL0787_20141210_0001_S1	0	0	0	0	0	0	0	0	0	0	0	0	0	0	0	0	0	0	0	0	0	0	0	0	0	0	0	0	0	0	0	0	0	0	0	0	0	0	0	0	0	0	0	0	0	0	0	0	0
nhr-231_XIL0976_20150321_0002_S1	0	0	0	0	0	0	0	0	0	0	0	0	0	0	0	0	0	0	0	0	0	0	0	0	0	0	0	0	0	0	0	0	0	0	0	0	0	0	0	0	0	0	0	0	0	0	0	0	0
nhr-237_XIL0595_20140707_0001_S1	0	5.1411	2.00899	0	0	0	0	0	0	0	0	0	1.53725	0	0	0	0	0	0	0	4.77584	0	0	0	0	0	0	0	0	0	0	0	0	0	0	0	0	0	0	5.50336	0	3.42773	3.14158	2.90388	0	2.01152	0	0	0
nhr-23_RW10429_20140920_0001_S1	0	0	0	0	0	0	0	0	0	0	0	0	0	0	0	0	0	0	0	0	0	0	0	0	0	0	0	0	0	0	0	0	0	0	0	0	0	0	0	0	0	0	0	0	0	0	0	0	0
nhr-245_XIL01072_20150429_0001_S1	0	0	0	0	0	0	0	0	0	0	0	0	0	0	0	0	0	0	0	0	0	0	0	0	0	0	0	0	0	0	0	0	0	0	0	0	0	0	0	0	0	0	0	0	0	0	0	0	0
nhr-250_XIL0965_20150317_0001_S1	0	0	0	0	0	0	0	0	0	0	0	0	0	0	0	0	0	0	0	0	0	0	0	0	0	0	0	0	0	0	0	0	0	0	0	0	0	0	0	0	0	0	0	0	0	0	0	0	0
nhr-255_XIL0784_20141213_0002_S1	0	0	0	0	0	0	0	0	0	0	0	0	0	0	0	0	0	0	0	0	0	0	0	0	0	0	0	0	0	0	0	0	0	0	0	0	0	0	0	0	0	0	0	0	0	0	0	0	0
nhr-256_XIL0944_20150305_0002_S1	0	0	0	0	0	0	0	0	0	0	0	0	0	0	0	0	0	0	0	0	0	0	0	0	0	0	0	0	0	0	0	0	0	0	0	0	0	0	0	0	0	0	0	0	0	0	0	0	0
nhr-258_XIL0439_20140506_0001_S1	0	0	0	0	0	0	0	0	0	0	0	0	0	0	0	0	0	0	0	0	0	0	0	0	0	0	0	0	0	0	0	0	0	0	0	0	0	0	0	0	0	0	0	0	0	0	0	0	0
nhr-25b_XIL0140_20140320_0001_S1	0	0	0	0	0	0	0	0	0	0	0	0	0	0	0	0	0	0	0	0	0	0	0	0	0	0	0	0	0	0	0	0	0	0	0	0	0	0	0	0	0	0	0	0	0	0	0	0	0
nhr-260_XIL0882_20150119_0001_S1	0	0	0	0	0	0	0	0	0	0	0	0	0	0	0	0	0		0	0	0	0	0	0	0	0	0	0	0	0	0	0	0	0	0	0	0	0	0	0	0	0	0	0	0	0	0	0	0
nhr-260_XIL0882_20150119_0002_S1	0	0	0	0	0	0	0	0	0	0	0	0	0	0	0	0	0	0	0	0	0	0	0	0	0	0	0	0	0	0	0	0	0	0	0	0	0	0	0	0	0	0	0	0	0	0	0	0	0
nhr-261_XIL0927_20150130_0001_S1	0	0	0	0	0	0	0	0	0	0	0	0	0	0	0	0	0	0	0	0	0	0	0	0	0	0	0	0	0	0	0	0	0	0	0	0	0	0	0	0	0	0	0	0	0	0	0	0	0
nhr-261_XIL0928_20150124_0002_S1	0	0	0	0	0	0	0	0	0	0	0	0	0	0	0	0	0	0	0	0	0	0	0	0	0	0	0	0	0	0	0	0	0	0	0	0	0	0	0	0	0	0	0	0	0	0	0	0	0
nhr-26_XIL0513_20140603_0001_S1	0	0	0	0	0	0	0	0	0	0	0	0	0	0	0	0	0	0	0	0	0	0	0	0	0	0	0	0	0	0	0	0	0	0	0	0	0	0	0	0	0	0	0	0	0	0	0	0	0
nhr-26_XIL0540_20140611_0002_S1	0	0	0	0	0	0	0	0	0	0	0	0	0	0	0	0	0	0	0	0	0	0	0	0	0	0	0	0	0	0	0	0	0	0	0	0	0	0	0	0	0	0	0	0	0	0	0	0	0
nhr-270_XIL0571_20140627_0001_S1	0	0	0	0	0	0	0	0	0	0	0	0	0	0	0	0	0	0	0	0	0	0	0	0	0	0	0	0	0	0	0	0	0	0	0	0	0	0	0	0	0	0	0	0	0	0	0	0	0
nhr-270_XIL0572_20140702_0001_S1	0	0	0	0	0	0	0	0	0	0	0	0	0	0	0	0	0	0	0	0	0	0	0	0	0	0	0	0	0	0	0	0	0	0	0	0	0	0	0	0	0	0	0	0	0	0	0	0	0
nhr-277_XIL0890_20150127_0002_S1	0	0	0	0	0	0	0	0	0	0	0	0	0	0	0	0	0	0	0	0	0	0	0	0	0	0	0	0	0	0	0	0	0	0	0	0	0	0	0	0	0	0	0	0	0	0	0	0	0
nhr-277_XIL0891_20150128_0001_S1	0	0	0	0	0	0	0	0	0	0	0	0	0	0	0	0	0	0	0	0	0	0	0	0	0	0	0	0	0	0	0	0	0	0	0	0	0	0	0	0	0	0	0	0	0	0	0	0	0
nhr-2_RW11626_20140709_0002_S1	0.517916	0.567346	0.55657	0.556754	0.523191	0.590964	0.559093	0.515145	0.529659	0.531714	0.544388	0.544781	0.594931	0.566349	0.573816	0.522417	0.525764	0.570793	0.539415	0.530982	0.562485	0.506442	0.52138	0.511206	0.508438	0.579929	0.506249	0.594342	0.581796	0.585754	0.548636	0.527932	0.530685	0.543384	0.52633	0.551114	0.538943	0.513148	0.59112	0.505116	0.534945	0.539327	0.573048	0.512542	0.564639	0.552851	0.52287	0.58003	0.581264
nhr-2_SD1551_20141013_0002_S1	5.46973	6.03634	3.67786	4.89692	3.79514	3.15348	4.3364	5.78475	4.10182	3.5495	3.90301	3.82582	4.13424	4.13258	5.08594	2.88192	2.42021	3.51562	4.44413	5.61149	5.3931	2.95805	4.87208	3.09235	1.67195	4.53441	5.1567	4.00883	3.38024	4.10093	2.80023	3.69807	3.64473	4.8027	1.70886	4.44778	2.40916	3.40307	4.10412	6.02097	6.20137	5.47065	5.70213	4.45168	4.62105	2.5864	1.934	0.882444	1.11178
nhr-31_XIL01085_20150405_0002_S1	0	0	0	0	0	0	0	0	0	0	0	0	0	0	0	0	0	0	0	0	0	0	0	0	0	0	0	0	0	0	0	0	0	0	0	0	0	0	0	0	0	0	0	0	0	0	0	0	0
nhr-31_XIL0973_20150319_0002_S1	0	0	0	0	0	0	0	0	0	0	0	0	0	0	0	0	0	0	0	0	0	0	0	0	0	0	0	0	0	0	0	0	0	0	0	0	0	0	0	0	0	0	0	0	0	0	0	0	0
nhr-32_XIL01062_20150425_0001_S1	2.55607	2.10136	0.338831	2.45631	2.18878	2.3017	3.05887	3.60135	3.14175	3.96382	3.25257	4.84292	3.59535	2.78109	0.446127	2.60508	2.85103	0.551571	1.40694	1.76038	2.69867	0	2.00841	0	2.70681	2.71493	1.42103	3.03368	4.55259	3.84549	4.2356	2.33991	3.3783	2.48159	1.25022	2.84277	2.30768	0	1.27509	2.19957	1.85131	1.88681	2.34237	2.31601	2.23022	2.00286	2.14025	2.98573	3.9088
nhr-32_XIL01063_20150405_0002_S1	4.54508	4.3448	0.503408	2.7165	0.57287	0.535579	3.82359	0.567928	4.27708	4.94086	5.24791	4.77752	4.87849	5.01463	4.58452	3.26525	5.08352	4.45951	1.95938	4.99155	5.07655	3.05546	0.505458	3.60419	4.22659	4.0919	4.07856	5.19873	5.89762	4.94539	4.71997	4.97382	4.92543	2.36833	4.47426	5.01951	4.59282	2.80893	0.580042	3.31692	4.03146	0.532213	0.577517	2.74098	3.48308	3.89889	0	5.01873	4.77457
nhr-34a_RW11450_20131226_0001_S1	0	0	0	0	0	0	0	0	0	0	0	0	0	0	0	0	0	0	0	0	0	0	0	0	0	0	0	0	0	0	0	0	0	0	0	0	0	0	0	0	0	0	0	0	0	0	0	0	0
nhr-34_XIL9129_20191003_0001_S1	0	0	0	0	0	0	0	0	0	0	0.142584	0.775271	0.390614	1.72304	1.97975	2.22011	0	1.57238	0.905366	3.54569	3.6123	2.88916	2.77818	1.36579	3.44983	2.67368	3.01255	1.64385	3.37879	2.16285	3.25888	2.21734	3.24983	3.31445	2.51918	2.17732	2.67385	1.88804	2.55508	0.542147	0.65791	0	0	0	0	0	0	0	2.27363
nhr-34_XIL9129_20191003_0002_S1	2.89086	3.63486	0.667068	2.29136	1.94233	2.62916	0.583517	1.61489	0	0	0	2.45727	0.00742609	2.90273	2.45561	2.86222	2.68693	1.99736	2.69372	0	0	0	0	0	0	0	0	0	0	0	0	0	0	0	0	0	0	0	1.67434	2.53181	2.68759	1.56367	1.13946	1.46844	1.53882	0	0.794365	0.527479	0.725808
nhr-35_RW11593_20140716_0001_S1	1.67251	0.580984	5.29789	0.545151	0.560922	0.506852	0.549577	0	0.562007	3.69159	3.17209	0.514363	0.582805	4.38001	0.564262	4.39259	5.16927	3.23121	4.95956	0.539457	0.550387	2.71101	0.597184	0.571556	0.550056	4.13414	0.524452	3.09461	4.29147	2.46349	3.56751	3.1267	0.584668	5.5577	3.06461	0.569372	3.18393	3.5238	6.2671	0.534961	0.569164	3.40546	0.532082	0.508923	0.585725	0.551617	3.78003	0.558953	4.19828
nhr-36_XIL0840_20150122_0002_S1	0	0	0	0	0	0	0	0	0	0	0	0	0	0	0	0	0	0	0	0	0	0	0	0	0	0	0	0	0	0	0	0	0	0	0	0	0	0	0	0	0	0	0	0	0	0	0	0	0
nhr-36_XIL0841_20150114_0002_S1	0	0	0	0	0	0	0	0	0	0	0	0	0	0	0	0	0	0	0	0	0	0	0	0	0	0	0	0	0	0	0	0	0	0	0	0	0	0	0	0	0	0	0	0	0	0	0	0	0
nhr-38_XIL0488_20140526_0002_S1	0	0	0	0	0	0	0	0	0	0	0	0	0	0	0	0	0	0	0	0	0	0	0	0	0	0	0	0	0	0	0	0	0	0	0	0	0	0	0	0	0	0	0	0	0	0	0	0	0
nhr-38_XIL0489_20140520_0001_S1	0	0	0	0	0	0	0	0	0	0	0	0	0	0	0	0	0	0	0	0	0	0	0	0	0	0	0	0	0	0	0	0	0	0	0	0	0	0	0	0	0	0	0	0	0	0	0	0	0
nhr-38_XIL0511_20140605_0002_S1	0	0	0	0	0	0	0	0	0	0	0	0	0	0	0	0	0	0	0	0	0	0	0	0	0	0	0	0	0	0	0	0	0	0	0	0	0	0	0	0	0	0	0	0	0	0	0	0	0
nhr-3_XIL0512_20140531_0002_S1	0	0	0	0	0	0	0	0	0	2.32941	0	1.5437	0	0	0	0	0	0	0	0	0	0	0	0	0	0	0	0	0	0	0	0	0	0	0	4.14942	0	0	0	0	0	0	0	0	0	0	0	3.60127	0
nhr-3_XIL0575_20140701_0001_S1	4.63164	4.44838	4.87627	3.15648	5.04876	3.10497	4.5473	0	4.5277	3.17032	4.81588	4.11505	4.68019	2.58788	4.29293	4.01672	4.67641	4.44557	4.41336	3.89733	4.5261	4.39828	3.92524	5.2898	3.34772	4.66403	3.62329	4.3193	2.96992	4.86902	4.08396	4.86409	3.93406	3.48929	4.16314	4.89988	4.69978	4.8451	4.84615	4.90062	3.26073	5.01509	3.63532	4.59889	4.4275	4.39566	2.33695	4.4327	3.97425
nhr-40_XIL0850_20150106_0001_S1	4.90595	4.18061	5.38537	4.67558	4.91161	2.981	3.34484	4.39902	3.34069	4.25746	3.49451	4.80585	3.39955	3.88003	0.809896	2.99793	3.78788	3.55718	3.10212	4.82542	4.71752	5.29715	5.43116	4.74406	3.85806	4.105	4.87101	4.24021	5.109	3.84461	4.52191	2.69332	4.28602	1.9277	4.46584	4.94201	4.60949	3.89531	3.16952	3.98222	5.18781	4.58019	3.90168	4.12478	4.48725	4.64118	4.69156	3.83192	4.71871
nhr-41_XIL01148_20150512_0001_S1	0	0	0	0	0	0	0	0	0	0	0	0	0	0	0	0	0	0	0	0	0	0	0	0	0	0	0	0	0	0	0	0	0	0	0	0	0	0	0	0	0	0	0	0	0	0	0	0	0
nhr-42_XIL0591_20140715_0001_S1	0	0	0	0	0	0	0	0	0	0	0	0	0	0	0	0	0	0	0	0	0	0	0	0	0	0	0	0	0	0	0	0	0	0	0	0	0	0	0	0	0	0	0	0	0	0	0	0	0
nhr-43_XIL0419_20140331_0001_S1	3.58846	2.63555	4.27679	2.79249	3.99297	2.85308	3.14868	0	2.26262	1.39051	3.79086	2.3122	2.33115	2.80475	3.35627	2.75337	3.48666	4.19295	3.59337	3.02066	3.51914	4.69161	2.76464	4.38856	3.59377	4.49236	0.426533	4.34706	1.5541	4.69508	1.64378	4.39666	2.31503	3.5345	2.90324	3.24042	3.19729	4.91745	4.17503	3.05661	3.61621	4.04754	2.5665	3.32674	2.87718	4.05792	1.02362	3.55549	2.7777
nhr-43_XIL0419_20140331_0002_S1	4.5213	3.8943	5.37191	4.65293	5.66944	3.86951	4.6871	0	4.71364	3.48567	5.52707	4.24918	5.32191	4.02184	6.0381	5.62287	4.951	5.95718	4.71592	4.48496	4.71671	4.49989	4.24338	4.86951	3.91883	4.90063	3.27236	5.4787	4.07584	6.30158	4.73273	6.54027	5.82329	6.72341	6.41586	5.61992	3.8841	4.53641	3.97522	4.31851	4.52187	5.00281	3.6923	4.96229	3.86358	5.00788	2.31025	4.64865	2.7841
nhr-44_XIL0528_20140602_0002_S1	0	0	0	0	0	0	0	0	0	0	0	0	0	0	0	0	0	0	0	0	0	0	0	0	0	0	0	0	0	0	0	0	0	0	0	0	0	0	0	0	0	0	0	0	0	0	0	0	0
nhr-44_XIL0631_20140819_0001_S1	0	0	0	0	0	0	0	0	0	0	0	0	0	0	0	0	0	0	0	0	0	0	0	0	0	0	0	0	0	0	0	0	0	0	0	0	0	0	0	0	0	0	0	0	0	0	0	0	0
nhr-45_XIL0880_20150110_0002_S1	6.41661	7.14551	4.76873	3.30626	4.61784	0.551116	5.84563	5.13944	5.25377	4.92941	6.64544	8.02174	1.0646	4.92002	4.35287	5.65448	5.7173	6.18022	7.16002	4.45544	6.51623	4.43802	0.587673	3.65544	0.505218	5.84007	4.27498	4.35826	4.02415	0.597799	0.558811	4.71049	4.29002	0.574282	0.576411	7.1816	3.92794	4.67684	5.78401	6.31124	6.19735	4.5117	5.05956	2.64989	4.36004	5.95034	4.16701	4.97448	0.885582
nhr-45_XIL0881_20150113_0002_S1	0	0	0	0	0	0	0	0.531666	0	0	0	0	0	0	0	0	0	0	0	0	0	0	0	0	0	0.579686	0	0	0	0	0	0.518823	0	0.563186	0	0	0	0	0	0	0	0	0	0	0	0	0	0	0
nhr-46_RW11172_20130924_0001_S1	0	0	0	0	0	0	0	0	0	0	0	0	0	0	0	0	0	0	0	0	0	0	0	0	0	0	0	0	0	0	0	0	0	0	0	0	0	0	0	0	0	0	0	0	0	0	0	0	0
nhr-46_RW11173_20131014_0003_S1	0	0	0	0	0	0	0	0	0	0	0	0	0	0	0	0	0	0	0	0	0	0	0	0	0	0	0	0	0	0	0	0	0	0	0	0	0	0	0	0	0	0	0	0	0	0	0	0	0
nhr-47_RW11528_20131220_0001_S1	0	0	0	0	0	0	0	0	0	0	0	0	0	0	0	0	0	0	0	0	0	0	0	0	0	0	0	0	0	0	0	0	0	0	0	0	0	0	0	0	0	0	0	0	0	0	0	0	0
nhr-48_XIL01103_20150510_0002_S1	0	0	0	0	0	0	0	0	0	0	0	0	0	0	0	0	0	0	0	0	0	0	0	0	0	0	0	0	0	0	0	0	0	0	0	0	0	0	0	0	0	0	0	0	0	0	0	0	0
nhr-49_RW10928_20140723_0002_S1	4.45437	4.42261	4.93884	4.88879	4.64371	4.65086	4.4745	4.32212	4.40273	4.33677	3.77716	3.87851	3.45873	3.84778	3.67826	4.36872	4.3679	4.43175	4.45484	4.60387	4.53585	4.43181	4.97168	4.95918	4.39466	4.67237	4.40883	4.20334	4.02206	3.87655	3.95742	3.72326	3.86611	3.32013	3.51578	3.29144	3.34771	3.6688	4.32437	4.20807	4.16809	4.73507	4.8532	4.14775	4.67666	4.40821	4.0774	3.89447	4.45571
nhr-49_RW10929_20140722_0002_S1	4.32658	3.98301	5.02946	3.77119	4.08364	3.64847	4.6179	3.84313	4.46688	3.48214	4.00185	3.45982	3.36298	2.10089	2.98247	1.60999	1.49357	2.1291	2.86297	4.47946	4.98275	5.26841	4.83465	4.57456	4.16389	4.68966	3.8989	3.98708	4.03189	3.94443	2.86076	3.0589	3.22347	2.8204	3.47701	2.82486	3.0995	3.24316	2.21424	4.08457	4.42415	4.28882	4.10319	4.13235	4.17666	4.13233	3.6846	2.40532	3.30717
nhr-4_RW11024_20141010_0001_S1	0	0	0	0	0	0	0	0	0	0	0	0	0	0	0	0	0	0	0	0	0	0	0	0	0	0	0	0	0	0	0	0	0	0	0	0	0	0	0	0	0	0	0	0	0	0	0	0	0
nhr-4_RW11025_20131010_0001_S1	0	0	0	0	0	0	0	1.49662	0	0	0	0	0	0	0	0	0	0	0	0	0	0	0	0	0	0	0	0	0	0	0	0	0	0	0	0	0	0	0	0	0	0	0	0	0	0	0	0	0
nhr-51_XIL01057_20150402_0001_S1	0	0	0	0	0	0	0	0	0	0	0	0	0	0	0	0	0	0	0	0	0	0	0	0	0	0	0	0	0	0	0	0	0	0	0	0	0	0	0	0	0	0	0	0	0	0	0	0	0
nhr-51_XIL01136_20150524_0002_S1	0	0	0	0	0	0	0	0	0	0	0	0	0	0	0	0	0	0	0	0	0	0	0	0	0	0	0	0	0	0	0	0	0	0	0	0	0	0	0	0	0	0	0	0	0	0	0	0	0
nhr-52_XIL01079_20150404_0002_S1	0	0	0	0	0	0	0	0	0	0	0	0	0	0	0	0	0	0	0	0	0	0	0	0	0	0	0	0	0	0	0	0	0	0	0	0	0	0	0	0	0	0	0	0	0	0	0	0	0
nhr-53_XIL0775_20141210_0002_S1	0	0	0	0	0	0	0	0	0	0	0	0	0	0	0	0	0	0	0	0	0	0	0	0	0	0	0	0	0	0	0	0	0	0	0	0	0	0	0	0	0	0	0	0	0	0	0	0	0
nhr-53_XIL0776_20141230_0002_S1	0	0	0	0	0	0	0	0	0	0	0	0	0	0	0	0	0	0	0	0	0	0	0	0	0	0	0	0	0	0	0	0	0	0	0	0	0	0	0	0	0	0	0	0	0	0	0	0	0
nhr-53_XIL0777_20150511_0002_S1	4.73905	4.55921	4.59567	4.31854	3.85486	4.39644	4.73818	4.14746	4.52338	4.92338	4.8658	3.48677	4.64028	2.92777	4.43204	4.50298	5.98586	3.60004	3.54107	5.57973	5.62771	4.59421	4.68668	4.73743	4.49992	5.33832	5.00816	5.30818	5.42273	5.17655	5.41856	4.80544	5.48582	4.80564	4.33392	5.22736	4.81109	4.35818	4.63786	5.18027	4.53578	4.50275	4.12709	4.87088	4.20747	4.52348	4.35308	4.77145	4.67542
nhr-55_XIL0702_20141015_0001_S1	0	0	0	0	0	0	0	0	0	0	0	0	0	0	0	0	0	0	0	0	0	0	0	0	0	0	0	0	0	0	0	0	0	0	0	0	0	0	0	0	0	0	0	0	0	0	0	0	0
nhr-56_XIL01102_20150415_0001_S1	0	0	0	0	0	0	0	0	0	0	0	0	0	0	0	0	0	0	0	0	0	0	0	0	0	0	0	0	0	0	0	0	0	0	0	0	0	0	0	0	0	0	0	0	0	0	0	0	0
nhr-57_RW10514_20130806_0002_S1	0	0	0	0	0	0	0	0	0	0	0	0	0	0	0	0	0	0	0	0	0	0	0	0	0	0	0	0	0	0	0	0	0	0	0	0	0	0	0	0	0	0	0	0	0	0	0	0	0
nhr-57_RW10516_20130807_0002_S1	0.53363	0.566911	2.76611	0.582827	0.525092	0.511897	0.567053	0.579753	0	4.48898	0.510522	0	0	0.582404	0.533359	0.573474	0	0	0.534699	2.0279	0.582331	0.538963	0.546759	0.54952	0.50882	0	2.91487	0	0.54271	0.587959	0.568237	4.94774	0.510053	0.51179	0	0.526536	0	0	0	0.560608	0	0	0.577367	0.529919	0	0	0.576936	0	0
nhr-57_RW10518_20131007_0001_S1	0	0	0	0	0	0	0	0	0	0	0	0	0	0	0	0	0	0	0	0	0	0	0	0	0	0	0	0	0	0	0	0	0	0	0	0	0	0	0	0	0	0	0	0	0	0	0	0	0
nhr-57_RW10520_20131012_0001_S1	0	0	0	0	0	0	0	0	0	0	0	0	0	0	0	0	0	0	0	0	0	0	0	0	0	0	0	0	0	0	0	0	0	0	0	0	0	0	0	0	0	0	0	0	0	0	0	0	0
nhr-58b_XIL0788_20141216_0002_S1	5.97157	6.17823	5.59453	5.73378	5.07378	4.9077	5.48445	5.06654	5.31966	5.41806	5.43835	4.87509	5.2488	4.91831	5.26174	5.02996	4.386	4.78448	3.96064	5.76698	5.8592	5.43033	5.33696	4.44749	4.84073	5.30855	4.09675	5.07978	4.6614	5.16074	4.77376	5.23448	4.50658	5.0944	4.4752	4.86642	4.58857	4.63227	4.18916	5.86761	6.17551	5.59562	5.38814	5.63712	5.70076	5.36553	5.1416	5.57583	5.07831
nhr-58b_XIL0974_20150322_0001_S1	4.91543	4.02343	4.35553	0	0.830963	3.65005	4.06254	3.8009	3.77977	3.64626	3.41559	3.82128	3.53661	3.94553	4.59276	3.86019	4.47023	4.18675	3.62513	4.53764	5.15921	1.69186	3.78432	2.9364	3.56535	3.54277	2.86578	3.27622	3.26555	4.16103	3.43932	4.18057	4.07646	3.92898	3.79599	4.34877	4.42343	4.47469	3.67691	4.70835	3.61329	4.58874	3.81078	3.1481	3.83711	3.91552	4.52368	4.03191	4.92559
nhr-58b_XIL0975_20150320_0001_S1	5.24796	5.09321	4.25711	4.09447	3.52648	4.77323	4.21915	3.18056	4.55213	3.61052	4.65718	3.18515	4.09105	4.23396	4.3535	3.33607	4.45281	4.18235	4.18422	5.3955	5.28768	4.58766	4.9359	3.83503	3.64439	4.98979	3.77679	4.10582	3.92464	5.04846	3.85966	4.31133	4.17159	4.50736	4.07447	4.67108	4.9028	4.73555	4.6498	5.13351	5.12953	4.12296	4.03293	3.74509	4.07604	3.95213	3.38363	3.95415	3.57091
nhr-59_XIL0567_20140703_0001_S1	0	0	0	0	0.660173	0	0.565805	0	0	0	0	0	0	0	0	0	0	0	2.59079	0	0	0	0	0	0	0	0	0	0	1.32334	0.520932	0	0	0	0	0	0	0	3.88318	0	0	0	0	0	0	0	0	0	0
nhr-5_XIL0598_20140812_0002_S1	3.48037	3.18944	3.30755	3.75903	2.50949	2.83684	3.05946	3.25333	2.73621	3.39517	2.63964	4.14773	2.70785	3.66718	3.61536	3.9628	3.41145	3.08137	2.99143	3.25462	3.35167	3.68035	3.81088	2.79486	3.50223	3.19375	3.9128	2.69716	3.07591	3.44829	3.24883	3.37655	4.5516	3.09028	2.67334	3.58003	2.74318	3.19063	2.53497	3.61611	4.29972	1.91604	3.33051	3.32669	3.10575	3.37087	2.60108	3.0834	3.00088
nhr-5_XIL0599_20141022_0002_S1	0	0	0	0	0	0	0	0	0	0	0	0	0	0	0	0	0	0	0	0	0	0	0	0	0	0	0	0	0	0	0	0	0	0	0	0	0	0	0	0	0	0	0	0	0	0	0	0	0
nhr-60_XIL0630_20140819_0001_S1	0.59657	0.535956	0.598282	0.568391	0.578734	0.555812	1.27219	0.575834	0.532906	0.502732	2.39231	0.596289	3.19381	0.5119	0.598039	0.522964	0.504336	0.561158	0.57143	0.57132	0.5567	0.569286	0.532183	0.844416	0.562073	0.538931	0.55101	0.523625	0.580952	0.0886581	0.572481	3.04658	0.551363	2.53873	0.58158	2.15095	0.54164	0.504872	0.599188	0.564654	0.575025	1.65964	0.552531	0.556773	0.571778	0.582699	0.514955	0.564085	0.588929
nhr-60_XIL0642_20140829_0001_S1	3.37232	2.12931	3.26722	0	4.14929	0	5.42781	0	3.31323	0	2.81012	2.37574	3.36184	3.06156	3.10045	5.05517	3.50863	4.83143	0	2.08523	1.3317	4.3498	3.55442	3.41177	0	3.19866	0	3.92643	0	4.62528	0	4.65945	0	4.84254	0	4.76721	2.66246	3.92233	0.707498	2.62354	4.33609	4.46003	2.48761	5.2161	1.42289	3.00491	0	1.74525	0
nhr-62_XIL0899_20150129_0002_S1	0	0	0	0	0	0	0	0	0	0	0	0	0	0	0	0	0	0	0	0	0	0	0	0	0	0	0	0	0	0	0	0	0	0	0	0	0	0	0	0	0	0	0	0	0	0	0	0	0
nhr-63_XIL0459_20140506_0002_S1	0	0	0	0	0	0	0	0	0	0	0	0	0	0	0	0	0	0	0	0	0	0	0	0	0	0	0	0	0	0	0	0	0	0	0	0	0	0	0	0	0	0	0	0	0	0	0	0	0
nhr-63_XIL0460_20140730_0002_S1	0	0	0	0	0	0	0	0	0	0	0	0	0	0	0	0	0	0	0	0	0	0	0	0	0	0	0	0	0	0	0	0	0	0	0	0	0	0	0	0	0	0	0	0	0	0	0	0	0
nhr-64_RW11514_20140724_0002_S1	0	0	0	0	0	0	0	0	0	0	0	0	0	0	0	0	0	0	0	0	0	0	0	0	0	0	0	0	0	0	0	0	0	0	0	0	0	0	0	0	0	0	0	0	0	0	0	0	0
nhr-65a_XIL01149_20150516_0002_S1	0	0	0	0	0	0	0	0	0	0	0	0	0	0	0	0	0	0	0	0	0	0	0	0	0	0	0	0	0	0	0	0	0	0	0	0	0	0	0	0	0	0	0	0	0	0	0	0	0
nhr-65a_XIL01150_20150511_0002_S1	0	0	0	0	0	0	0	0	0	0	0	0	0	0	0	0	0	0	0	0	0	0	0	0	0	0	0	0	0	0	0	0	0	0	0	0	0	0	0	0	0	0	0	0	0	0	0	0	0
nhr-66_XIL0745_20141211_0001_S1	0	0	0	0	0	0	0	0	0	0	0	0	0	0	0	0	0	0	0	0	0	0	0	0	0	0	0	0	0	0	0	0	0	0	0	0	0	0	0	0	0	0	0	0	0	0	0	0	0
nhr-67_RW10684_20140903_0001_S1	0	0	0	0	0	0	5.99494	0	6.08993	0	6.89654	0	6.88681	0	5.6256	0	0	0	0	0	0	0	0	0	0	5.89547	0	5.87383	0	5.94867	0	6.02911	0	5.66812	0	6.4934	0	0	0	0	0	0	0	0	0	0	0	0	0
nhr-67_RW11478_20130515_0002_S1	0	0	0	0	0	0	2.13789	0	2.94664	0	2.44001	0	2.48254	0	0	0	0	0	0	0	0	0	0	1.66806	0	0	0	0	0	0	0	0	0	0	0	1.23036	0	0	0	0	0	0	0	0	0	0	0	0	0
nhr-67_XIL9127_20191029_0001_S1	4.34365	3.81293	5.00474	4.6054	6.10848	3.46511	4.07976	3.5533	4.11721	3.00705	3.92388	0.813785	4.67758	0	0	2.95202	2.19973	2.91935	2.19053	0.30333	2.40113	3.97798	2.79949	4.68481	2.8724	4.25245	0	3.93682	0	3.80669	0	3.57026	0	2.90417	0.396711	5.23584	0	2.41137	0	2.50177	2.84458	4.0087	2.97115	4.59587	3.94334	4.19638	0	4.94623	0
nhr-67_XIL9127_20191029_0003_S1	0	0	4.26864	4.13458	4.778	1.56282	5.02018	0	4.85817	0	3.83582	1.92928	4.65437	0	3.13753	0	1.31159	0	0	3.07312	0	5.34832	4.61914	4.84709	5.30639	5.50065	0.428655	5.0246	3.71212	5.28927	2.88133	5.35398	3.06886	3.10503	2.19759	5.18842	0	0	0	2.57155	0	4.66757	0	4.36718	2.65764	0	0	3.33982	0
nhr-68_RW10507_20131010_0003_S1	0	0	0	0	0	0	0	0	0	0	0	0	0	0	0	0	0	0	0	0	0	0	0	0	0	0	0	0	0	0	0	0	0	0	0	0	0	0	0	0	0	0	0	0	0	0	0	0	0
nhr-68_RW10508_20130805_0001_S1	0	0	0	0	0	0	0	0	0	0	0	0	0	0	0	0	0	0	0	0	0	0	0	0	0	0	0	0	0	0	0	0	0	0	0	0	0	0	0	0	0	0	0	0	0	0	0	0	0
nhr-68_RW10508_20130805_0002_S1	0	0	0	0	0	0	0	0	0	0	0	0	0	0	0	0	0	0	0	0	0	0	0	0	0	0	0	0	0	0	0	0	0	0	0	0	0	0	0	0	0	0	0	0	0	0	0	0	0
nhr-69_RW10656_20131219_0001_S1	4.76034	4.18625	5.32003	4.54971	4.60802	4.88715	4.72682	4.35311	4.36729	4.71547	4.49121	5.84552	3.15901	5.41014	3.47058	5.51481	5.05128	5.25976	5.37618	5.24117	5.12438	5.55362	4.76116	5.60863	5.48317	4.90877	4.46515	3.68762	4.83107	4.48815	4.83948	3.48816	5.70575	3.51084	5.06033	6.22184	4.82725	5.23131	5.47772	4.51064	3.74153	4.88698	4.28118	4.68052	4.86097	5.22482	4.47425	4.63548	4.66594
nhr-69_RW10657_20130430_0001_S1	5.12268	4.83928	4.81689	5.17895	4.01378	4.62598	3.55249	4.11175	4.46598	4.02921	4.1018	4.74737	5.38887	4.40072	4.33133	4.7463	5.99318	5.43439	4.73023	4.59824	4.79737	4.78447	4.70386	4.35828	4.11365	4.11496	3.82871	3.71582	3.72507	4.26637	4.10503	4.47209	4.35088	3.45142	4.65782	3.15791	5.25509	4.30605	4.84351	4.53183	3.95069	4.59532	4.24868	4.6679	4.69544	4.93608	4.77798	5.00594	4.84989
nhr-69_RW10657_20130505_0001_S1	5.54587	5.20408	5.86342	5.60228	5.1893	5.06246	5.10758	5.26962	4.50638	4.34338	5.89405	4.13995	4.93622	4.7026	3.98551	4.79219	4.85154	4.79126	3.82411	5.317	4.87864	6.0039	5.62413	5.50173	5.65139	5.58713	5.4832	4.80724	4.74115	5.65048	4.09905	6.5831	5.12787	4.42826	4.43511	5.66182	5.44833	4.73758	4.10922	5.6838	5.34525	5.95985	5.26782	5.48213	5.3621	5.43976	5.58152	4.9917	5.09669
nhr-6b_XIL0207_20140729_0001_S1	4.90068	3.75525	5.47445	4.86557	4.8998	3.71724	5.63331	3.36723	6.42843	3.23052	5.61576	4.37799	4.67691	5.38336	5.17292	4.41097	6.10505	4.44376	4.15834	4.27736	4.29823	4.85294	4.25879	4.73119	4.42337	5.60369	1.77449	5.52135	4.10987	5.76627	2.20252	5.29904	4.04379	5.91796	5.14498	5.68252	5.07972	5.53824	4.76146	4.71189	4.08722	5.00602	3.86736	5.32209	3.37207	5.84386	2.55761	5.89714	4.50649
nhr-70_XIL01070_20150516_0001_S1	0	0	0	0	0	0	0	0	0	0	0	0	0	0	0	0	0	0	0	0	0	0	0	0	0	0	0	0	0	0	0	0	0	0	0	0	0	0	0	0	0	0	0	0	0	0	0	0	0
nhr-71_RW10985_20130825_0001_S1	4.02814	5.28762	3.11366	4.25984	2.34809	3.06555	3.35301	2.42096	1.77351	0.218736	2.30718	2.66852	2.18069	2.01613	2.86766	2.45463	0.994849	1.64025	1.58438	3.60286	4.7546	3.35902	3.8961	2.26533	1.66244	2.84924	0.908625	2.74299	0.564175	3.48384	2.29876	2.19549	3.24047	2.07157	1.80579	1.47182	0.865364	0.926129	2.3731	4.06777	4.40954	3.85331	3.60155	2.91996	3.14364	2.48719	1.65535	2.592	2.21991
nhr-71_SD1711_20131113_0001_S1	2.74749	3.36191	2.65846	3.28514	2.54454	2.27353	2.45478	2.17343	2.22784	1.93476	2.35484	2.12106	2.40447	1.94072	2.21425	2.40296	0.475855	2.42365	2.13173	3.22491	4.38044	3.47688	2.90808	2.89644	2.25491	2.34371	2.18542	2.54767	2.28992	2.28375	1.90043	2.3228	2.16132	2.27173	2.2035	0.809113	2.26315	2.35852	2.37018	3.12852	2.94028	3.42841	3.06752	2.78125	2.36133	1.83043	2.07821	2.22291	2.19901
nhr-73_XIL01100_20150415_0002_S1	0	0	0	0	0	0	0	0	0	0	0	0	0	0	0	0	0	0	0	0	0	0	0	0	0	0	0	0	0	0	0	0	0	0	0	0	0	0	0	0	0	0	0	0	0	0	0	0	0
nhr-74_XIL0709_20141023_0001_S1	0	0	0	0	0	0	0	0	0	0	0	0	0	0	0	0	0	0	0	0	0	0	0	0	0	0	0	0	0	0	0	0	0	0	0	0	0	0	0	0	0	0	0	0	0	0	0	0	0
nhr-79_RW10548_20130606_0003_S1	0	0	0	0	0	0	0	0.55322	0	0	0	0	0	0.564149	2.38018	0	0.574184	0	3.78224	0	0	0	0.846537	0	0	0	0	0.544449	0	0.533099	0	0.520443	0.550454	0.57392	0	0	0.519742	0	5.05465	0	0	0	0	0	0	0	0	0	0.591789
nhr-79_RW10549_20131011_0001_S1	0	0	0	0	0	0	0	0	0	0	0	0	0	0	0	0	0	0	0	0	0	0	0	0	0	0	0	0	0	0	0	0	0	0	0	0	0	0	0	0	0	0	0	0	0	0	0	0	0
nhr-7_XIL0876_20150109_0001_S1	0	0	0	0	0	0	0	0	0	0	0	0	0	0	0	0	0	0	0	0	0	0	0	0	0	0	0	0	0	0	0	0	0	0	0	0	0	0	0	0	0	0	0	0	0	0	0	0	0
nhr-80_XIL0627_20140820_0002_S1	0	0	0	0	0	0	0	0	0	0	0	0	0	0	0	0	0	0	0	0	0	0	0	0	0	0	0	0	0	0	0	0	0	0	0	0	0	0	0	0	0	0	0	0	0	0	0	0	0
nhr-81_XIL0648_20140823_0002_S1	0	0	0	0	0	0	0	0	0	0	0	0	0	0	0	0	0	0	0	0	0	0	0	0	0	0	0	0	0	0	0	0	0	0	0	0	0	0	0	0	0	0	0	0	0	0	0	0	0
nhr-86_XIL0556_20140628_0002_S1	0	0	0	0	0	0	0	0	0	0	0	0	0	0	0	0	0	0	0	0	0	0	0	0	0	0	0	0	0	0	0	0	0	0	0	0	0	0	0	0	0	0	0	0	0	0	0	0	0
nhr-86_XIL0602_20140816_0002_S1	0	0	0	0	0	0	0	0	0	0	0	0	0	0	0	0	0	0	0	0	0	0	0	0	0	0	0	0	0	0	0	0	0	0	0	0	0	0	0	0	0	0	0	0	0	0	0	0	0
nhr-8_XIL0353_20140329_0001_S1	0	0	0	0	0	0	0	0	0	0	0	0	0	0	0	0	0	0	0	0	0	0	0	0	0	0	0	0	0	0	0	0	0	0	0	0	0	0	0	0	0	0	0	0	0	0	0	0	0
nhr-92_XIL0629_20140816_0001_S1	0.59919	0.586175	3.6583	0.546914	2.81968	2.16559	3.51765	2.35074	2.95737	3.92149	3.48085	3.91388	4.51827	4.12802	5.61285	4.63143	4.32603	2.92597	4.66254	0.525719	1.65179	3.86218	2.39167	2.46945	0.545717	3.69479	0.508493	0	3.82271	4.48596	3.22346	4.2733	3.69401	5.00536	4.8284	4.35078	4.08652	5.00721	4.33633	1.29279	1.32905	3.63468	3.18005	4.35854	3.78569	4.00827	2.23747	4.88409	2.49989
nhr-98_XIL0542_20140613_0001_S1	0	0	0	0	0	0	0	0	0	0	0	0	0	0	0	0	0	0	0	0	0	0	0	0	0	0	0	0	0	0	0	0	0	0	0	0	0	0	0	0	0	0	0	0	0	0	0	0	0
nob-1_SD1635_20140415_0002_S1	0	0	0	0	0	0	0	0	0	0	0	0	0	0	0	0	0	0	0	0	0	0	0	0	0	0	0	0	0	0	0	0	0	0	0	0	0	0	0	0	0	0	0	0	0	0	0	0	0
npax-1_XIL0574_20140701_0002_S1	0	0	0	0	0	0	0	0	0	0	0	0	0	0	0	0	0	0	0	0	0	0	0	0	0	0	0	0	0	0	0	0	0	0	0	0	0	0	0	0	0	0	0	0	0	0	0	0	0
npax-3_XIL0573_20140704_0002_S1	0	0	0	0	0	0	0	0	0	0	0	0	0	0	0	0	0	0	0	0	0	0	0	0	0	0	0	0	0	0	0	0	0	0	0	0	0	0	0	0	0	0	0	0	0	0	0	0	0
npax-4_XIL0825_20141229_0002_S1	0	0	0	0	0	0	0	0	0	0	0	0	0	0	0	0	0	0	0	0	0	0	0	0	0	0	0	0	0	0	0	0	0	0	0	0	0	0	0	0	0	0	0	0	0	0	0	0	0
ntl-2c_XIL0457_20140423_0001_S1	1.20387	2.51811	0.585954	0.578393	0.517642	0.58282	1.01536	2.48212	0.514718	0.53992	0.529922	0.594599	0.577878	0.515793	0.552532	0.595603	0.550477	0.524936	0.513138	1.91657	0.766475	0.510613	0.51969	0.516607	0.517425	0.569969	1.12203	0.551903	0.590615	0.578271	0.598372	0.529964	0.505063	0.527107	0.543296	0.521406	0.579142	0.515258	0.587133	2.51708	0.508342	0.522673	0.545343	1.20661	0.502721	0.524721	0.585169	0.568262	0.524457
nurf-1_RW10923_20140722_0001_S1	0.518898	0.572203	0.558257	0.5249	0.501688	0.596491	0.530069	0.514228	0.535435	0.526364	0.550854	0.516466	0.549414	0.569785	0.577258	0.506052	0.517028	0.509744	0.50636	0.565951	0.593344	0.585019	0.598546	0.53213	0.56555	0.526832	0.543601	0.564853	0.535305	0.564323	0.589631	0.560284	0.507812	0.502811	0.548598	1.06887	0.580943	0.524245	0.529292	0.534426	0.534165	0.560776	0.513809	0.527298	0.575365	0.524319	0.502996	0.51	0.526768
odd-1_XIL0349_20140307_0001_S1	5.69705	5.1184	5.66158	4.49645	5.47401	4.96553	5.32427	3.86393	5.14832	6.50697	5.55226	5.44699	5.7021	5.88066	6.61671	5.26626	6.31375	6.47738	5.26997	5.93962	5.66515	6.27662	5.87796	5.99924	4.1211	6.36878	3.86285	6.41068	5.88077	6.34305	6.29899	6.84103	6.36596	6.70756	6.37167	6.78871	5.88649	6.22093	5.62177	5.27285	5.82469	6.10678	5.27371	5.26931	5.4299	5.83915	4.11636	6.22292	5.81986
oma-1_XIL0320_20140306_0001_S1	3.44101	4.88665	0	0.764587	0	0	0	0	0	0	0	0	0	0	0	0	0	0	0	3.53047	2.9304	1.69316	1.93792	0	0	0	0	0	0	0	0	0	0	0	0	0	0	0	0	4.17092	2.93181	2.30253	0.0836061	2.31673	0.191884	0	0	0	0
pag-3_XIL0233_20140728_0001_S1	0	0	0	0	0	0	0	0	0	0	0	0	0	0	0	0	0	0	0	0	0	0	0	0	0	0	0	0	0	0	0	0	0	0	0	0	0	0	0	0	0	0	0	0	0	0	0	0	0
pag-3_XIL0233_20140728_0002_S1	0	0	0	0	0	0	0	0	0	0	0	0	0	0	0	0	0	0	0	0	0	0	0	0	0	0	0	0	0	0	0	0	0	0	0	0	0	0	0	0	0	0	0	0	0	0	0	0	0
pag-3_XIL0263_20140316_0001_S1	0	0	0	0	0	0	0	0	0	0	0	0	2.71096	0	0	0	0	0	0	0	0	0	0	0	0	0	0	0	0	0	0	0	0	0	0	3.76848	0	0	0	0	0	0	0	0	0	0	0	0	0
pal-1_SD1549_20140415_0002_S1	1.72901	0	2.27836	0	2.55677	2.46607	0	2.56511	0	4.44236	0	4.77639	2.77459	4.62022	1.96284	4.32706	4.80362	5.12778	4.82305	0	0	2.58779	0	2.54505	2.38964	0	2.57005	0	3.53033	1.74775	4.12657	2.44209	3.79679	0	4.66094	1.7371	3.71314	4.86454	4.03861	3.22523	1.32629	0	2.4104	1.70857	0	2.12302	2.13937	2.43411	3.14733
pax-1_XIL248_20161009_001_S1	0	0	0	0	0	0	0	0	0	0	0	0	0	0	0	0	0	0	0	0	0	0	0	0	0	0	0	0	0	0	0	0	0	0	0	0	0	0	0	0	0	0	0	0	0	0	0	0	0
pax-3_RW10644_20131028_0001_S1	0	0	0	0	0	0	0	0	0	0	0	0	0	0	0	0	0	0	0	0	0	0	0	0	0	0	0	0	0	0	0	0	0	0	0	0	0	0	0	0	0	0	0	0	0	0	0	0	0
pax-3_RW10645_20130419_0001_S1	0	0	0	0	0	0	0	0	0	0	0	0	0	0	0	0	0	0	0	0	0	0	0	0	0	0	0	0	0	0	0	0	0	0	0	0	0	0	0	0	0	0	0	0	0	0	0	0	0
pax-3_RW10645_20131022_0001_S1	0	0	0	0	0	0	0	0	0	0	0	0	0	0	0	0	0	0	0	0	0	0	0	0	0	0	0	0	0	0	0	0	0	0	0	0	0	0	0	0	0	0	0	0	0	0	0	0	0
pax-3_RW10646_20131023_0002_S1	0	0	0	0	0	0	0	0	0	0	0	0	0	0	0	0	0	0	0	0	0	0	0	0	0	0	0	0	0	0	0	0	0	0	0	0	0	0	0	0	0	0	0	0	0	0	0	0	0
pbrm-1b_SD1694_20140519_0002_S1	2.33353	1.80116	0.580818	2.4199	0.584954	0.503466	2.39642	5.63104	1.57674	0.557664	0.566926	0.599863	0.59024	0	0.577126	0.54493	0.529329	0.506374	1.47617	0.592224	2.32531	0	0.556739	0.53379	0	0.60288	4.50364	0.570204	0	0.55878	0.506681	0.546917	0.580949	0.562589	0.578802	3.01195	0.567223	2.11286	0.534493	0.553099	0.638886	0.529701	0.473937	2.45083	1.9359	0.596529	0.531351	0	0.585076
pbrm-1_RW11149_20141119_0001_S1	5.81613	5.70645	0	4.49574	0	0	6.52582	0	5.33495	3.87328	4.95531	3.63474	4.53502	2.81485	5.68828	2.09535	2.08289	3.22464	4.37791	6.50266	6.60325	5.11641	5.98099	4.38377	3.64189	6.11638	3.83072	5.8766	4.96125	5.76036	5.33854	5.99278	5.35057	5.79456	5.08294	4.98045	3.96845	4.38516	5.96802	6.0034	5.65117	5.20065	5.46835	5.06134	4.74461	0	0	2.83271	0
peb-1_XIL0576_20140627_0001_S1	4.26472	3.55749	4.10733	0	4.50212	0.759301	2.46848	0	3.1609	0.480427	2.52259	0	3.65678	1.40094	4.04686	0.977355	0.553291	1.46689	0.239084	4.24794	4.91994	3.06585	2.22062	3.69801	0.154994	3.73009	0.592034	3.72053	1.73387	1.89759	1.65357	2.39959	0	4.15335	1.29556	4.82417	2.04116	1.05221	1.9454	4.97915	4.65074	1.4402	1.39427	2.0747	0	3.56353	1.58726	0	2.20189
peb-1_XIL0576_20140627_0002_S1	2.35857	3.64528	5.44924	2.15095	0	3.79483	3.69129	0	0	0	0.652055	0	1.95222	0	3.52926	0	0	0	0	4.67645	3.94858	3.16453	0	0	2.51925	4.28748	0	2.0365	0	3.10537	3.39453	0	0	0	0	5.26995	0.959578	0	0	4.941	3.79046	2.50615	2.52497	0.523669	0.278356	3.37415	0	1.522	0
pes-1_XIL9172_20210126_0003_S1	0	0	0	0	0	0	0	0	0	0	0	0	0	0	0	0	0	0	0	0	0	0	0	0	0	0	0	0	0	0	0	0	0	0	0	0	0	0	0	0	0	0	0	0	0	0	0	0	0
pha-2_RW11852_20141120_0002_S1	0	0	0	0	0	0	0	0	0	0	0	0	0	0	0	0	0	0	0	0	0	0	0	0	0	0	0	0	0	0	0	0	0	0	0	0	0	0	0	0	0	0	0	0	0	0	0	0	0
pha-4_SD1345_20130113_0003_S1	0	0	0	0	0	0	0	0	0	0	0	0	0	0	0	0	0	0	0	0	0	0	0	0	0	0	0	0	0	0	0	0	0	0	0	0	0	0	0	0	0	0	0	0	0	0	0	0	0
php-3_XIL0303_20140326_0002_S1	0.51703	0.546764	0.543033	0	0.58243	0	0.51352	0	0.546009	0	0.555954	0	0	0.535494	0.547796	0.523009	0	0	0	0.518203	0.51624	0	0	0.543653	0	0	0	0.586849	0	0.541295	0	0	0	0.560214	0.591551	0.552631	0	0	0.562551	0.511971	0	0.575659	0	0	0	0.594459	0	0	0
pos-1_XIL0924_20150130_0001_S1	0	0	0	0	0	0	0	0	0	0	0	0	0	0	0	0	0	0	0	0	0	0	0	0	0	0	0	0	0	0	0	0	0	0	0	0	0	0	0	0	0	0	0	0	0	0	0	0	0
pqm-1_XIL0926_20150205_0001_S1	0	0	0	0	0	0	0	0	0	0	0	0	0	0	0	0	0	0	0	0	0	0	0	0	0	0	0	0	0	0	0	0	0	0	0	0	0	0	0	0	0	0	0	0	0	0	0	0	0
pqm-1_XIL0926_20150430_0002_S1	0	0	0	0	0	0	0	0	0	0	0	0	0	0	0	0	0	0	0	0	0	0	0	0	0	0	0	0	0	0	0	0	0	0	0	0	0	0	0	0	0	0	0	0	0	0	0	0	0
pqn-21_RW11791_20141016_0001_S1	3.82099	4.0872	3.15798	3.8769	3.27388	2.75805	4.09151	3.72936	3.32599	4.81945	3.30587	4.52732	2.53651	4.30129	4.17433	4.37982	4.25718	4.21109	4.33886	4.05812	4.24905	2.86984	4.32177	2.4515	2.62175	3.35107	3.3351	3.49795	3.92578	3.0531	3.99844	3.31505	4.21313	3.39026	3.80808	4.24365	4.18679	4.24777	4.44633	4.44641	4.04144	3.97887	3.63509	3.74767	3.38376	3.76087	2.47708	3.66398	3.89922
pqn-21_RW11797_20131220_0001_S1	1.36244	1.18743	1.21476	1.45528	1.42668	1.04901	1.52299	1.27478	1.19702	0.688601	0	1.51507	0.484128	0.743227	0.617322	2.50252	0.438524	1.50318	1.96273	1.36572	1.32747	1.29957	1.84884	0.483423	0.549647	1.13531	1.06766	0.884774	0.93203	0.792443	0.749691	0.294328	1.58395	0.444394	0.830079	1.33569	0.83975	0.995407	1.39667	1.42381	1.94148	1.31716	1.1097	1.40345	1.33909	1.93728	0.795783	2.07163	1.29889
pqn-21_XIL232_20160922_001_S1	1.97738	3.80339	1.27346	2.26054	1.15252	1.31722	3.52196	2.54187	0.952889	2.30966	1.72847	3.25424	0.914069	1.7246	1.59104	1.96847	1.58534	1.60137	2.34001	0.529861	3.35118	0	0	0	0	1.84208	0.889222	0	2.48255	0	1.65246	0	0.527191	1.68873	0	2.4085	0	0.614807	2.22317	2.27652	3.03375	1.88062	1.29062	2.03125	2.02731	1.08399	1.58415	1.65268	2.02522
pqn-75_RW11040_20131110_0001_S1	1.76142	0.975899	1.53899	1.39261	1.33369	1.68376	1.28084	1.95878	1.5239	1.71814	0.693773	1.28973	1.30238	1.83306	2.83536	1.36114	1.44984	1.38536	2.45273	2.41168	2.23929	1.68428	2.34218	1.86274	1.68069	1.57381	2.1711	1.69838	2.54307	1.7228	2.53201	1.72016	2.4788	3.19425	2.28647	1.03843	2.42599	2.44693	2.98711	1.75044	1.16607	1.61364	1.42559	1.27795	1.56402	1.51998	1.77534	1.31727	1.91441
pqn-75_RW11041_20131110_0001_S1	0.935143	0.908147	1.55518	0.699902	1.60466	2.03953	0.816144	1.57536	0.582898	1.77439	0.364573	1.97839	0.755018	2.01629	1.67371	1.41894	2.1023	2.43493	2.39781	1.31911	1.338	1.43687	0.868632	1.61133	1.8036	1.017	1.74094	1.38932	1.52577	1.37813	1.19802	1.22615	1.57525	1.79979	1.53231	0.827281	1.49935	1.81012	2.84581	0.830898	0.885952	0.920995	0.566375	0.781407	0.741073	1.61689	1.62832	1.70272	2.27862
pros-1_OP500_20230512_0003_S1	0	0	0	0	0	0	0	0	0	0	0	0	0	0	0	0	0	0	0	0	0	0	0	0	0	0	0	0	0	0	0	0	0	0	0	0	0	0	0	0	0	0	0	0	0	0	0	0	0
pros-1_XIL01059_20150402_0001_S1	0	0	0	0	0	0	0	0	0	0	0	0	0	0	0	0	0	0	0	0	0	0	0	0	0	0	0	0	0	0	0	0	0	0	0	0	0	0	0	0	0	0	0	0	0	0	0	0	0
pros-1_XIL0715_20141111_0001_S1	0	0	0	0	0	0	0	0	0	0	0	0	0	0	0	0	0	0	0	0	0	0	0	0	0	0	0	0	0	0	0	0	0	0	0	0	0	0	0	0	0	0	0	0	0	0	0	0	0
R02D3.7_RW10796_20130721_0003_S1	4.56301	5.3376	4.97502	5.42404	5.12427	4.8244	6.26206	5.68023	5.16853	6.90036	4.68718	6.08036	6.37696	6.64661	6.96498	6.68604	5.94247	5.82714	5.74067	5.48212	5.16262	4.69588	5.60233	6.33112	4.28581	5.70456	5.70888	5.43702	4.22418	5.1187	5.25595	5.00516	5.21376	5.38449	5.03843	6.05863	6.02731	5.6636	5.96103	5.211	5.80318	5.03281	4.88009	5.38574	4.89947	4.89008	5.67736	5.03575	5.41636
R02D3.7_RW11460_20131122_0001_S1	3.35716	4.02177	2.89888	3.52409	2.30457	3.21623	3.43902	2.93686	3.50104	2.10504	2.64991	2.6238	2.13876	2.35995	2.6234	2.64784	3.06604	2.30637	3.02415	3.77839	4.59346	2.93963	3.82986	2.61265	2.5013	3.69299	2.55763	3.12243	3.30669	3.05985	3.31004	2.88695	2.72905	2.31602	2.59848	2.73817	3.4369	2.90107	3.37009	3.56473	3.24053	3.01709	3.30408	3.33872	2.94461	2.74899	2.30304	2.28051	2.58902
R02D3.7_SD1673_20131114_0001_S1	2.88854	3.04993	0.71338	1.918	1.65142	0.833386	2.90294	1.0231	4.14086	2.30671	2.87368	2.61374	2.98427	3.24142	1.35529	3.86067	0.782794	1.82746	1.52963	3.19764	3.15434	0.572777	1.67033	2.5638	0.237435	3.29025	1.1755	3.25218	1.93639	3.53413	0.276864	2.85335	2.49394	1.94539	1.46206	2.45634	0.67619	0.703325	0	0.861925	0	0.887216	0.891614	1.40233	0.618698	1.44566	0.341053	2.38203	2.30271
R04A9.5_RW11433_20140910_0002_S1	5.67378	6.67072	6.42734	5.47419	6.02049	5.73697	5.7337	6.28343	5.60461	6.77522	5.68785	6.92945	5.26371	6.96908	6.24168	6.67683	6.4117	6.68453	6.0037	6.99442	6.6372	6.47767	6.63233	6.44106	5.84453	5.83361	6.10873	5.84209	6.58994	6.22987	6.396	6.01794	6.54453	6.41877	6.48855	7.01828	5.85241	6.05753	6.54186	6.47076	6.81975	5.71511	6.2473	5.10702	5.91909	6.49569	5.7353	6.76842	6.34348
R05D3.3_XIL0746_20141220_0002_S1	0	0	0	0	0	0	0	0	0	0	0	0	0	0	0	0	0	0	0	0	0	0	0	0	0	0	0	0	0	0	0	0	0	0	0	0	0	0	0	0	0	0	0	0	0	0	0	0	0
R05D3.3_XIL0746_20191210_0001_S1	1.70263	1.76693	1.10731	1.15413	0.865041	1.97271	1.61636	1.56	1.12446	1.35771	0.780426	1.52693	1.28013	1.54199	1.28407	2.11126	1.67832	2.16855	1.98997	0	1.32161	0	1.23762	0.61589	1.21846	0.700098	1.24835	1.3074	0.588012	1.3449	1.05711	0.63422	1.63127	0.620133	1.07245	1.4596	1.07884	1.89046	2.17357	1.36562	0.80918	1.1391	1.63899	0.930321	1.29975	0.720158	0.106566	0.808377	1.26905
R05D3.3_XIL0746_20191210_0002_S1	1.21316	0	1.29659	0	0	0	0.137772	0.173879	0.0321724	0	0	0.195869	0	0	0.412735	1.22803	1.62259	1.19799	2.06881	1.76506	1.34223	1.34835	1.20987	0.907296	1.62956	0.861702	1.28123	1.22511	1.05848	1.53191	1.26529	1.08261	0.285866	1.16688	0.326099	1.98168	1.75957	1.94674	2.3963	0.852618	0.77683	0.297431	0.840769	0.0634725	0	0.466564	0	0.161221	0
R05D3.6_RW10251_20140619_0002_S1	0.588628	1.35919	0.583845	0.50308	0.573674	0	3.63754	0.550822	0.510481	0.547228	0.20203	0.584778	0.582834	0.513933	3.89731	0.536167	0.508997	0.585304	1.87055	0.549857	0.549299	0.589062	0.52835	0	0	0.535014	0.531374	0.580772	0.579117	0.528049	0.570661	0.566288	0.532321	1.64968	0.577383	0.540919	0.509754	0.54816	0.367448	0.590996	0.558747	0.542674	0.501141	0.509606	0.586959	0	0	0	0
R06F6.6_RW10961_20130809_0001_S1	0	0	0	0	0	0	0	0.0278496	0	0.01286	0	0	0	0.0223605	0	0.0182832	0	0	0	0	0	0	0	0.404576	0	0	0.015003	0	0	0	0	0	0	0	0	0	0	0	0	0	0	0	0	0.147698	0.0139159	0	0	0	0.0207387
R09H10.3_SD1509_20140430_0001_S1	0	0	0	0	0	0	0	0	0	0	0	0	0	0	0	0	0	0	0	0	0	0	0	0	0	0	0	0	0	0	0	0	0	0	0	0	0	0	0	0	0	0	0	0	0	0	0	0	0
R10E4.11_XIL01167_20150520_0001_S1	0.829948	0.822091	1.67037	0.702371	0.380754	1.47061	1.0235	1.94147	2.1747	0.309886	1.05994	0.443379	1.3147	0.884624	1.15299	0	0	1.43853	2.07982	1.19121	1.68306	2.09595	1.18029	1.69032	1.67478	2.02397	1.13096	0	0.556209	1.05564	1.24911	1.20456	1.37025	3.28209	0.421522	2.09836	0.89188	1.81605	3.23612	1.57805	1.32225	1.54211	0.0942713	0.880635	0.44219	1.8076	1.45156	1.683	1.65923
R11H6.5_XIL0821_20141229_0002_S1	3.21011	2.49375	0	1.63563	0.102709	1.86164	2.93179	2.50251	1.53745	0.837874	0.522661	2.55854	0.688313	1.94549	2.16992	0.555942	0	2.17309	0	3.79356	3.48234	0.58255	0.646809	0	0	3.04816	0	3.01712	2.69767	0	3.47184	0	0.506177	0.502315	0	3.64469	0	0	2.48255	3.96893	3.12614	0	3.43574	2.62412	0	2.71451	0.853259	1.22183	3.38684
R11H6.5_XIL0822_20150117_0002_S1	0	4.25837	2.44371	1.18553	5.30429	3.05195	5.58584	4.73512	4.7885	0	2.21153	5.81441	0	5.5413	3.39077	2.82512	4.69277	1.58624	0	0	4.44012	0	3.01501	1.48322	4.59627	5.39764	6.84031	2.48524	0	5.19493	0	2.46033	7.03051	5.42026	3.17526	6.7095	3.22016	1.65171	0.652889	1.81899	0	4.51926	2.72225	0	0.882147	0.012629	2.41968	3.12539	4.68345
R144.3_RW10881_20140104_0001_S1	5.50423	5.94165	5.44016	4.94127	4.8732	3.847	5.48443	5.04221	3.64493	4.03005	4.13024	3.07249	2.27671	3.67024	5.12224	4.04296	4.84847	5.0845	3.997	6.01239	6.48949	5.24666	5.0148	4.58183	3.94025	5.79686	4.3607	5.2909	4.08531	4.78562	5.43719	4.75881	4.83514	5.36754	4.57015	5.53373	4.95453	4.80803	4.88657	6.04226	6.00681	5.0698	5.09719	4.89124	4.59943	4.88588	4.55434	4.76882	5.39751
R144.3_SD1675_20131115_0001_S1	6.28697	6.44133	5.98493	5.8022	5.25178	5.1898	6.70906	5.55142	5.40261	4.93138	5.52557	5.2902	5.366	5.29511	5.97083	5.30668	5.38153	5.07512	5.0888	5.91971	5.98494	5.61158	6.18246	5.20337	5.38955	5.89523	5.19111	5.22451	5.17952	5.18801	5.16585	5.4036	5.03725	5.76224	5.05655	5.81998	5.2812	5.36742	5.33596	6.80549	6.47897	6.17964	6.15774	5.44434	5.43792	5.07104	5.16643	5.35057	4.96199
R151.8_RW11601_20140312_0002_S1	4.82254	2.06143	0	0	0	0	0	0	0	0	0	0	0	0	0	0	0	0	0	1.47016	0	0	0	0	0	0	0	0	0	0	0	0	0	0	0	0	0	0	0	0	0	0	0	0	0	0	0	0	0
rabs-5_XIL0873_20150108_0002_S1	0	0	0	0	0	0	0	0	0	0	0	0	0	0	0	0	0	0	0	0	0	0	0	0	0	0	0	0	0	0	0	0	0	0	0	0	0	0	0	0	0	0	0	0	0	0	0	0	0
rabx-5_XIL0608_20140714_0002_S1	0	0	0	0	0	0	0	0	0	0	0	0	0	0	0	0	0	0	0	0	0	0	0	0	0	0	0	0	0	0	0	0	0	0	0	0	0	0	0	0	0	0	0	0	0	0	0	0	0
rad-26_RW10569_20140621_0001_S1	0	0	0	0	0	0	0	0	0	0	0	0	0	0	0	0	0	0	0	0	0	0	0	0	0	0	0	0	0	0	0	0	0	0	0	1.58015	0	0	0	0	0	0	0	0	0	0	0	0	0
rad-26_RW10570_20140620_0001_S1	0	0	0	0	0	0	1.34319	0	0	0	0	0	0	0	0	0	0	0	0	0	0	0	0	0	0	0	0	0	0	0	0	0	0	0	0	0	0	0	0	0	0	0	0	0	0	0	0	0	0
ref-1_RW10691_20130425_0001_S1	4.33562	3.11818	3.92519	5.1908	5.8453	2.68788	5.55288	0	7.56403	0	5.39893	0	7.16119	0	5.90813	5.27102	5.28276	7.24778	7.58118	4.96038	4.14308	4.49753	4.5896	7.20867	0	5.99841	0	8.07444	3.43194	6.4755	1.59436	8.1994	4.02668	5.49426	5.67803	4.23926	7.0253	8.42848	7.9842	4.92498	3.4882	5.8954	4.428	5.29163	7.5741	3.31292	0	6.43691	0
ref-1_RW10691_20130807_0001_S1	7.15093	6.0504	6.71797	6.67418	8.73426	5.79341	7.7659	5.39567	8.94518	6.39179	7.08161	4.2093	8.68416	6.43099	7.38025	7.25509	8.92972	10.1652	9.6129	7.20842	6.60242	7.09447	6.63914	9.48686	6.31802	6.48551	5.00523	8.75723	5.67876	4.07131	5.42036	5.81019	6.23104	7.06973	8.01931	7.97919	8.61705	9.96373	9.71682	7.09748	6.57643	7.64192	6.43153	8.79419	7.28228	5.91116	3.8843	8.13502	4.61022
ref-1_RW11510_20130929_0001_S1	0	0	0	0	3.45448	0	1.56463	0	3.9696	0	1.44329	0	3.34478	0	0	0	2.25742	3.81895	4.49246	0	0	0	0	3.30915	0	0	0	4.3065	0	1.90154	0	4.39016	0	0.360481	0	0	2.95302	5.52801	5.81137	0	0	0	0	3.39225	0	0	0	2.88769	0
ref-1_RW11510_20130929_0002_S1	0	0	0	1.36896	5.72488	0	2.7213	0	5.92728	0	2.69706	2.47574	5.52712	0	0	0	4.08314	6.60659	6.45333	0	0	0	0	5.06059	0	0	0	5.12935	0	2.61647	0	5.37423	0	0	0.0889319	0	3.80471	6.20771	6.28563	0	0	0	0	5.59788	3.27257	0	0	4.16219	0
ref-1_RW11510_20130929_0003_S1	0	0	0	0	4.79429	0	1.58731	0	4.68812	0	3.21014	0	4.60621	0	1.5355	1.69727	2.58271	4.98388	5.12523	0	0	0	0	4.62213	0	0	0	4.88897	0	1.81284	0	5.40845	0	1.69815	0.828785	1.18497	3.28063	5.67844	5.46533	0	0	0	0	4.41125	0	0	0	3.9322	0
ref-2_RW10631_20140902_0001_S1	0	0	0	0	0	0	0	0	0	0	3.09049	0	4.17966	0	4.51628	0	0	0	0	0	0	0	0	0	0	0	0	0	0	0	0	3.21281	0	5.65517	0	0	0	0	0	0	5.61461	0	0	0	0	0	0	0	0
repo-1_RW11152_20131231_0001_S1	5.35147	5.18484	4.87783	4.78343	4.2644	3.94858	4.10225	3.75407	4.42895	4.46694	5.01998	4.60473	4.67467	4.73472	5.09321	4.77696	4.58177	4.96538	5.03647	5.06015	5.02518	4.31882	4.311	3.95479	3.73311	4.31958	3.61025	4.3434	4.41739	4.52886	4.13618	4.36263	4.41039	5.07695	4.13407	4.7514	4.43137	4.36366	4.80511	4.9643	5.13845	4.79133	4.67497	4.37241	4.39938	4.46384	3.64299	3.87233	4.54802
rnf-113_RW10947_20141009_0002_S1	4.23735	3.7204	0	0	1.53071	0	0	1.26758	1.54833	0	0	0	0	0	0	0	0	2.7898	0	3.63986	3.33205	0	0	1.49741	0.16788	0	0	0	0	0	0	0	0	0	0	4.77667	0	0	0	3.09159	2.04058	0	1.85544	1.28957	0	0	0	0	0
rnf-113_RW10948_20130421_0001_S1	3.78135	4.87896	1.9552	3.30488	3.26805	0.0395202	2.26008	0	1.55671	1.80508	0.567387	0	0	0	4.20614	0.602404	0	0	0	4.15736	4.50041	3.88243	2.62312	4.10321	4.02593	5.43786	2.42671	5.11011	4.28959	4.5523	3.94887	4.7218	3.56985	4.63338	3.2685	0	3.23899	3.32352	2.24772	4.84237	4.06068	3.4619	3.7882	3.5554	3.44096	0	0	0	0
rnf-113_RW10948_20140222_0001_S1	5.14116	4.48236	2.15407	3.45793	3.13131	2.13782	4.78765	3.36299	4.36589	5.86737	4.16467	5.44553	4.27374	5.45947	5.49702	5.13867	4.28028	4.24813	4.69742	6.06493	4.77222	5.03745	5.32383	5.11914	4.90491	5.74999	4.66787	5.96943	2.16493	5.34869	1.82138	5.5153	0.602851	5.75819	2.61579	4.7285	1.76878	3.72736	4.49301	3.04137	4.30034	3.24692	3.01971	3.39279	3.26982	3.31424	0	2.04455	2.15398
rnf-113_SD1698_20140512_0002_S1	1.73518	0.5299	0.566098	1.48633	0.5798	0.579018	3.09517	2.36956	0.921306	1.78066	1.15437	0.563709	1.3781	2.39648	2.70281	1.88281	1.38788	0.519914	0.576481	1.24197	1.96422	0.517335	2.76537	0.560853	0.547417	2.33708	0.568831	1.3888	0.513164	3.85834	0.536999	2.2578	0.557263	1.5007	0.544445	0.575135	0.523696	0.501565	0.676438	2.30593	0.588208	0.544802	0.556424	2.49812	0.179358	2.27367	0.599473	0.523909	0.554681
rnt-1_XIL0188_20140104_0001_S1	2.94106	2.16613	4.03151	2.11423	2.90354	0.882373	0.491767	1.96326	0.300794	1.59814	2.08035	1.53439	0	2.16644	2.12036	2.21636	2.59309	2.25788	0.588417	3.68262	3.03233	0.828986	2.17026	0.66609	2.00175	3.23332	1.65929	2.2589	0	3.21334	0.273494	2.55448	0.458213	2.62119	0.237687	2.36218	2.25889	3.10512	0.657368	2.81421	2.85163	3.55949	1.50419	4.18619	2.5361	2.86615	0.366128	0.732823	0.782383
rnt-1_XIL0189_20141110_0002_S1	0	0	0	0	0	0	0	0	0	0	0	0	0	0	0	0	0	0	0	0	0	0	0	0	0	0	0	0	0	0	0	0	0	0	0	0	0	0	0	0	0	0	0	0	0	0	0	0	0
saeg-2_RW10608_20131228_0001_S1	3.03091	3.25703	1.86576	2.58085	0.979369	0.962047	3.38525	2.16505	2.2284	3.74737	1.83796	2.58126	2.1164	2.58488	1.24249	3.05653	2.2189	3.00509	2.80836	2.66485	2.5241	1.72443	1.8479	1.99361	1.90995	3.37827	2.48866	3.22152	2.63405	2.48328	2.53146	2.45983	2.51694	1.3125	2.54802	1.19791	2.43026	3.01605	3.42723	2.77819	2.51664	1.48775	2.47649	1.65775	2.7921	2.28086	2.32822	2.64716	2.66564
saeg-2_RW10683_20130518_0001_S1	4.1699	4.34561	1.36679	4.05525	3.25348	2.14386	3.61264	4.3251	3.25115	3.74645	2.75191	3.46771	2.37285	3.48406	1.71713	3.31655	2.18408	2.7449	3.05072	3.7963	3.7648	3.31116	3.4816	2.69032	3.43	3.86516	4.59837	3.59742	3.96295	3.08315	3.17753	3.93907	3.05753	1.62539	2.98039	1.60948	3.08283	2.39867	2.69795	4.43155	4.30105	3.78684	3.52175	4.07313	3.11889	2.78273	3.64097	2.76944	3.15457
saeg-2_RW10683_20130518_0003_S1	4.09531	4.51842	2.68851	3.51465	2.08664	2.48295	3.58935	3.90879	1.94837	3.45312	3.06849	3.46817	2.08084	3.15736	0.289278	2.12604	2.33217	3.02211	3.52132	3.60024	3.80956	2.87742	3.31006	1.79806	2.99373	3.2339	3.69712	2.32967	3.60163	3.37539	3.04982	2.70942	3.16421	2.08177	1.64497	1.58633	2.59276	3.31115	3.65578	3.83101	4.16223	2.84904	3.11202	2.91117	2.55193	2.51842	3.15774	3.05919	3.25518
saeg-2_XIL231_20160919_001_S1	4.26966	4.55976	1.8042	3.57236	1.31933	3.44343	3.43538	2.8343	1.65097	2.96513	2.61113	2.38767	1.7615	2.67262	4.1346	3.06794	3.57979	3.90139	2.8868	3.52655	3.89457	2.70287	3.37484	1.68415	2.01374	3.2017	2.19978	2.43524	1.93742	2.0272	2.39608	2.4678	2.41989	2.13773	1.66393	1.78974	2.40548	3.10181	3.53286	4.02333	4.04023	3.20907	3.1028	2.81436	2.66388	2.99159	1.49248	2.23155	2.68268
saeg-2_XIL9152_20200108_0002_S1	5.29662	5.48778	4.20168	4.94408	5.00876	4.4431	4.12588	4.36693	4.02576	4.13873	3.44892	3.62595	3.44042	4.01868	3.76265	4.15593	4.40896	4.12212	4.51464	5.55504	5.40866	5.22972	4.93863	5.9953	5.00697	4.88616	5.12217	4.62273	4.037	4.61289	4.63358	3.96449	4.30989	3.98924	4.44195	4.514	4.4921	4.42347	5.08919	5.30684	5.11211	4.80981	4.9376	4.91796	4.59163	4.78679	4.53928	3.67208	4.20625
saeg-2_XIL9152_20200108_0003_S1	4.9478	4.79458	3.49933	4.68007	4.40564	4.16756	3.13434	3.9205	2.59681	3.88775	2.9381	3.69344	2.62557	3.75636	3.33077	3.83704	4.00171	3.66484	5.38272	5.28654	5.20789	4.5978	5.11841	5.66863	4.45441	4.49837	4.75896	4.55294	4.08897	3.89792	3.40369	4.01803	3.70366	3.84956	3.99879	3.79855	4.60197	4.88367	6.48167	4.58797	4.86626	4.45692	4.4952	4.55562	4.12607	4.0383	3.89138	3.09655	3.81865
sbp-1_XIL0201_20140326_0002_S1	1.06115	2.55515	0.682899	1.39489	2.00353	2.42202	1.57839	2.6673	1.51446	3.00769	1.92091	1.05858	0	2.88056	0.567421	1.52098	1.42436	1.29877	0	3.26844	2.71517	2.96646	2.6782	1.34506	2.57468	1.92895	3.22267	1.83375	2.06772	2.22055	3.9575	0.733464	3.21186	0.148876	1.29903	0	0.594961	2.36921	0.60051	2.4821	0	1.21388	1.42356	1.16354	0	1.91189	0	0.851347	1.86094
sbp-1_XIL0202_20140804_0001_S1	1.58617	2.36627	0.308621	0	0	0	2.8116	0	2.00021	0	0	0	0	0	1.00246	0	0	0	0	0	0	2.40072	0	0	0	1.47368	0	0	0	0	0	0	0	0	0	0	0	0	0	0.669356	1.05495	2.33078	0.988762	1.95948	1.18493	2.91646	0	0	0
sdc-1_XIL0485_20140528_0002_S1	2.91987	3.53239	1.05684	2.14449	2.06797	1.87367	1.97339	0.54948	1.49594	2.92787	2.28913	2.84883	0.456954	2.58375	2.44932	1.33344	2.66523	2.75381	2.87786	3.02035	3.57815	0.268536	3.10596	0.573722	1.75764	2.23735	1.7029	0	0.934942	1.01399	1.39502	0.00501233	2.51554	0	1.17817	0	2.00697	1.76976	2.92658	3.23508	1.93874	2.77122	3.24533	2.26682	2.2967	2.18841	0.788708	2.08283	0.935513
sdc-1_XIL0486_20140524_0002_S1	3.05928	4.18195	1.32548	3.64131	1.25599	1.9308	3.44878	1.47295	3.01933	1.70747	4.01456	2.4241	3.73342	2.62574	2.99168	2.34857	2.84687	2.16865	3.00182	2.93211	4.00961	2.41668	3.54337	2.30328	1.20062	3.63504	2.124	2.65011	3.17279	3.54061	2.14902	3.14746	2.2877	3.03511	2.5056	2.23967	1.98591	1.96605	1.57271	3.71073	3.92054	3.22522	3.43434	3.56292	4.05502	2.99178	1.83203	2.7519	2.89986
sdc-2_RW10648_20140905_0002_S1	0.571486	4.39847	0.563696	0.557175	0.517946	0.594905	0.65938	0.574154	3.37983	0.520044	3.19296	0.542878	0.513379	0.599485	0.599125	0.53666	0.51411	0.526315	0.570794	0.589133	0.556256	0.541422	0.547508	0.503004	0.599131	0.557926	0.521784	0.52637	0.564889	0.563531	0.539544	0.513311	0.536196	0.594395	0.574346	0.521704	0.55232	0.542654	0.511067	1.44897	0.514486	0.562134	1.98487	0.793341	2.45115	2.53653	0.536918	0.518874	0.598149
sdc-3_XIL0713_20141110_0001_S1	2.48692	1.79504	1.83381	2.0784	2.89994	0	1.88302	0	2.76786	2.73031	3.2197	2.75972	3.28129	3.24502	2.06797	2.59387	0.954414	0.86489	2.7897	2.53381	4.16506	2.10296	1.49791	1.06808	0	2.36657	1.77695	2.07204	1.70476	3.47566	1.69843	3.13932	2.98754	2.54195	0.977942	1.05493	1.3316	1.90847	3.38951	2.68657	1.59268	1.99001	1.06969	1.9794	1.68905	2.16748	1.18605	0	0.48213
sdz-38_RW10761_20140916_0001_S1	6.68865	4.74291	4.81568	5.45294	5.0453	4.67396	5.31904	5.10196	6.01452	5.02567	5.61231	5.63168	6.11876	5.94398	5.45019	5.67275	6.23911	6.5134	5.74595	6.93328	6.56491	5.91852	5.28795	5.1391	5.1082	4.88836	5.48242	5.71933	5.32166	6.05386	6.08816	6.08224	5.95334	5.61048	6.36346	6.35968	6.41044	6.27682	5.94962	6.49751	6.03993	5.83006	5.45921	5.33832	5.36499	5.05326	5.20204	5.76591	5.42912
sdz-38_RW10784_20140512_0001_S1	6.92181	6.26654	5.58702	5.44667	4.11038	4.71923	5.3594	4.52494	5.85332	4.86544	5.8496	4.66549	5.75372	4.56925	4.88933	4.70477	5.06188	5.43621	4.13148	7.35987	6.09183	5.80238	5.19129	4.82109	4.80597	5.13136	4.93425	5.55238	4.56101	5.52423	4.51144	5.48177	4.64585	5.11217	4.48107	5.31255	4.93251	4.728	4.03735	6.61362	6.10961	6.09411	5.37238	5.43143	4.49271	4.54485	4.34033	5.1743	4.35597
sea-1_RW10495_20130820_0001_S1	2.88132	3.08277	2.15261	2.75792	3.03201	2.18208	2.62981	2.28597	2.01406	2.28899	2.4554	2.84652	1.10584	2.28227	2.37023	1.64809	2.27737	2.55875	2.68396	3.02306	2.96785	2.11655	3.25012	1.82264	2.42496	2.16369	2.31007	2.1667	1.56391	0.444299	1.55061	0.567414	2.2674	1.91039	1.23798	1.8713	1.17282	1.21829	2.28028	3.08725	2.80807	3.39423	3.03419	2.88371	2.79764	2.5254	1.02973	1.25647	0.882734
sea-1_RW10495_20130820_0002_S1	2.83889	3.48651	2.76497	2.8647	2.71796	2.30033	2.59355	3.43814	1.44422	1.56982	1.90752	0.515181	1.12194	1.15298	1.4267	0	0	1.58405	2.01885	3.48278	3.48164	3.39313	3.69998	3.06296	2.99343	2.98717	3.63864	1.77431	2.5681	1.40253	2.62853	1.19865	2.07294	1.58649	2.20683	2.32729	1.68201	1.68671	2.22824	3.29393	3.33625	2.97634	2.89701	2.55175	2.94301	2.49014	2.21349	1.19112	1.9958
sem-2_XIL0147_20140920_0001_S1	0	0	0	0	0	0	0	0	0	0	0	0	0	0	0	0	0	0	0	0	0	0	0	0	0	0	0	0	0	0	0	0	0	0	0	0	0	0	0	0	0	0	0	0	0	0	0	0	0
sem-2_XIL0153_20140120_0001_S1	0	0	0	0	0	0	0	0	0	0	0	0	0	0	0	0	0	0	0	0	0	0	0	0	0	0	0	0	0	0	0	0	0	0	0	0	0	0	0	0	0	0	0	0	0	0	0	0	0
sem-4_RW10466_20141127_0003_S1	0	0	0	0	0	0	0	0	0	0	0	0	0	0	0	0	0	0	5.94613	0	0	0	0	0	0	0	0	0	0	0	0	0	0	0	0	0	2.23611	0	5.88163	0	0	0	0	0	0	0	0	0	0
set-16_RW11107_20140520_0002_S1	0.983203	0	1.83143	0	0.842379	0.51994	0.924307	0	0	0	1.13408	1.00395	1.40309	0.640444	0.916572	0.165764	0	1.70299	0.712172	1.17629	1.12791	2.14013	1.92203	2.03142	0	2.93807	2.14093	2.04467	0.932246	2.82303	0	1.11635	2.93399	0	0.757635	0	0	2.58074	0	0	0.805735	2.54542	1.71252	2.66297	1.9593	1.97103	1.33173	0	1.74176
set-17_XIL0554_20140626_0002_S1	0	0	0	0	0	0	0	0	0	0	0	0	0	0	0	0	0	0	0	0	0	0	0	0	0	0	0	0	0	0	0	0	0	0	0	0	0	0	0	0	0	0	0	0	0	0	0	0	0
set-9_XIL0339_20140307_0001_S1	2.8217	1.89799	3.537	2.19435	3.47387	2.12836	3.02556	4.66401	2.69954	1.90978	0	1.10276	0	3.24321	3.22298	1.33457	0	3.87461	2.43349	0.920586	2.30776	3.94948	2.7101	4.33069	3.65376	3.15508	3.78668	4.20081	2.56644	0	0	1.12125	2.99174	2.14147	0	1.37185	4.42268	3.24234	0	1.30843	1.27615	3.74559	3.32136	2.55952	3.46163	4.00336	3.06213	0	4.95141
sex-1_RW11612_20140507_0002_S1	5.1427	5.30784	5.29274	4.846	4.60784	4.78426	3.89116	4.51445	3.6404	5.24179	3.63135	5.38276	3.90847	5.49768	4.46083	5.47594	5.47264	5.9184	5.64951	6.07224	5.32095	5.20341	4.85486	5.16557	5.03491	5.08538	4.51994	2.94308	5.30152	5.06423	5.41937	5.16766	5.63224	4.37206	5.35916	6.16744	5.7276	5.8133	5.73426	5.94226	5.26733	5.48704	4.8137	4.67396	4.39497	4.36167	4.82997	4.64574	4.80867
sknr-1_XIL0844_20150110_0001_S1	0	0	0	0	0	0	0	0.136341	0	0	0	0	0	0	0	0	0	0	0	0	0	0	0	0	0	0	0.920908	0	0	0	0	0	0	0	0	0	0	0	0	0	0	0	0	0	0	0	0	0	0
sknr-1_XIL0845_20150106_0002_S1	0	0	0	0	0	0	0	0	0	0	0	0	0	0	0	0	0	0	0	0	0	0	0	0	0	0	0	0	0	0	0	0	0	0	0	0	0	0	0	0	0	0	0	0	0	0	0	0	0
slr-2a_XIL0466_20140506_0001_S1	0	3.88999	0	0	3.24418	0	5.20155	0	5.73914	0	3.76615	5.89837	4.95738	0	3.36279	1.66401	5.35598	0.521322	0	0	0	0	0	0	0	4.7885	0	1.8127	0	2.28744	0	0	0	0	0	0	5.82338	0	0	0	0	0	0	0	0	0	0	0	0
slr-2a_XIL0466_20140506_0002_S1	0.516094	2.16556	0	0	0.974862	0	2.9411	0.207325	2.75932	0	2.01294	0	3.19313	0	1.53357	0	0	1.81592	1.47321	1.15011	1.82137	0	1.7007	0.150851	0	1.61487	0	1.95838	0.996018	1.73393	0.821857	1.5233	0.318602	1.80507	0	2.66839	0.918101	2.62481	0	0	0.280332	1.15132	1.79741	0.848934	0.820383	0	0	0	1.02586
slr-2_XIL0724_20141113_0001_S1	0	0	0	0	0	0	2.85114	0	2.20292	1.60198	1.40407	1.63325	1.90881	1.29463	0	2.03113	2.57944	1.86177	0	0.611198	1.56291	0.637275	0.916051	0.762093	0	1.30601	0	0.682642	0	1.36268	1.32175	0	2.7593	0.959422	0	2.18852	0	0	1.49272	0.828204	3.0207	1.09765	0	0	0	0.359802	0	0	0
slr-2_XIL0724_20141113_0002_S1	2.75291	4.8292	3.79916	0	4.93023	5.53059	3.3678	5.13377	3.75809	5.25365	2.58388	3.35485	0	0.982832	0	0.536022	0	0	0.540485	3.82952	5.0202	3.58012	1.8109	4.38475	2.92273	5.58822	5.36441	4.06995	3.97696	4.40665	6.22689	5.32675	6.13308	4.00903	2.86002	7.64345	4.58607	6.17855	1.38541	4.69533	3.00499	3.50851	3.05807	3.00641	3.97201	2.49777	4.00951	4.11965	4.24597
sma-3_XIL0198_20140213_0001_S1	2.90205	3.65393	0	0	0	0	0	0	0	0	0	0	0	0	0	0	0	0	0	1.30174	4.17961	0	0	0	0	0	0	0	0	0	0	0	0	0	0	0	0	0	0	3.9463	3.42176	3.16247	3.29656	0	0	0	0	0	0
sma-3_XIL9137_20191111_0001_S1	0	0	0	0	0	0	0	0	0	0	0	0	0	0.374532	0	0	0.29143	0.743642	0.655746	0	0.130856	0.641731	0	0	0	0.464068	0	0	0	0	0	0	0.238682	0.700412	0.0486649	0	0	0.269554	0.458002	0	0	0.674851	0	0	0	0.571338	0	0	0
sma-3_XIL9137_20191213_0002_S1	0	0	0	0	0	0	0	0	0	0	0	0	0	0	0	0	0	0	0.0329158	1.35212	1.8901	1.05129	1.02607	0	0.210653	0.686188	0.57259	0	0	0	0	0	0	0	0	0	0	0	0.383242	0.46546	0	0.105419	0.296069	0	0	0	0	0	0
sma-9g_RW10716_20130724_0001_S1	6.94021	7.34415	2.79306	5.55083	5.71246	6.60157	6.56075	5.40866	6.7503	7.26255	6.59292	5.62528	2.39779	4.26125	5.86935	4.91737	5.3354	6.75262	5.235	7.52217	7.60815	5.4186	4.8062	3.20233	5.29612	0	2.72428	4.60351	6.94542	3.14092	6.82553	3.85429	7.26724	6.42396	3.18567	2.78848	0	5.55637	5.38253	7.34828	7.51108	4.88299	6.33035	2.47246	6.34668	4.0035	0	3.87886	5.77179
sma-9g_RW10716_20130724_0003_S1	6.06862	6.37968	5.89042	5.54237	3.25698	4.60535	4.65555	7.07535	4.88618	6.93086	3.90894	6.02863	5.5922	2.1827	6.3816	1.44294	6.71946	6.02383	5.48319	6.7937	6.55514	6.21637	6.10288	5.4392	6.58189	5.93195	6.85979	5.64094	4.453	0	6.06197	6.22127	4.66798	5.68821	6.13377	4.22154	2.86104	4.20101	5.36541	6.323	5.64898	3.07525	5.42846	5.43385	3.52748	3.61134	7.05806	4.31408	5.34578
sma-9k_RW10698_20130923_0003_S1	3.37057	4.00339	3.7535	3.82682	3.09992	2.40491	4.04181	2.96705	3.66994	3.53353	3.95175	3.6469	3.8304	3.63732	3.32829	3.69689	2.71779	3.90237	2.99674	4.5626	5.01948	4.27273	4.86228	4.36433	3.46277	4.77178	3.79462	4.48581	3.46278	4.04282	3.78201	4.34718	4.07671	3.63374	4.07854	3.47158	3.68268	3.99718	3.44036	3.74936	4.29925	4.29437	4.29546	4.38131	3.95841	3.40263	3.16778	3.35789	3.90626
sma-9k_RW10699_20130725_0003_S1	2.63439	3.96247	2.5375	3.6685	2.63671	1.81302	4.08786	2.64974	3.078	1.06166	2.70284	0.807355	2.92297	1.61449	3.243	2.96469	2.88584	1.56686	1.34225	2.96169	4.87648	1.73391	3.83983	2.22894	2.33045	3.47637	3.12827	3.72754	1.51283	2.13869	0	3.33082	3.46633	3.43604	0	0	1.65229	1.79195	2.24545	3.81978	3.03972	3.42285	2.34374	3.95543	3.74106	2.95633	1.28839	2.64336	2.45419
sma-9_XIL226_20160919_S1	5.80852	5.71681	5.40613	5.30238	5.02631	3.90137	4.89086	4.23967	5.09453	4.19817	4.09587	4.39207	5.06027	4.306	3.41759	4.74081	4.92616	5.08332	4.32786	5.37822	5.52617	4.32877	4.84288	4.13928	2.96345	4.30657	2.47955	4.25581	3.93447	4.33801	3.69772	4.63493	3.65342	3.5487	4.10228	4.00317	3.9317	4.05691	3.45205	5.46639	4.34116	5.06293	5.66551	4.78309	4.53062	4.66436	3.94821	4.23939	3.97393
snfc-5_XIL0497_20140524_0001_S1	0	0	0	0	0	0	0	0	0	0	0	0	0	0	0	0	0	0	0	0	0	0.534481	0	0	0	0	0	0	0	0	0	0	0	0	0	0	0	0	0	0	0	0	0	1.82636	0	0	0	0	0
snfc-5_XIL0498_20140520_0001_S1	3.25968	0	0	3.09376	0	0	0	3.92517	0	0	0	0	0	0	0	0	0	0	0	0	0	0	0	0	0	0	3.50715	0	0	0	0	0	0	0	0	0	0	0	0	0	0	0	3.35471	2.71388	2.58728	0	3.43877	0	0
snu-23_OP528_20190717_0001_S1	5.942	6.52747	4.96371	4.70321	4.6329	4.68074	4.4405	4.68256	4.81538	5.24389	4.47804	5.22738	5.19465	5.13919	5.42079	4.87638	4.97493	5.40789	5.45408	4.93178	5.1544	2.19699	4.32212	4.44227	3.1392	4.86711	4.43145	4.17061	1.93767	3.77899	4.38428	4.16873	5.32646	4.9325	4.99286	5.01867	5.22193	5.63432	5.17186	5.39715	5.0252	4.12509	4.90577	4.28557	5.30121	3.33296	4.37675	4.16098	3.91946
snu-23_OP528_20190717_0002_S1	6.76425	5.92131	4.98943	4.87965	5.60176	4.02327	3.91215	3.65026	4.96162	3.35563	3.85488	3.93012	2.58476	3.94648	5.84287	3.65687	5.37887	5.22045	5.704	6.68022	6.45271	5.29092	5.66817	5.13685	5.40461	5.04354	4.84116	4.90164	4.41681	4.39354	3.86455	4.48122	4.85594	5.65834	3.60741	5.68388	5.11634	5.55925	6.01226	5.4107	5.56373	4.18333	4.44153	3.50057	4.12685	4.51497	4.12695	3.81639	4.16467
somi-1a_RW10662_20130916_0003_S1	0.435963	0.592929	0.695567	0.636472	0.74005	1.6656	0.982138	0.616194	0.745445	0.954822	0.954223	0.807753	1.35018	1.87825	1.41526	1.36714	2.07604	1.74679	1.39316	0.666216	0	0.394856	1.41093	0.743169	0.969459	0.69862	0.297132	0.8653	0.37191	0.900844	1.24359	1.94018	2.24345	1.31863	1.38553	0.748312	1.93269	1.40058	0.860708	0.537215	0.487749	1.18854	1.52262	1.0279	0.967441	0.706681	0.340361	0.838821	0.71965
somi-1b_SD1640_20140108_0001_S1	5.87485	5.953	5.97819	5.93098	5.27108	5.70579	5.63068	5.66509	5.46229	5.69596	5.76669	5.99888	5.89078	6.26154	5.76451	6.68231	6.5353	6.58455	6.26899	6.07934	5.83818	5.78999	6.16794	5.43868	6.06025	5.8391	5.83027	5.68296	5.99544	5.6733	6.1555	5.88445	6.46804	6.18902	6.76092	6.22484	6.8333	6.82258	6.46896	5.87395	5.91917	5.92699	6.01084	6.04251	5.85603	5.67837	5.7565	5.67056	5.97284
somi-1b_XIL0570_20140625_0001_S1	0.5587	0.567528	0.591063	0.536716	3.61439	0.53897	1.9294	0	2.1117	0.581584	2.58223	3.26372	0.291027	0.599932	3.13424	0.534011	0.534128	2.07718	2.52602	0.560843	0.554317	2.40336	0.507812	0.516174	0	3.20838	0	3.7485	0.507293	2.65557	0	1.32322	0.522015	2.73798	0	3.74845	0.53934	0.529036	0.584268	0.554816	0.592517	2.9045	0	0.518799	0.573447	3.50863	0	0.527781	0
sox-2b_RW11425_20130316_0002_S1	0	0	0	0	0	0	0	0	0	0	0	0	0	1.27197	0	0	0	0	0	0	0	0	0	0	0	0	0	0	0	0	0	0	0	0	0	0	0	0	0	0	0	0	0	0	0	0	0	0	0
sox-2b_RW11425_20130316_0004_S1	0	0	0	0	0	0	0	0	0	0	0	0	0	0	0	0	0	0	0	0	0	0	0	0	0	0	0	0	0	0	0	0	0	0	0	0	0	0	0	0	0	0	0	0	0	0	0	0	0
sox-3_XIL068_20131029_0001_S1	0	0	0	0	0	0	0	0	0	0	0	0	0	0	0	0	0	0	0	0	0	0	0	0	0	0	0	0	0	0	0	0	0	0	0	0	0	0	0	0	0	0	0	0	0	0	0	0	0
sox-3_XIL068_20131221_0002_S1	0	0	0	0	0	0	0	0	0	0	0	0	0	0	0	0	0	0	0	0	0	0	0	0	0	0	0	0	0	0	0	0	0	0	0	0	0	0	0	0	0	0	0	0	0	0	0	0	0
sox-3_XIL069_20131121_0001_S1	0	0	0	0	0	0	0	0	0	0	0	0	0	0	3.70262	0	0	0	0	0	0	0	0	0	0	0	0	0	0	0	0	0	0	3.39765	0	0	0	0	0	0	0	0	0	0	0	0	0	0	0
sox-4_XIL0296_20140815_0001_S1	0	0	0	0	0	0	0	0	0	0	0	0	0	0	0	0	0	0	0	0	0	0	0	0	0	0	0	0	0	0	0	2.21537	0	0	0	0	0	0	0	0	0	0	0	0	0	0	0	0	0
spr-1_RW10797_20140314_0001_S1	2.75061	0	0	2.52804	1.33196	0	3.18421	0.604717	0	4.04062	2.27835	1.21807	2.27572	0	3.57007	1.99683	4.42874	0.852502	3.86537	3.68984	3.39069	1.39611	3.38368	3.24759	2.7369	3.65486	0	2.67378	0	1.34507	0	2.7984	0	3.425	1.02537	3.65042	2.60304	0	2.08463	3.80384	4.24938	3.34524	2.18263	2.99411	2.56399	4.62684	5.22905	1.79478	3.17979
spr-3a_XIL01021_20150401_0002_S1	1.61208	2.11727	0.10861	1.91588	0	0	1.64183	1.56238	2.65525	4.0549	4.17344	2.98625	4.05084	3.76735	3.26817	3.45318	2.99567	2.97069	2.07565	2.21103	2.74034	1.07011	1.63029	1.46395	0.563407	1.32067	2.2912	2.12839	2.64852	3.77786	4.06456	3.83144	3.63263	3.16774	3.14465	2.87598	3.37229	4.16428	2.81749	2.41058	2.34649	2.44901	2.57872	2.69518	1.78433	2.04416	2.36755	2.56496	2.94252
spr-4_RW11771_20130910_0002_S1	4.27364	2.09707	1.7	1.52005	0.521457	0	0.759031	1.5945	0	0.349408	1.73153	0.152775	0.332458	0.772274	0.734152	0.899118	0.493449	1.72028	1.50018	4.50314	3.45388	1.00449	1.46261	0.410982	0	0.248035	0.877246	0.604583	0	0.0802091	0	0.0557002	0	3.24854	0.492832	2.94321	0	0	1.05706	5.61781	5.36559	0.383409	1.25091	1.89632	1.17902	1.30745	0	0	0
sptf-1b_SD1637_20140329_0001_S1	0	0	0	0	0	0	0	0	0	0	0	0	0	0	0	0	0	0	0	0	0	0	0	0	0	0	0	0	0	0	0	0	0	0	0	0	0	0	0	0	0	0	0	0	0	0	0	0	0
sptf-2_XIL0237_20140227_0001_S1	0	0	0	0	0	0	0	0	0	0	1.57312	0.399109	0	0	0.0316519	1.59921	0	0	0	0	0	0	0	0	0	0	0	0	0	0	0	0	0	0	0	0	0	0	0	0	0	0	0	0	0.970893	0	0	0	0
sptf-2_XIL0255_20140729_0001_S1	0	0	0	0	0	0	0	0	0	0	0	0	0	0	0	0	0	0	0	0	0	0	0	0	0	0	0	0	0	0	0	0	0	0	0	0	0	0	0	0	0	0	0	0	0	0	0	0	0
sup-37_RW10430_20141107_0001_S1	5.25744	5.88433	5.16199	5.53023	5.023	4.84374	5.0014	3.74758	5.23886	1.85928	5.34095	2.59661	5.37972	4.33288	4.15721	3.97532	3.55986	2.58593	5.41573	5.90182	5.9786	5.42759	5.92354	5.03401	4.02782	5.3274	4.47823	5.42475	4.51372	5.51536	4.2289	5.0389	5.28079	4.1133	4.9402	4.5218	4.68538	5.25809	5.57753	5.99354	5.96996	5.96666	5.56531	5.36551	5.3278	4.72902	4.9675	5.04905	3.30176
sup-37_RW10431_20131126_0001_S1	4.42626	5.83259	5.72257	4.1345	4.75683	5.24209	5.51589	0	5.53647	3.89769	5.59049	3.69522	5.63601	4.54001	4.41625	4.47179	0	2.22555	4.25165	4.42562	6.09137	4.5316	6.06367	4.39257	0.467637	5.52976	4.56017	5.64866	3.58139	4.9927	3.913	5.4589	0	4.91756	1.38091	4.00734	4.1855	4.726	1.28884	5.49281	5.78366	5.46214	5.62168	5.62737	5.01048	1.40121	4.68349	0	0.821888
sup-37_XIL9119_20190919_0001_S1	7.48108	7.28958	6.93877	6.89808	6.63855	6.41536	5.44701	6.36113	6.08136	5.97685	5.62082	5.69854	5.4089	5.76126	5.13851	5.40257	5.5161	5.3939	5.08787	6.92414	7.19957	6.68044	6.60402	6.34491	5.83319	5.85793	6.39279	5.74509	6.00912	5.79135	5.59531	5.52079	6.03618	5.24834	5.43169	5.18454	5.26559	5.03812	4.81863	6.96644	7.25644	6.87952	6.59908	6.42368	6.70002	6.08518	6.24405	6.26396	6.28961
swsn-1_XIL0161_20140217_0002_S1	0	4.42061	0	1.71771	3.85877	3.34079	3.7	4.63306	3.07923	4.24416	2.2079	5.02667	0	4.22827	3.2493	3.741	5.07188	4.6454	4.17641	4.80955	2.81716	3.17947	4.28658	3.41194	3.01079	2.72421	2.685	4.13489	2.56994	2.9036	4.96969	0	4.31228	4.09533	3.18917	4.70243	3.35438	0.503539	3.89913	2.85965	0	2.1168	3.42328	0	0.999366	3.60266	3.46307	4.68085	4.0387
swsn-3_XIL0118_20140911_0002_S1	1.99388	2.38059	2.42405	0.00999806	3.40772	3.28284	3.32418	3.01653	4.01061	4.84674	3.11186	2.16817	0	3.61605	2.40813	3.50056	3.14256	5.1423	4.07368	2.47627	3.88664	4.5489	3.45337	4.81993	3.8938	2.68518	4.09364	3.01482	0.0715651	3.31059	3.02831	3.4797	2.73502	4.30543	4.23734	3.81987	3.7825	4.51808	3.2681	2.03674	0	2.93557	2.93875	2.28343	2.66782	4.1187	3.9148	2.28424	0
swsn-3_XIL0119_20140218_0002_S1	3.37124	4.41996	0	3.60906	3.09313	1.31463	4.47544	5.30216	4.46455	0	2.9509	0	2.36318	1.57876	2.90312	2.5972	1.17219	3.0448	3.16389	2.67577	4.26073	4.73116	5.31215	4.34288	2.57669	4.10348	4.48272	3.95324	0	3.71383	0	0	1.47728	1.76975	0	2.2687	0	3.04919	3.10978	4.20768	4.72652	4.39226	4.38847	3.60831	3.89469	4.57399	0	4.25587	1.41719
swsn-7_RW10189_20141013_0002_S1	4.92299	4.66279	4.52438	5.73962	5.06411	5.15928	5.5395	5.12131	5.63002	5.12475	5.91221	5.22673	5.60237	4.52147	5.20458	4.77851	5.0014	4.64913	5.24948	4.62229	4.61221	4.74884	5.75108	4.51422	5.10128	5.46484	5.21802	6.04768	5.07798	5.77449	5.12772	5.50316	5.27654	5.48977	4.92198	5.67181	4.6966	4.75446	5.47122	4.46816	4.61643	5.5949	5.59504	5.71285	5.71694	4.99702	4.70409	5.05338	5.70346
swsn-7_SD1588_20140428_0002_S1	6.28297	6.36798	0	5.77376	5.93396	0	6.41942	0	6.04572	0	6.09801	0	6.18328	0	5.47067	0	0	0	0	5.7259	5.54787	0	6.15182	0	0	6.41139	0	6.33262	0	5.96828	0	5.82276	0	5.63138	0	0	0	0	4.16096	6.61374	5.97954	5.6442	5.86919	5.67699	5.73771	0	0	0	0
syd-9a_XIL0299_20140824_0001_S1	4.56182	5.62633	0	3.81816	0	0	0.183758	0	1.52875	3.56875	3.44042	4.33642	3.44449	4.47624	0	5.96205	4.27903	4.52777	0	4.67447	5.10777	0	4.06995	0	0	0	0	0	4.65164	0	4.70845	0	5.52594	0	6.49264	5.72239	4.90084	5.14897	4.43141	5.70662	5.21449	3.42683	4.76996	2.63621	4.32315	1.38238	0	0	0
syp-6_XIL034_20140918_0001_S1	0	0	0	0	0	0	0	0	0	0	0	0	0	0	0	0	0	0	0	0	0	0	0	0	0	0	0	0	0	0	0	0	0	0	0	0	0	0	0	0	0	0	0	0	0	0	0	0	0
syp-6_XIL034_20140918_0002_S1	0	0	0	0	0	0	0	0	0	0	0	0	0	0	0	0	0	0	0	0	0	0	0	0	0	0	0	0	0	0	0	0	0	0	0	0	0	0	0	0	0	0	0	0	0	0	0	0	0
T06G6.5_XIL01175_20150522_0001_S1	0	0	0	0	0	0	0	0	0	0	0	0	0	0	0	0	0	0	0	0	0	0	0	0	0	0	0	0	0	0	0	0	0	0	0	0	0	0	0	0	0	0	0	0	0		0	0	0
T06G6.5_XIL01176_20150522_0002_S1	0	0	0	0	0	0	0	0	0	0	0	0	0	0	0	0	0	0	0	1.2318	0	0	0	0	0	0	0	0	0	0	0	0	0	0	0	0	0	0	0	0	0	0	0	0	0	0	0	0	0
T07D10.3_XIL0966_20150316_0002_S1	0	0	0	0	0	0	0	0	0	0	0	0	0	0	0	0	0	0	0	0	0	0	0	0	0	0	0	0	0	0	0	0	0	0	0	0	0	0	0	0	0	0	0	0	0	0	0	0	0
T07D10.3_XIL0967_20150317_0001_S1	0	0	0	0	0	0	0	0	0	0	0	0	0	0	0	0	0	0	0	0	0	0	0	0	0	0	0	0	0	0	0	0	0	0	0	0	0	0	0	0	0	0	0	0	0	0	0	0	0
T07F8.4_RW11724_20140416_0002_S1	0	0	0	0	0	0	0	0	0	0	0	0	0	0	0	0	0	0	1.55009	0	0	0	0	0	0	0	0	0	0	0	0	0	0	0	0	0	0	0	3.27649	0	0	0	0	0	0	0	0	0	0
T08G5.7_RW11640_20140403_0001_S1	4.91665	4.92166	4.39519	5.07687	4.41748	4.8214	4.97715	4.95815	4.78327	4.85913	5.15726	5.18268	5.11829	5.20504	4.90973	4.86357	4.85403	4.77328	4.70091	4.70624	4.93746	3.75949	5.12095	4.02156	3.18337	4.87697	4.42994	5.00641	5.10753	4.88224	4.93877	5.17445	4.89827	5.01218	4.83826	4.83324	4.83346	4.71524	4.66539	5.10597	4.72039	4.86599	4.94788	4.92793	4.91649	4.60686	4.62271	4.78532	4.97933
T08G5.7_RW11642_20140102_0002_S1	3.2506	3.56562	3.42316	3.64167	3.13748	3.23444	3.40654	3.20064	3.24975	2.88111	3.43552	3.18063	3.39881	3.46087	3.07728	3.0829	3.19588	2.99563	3.86564	3.03686	3.45169	2.91309	3.46708	2.79451	2.73639	3.35537	3.00074	3.22818	2.78445	2.92457	2.52046	2.99284	2.45259	2.18039	2.80463	3.55526	2.84378	3.0116	3.62409	3.58776	3.34405	3.6427	3.77368	3.60558	3.39011	3.35798	2.75449	3.16358	3.17779
T10D4.6_XIL0809_20141230_0001_S1	3.15854	3.34546	2.49036	4.0761	3.3417	3.34293	2.94182	3.71238	1.96788	3.56712	3.1461	4.02768	2.61303	4.10797	0	4.00849	4.13757	4.15822	3.38184	2.05063	3.36911	2.65864	4.32951	2.67714	3.81053	3.68692	4.3501	3.21319	4.56015	2.34415	4.29048	2.20936	4.47545	2.69778	3.82523	4.54386	3.56423	3.83851	4.13498	3.01937	3.34094	3.10015	3.8847	2.50412	3.64856	2.75481	4.20096	2.47863	3.42705
T11G6.8_XIL0104_20131212_0001_S1	3.25406	2.8726	3.06836	2.82056	0	0	3.49777	0	2.87092	0	2.74356	3.02998	0	0	0	0	0	0	0	3.87409	2.76426	2.62957	3.86434	2.92157	0	2.27672	0	0	0	0	2.31305	2.90253	0	0	0	2.53692	0	0	0	0	3.50155	0	2.33491	0	0	0	0	0	0
T11G6.8_XIL092_20131211_0002_S1	0	0	0	0	0	0	0	0	0	0	0	0	0	0	0	0	0	0	0	0	0	0	0	0	0	0	0	0	0	0	0	0	0	0	0	0	0	0	0	0	0	0	0	0	0	0	0	0	0
T20F7.1_RW11015_20140105_0002_S1	3.08854	3.37176	2.55279	3.41283	3.0045	2.59104	3.00912	2.98451	2.73559	3.00872	2.82112	2.66595	2.87205	2.58927	3.20293	2.64112	2.76756	2.60754	3.06364	3.0677	3.23302	2.47303	3.42555	2.75457	2.37835	3.4091	3.04409	3.17536	2.8914	3.28851	2.62298	3.32996	3.19992	3.07611	2.31691	2.01838	3.07145	2.64464	3.30304	3.44007	3.10027	3.41441	3.36685	3.29737	3.09233	3.58086	2.65468	3.1364	3.0203
T20F7.1_SD1792_20131204_0002_S1	2.4518	2.51845	1.63905	2.35978	1.4605	2.09712	2.53596	2.1823	2.36774	2.11662	2.41649	1.90901	2.51595	1.71891	2.52351	1.34331	2.19846	1.50259	1.80702	2.40347	2.44773	1.79979	2.46076	1.90241	1.56641	1.98866	2.2325	2.08495	1.62265	1.88196	1.70596	2.04578	1.97729	2.10997	1.15921	2.62481	1.11473	1.20226	1.82638	2.78938	2.67707	1.91093	2.87169	2.18773	2.66379	1.70079	2.54344	2.26811	2.39163
T22C8.3_RW10526_20130905_0003_S1	4.87743	5.40176	4.80812	5.50479	5.1169	4.61748	5.7386	4.52242	5.29397	5.44488	5.97981	5.37588	6.19461	5.65349	6.04856	6.12006	4.77752	6.12942	6.18675	5.1364	5.06538	4.97969	5.26102	4.43648	3.80571	5.48529	4.39983	5.6769	5.11824	5.80941	5.38896	6.20724	5.46809	5.608	5.35627	5.97034	4.42853	4.4702	6.05445	5.59167	4.98803	5.21989	5.57704	5.17547	5.34516	5.23571	4.64702	5.3049	4.02119
T22C8.4_RW10498_20140628_0002_S1	3.15471	2.70751	0	3.20268	0	0	1.86741	0	2.11342	0	1.89804	0	2.05967	0	3.59657	0	0	0	0	3.39297	2.9428	0	2.54076	0	0	2.03057	0	2.76493	0	2.11014	0	2.28124	0	3.69856	0	0	0	0	0	2.8237	2.31753	3.18664	2.77981	2.66926	3.16501	0	0	0	0
T24D3.1_SD1337_20140411_0002_S1	5.34783	4.40067	0	4.4914	0	0	2.60194	2.55362	2.76622	0	0	0	2.79572	0	4.29687	0	0	0	0	3.84856	5.3593	0	3.58197	0	0	2.09574	0	1.47958	0	0	0	2.00111	0	3.85343	0	0	0	0	0	4.58301	3.99515	3.98135	3.43879	3.82444	4.4496	1.76427	0	0	0
T26A5.8_RW10573_20140630_0002_S1	3.4729	3.82515	3.53663	4.29255	2.74541	2.7117	3.47276	3.68918	4.04858	4.13427	4.69259	4.6079	4.29044	4.3874	2.86172	3.47261	3.86315	4.59476	3.5431	3.10426	4.0273	3.53001	4.21302	4.07957	3.55007	2.99126	3.94255	2.26164	4.37077	4.13557	4.00381	3.7101	4.81438	3.70717	4.11454	2.36596	5.01883	4.02169	4.08956	4.1116	3.22962	4.3495	3.37133	2.99126	3.01775	3.23123	4.09096	2.0538	4.27165
T26A5.8_RW10574_20140621_0001_S1	3.46966	4.26116	2.49305	3.76818	3.74395	3.4037	4.46275	0	3.92373	2.9263	4.46837	2.28988	3.07358	3.89418	0.535516	2.45545	2.406	3.81266	2.75646	4.06882	4.2651	2.62415	4.88075	3.01335	3.21265	2.40147	0.87456	2.28362	1.0091	0.571879	0.540338	0.550235	2.11183	0	0.594662	4.1228	2.15704	2.64359	2.08188	3.36293	4.70682	3.82347	4.43234	3.78732	4.20414	4.28609	3.77066	4.57145	3.95332
T26A8.4_RW11205_20140913_0002_S1	0.598851	0.59829	1.6726	0.542467	0.549523	0.580475	0.540915	0.537769	1.63102	1.96953	0.539442	0	0.595696	0	0.56198	0	0	1.47349	0.593438	0.526112	0.506207	0.532406	1.97964	1.28518	2.61782	2.99913	0.513576	0.586269	0.521181	0.561776	0.508602	0	0.511192	0.524854	0.522156	0	0.508271	0	0.576921	0.524134	0.570066	0.565738	0.504784	0.59877	0.56393	0.534553	0.541677	0.559067	0.545072
tab-1_XIL0194_20140324_0001_S1	0	0	0	0	0	0	0	0	0	0	0	0	0	0	6.05779	0	0	0	0	0	0	0	0	0	0	0	0	0	0	0	0	0	0	5.96447	0	0	0	0	0	0	0	0	0	0	0	0	0	0	0
taf-5_XIL0453_20140820_0002_S1	0	0	0	0	0	0	0	0	0	0	0	0	0	0	0	0	0	0	0	0	0	0	0	0	0	0	0	0	0	0	0	0	0	0	0	0	0	0	0	0	0	0	0	0	0	0	0	0	0
tag-146_RW11790_20140412_0001_S1	1.07906	0	0	1.05886	0	0.0826888	0	1.72651	1.63604	2.22346	0	2.11601	0	1.98258	0	0.500983	1.1601	2.8078	0	0	0	0	0.37286	0	0	0.454725	2.49889	0	2.27762	0	3.95884	0	0	0	0	0	3.41282	0	0	0	1.06516	0	0	0	1.68685	0.869271	0	1.51066	0
tag-153a_XIL01163_20150521_0002_S1	0	0	0	0	0	0	0	0	0	0	0	0	0	0	0	0	0	0	0	0	0	0	0	0	0	0	0	0	0	0	0	0	0	0	0	0	0	0	0	0	0	0	0	0	0	0	0	0	0
tag-233_XIL0792_20141210_0002_S1	0	0	0	0	0	0	0	0	0	0	0	0	0	0	0	0	0	0	0	0	0	0	0	0	0	0	0	0	0	0	0	0	0	0	0	0	0	0	0	0	0	0	0	0	0	0	0	0	0
tag-295_RW11179_20130512_0002_S1	5.63676	5.39224	5.3636	5.69518	5.568	5.26575	5.73597	5.91712	5.30621	5.09855	5.55147	5.00592	5.01418	5.60648	4.97167	4.70338	4.16642	4.50467	5.25119	5.93297	5.86532	5.42873	5.83471	5.56256	5.64876	5.59403	5.80382	5.42574	5.18546	5.10471	4.65313	5.21881	5.26159	4.87293	4.89452	5.27404	4.34688	4.65073	5.205	5.88102	5.83452	5.92977	5.83662	5.79744	5.77662	5.4186	5.26258	4.87018	5.44732
tag-97_RW11748_20140723_0002_S1	0.532173	0.587748	0.593096	0	0	0	0	0	0	0	0	0	0	0	0.574614	0	0	0	0	0.598579	0.516471	0.595725	0.566726	0.566753	0	0	0	0	0	0	0.522883	0	0.56173	0	0	0.535006	0	0.580902	0	0.557768	0.584354	0.501115	0.550049	0	0	0.589224	0	0	0.599251
tag-97_RW11806_20141125_0002_S1	0.56113	3.15017	0.549164	0.508108	4.32586	0.546183	0.561484	0.590118	3.08986	0.550648	0.595466	0.539868	0.539377	0.585342	4.12338	1.23949	4.93725	4.81746	4.90356	0.597059	0.550788	0.542285	0.553617	5.12768	0.553252	0.530632	0.531287	0.551825	0.564608	0.52254	0.532337	0.512909	0.504576	3.77345	1.81699	6.21594	5.41217	5.09471	2.98845	0.580243	0.529612	0.525301	0.534237	0.571254	4.69565	0.553159	0.542748	0.57781	0.553748
tbx-11_RW10216_20130831_0001_S1	2.60279	0.0829611	1.0611	1.1856	0.348276	0.014486	0	0.0726622	0	0.894341	0	0.780687	0.021798	0.776809	0.000202904	0.879133	0.9531	1.07813	2.13352	1.88794	0	0.720663	0.145658	0.712247	0.0225857	0.0410541	0.267588	0	0.378993	0.00871278	0.159223	0.00584069	0.128313	0	0.131478	0.410605	0.301113	0.478847	2.59798	2.24861	0.0759657	1.57259	0.406951	1.20909	1.8198	0.308214	0	0.279112	0.0472196
tbx-11_RW10237_20130830_0001_S1	3.78226	2.72984	2.77251	3.44768	3.24665	0	0.169185	0.259606	0	1.67034	1.33953	2.156	0	2.21531	0	2.39548	2.15277	2.52835	3.28327	5.39982	2.1692	4.01121	3.31429	2.5397	0	1.45797	0.144715	1.27728	2.71457	2.39153	2.30228	1.88926	2.69681	1.24595	1.59596	3.697	2.67328	3.75583	4.45734	3.45078	2.50835	3.29573	2.94055	3.39768	3.40488	1.23011	0	1.24464	0
tbx-2_XIL037_20140304_0002_S1	0	0	0	0	0	0	0	0	0	0	0	0	0	0	0	0	0	0	0	0	0	0	0	0	0	0	0	0	0	0	0	0	0	0	0	0	0	0	0	0	0	0	0	0	0	0	0	0	0
tbx-35_RW10306_20140616_0001_S1	4.30245	3.19728	1.59231	3.62961	1.28005	0	1.81328	0	3.01712	0	2.28438	0	2.3311	0	3.73228	0	0	0	0	3.87118	3.50671	0	4.03494	0	0	2.46214	0	2.92538	0	2.82557	0	2.26814	0	3.53542	0	0	0	0	0	4.36472	3.9689	3.77262	3.48742	3.70075	3.70404	1.83329	0	0.268713	0
tbx-36_XIL0972_20150326_0002_S1	0	0	0	0	0	0	0	0	0	0	0	0	0	0	0	0	0	0	0	0	0	0	0	0	0	0	0	0	0	0	0	0	0	0	0	0	0	0	0	0	0	0	0	0	0	0.488809	0	0	0
tbx-38_RW10264_20130524_0003_S1	0	0	0	0	0.131504	0	0	0	0	0	0	0	0	0	0	0	0	0	0	0	0	0	0	0	0	0	0	0	0	0	0	0	0	0	0	0	0	0	0	0	0	0	0.0633302	0.130292	0.0919698	0	0	0	0
tbx-39_XIL0868_20150111_0001_S1	1.10969	0.657219	0	0.608102	0	0	0.245511	0	0.642249	0	0	2.8249	0	1.60694	2.00523	1.77886	1.67639	1.47807	0	0.313754	0.663537	0	3.13586	0	0	0.144307	0	0	0.278276	1.23138	0	0	0	0.37858	0	1.75591	0	1.31799	0	1.35724	1.40912	1.14213	1.49903	2.16435	1.71891	0	0	1.4134	0
tbx-41_XIL0623_20140719_0001_S1	0	0	3.17588	0	2.28316	0	0	0	0	0	1.96422	0	0	0	0	0	0	0	0	2.89901	0	2.05974	0	3.06338	0	0.715511	0	0	0	0	0	1.3002	0	0.725423	0	2.44206	0	0	0	0	0	0	0	0	0	0	0	0	0
tbx-8_RW10265_20130726_0003_S1	0	0.507345	0	5.04962	0	0	4.23834	1.25514	4.71639	0	4.58459	0	4.59582	0	0	0	0	0	0	0	4.0489	0	4.15267	0	0	5.49044	0	5.30885	0	5.59668	0	5.38643	0	0	0	0	0	0	0	5.49837	0	6.07259	5.57827	5.8839	5.46472	5.22339	0	5.10993	3.96529
tbx-8_RW10265_20140620_0002_S1	0	1.71678	0	0	0	0	0	0	0	0	0	0	0	0	0	0	0	0	0	0	3.16903	0	2.41504	0	0	4.57786	0	4.43066	0	4.80891	0	4.88473	0	0	0	0	0	0	0	4.66104	0	2.99346	4.6147	3.5331	0.0231204	3.35346	0	3.06477	0
tbx-9_RW10375_20130822_0003_S1	0	1.98851	0	2.60034	0	0	3.15442	1.0505	2.99389	0.101955	3.46038	0.110288	3.62731	0.0501936	0	0.0722552	0.227429	0.270509	1.04262	0	2.20296	0	3.79356	0.0268487	0	3.58282	1.26686	3.80832	1.29147	4.11574	1.77176	4.15814	1.73431	0	1.60605	0	1.50741	1.56119	2.52055	3.70569	0.0266297	3.60473	3.57758	3.71358	3.11748	3.27176	0	3.4537	1.56037
tbx-9_RW10375_20140517_0002_S1	0	4.2118	0	4.69932	0	0	3.89645	0.281172	3.93051	0	3.92384	0	3.82187	0	0	0	0	0	0.245508	0	3.78956	0	3.54124	0	0	4.77515	1.28761	4.66934	0.405851	4.60045	0.596722	4.59783	0.228082	0	0.261518	0	0	0	2.14646	5.37804	0	5.1233	5.4041	5.03371	4.69735	3.96902	0	4.07169	0.835525
tlp-1_RW10681_20140912_0002_S1	0	0	4.53027	6.47785	5.08541	7.86227	0	0	0	6.9385	0	6.22324	2.31511	6.51055	0	5.89381	7.42272	8.90129	9.26324	0	0	3.56998	6.01706	0	7.19277	0	0	0	6.53768	0	5.86002	3.76165	5.98779	0	6.30974	4.10648	7.07717	8.60979	9.16791	0	0	4.28601	4.4294	3.46533	5.73743	0	4.48747	0	0
tlp-1_SD1641_20140417_0001_S1	0	0	4.2444	5.44713	0	6.03778	0	0	0	4.72633	2.65843	4.70891	3.36844	5.48224	2.75238	5.05739	6.21	6.95957	7.91394	0	0	4.27583	5.8443	0	6.50691	0	0	0	6.19524	0	5.87712	3.05349	5.79915	2.35147	5.71095	4.26485	6.64525	7.36754	7.50753	0	0	4.32895	4.71949	2.27684	2.71086	0	3.90923	0	0
tlp-1_XIL949_20220618_0003_S1	0	0	0	0	5.3172	6.25505	7.00977	2.77078	5.89932	5.69283	5.65721	4.81986	5.44692	5.6896	0.336654	5.28346	6.349	7.29479	6.79485	0	0	0	0	5.43016	5.50619	6.63673	4.35615	6.0391	5.31949	5.2939	5.78725	4.88197	5.22195	4.88063	5.61819	5.54684	5.94672	6.98747	7.09005	0	0	0	0	4.45109	6.01374	0.5342	3.59127	0.553857	0.564671
tra-1b_XIL0176_20140218_0002_S1	0	2.92196	3.99194	0.851964	3.80309	0	2.66499	0	2.18925	0	0.0817735	2.64581	2.28891	5.03272	1.52468	0	0	4.61115	0	3.85193	3.69051	0	0	2.95425	0	4.76722	0	4.17694	0.575277	3.86616	0	3.60184	5.11115	2.3934	2.22981	0	0	3.0192	0	2.22328	5.06704	2.61594	2.19284	3.13168	3.73794	1.78835	0	0	0
tra-1b_XIL0177_20140105_0002_S1	1.6181	0	0	0	0	0	0	0	0.793827	0	0	0	0	0	0	0	0	0	0	0	0	0	0	0	0	0	0	0	0	1.7712	0	0	1.12763	0	0	0.472056	0	0	0	0	0	0	0	0	0	0	0	0	0
ttx-3_RW10483_20140622_0003_S1	0	0	0	0	0	0	0	0	0	0	0	0	0	0	0	0	0	0	0	0	0	0	0	0	0	0	0	0	0	0	0	0	0	0	0	0	0	0	0	0	0	0	0	0	0	0	0	0	0
ttx-3_RW10484_20140622_0001_S1	0	0	0	0	0	0	0	0	0	0	0	0	0	0	0	0	0	0	0	0	0	0	0	0	0	0	0	0	0	0	0	0	0	0	0	0	0	0	0	0	0	0	0	0	0	0	0	0	0
uaf-2_XIL056_20141126_0001_S1	0	6.30924	0	0	0	0	4.99576	6.3564	0	5.55794	4.70172	6.05189	0	6.09711	5.81176	0	0	0	0	5.99724	5.92231	5.81301	6.70165	5.75541	0	6.48145	5.39247	6.84611	0	6.1444	6.02729	6.65019	0	6.70843	0	6.39884	0	0	0	6.75814	6.48866	0	5.77021	0	0	5.56253	0	0	6.62625
uaf-2_XIL06_20131130_0001_S1	1.82966	2.2235	1.51792	2.34356	2.60158	0	2.5373	2.29149	1.92661	3.34594	0.388765	3.03893	0.795154	3.57446	2.68395	2.96747	3.31197	2.31762	2.95616	3.05734	1.67165	1.18156	3.18608	1.11898	0.891844	2.02704	0.98741	2.06644	3.19595	2.85554	2.84808	2.78106	3.54178	1.86671	3.20796	3.9826	2.86934	3.24303	2.31675	3.17041	1.81417	2.36946	2.90649	2.90716	2.00874	1.71566	2.30722	0.583637	1.78585
ubxn-1_XIL0131_20140226_0004_S1	0	0	0	0	0	0	0	0	0	0	0	0	0	0	0	0	0	0	0	0	0	0	0	0	0	0	0	0	0	0	0	0	0	0	0	0	0	0	0	0	0	0	0	0	0	0	0	0	0
unc-120_RW11435_20130510_0002_S1	6.71908	6.52445	6.4906	7.05811	6.50718	6.63706	6.4336	6.25145	6.48885	6.55147	6.26975	6.21778	6.28183	5.99883	6.10766	6.26252	5.97033	5.60436	7.37665	6.23377	6.22481	6.16038	6.48791	5.83099	6.25117	6.33671	6.31052	6.41147	6.20569	6.51468	6.15753	6.37213	6.03224	6.21473	6.02597	5.89211	5.73056	5.67659	6.92893	6.61765	6.63559	6.61954	6.81919	6.75032	7.18152	6.00932	6.4291	5.6483	6.42746
unc-130_OP77_20191111_0001_S1	1.54336	0	3.77863	0	5.10827	0	0	0	0	0	0	4.3628	2.75734	4.38594	3.45004	5.36271	5.59432	5.54479	6.08721	0	0	3.8589	0	2.75727	0	0	0	0	0	0	3.52086	0	3.89013	1.2394	4.41209	5.44702	5.68806	5.20664	6.0495	0	0	0	0	0	0	0	0	0	0
unc-30_OP395_20230526_0015_S1	0	0	0	0	0	0	0	0	0	0	0	0	0	0	0	0	0	0	0	0	0	0	0	0	0	0	0	0	0	0	0	0	0	0	0	0	0	0	0	0	0	0	0	0	0	0	0	0	0
unc-39_OP186_20201118_0002_S1	0	0	0	0	0	0	0	0	0	0	0	0	0	0	0	0	0	0	0	0	0	0	0	0	0	0	0	0	0	0	0	0	0	0	0	0	0	0	0	0	0	0	0	0	0	0	0	0	0
unc-39_OP186_20201118_0003_S1	0	0	0	0	0	0	0	0	0	0	0	0	0	0	0	0	0	0	0	0	0	0	0	0	0	0	0	0	0	0	0	0	0	0	0	0	0	0	0	0	0	0	0	0	0	0	0	0	0
unc-39_SD1636_20131218_0002_S1	0	4.14631	0	0	0	0	0	0	0	0	0	0	0	0	0	0	0	0	0	1.08425	3.15233	0	0	0	0	0	0	0	0	0	0	0	0	0	0	0	0	0	0	4.29568	6.30506	0	4.11432	0	0	0	0	0	0
unc-3_XIL01025_20150408_0001_S1	0	0	0	0	0	0	0	0	0	0	0	0	0	0	0	0	0	0	0	0	0	0	0	0	0	0	0	0	0	0	0	0	0	0	0	0	0	0	0	0	0	0	0	0	0	0	0	0	0
unc-3_XIL01026_20150330_0002_S1	0	0	0	0	0	0	0	0	0	0	0	0	0	0	0		0	0	0	0	0	0	0	0	0	0	0	0	0	0	0	0	0	0	0	0	0	0	0	0	0	0	0	0	0	0	0	0	0
unc-42_XIL032_20131207_0002_S1	0	0	0	0	0	0	0	0	0	0	0.373008	0	0.136637	0	4.77772	0	0	0	0	0	0	0	0	0	0	3.42988	0	3.02787	0	5.08372	0	5.21082	0	5.26756	0	0	0	0	0	0	0	0	0	0	0	3.7987	0	0	0
unc-42_XIL032_20131228_0002_S1	0	0	0	0	0	0	0.216723	0	0	0	3.39607	0	4.52573	0	5.86837	0	0	0	0	0	0	0	0	0	0	4.59389	0.602006	4.44081	0	5.98905	0	6.2418	0	6.12493	0	0	0	0	0.41488	0	0	0	0	1.72124	0	4.77996	0	0	0
unc-62_OP600_20230526_0007_S1	0	0	2.39461	2.40613	2.63383	2.83966	2.18939	2.676	1.5362	2.06966	2.19853	2.73176	0.606428	1.28147	0.421544	0.685291	0.191212	0	0	0	0	1.66203	2.44605	2.55626	2.37901	0.35744	1.61093	0.353611	0.965861	0.949773	1.09003	0	0	0	0	1.68968	2.01462	1.06882	0	0	0	2.59632	1.40938	2.70902	2.21046	2.61571	1.69091	1.89055	1.59093
unc-86_OP476_20230512_0002_S1	0	0	0	0	0	0	0	0	0	0	0	0	0	0	0	0	0	0	0	0	0	0	0	0	0	0	0	0	0	0	0	0	0	0	0	0	0	0	0	0	0	0	0	0	0	0	0	0	0
unc-86_XIL2161_20190619_0006_S1	0	0	0	0	0	0	0	0	0	0	0	0	0	0	0	0	0	0	0	0	0	0	0	0	0	0	0	0	0	0	0	0	0	0	0	0	0	0	0	0	0	0	0	0	0	0	0	0	0
unc-86_XIL2161_20190619_0007_S1	0	0	0	0	0	0	0	0	0	0	0	0	0	0	0	0	0	0	0	0	0	0	0	0	0	0	0	0	0	0	0	0	0	0	0	0	0	0	0	0	0	0	0	0	0	0	0	0	0
vab-15_XIL9132_20191006_0001_S1	0	0	0	0	0	0	0	0	0	0	0	0	0	0	0	0	0	0	3.9557	0	0	0	0	0	0	0	0	0	0	0	0	0	0	0	0	0	0	0	3.59102	0	0	0	0	4.27215	0	4.7215	0	4.92267	0
vab-15_XIL9132_20191108_0001_S1	0	0	0	0	0	0	0	0	0	0	0	0	0	0	0	0	0	0	4.23649	0	0	0	0	0	0	0	0	0	0	0	0	0	0	0	0	0	0	0	3.87427	0	0	0	0	3.37008	0	4.301	2.08863	4.28529	0.512942
vab-15_XIL9132_20191108_0002_S1	0	0	0	0	0	0	0	0	0	0	0	0	0	0	0	0	0	0	5.14203	0	0	0	0	0	0	0	0	0	0	0	0	0	0	0	0	0	0	0	4.64289	1.08122	0	0	0	3.91369	1.99048	4.76451	2.794	5.10794	3.20052
vab-15_XIL99_20160422_0002_S1	0	0	0	0	0	0	0	0	0	0	0	0	0	0	0	0	0	0	0	0	0	0	0	0	0	0	0	0	0	0	0	0	0	0	0	0	0	0	0	0	0	0	0	0.58645	0.553823	0.549383	0.591438	0.589684	0.52209
vab-3_XIL0610_20140721_0002_S1	0	0	0	0	0	0	0	0	0	0	0	0	0	0	0	0	0	0	0	0	0	0	0	0	0	0	0	0	0	0	0	0	0	0	0	0	0	0	0	0	0	0	0	0	0	0	0	0	0
vab-3_XIL0611_20140707_0001_S1	0	0	0	0	0	0	0	0	0	0	0	0	0	0	0	0	0	0	0	0	0	0	0	0	0	0	0	0	0	0	0	0	0	0	0	0	0	0	0	0	0	0	0	0	0	0	0	0	0
W03F9.2_RW10838_20130903_0004_S1	1.59871	0.613595	0.857622	0.094034	0.931656	0.809361	1.13828	0.108415	0.645044	0.197877	0.973348	0.40208	1.75783	0.495594	1.16542	0.84282	0.709751	1.80874	0.693413	0.34077	0.590105	0.801653	0.741399	0.823564	0.640081	1.71085	0.163419	1.32525	0.584323	0.753506	0.2724	0.779186	1.26974	0.998827	0.675376	0.255039	1.12344	0.833556	1.75648	1.30061	1.32412	0.83811	0.959732	0.616678	1.29409	0.427748	0.174051	0.196151	0.0715496
W03F9.2_RW10838_20131120_0001_S1	4.25508	3.81447	4.18513	4.26017	3.54509	4.13868	4.31409	3.96073	4.0074	4.41336	4.39334	2.76964	3.64997	3.31197	2.69172	4.58814	2.85218	3.34984	3.69645	3.25346	3.72225	4.07736	3.08925	4.00348	3.73704	4.15298	3.24728	4.04822	3.41953	3.87121	3.47031	4.00318	3.93103	3.42607	3.94523	3.22829	3.689	3.91701	3.15317	4.07109	3.21884	4.31291	3.91349	4.23069	4.18809	3.40857	3.65426	3.92325	4.13436
W03F9.2_SD1684_20131205_0002_S1	3.7639	4.68644	3.34095	4.07072	2.94419	2.01694	3.88996	3.17969	3.9214	3.38364	4.00513	3.20115	3.98002	2.92346	3.93382	2.84092	4.09766	4.16239	3.7129	3.88593	3.93	3.56326	3.70661	3.8342	2.81361	4.41395	3.46664	4.00332	3.69284	3.96075	3.27755	4.28828	3.49529	3.73548	4.27904	3.78162	4.21257	3.99177	3.80356	3.80113	4.39404	3.70239	4.43289	3.56319	3.444	3.34128	2.4791	3.38533	3.20385
W04D2.4_XIL0818_20150411_0002_S1	0	0	0	0.199829	0	0	0.593605	0	1.53327	0	0.741666	0	0	0	1.01527	0	0	0	0	0	0.707414	0	0	0	0	1.46851	0	2.15533	0	2.16683	0	1.5003	0	2.36372	0	0	0	0	0	0.202368	0	0.465617	1.40305	0.0295958	0	0	0	0	0
wrm-1_RW10678_20140901_0002_S1	0.575681	0.575122	0.575088	0.58378	0.515996	0.579349	2.38702	0.596483	0.596114	0.587126	0.540938	0.549344	0.594016	0	1.751	0	0.5465	0	0.574806	0.56446	0.558636	0.597184	0.580118	0.555173	0.510226	0.545402	0.584363	0.514361	0.595123	0.553989	0.54731	0.574473	0	0.505093	0	0.549516	0	0	0.502999	0.545137	0.583783	0.592658	0.529958	0.591064	0.520142	0.501927	0.531082	0.544437	0.520673
wrm-1_RW10680_20140309_0002_S1	4.44538	5.99131	4.72798	5.64373	5.3892	4.96041	6.72586	5.44528	6.31877	4.90645	4.98639	4.59462	5.33769	5.54039	5.08183	3.91481	3.19164	4.27504	4.92691	4.69951	5.79445	5.00847	6.05365	5.20862	5.60818	6.08973	5.67451	5.79398	4.76721	4.82042	4.72678	4.62893	4.35779	5.32428	4.24308	5.94381	3.90401	3.67959	5.09737	5.11303	5.80506	5.1511	5.60548	5.14142	5.85603	5.60576	5.43592	5.55338	5.05563
xbp-1_XIL0914_20150126_0002_S1	0	0.506375	0	0	0	0	0	0	0	0	0	0	0	0	0	0	4.8637	3.9834	0	0	1.03173	4.70488	0.602897	0	4.98925	0	0	0	0	0	0	0	0	0	0	0	0	3.41699	5.69715	0	0	0	0	0	0	3.92511	0	4.13632	0
xbp-1_XIL0915_20150126_0001_S1	0	0	0	0	0.585644	0	0	0	2.16475	0	5.57798	0	0	6.1267	0	5.54027	3.00617	0	0	0	0	0	4.66518	0	0	0	0	0	0	5.13255	0	5.63601	0	0	0	0	5.91001	0	0	0	0	0	0	0	0	0	0	4.45867	0
xbp-1_XIL0915_20150529_0001_S1	0	0	2.06716	5.2557	5.44358	0	0	0	4.56057	6.10653	3.83182	5.01559	5.05529	1.70761	0	0	3.57137	3.30776	0	0	0	4.02196	5.742	4.39379	0	0	4.20279	0	5.06165	4.18464	4.27084	5.1206	5.59435	4.93169	2.12816	3.89701	0	5.29488	0	0	0	4.20863	4.28946	4.78664	2.75908	0	0.210455	0.2928	0
xnd-1_XIL0569_20140701_0001_S1	0	0	0	0	0	0	0	0	0	0	0	0	0	0	0	0	0	0	0	0	0	0	0	0	0	0	0	0	0	0	0	0	0	0	0	0	0	0	0	0	0	0	0	0	0	0	0	0	0
Y106G6H.4_RW10531_20140610_0001_S1	3.17195	1.65825	0	2.4588	0.423663	2.70124	2.03589	3.15875	0	0	0	1.36956	0	0	1.42307	2.15381	1.35767	0.442919	0.521508	1.12121	1.59803	0	2.9401	0	0	0	3.53767	1.49651	0.420741	0	0	0	0	0	0	0	1.39603	0	0	0	3.34658	0.968743	0.399778	0	1.19804	1.28303	0	0	1.0779
Y106G6H.4_RW10532_20140610_0001_S1	0	0	0	0	0	0	0	0	0	0	0	0	0	0	0	0	0	0	0	0	2.8336	0	4.10108	0	0	0	0	0	0	0	0	0	0	0	0	0	0	0	0	0	0	0	1.39512	0	0.565357	0	0	0	0
Y17G7B.22_XIL0810_20141224_0001_S1	0	0	0	0	3.69266	2.81625	4.55146	3.50014	4.79205	1.37052	0	4.38176	4.02821	0	2.54583	5.16585	6.45549	7.07723	8.18609	0	0	0	3.15307	2.6964	3.65626	3.71565	5.70962	4.37349	5.95449	0	3.02311	3.86197	4.60174	4.26017	4.21668	2.77191	5.64522	7.11123	8.31895	0	0	0	0	6.33197	4.70457	5.03889	0	0	0
Y22D7AL.16_XIL0929_20150130_0001_S1	0	0	0	0	0	0	0	0	0	0	0	0	0	0	0	0	0	0	0	0	0	0	0	0	0	0	0	0	0	0	0	0	0	0	0	0	0	0	0	0	0	0	0	0	0	0	0	0	0
Y22D7AL.16_XIL0929_20150430_0001_S1	0	0	0	0	0	0.0296074	0	0	0	0	0.102381	0	0	0	0	0	0	0	0	0	0	0	0	0	0	0	0	0	0	0	0	0	0	0	0	0	0	0	0	0	0	0	0	0	0	0	0	0	0
Y22D7AL.16_XIL0930_20150124_0001_S1	0	0	0	0	0	0	0	0	0	0	0	0	0	0	0	0	0	0	0	0	0	0	0	0	0	0	0	0	0	0	0	0	0	0	0	0	0	0	0	0	0	0	0	0	0	0	0	0	0
Y22D7AL.16_XIL0930_20150522_0001_S1	0	0	0	0	0	0	0	0	0	0	0	0	0	0	0	0	0	0	0	0	0	0	0	0	0	0	0	0	0	0	0	0	0	0	0	0	0	0	0	0	0	0	0	0	0	0	0	0	0
Y41C4A.17_RW10410_20140719_0001_S1	4.82385	3.40505	4.51166	2.19667	3.02165	0	3.96324	0	1.65738	0	3.6419	0	0	2.11984	1.02673	2.90282	0.487638	2.37807	0.537702	3.74102	4.17896	5.16203	1.39498	3.68393	0.504491	2.22643	0	0	0	4.17633	0	1.89161	0	2.77226	0	4.95203	0	0.81862	0	3.61914	4.87829	3.96683	4.41891	4.30811	2.64955	3.05889	0	3.24048	0
Y47G6A.7_XIL01008_20150331_0002_S1	0	0	0	0	0	0	0	4.37997	0	0	0	0	0	0	0	0	0	0	1.92786	0	3.14259	0	0	0	0	2.60956	3.38873	0	0	0	0	0	0	0	0	0	0	0	0	0	0	0	0	0	0	0	0	0	0
Y47G6A.7_XIL01009_20150428_0001_S1	4.24783	3.50275	2.81757	3.3161	3.43548	3.95245	4.23076	5.23152	3.48664	3.21347	3.62341	2.68145	2.65736	3.3756	2.77584	1.9177	1.9336	1.46168	2.84609	2.84243	2.56741	1.84304	2.37174	3.0274	2.68448	2.94078	3.39654	3.43263	2.88685	2.59485	2.55214	2.45182	2.45083	2.60457	1.44522	2.62134	1.7152	2.08284	2.53952	3.10567	3.28603	2.81181	3.31069	3.9499	3.1993	2.9591	3.12814	3.01717	3.62541
Y47G6A.7_XIL0791_20150307_0001_S1	2.82772	3.36964	1.63866	2.56044	2.89705	2.84005	3.71669	4.1446	4.03619	3.42182	1.27091	2.39232	3.82231	2.25394	3.0603	2.109	2.4594	2.43215	2.15379	2.63726	2.77864	0	3.20636	3.29741	2.73224	4.86984	4.48116	4.38246	4.66871	1.92988	3.72491	0	2.82797	2.75717	0.86043	1.84023	0	2.08365	2.83622	3.76187	3.39756	2.95828	2.60993	3.41612	2.3995	2.41164	4.09561	1.00317	3.50466
Y48C3A.20_XIL0674_20140922_0002_S1	0	0.583286	0	0	0	0	0.509123	0.560609	0.54275	0	0	0	0	0	0	0.512739	0	0.517265	0	0	0.514956	0.540629	0	0	0	0.516401	0.557338	0	0.527596	0	0	0	0	0	0	0	0.519299	0	0	0.549239	0	0	0.505292	0	0	0.52839	0	0	0
Y48C3A.20_XIL0675_20141104_0001_S1	0	0.976535	0.816188	0	0	2.01488	2.86172	5.04738	0	0	0	0	0	0.573922	0.474169	0	0	2.32549	1.80015	2.41844	0.780273	3.75882	0	3.34463	1.57929	1.29034	2.89267	0	0	0	0	0	1.88934	0	0	5.35406	0	3.5666	4.06334	0	0	1.88784	0	0	0	2.81915	2.90498	3.24675	3.72649
Y52B11A.9_SD1782_20140620_0002_S1	0.519391	0.502767	0	0	0.529802	0	0.63128	0.535463	0.591791	0	0.581102	0.575029	0.510658	0.518402	0.50605	0.535644	0	0.547446	1.6852	0.531269	0.587505	0	0.528688	0.554547	0	0.527913	3.41767	0.510953	0.560002	0.530192	0.573638	0.590972	0.521012	0.567367	0.530708	0.508164	0	0.584486	0.571762	0.558708	0.569918	0.539984	0.530866	0.564389	0	0.594595	0.543507	0.534527	0
Y53G8AR.9_XIL0443_20140424_0001_S1	4.32293	4.22592	3.92394	4.01638	3.93201	2.52855	3.95282	2.00077	4.00553	3.28723	3.49123	1.09794	3.06334	3.3115	3.71175	2.4922	2.02763	0.930117	2.63869	3.88699	3.77503	3.39561	3.19234	3.58456	2.32028	3.40704	1.89899	3.64248	0	3.61157	0	3.6542	1.76116	3.09931	0	3.78426	0	0	2.16204	3.72518	4.82113	3.53692	3.86447	4.41697	4.42307	3.70869	2.07171	3.45205	0
Y53G8AR.9_XIL237_20161122_2_S1	4.22196	4.08349	3.6918	3.97906	3.34371	3.49725	3.80476	3.80899	3.76501	3.405	3.48028	3.08365	3.39132	2.99844	3.64161	2.9995	3.07375	3.15964	3.37098	4.12155	4.39141	3.71454	4.18924	3.64154	3.77483	3.79413	4.3993	3.75639	3.46662	3.2085	3.33058	3.55612	3.443	3.45412	3.21158	3.41241	3.18445	3.53978	3.5061	3.76928	4.2513	3.7975	4.02237	3.99395	4.01761	5.47463	3.47181	3.71629	3.7069
Y53G8AR.9_XIL933_20161122_S1	5.03163	4.77672	4.44329	4.35363	4.33649	4.05499	4.08291	4.45466	4.11989	4.29156	3.33744	3.95143	3.00592	3.78344	3.59962	3.8092	4.27122	4.03685	3.36695	4.66611	3.54858	4.55678	3.73609	4.54613	4.00516	4.16629	4.4733	3.16253	3.71495	3.49306	3.41815	3.08281	3.34408	3.92821	3.67488	3.57719	3.27978	3.35527	2.97929	4.95126	4.98627	4.45187	4.73233	4.33678	4.43745	3.9119	4.12291	3.96373	3.91763
Y53H1A.2_XIL0693_20141024_0001_S1	0	0	0	0	0	0	0	0	0	0	0	0	0	0	0	0	0	0	0	0	0	0	0	0	0	0	0	0	0	0	0	0	0	0	0	0	0	0	0	0	0	0	0	0	0	0	0	0	0
Y55F3AM.14_XIL0129_20131223_0001_S1	0	5.43534	0	5.08296	0	0	0	0	0	0	0	0	0	0	0	0	0	0	0	4.43105	5.58123	0	3.1632	0	0	0	3.14295	0	1.34195	0	3.78584	0	0	0	0	2.41061	0	0	0	0	5.73211	0	0	0	3.88398	0	3.74526	0	0
Y55F3AM.14_XIL0129_20200109_0002_S1	7.03628	5.44049	0	0	0	0	0	0	0	0	0	0	0	0	0	0	0	0	0	7.8664	6.84405	0	4.35805	0	0	0	4.8338	4.40266	0	0	4.71534	6.92401	0	0	0	0	0	0	0	5.95463	6.98167	0	0	0	0	0	4.81972	0	0
Y55F3AM.14_XIL0129_20200109_0003_S1	5.41195	7.31705	0	0	0	0	0	6.01445	0	0	0	0	0	0	0	0	0	0	0	7.29048	7.89622	0	0	0	0	0	0	0	0	0	0	0	0	0	0	0	0	0	0	6.88178	8.2968	0	0	5.6796	0	0	0	0	6.49735
Y55F3AM.6_XIL0917_20150123_0002_S1	0	0	0	0	0	0	0	0	0	0	0	0	0	0	0	0	0	0	0	0	0	0	0	0	0	0	0	0	0	0	0	0	0	0	0	0	0	0	0	0	0	0	0	0	0	0	0	0	0
Y56A3A.18_XIL0456_20140422_0002_S1	2.92225	3.88998	3.52002	3.47312	2.79575	2.42352	3.24488	2.86784	2.70652	1.845	2.32955	1.75119	2.90167	2.05931	2.45145	1.60341	1.75422	2.53262	2.13464	3.4155	3.97255	3.05731	3.66158	2.66404	2.3806	3.5317	3.38129	2.54384	2.81949	3.3762	3.91286	2.1777	2.36256	2.50909	1.87822	1.97367	2.43356	2.07432	1.95957	3.30696	3.81917	3.2174	3.0978	3.35852	3.33238	2.86499	2.62332	2.71854	2.95731
Y56A3A.18_XIL236_20160919_001_S1	2.88065	3.98223	3.51498	3.68348	3.53841	3.4077	3.81552	3.7745	3.72729	3.67742	3.67533	3.68572	2.92207	3.39606	1.83941	3.31283	3.31834	2.99949	2.63646	2.43225	2.64206	2.55923	2.88813	2.23351	2.84988	3.56381	3.01768	2.7836	3.72483	3.47312	3.17668	3.25187	3.55515	3.00556	2.98572	3.45537	3.115	2.70583	2.87405	3.38548	3.63214	3.27864	3.51694	3.81317	3.64527	5.41927	3.3583	2.67419	3.48139
Y56A3A.18_XIL9115_20190924_0001_S1	2.38784	3.13207	2.81	3.67749	3.20624	3.27661	2.95071	3.54445	3.92194	2.88936	3.74054	4.12641	3.40505	3.79183	3.97153	2.87872	2.51261	0	0	3.62458	4.10956	3.19035	4.40903	3.62165	4.11421	3.89576	3.60222	3.88911	3.94174	3.81604	3.8506	3.85661	4.1553	3.60421	3.67449	3.22811	2.86612	1.83215	0.398537	3.11786	2.6912	1.21084	2.44661	0	1.34086	2.83752	2.39376	3.40946	2.70665
Y5F2A.4_XIL0793_20141207_0002_S1	0	0	0	0	0	0	0	0	0	0	0	0	0	0	0	0	0	0	0	0	0	0	0	0	0	0	0	0	0	0	0	0	0	0	0	0	0	0	0	0	0	0	0	0	0	0	0	0	0
Y5F2A.4_XIL0794_20141207_0001_S1	0	0	0	0	5.89106	0	0	0	0	0	0	0	0	0	0	0	0	0	0	0	0	0	0	0	0	0	0	0	0	0	0	0	0	0	0	0	0	0	0	0	0	0	0	0	0	0	0	0	0
Y67H2A.10_XIL0996_20150328_0002_S1	0	0	0	0	0	0	0	0	0	0	0	0	0	0	0	0	0	0	0	0	0	0	0	0	0	0	0	0	0	0	0	0	0	0	0	0	0	0	0	0	0	0	0	0	0	0	0	0	0
Y73E7A.2_XIL0703_20141029_0002_S1	0	0	0	0	0	0	0	0	0	0	0	0	0	0	0	0	0	0	0	0	0	0	0	0	0	0	0	0	0	0	0	0	0	0	0	0	0	0	0	0	0	0	0	0	0	0	0	0	0
Y7A9D.1_XIL01000_20150327_0001_S1	0	0	3.21487	0	2.99999	0	0	2.24626	0	0	2.05964	0	0	0	0	0	3.65979	3.76572	4.31277	4.18195	0	0	0	0	0	0	0	0	0	0	0	0.141896	0	0	0	0	1.19629	3.07702	2.3128	0	0	0	0	2.32032	0	0	0	0	4.82839
Y7A9D.1_XIL01001_20150328_0002_S1	0	0	0	0	1.5204	0	0	0	0	0	0	0	0	0	0	0	0	0	0	0	0	0	0	0	0	0	0	0	0	2.82405	0	3.98806	0	0	0	0	0	0	0	1.84436	0	0	0	0	0	0	0	2.44479	0
zag-1_OP83_20230601_0016_S1	0	0	0	0	0	0	0	0	0	0	0	0	0	0	0	0	0	0	0	0	0	0	0	0	0	0	0	0	0	0	0	0	0	0	0	0	0	0	0	0	0	0	0	0	0	0	0	0	0
ZC328.2_XIL0306_20140821_0002_S1	0	0	0	0	0	0	0	0	0	0	0	0	0	0	0	0	0	0	0	0	0	0	0	0	0	0	0	0	0	0	0	0	0	0	0	0	0	0	0	0	0	0	0	0	0	0	0	0	0
zfh-2_RW12167_20230527_0013_S1	0	0	0	0	0	0	0	0	0	0	0	0	0	0	0	0	0	0	0	0	0	0	0	0	0	0	0	0	0	0	0	0	0	0	0	0	0	0	0	0	0	0	0	0	0	0	0	0	0
zfp-1_XIL01055_20150513_0001_S1	2.83771	3.59003	2.37476	2.96178	2.58076	0	2.94859	2.28793	2.84715	1.65734	2.97968	0.0055276	3.0999	0	3.03786	1.59628	1.77859	2.16158	3.07242		3.97045		2.63012	1.11397	2.36949	3.68904	2.27925	2.95984	2.6106	4.18356	2.48942	3.48493	3.84483	2.89347	3.00518	3.61721	3.39221	3.77379	3.36857	3.13881	3.17816	3.05821	2.47132	2.85387	2.78756	0	2.74534	2.77805	0.977279
zfp-1_XIL01056_20150404_0001_S1	0	0	0	0	0	0	0	0	3.09767	0	0	0	4.35612	0	3.95268	0	0	0	0	3.56394	3.83679	3.93266	3.69842	2.86984	0	0	0	3.91221	0	4.7368	0	5.56762	0	4.67037	0	0	0	0	0	0	0	0	0	2.93969	0	0	0	0	0
zfp-1_XIL01092_20150427_0002_S1	3.31059	3.95736	2.10269	3.09309	2.62475	2.64977	3.70939	1.86922	3.88472	1.87114	4.41533	1.07942	4.62543	2.88824	4.50082	3.158	1.96871	3.03108	1.845	2.98583	2.89992	1.96442	1.9967	2.0246	0	2.929	2.43127	2.97398	2.53634	3.37447	3.54464	4.04217	1.4125	3.84876	2.9014	2.51144	3.4659	1.80534	2.97458	3.25808	3.44923	3.0094	2.78943	3.26419	3.56446	2.72868	2.73001	1.92356	1.84141
zfp-1_XIL240_20160922_001_S1	2.58865	3.24407	2.32958	3.43654	2.90216	0.604026	2.97642	2.89519	2.66191	2.23915	1.07098	1.60806	0	1.48941	2.30342	1.69536	1.51126	0	0.783939	4.00058	3.88083	3.83134	3.35869	3.71775	1.30128	3.69777	3.26358	3.59943	2.04766	2.73306	1.19656	0	2.32349	1.73191	0	2.24684	0	0	2.92191	3.71017	3.6459	3.40098	2.81676	3.05169	3.00359	3.0459	2.70936	2.48184	1.5762
zfp-2_RW11773_20140818_0002_S1	4.64599	3.63341	4.70413	1.13799	4.45863	2.40853	1.32795	4.12988	0.831816	2.72168	2.98266	3.19125	3.67342	4.29288	2.44694	3.41454	3.35198	2.72558	0.921506	5.60281	3.40131	0	0	0	2.76711	0.960291	2.13611	1.35216	3.76696	5.08481	2.88827	4.58232	4.04672	2.79928	2.09936	3.50705	1.50496	1.58517	1.74932	2.67684	0	3.5571	3.40063	0	1.38162	3.67438	3.01803	4.02079	3.15184
zfp-3a_XIL0997_20150331_0001_S1	4.71761	4.51583	4.05953	4.14476	4.33672	4.07445	4.55254	4.83998	5.1395	4.43893	5.08321	4.58278	4.67456	4.59083	4.2455	4.36714	4.19461	4.35238	4.78317	4.90455	4.46019	3.75799	4.32845	4.12661	4.32672	4.78275	4.66851	5.06947	4.56234	4.54356	5.05297	4.78232	4.78107	4.90635	4.66793	4.83472	4.14681	4.14846	4.6517	4.50419	4.34646	4.21205	4.27553	4.54985	4.31694	4.50422	4.65544	4.70448	4.00292
zip-11_XIL0517_20140530_0002_S1	3.47718	4.12069	2.94665	2.67327	4.11192	3.01227	2.66712	5.33487	2.28757	3.13876	3.45052	3.28746	2.76867	3.9327	3.34084	2.61625	3.96237	3.75794	2.81112	3.17236	4.09409	4.21149	4.67887	3.37727	1.07407	4.85465	5.17716	3.67288	3.20195	4.27061	4.23674	5.478	4.76075	2.94895	3.14686	3.46393	2.05737	2.32371	2.69504	1.85936	3.74988	2.14466	3.28315	1.49482	2.85336	1.57238	0.903229	0	5.00419
zip-12_XIL0946_20150215_0002_S1	0	0	0	0	0	0	0	0	0	0	0	0	0	0	0	0	0	0	0	0	0	0	0	0	0	0	0	0	0	0	0	0	0	0	0	0	0	0	0	0	0	0	0	0	0	0	0	0	0
zip-12_XIL0947_20150213_0001_S1	0	0	0	0	0	0	0	0	0	0	0	0	0	0	0	0	0	0	0	0	0	0	0	0	0	0	0	0	0	0	0	0	0	0	0	0	0	0	0	0	0	0	0	0	0	0	0	0	0
zip-2_XIL0607_20140715_0002_S1	0	0	0	0	0	0	0	0	0	0	0	0	0	0	0	0	0	0	0	0	0	0	0	0	0	0	0	0	0	0	0	0	0	0	0	0	0	0	0	0	0	0	0	0	0	0	0	0	0
zip-3_RW11815_20131008_0001_S1	4.12302	4.12115	3.83618	4.52467	4.33109	4.16561	3.99124	4.17074	4.39148	4.16411	4.72978	4.30922	4.51175	4.471	4.38217	4.32458	4.25293	4.95302	4.6222	3.22799	3.11182	3.00047	3.28882	3.40754	3.31262	3.38689	3.27028	3.36701	3.52032	4.25478	3.73855	4.40457	3.99198	4.11626	4.29637	4.30764	4.30415	3.99629	4.09336	3.99797	4.08599	4.17477	4.31842	4.60626	4.26391	4.06905	4.21269	3.88345	4.05129
zip-3_RW11815_20131119_0002_S1	5.11538	5.17665	4.71533	4.9865	5.06668	4.52293	4.62485	4.426	4.62932	4.29103	4.53284	4.18726	4.60159	4.20282	4.30745	4.5552	4.04609	4.51593	3.81482	4.89247	5.09486	4.72235	5.03032	4.97615	4.38878	4.17159	3.98502	4.45338	3.64507	4.4369	3.71168	4.42743	3.65262	3.91134	4.01507	3.85953	4.21058	4.21626	3.31738	5.06407	5.07695	4.78803	4.94659	5.18448	4.91539	4.63955	4.47858	4.36722	4.6007
zip-4_XIL0321_20140227_0001_S1	3.32531	4.28196	0	4.97338	2.26946	0	4.7812	2.14338	3.94409	2.12513	3.69495	4.89378	3.01856	2.27945	1.86012	1.97089	0.0639163	0	2.24006	3.04094	4.40009	0	3.63661	2.77753	0.827987	4.57863	2.90176	3.29919	2.80448	3.54877	2.30234	2.89781	2.68932	1.83681	0	1.22137	1.39463	0.802979	2.0257	4.36801	4.02249	3.75059	4.43664	4.0679	4.2522	3.32029	1.21413	1.71425	0
zip-5a_XIL0366_20140302_0002_S1	0	0	0	0	0	0	0	0.182886	0	3.61777	1.80008	2.95938	0	1.93547	0	0	0	0	4.86155	0	0	0	0	0	0	0	0	0	0	2.26002	0	3.27597	0	0	0	0	0	0	3.9725	0	0	0	0	0	0	0	0	0	1.43683
zip-6a_XIL0819_20141230_0001_S1	0	0	0	0	0	0	0.0787929	0	0	0	0	0.273041	0	0	0	0	1.54685	0	0	0	0	0	0	4.64867	0	0	1.34495	0	0	0	3.08956	0	0	0	0	2.18573	0	0	0	0	0	4.90401	0	4.3567	2.27053	0	0	0	0
zip-7_XIL0808_20150116_0002_S1	0	5.72095	0	5.59745	0	0	0	0	0	0	0	0	0	0	0	0	0	0	0	0	5.52141	0	5.5766	0	0	0	0	0	0	4.13518	0	0	0	0	0	3.50932	0	0	0	7.18267	0	5.53302	7.20429	5.19218	5.68412	0	0	0	0
ZK1067.2a_XIL0144_20140220_0001_S1	6.52518	5.28458	6.16635	6.3394	6.62904	5.13372	5.13873	5.59476	5.78736	5.98323	5.83792	5.72949	5.142	4.77518	6.30185	4.96379	4.60833	4.31838	4.33358	5.87287	5.80683	6.25337	0.812995	5.70181	4.6273	6.35523	4.90891	6.05799	2.26543	5.93062	4.06748	5.98944	3.17141	6.11578	4.57287	6.11227	3.64855	3.02689	4.47635	6.02571	5.41177	6.35804	5.87977	6.1019	6.54775	6.2846	4.79858	6.64439	4.42365
ZK185.1_RW10650_20130929_0001_S1	3.78667	4.27611	0	2.36442	0	0	0	0	0	0	0	0	0	0	0.413394	0	0	0	0	4.66756	4.293	0.878241	0	0	0	0	0	0	0	0	0	0	0	1.18414	0	0	0	0	0	3.22514	4.34303	2.48266	0	0.911316	0	0	0	0	0
ZK337.2_XIL0831_20141227_0001_S1	0	0	0	0	0	0	0	0	0	0	0	0	0	0	0	0	0	0	0	0	0	0	0	0	0	0	0	0	0	0	0	0	0	0	0	0	0	0	0	0	0	0	0	0	0	0	0	0	0
ZK652.6_RW11827_20131108_0002_S1	0	0	0.836584	0	1.17289	1.27398	0	0	0	2.17531	0	0.27777	0	1.3012	0	1.07678	1.79742	1.0188	1.63929	0	0	0	0	0	0	0	0.0179944	0	0	0	0	0	0	0	0	0	0	0	0	0	0	0	0	0.0783754	0	1.37427	1.06515	1.78406	0.374079
ztf-11_XIL01036_20150413_0001_S1	0	0	0	0	0	0	0	0	0	0	0	0	0	0	0	0	0	0	0	0	0	0	0	0	0	0	3.09486	0	0	0	0	0	0	0	0	0	0	0	0	0	0	0	0	0	0	0	0	0	0
ztf-13_RW11800_20140326_0001_S1	4.55195	3.9431	3.91127	4.16677	3.61843	3.95316	2.77722	4.45342	2.48369	4.19107	2.55292	3.13167	1.73406	4.99393	3.00145	4.57545	4.03935	4.49581	3.70832	5.10676	4.96518	3.74625	4.55316	4.01407	3.76959	3.6317	4.22386	4.04262	3.69859	4.19417	3.6505	3.30909	4.39255	2.99338	4.62722	0	4.65243	4.39996	3.71852	4.1872	3.59324	4.34048	3.83108	4.27702	3.14093	2.96029	3.92043	3.7039	4.12788
ztf-14_XIL9122_20191118_0001_S1	0	0	0	0	0	0	0	0	0	0	0	0	0	0	0	0	0	0	0	0	0	0	0	0	0	0	0	0	0	0	0	0	0	0	0	0	0	0	0	0	0	0	0	0	0	0	0	0	0
ztf-14_XIL9122_20191122_0002_S1	0	0	0	0	0	0	0	0	0	0	0	0	0	0	0	0	0	0	0	0	0	0	0	0	0	0	0	0	0	0	0	0	0	0	0	0	0	0	0	0	0	0	0	0	0	0	0	0	0
ztf-16_RW11703_20141212_0001_S1	0	0	0	0	0	0	0	0	0	0	0	0	0	0	0	0	0	0	0	0	0	0	0	0	0	0	0	0	0	0	0	0	0	0	0	0	0	0	0	0	0	0	0	0	0	0	0	0	0
ztf-17_XIL0754_20141221_0001_S1	7.02802	7.26154	5.3474	6.15779	5.4681	5.8289	6.27657	5.17329	6.4172	7.04397	6.2319	6.51236	5.91051	7.10366	4.35846	7.05654	6.00142	5.12608	4.65951	6.56388	6.97847	5.24341	5.47288	5.14151	5.56579	0	0	6.04108	6.6376	6.68351	5.82419	5.45754	6.37642	3.32394	4.7643	5.48854	6.03508	3.6153	4.1421	5.91999	7.06644	5.50382	5.8657	5.57019	6.48721	6.04597	4.90821	5.55009	4.51904
ztf-17_XIL0755_20141215_0002_S1	5.68697	5.55491	3.90149	4.48381	3.19248	3.28825	4.75857	4.1103	5.62034	4.6525	5.27468	4.32787	2.61422	4.87945	2.50994	4.55495	5.03142	4.87232	3.09672	5.84018	5.93957	2.72317	4.60735	3.40685	3.16304	4.15685	3.52098	4.71842	5.03746	5.5122	4.88164	5.00036	4.23651	5.51497	3.40225	5.85085	4.78159	4.95494	0	5.52743	5.80682	4.6919	4.46173	4.32178	4.21927	5.45716	4.92049	5.1771	5.65814
ztf-18_RW11208_20131023_0002_S1	0	0	0	0	0	0	0	0	0	0	0	0	0	0	0	0	0	0	0	0	0	0	0	0	0	0	0	0	0	0	0	0	0	0	0	0	0	0	0	0	0	0	0	0	0	0	0	0	0
ztf-1_RW11816_20140328_0002_S1	0	0	0	0	0	0	0	0	0	0	0	0	0	0	0	0	0	0	0	0	0	0	0	0	0	0	0	0	0	0	0	0	0	0	0	0	0	0	0	0	0	0	0	0	0	0	0	0	0
ztf-25_RW11206_20131123_0002_S1	1.09094	0.72676	0.931141	1.00721	0.809931	0.866673	0.784828	0.554693	0.703061	1.06949	0.659097	1.42053	0.804605	0.761715	1.38405	0.889389	0.877088	1.04684	1.26752	1.00922	0.770717	0.649779	1.15594	0.419516	0.491447	0.440153	0.241776	0.573272	1.1996	0.569687	1.38465	1.10061	1.39481	1.34089	1.34572	0.780202	1.31115	1.32598	1.47201	1.11812	0.924006	1.23662	0.83559	0.946165	1.18722	0.616239	0.6656	0.237309	0.791809
ztf-28_RW11802_20140405_0002_S1	4.22352	5.14874	3.73125	4.62003	3.56963	3.37713	4.46028	2.88535	3.54219	0	1.79106	0	0	0	3.79333	3.35846	1.54778	0	0.12338	4.31272	4.91975	4.50184	1.70023	0	1.71937	4.11778	2.60918	4.04033	2.17343	2.98033	0	2.42944	0	4.24401	0.42738	5.39812	0	0	2.23114	3.92408	4.48466	6.16726	3.12498	3.09685	3.26262	4.92872	0	3.81788	2.12708
ztf-2_XIL0624_20140717_0001_S1	0	0	0	0	0	0	0	0	0	0	0	0	0	0	0	0	0	0	0	0	0	0	0	0	0	0	0	0	0	0	0	0	0	0	0	0	0	0	0	0	0	0	0	0	0	0	0	0	0
ztf-30_XIL0434_20141030_0002_S1	0	0	0	0	0	0	0	0	0	0	0	0	0	0	0	0	0	0	0	0	0	0	0	0	0	0	0	0	0	0	0	0	0	0	0	0	0	0	0	0	0	0	0	0	0	0	0	0	0
ztf-30_XIL0435_20140410_0002_S1	0	0	0	0	0	0	0	0	0	0	0	0	0	0	0	0	0	0	0	0	0	0	0	0	0	0	0	0	0	0	0	0	0	0	0	0	0	0	0	0.0204839	0	0	0	0	0	0	0	0	0
ztf-30_XIL0435_20140422_0002_S1	0	0	0	0	0	0	0	0	0	0	0	0	0	0	0	0	0	7.21743	0	0	0	0	0	0	0	0	0	0	0	0	0	0	0	0	0	0	0	0	0	0	0	0	0	0	0	0	0	0	0
ztf-6_XIL0352_20140309_0002_S1	0	0	0	0	0	0	1.46509	0	0	0	0	0	0	0	0	0	0	0	0	0	0	0	0	0	0	0	0	0	0	0	0	0	0	0	0	0	0	0	0	0	0	0	0	0	0	0	0	0	0
ztf-6_XIL257_20201220_0002_S1	0	0	0	0	0	0	0	0	0	0	0	0	0	0	0	0	0	0	0	0	0	0	0	0	0	0	0	0	0	0	0	0	0	0	0	0	0	0	0	0	0	0	0	0	0	0	0	0	0
ztf-7_RW11018_20130526_0002_S1	5.29564	4.81288	0.327505	0.571243	0	0	0	0	0	0	0	0	0	0	0.28635	0	0	0	0	5.94999	4.07731	2.30287	1.29847	0	0	0	0	0	0	0	0	0	0	0	0	0.477137	0	0	0	6.08553	5.39742	0	0	0	0	0.713805	0	0.337172	0
ztf-7_XIL9136_20191107_0001_S1	3.28612	3.59128	4.40632	4.21732	4.48986	4.20273	4.44233	3.97224	4.45529	4.68906	4.33395	4.52934	4.5549	5.82759	4.43177	4.16853	4.50358	4.77097	4.2432	4.11071	5.15022	4.52103	4.66128	4.48443	4.63785	5.16109	4.29882	5.22444	4.8551	4.96747	5.27438	5.17302	5.04839	4.86987	5.13359	4.92439	5.16282	4.73101	5.16352	3.9215	4.12388	4.1912	4.26273	4.08164	3.63178	4.35237	3.8978	4.83226	4.71465
ztf-7_XIL9136_20191107_0003_S1	4.52239	4.96066	4.27572	4.30352	4.20632	4.43879	4.86884	4.55047	4.76802	5.07858	4.62879	4.9602	4.67527	5.79812	4.84442	4.58142	4.49852	4.06526	3.42235	3.53063	3.5406	4.09155	4.14259	4.12329	3.59209	4.29632	4.06626	4.5687	3.99589	4.45162	3.97404	4.57043	4.1924	4.76144	4.39231	3.93219	3.78233	3.55942	2.81957	4.77961	4.46423	4.59606	4.81391	4.50746	4.26152	4.14402	4.38132	5.13589	4.90332
ztf-8_RW10810_20141201_0002_S1	0	0	0	0	0	0	0	0	0	0	0	0	0	0	0	0	0	0	0	0	0	0	0	0	0	0	0	0	0	0	0	0	0	0	0	0	0	0	0	0	0	0	2.44927	0	0	0	0	0	0
ztf-8_SD1670_20140802_0001_S1	0	0	0	0	0	0	0	0	0	0	0	0	0	0	0	0	0	0	0	0	0	0	0	0	0	0	0	0	0	0	0	0	0	0	0	0	0	0	0	0	0	0	0	0	0	0	0	0	0
ztf-9_XIL0597_20140710_0001_S1	5.54607	5.13458	4.41621	4.54803	3.51213	4.03614	4.0554	3.42849	2.8037	3.27128	4.11315	1.34871	4.13222	2.28414	2.56863	2.53933	2.8151	1.81041	2.54231	5.80501	5.66846	4.69415	4.36988	3.23596	3.16141	4.11007	3.1862	3.88221	3.10099	3.0536	3.17312	2.88949	3.28949	1.97895	2.57792	1.53371	2.9021	3.47827	2.7508	4.99405	5.30159	4.74132	4.11322	3.65097	2.7327	3.02836	2.80535	2.74723	3.59555
ztf-9_XIL0597_20140710_0002_S1	3.03759	2.38152	2.7994	0.554007	0.769319	0.509088	0.550411	0.44879	1.12655	0.517825	1.76005	0.579199	0.502074	0.565351	0.590069	0.572276	0.58209	0.501358	0.51328	3.58298	4.54565	2.84462	0.556055	0	0.516081	0.5381	0.511897	0.591915	0.575257	0.523134	0.574903	0.529202	0.568629	0.506342	0.549582	0.558698	0.592837	0.512595	1.22815	3.63372	2.86357	3.08063	0.530238	2.83032	0.895795	2.14816	0.522715	0.524743	0.596303
[truncated: 509 more columns]

## Sheet: genemean
gene	MSAPPAPP.MU_BODVL1	MSAPAPAP.MU_BODVL2	DAAPA.MU_BODVL3	MSAPPPAA.MU_BODVL4	DAAPP.MU_BODVL5	DAAAA.MU_BODVL6	MSAAPPPAA.MU_BODVL7	DAPAA.MU_BODVL8	MSAAPPPAP.MU_BODVL9	CAPAAAA.MU_BODVL10	MSAAPPPPA.MU_BODVL11	CAPAAAP.MU_BODVL12	MSAAPPPPP.MU_BODVL13	CAPAAPA.MU_BODVL14	MSPAPPAA.MU_BODVL15	CAPAAPP.MU_BODVL16	CAPAPPA.MU_BODVL19	CAPAPPP.MU_BODVL22	CAPPPPV.MU_BODVL23	MSPPPAPP.MU_BODVR1	MSPPAPAP.MU_BODVR2	DPAPA.MU_BODVR3	MSPPPPAA.MU_BODVR4	DPAPP.MU_BODVR5	DPAAA.MU_BODVR6	MSPAPPPAA.MU_BODVR7	DPPAA.MU_BODVR8	MSPAPPPAP.MU_BODVR9	CPPAAAA.MU_BODVR10	MSPAPPPPA.MU_BODVR11	CPPAAAP.MU_BODVR12	MSPAPPPPP.MU_BODVR13	CPPAAPA.MU_BODVR14	MSPAPPAP.MU_BODVR15	CPPAAPP.MU_BODVR16	ABPRPPPPPAA.MU_BODVR19	CPPAPPA.MU_BODVR20	CPPAPPP.MU_BODVR21	CPPPPPV.MU_BODVR24	MSAPAPPA.MU_BODDL1	MSAPAAAP.MU_BODDL2	MSAPPPPA.MU_BODDL3	MSAPAPPP.MU_BODDL4	MSAPPPPP.MU_BODDL5	MSAPPPAP.MU_BODDL6	DAPPAA.MU_BODDL7	DAAAP.MU_BODDL8	DAPPAP.MU_BODDL9	DAPAP.MU_BODDL10
ada-2	0	0	0	0	0	0	0	0	0	0	0	0	0	0	0	0	0	0	0	0	0	0	0	0	0	0	0	0	0	0	0	0	0	0	0	0	0	0	0	0	0	0	0	0	0	0	0	0	0
aha-1	0.0210358	0.101363	0.00908311	0.0464571	0.0194342	0.0166613	0.0338975	0.0272131	0.0310049	0.0181302	0.0260491	0.0266032	0.0204109	0.0341696	0.0211853	0.336868	0.104506	0.00264092	0.0377533	0.0141042	0.0223693	0.0206505	0.0148432	0.00329432	0.0110978	0.0365445	0.0272828	0.0157541	0.0328505	0.0278875	0.00593676	0.0169452	0.0112556	0.028882	0.028075	0.108917	0.0670612	0.0147652	0.0191939	0.0252322	0.12506	0.0202656	0.0340702	0.0134988	0.0167021	0.0742147	0.0329909	0.00999699	0.0864686
ahr-1	0	0	0	0	0	0	0	0	0	0	0	0	0	0	0	0	0	0	0	0	0	0	0	0	0	0	0	0	0	0	0	0	0	0	0	0	0	0	0	0	0	0	0	0	0	0	0	0	0
alr-1	0	0	0	0	0	0	0	0	0	0	0	0	0	0	0	0	0	0	1.51485	0	0	0	0	0	0	0	0	0	0	0	0	0	0	0	0	0	0	0	0	0	0	0	0	0	0	0	0	0	0
aptf-1	0	0	0	0	0	0	0	0	0	0	0	0	0	0	0	0	0	0	0	0	0	0	0	0	0	0	0	0	0	0	0	0	0	0	0	0	0	0	0	0	0	0	0	0	0	0	0	0	0
aptf-3	0	0	0	0	0	0	0	0	0	0	0	0	0	0	0	0	0	0	0	0	0	0	0	0	0	0	0	0	0	0	0	0	0	0	0	0	0	0	0	0	0	0	0	0	0	0	0	0	0
atf-2	4.21906	4.52466	4.39985	3.98639	3.78575	4.02932	3.92279	4.08209	4.32934	2.45984	2.12373	1.67838	2.70026	1.80316	1.87219	2.27592	1.80894	3.07086	1.42311	4.50278	4.59502	3.56852	3.29381	3.7903	3.7804	3.2789	3.51467	3.0639	1.8875	1.9948	1.96877	2.08812	1.76102	2.08207	1.68031	4.50174	1.84221	1.79669	2.61353	3.77989	3.93338	3.79772	3.86585	3.69535	2.86387	3.18498	4.36275	3.60456	2.9502
atf-6	3.33018	3.02677	1.50514	3.61561	3.97523	1.29848	1.66911	1.30595	1.43537	0.959658	1.21264	1.2595	1.10176	0.26327	1.75236	0.243245	0.272401	0.259544	0.813311	4.14579	3.9409	3.04689	3.90522	3.46711	1.38704	2.39608	2.35682	1.47481	0.615284	0.740133	0.88514	0.847155	0.521746	0.985985	0.914144	1.55179	0.610714	1.47107	0.729057	4.52002	4.09998	2.58966	1.55793	3.01406	1.92353	3.45539	0.688535	3.68876	2.37262
atf-7	3.16458	5.40483	3.60682	2.93336	3.60392	3.17829	4.34479	3.11055	3.03686	2.64399	2.70668	2.12478	2.50582	4.31003	2.10835	2.07703	3.51797	2.64654	2.60006	5.40498	5.31614	5.21787	3.56724	3.31239	4.71575	3.09989	4.90702	3.00026	3.25218	4.42925	2.62963	4.59002	3.08401	2.58006	2.25757	2.89819	5.12455	2.89147	3.7448	4.38632	5.52264	2.75074	3.32784	3.39364	2.93083	2.95351	4.17821	2.92564	3.36364
atf-8	0	0	0	0	0	0	0	0	0	0	0	0	0	0	0	0	0	0	0	0	0	0	0	0	0	0	0	0	0	0	0	0	0	0	0	0	0	0	0	0	0	0	0	0	0	0	0	0	0
athp-1	4.39657	3.62504	0.988439	1.91565	1.16977	0.955134	0.171315	0	1.64822	1.45518	0	1.76073	1.51205	0	1.69387	2.04531	0	0	0.246218	4.35546	4.09618	1.38166	2.78484	1.48154	1.08804	2.59195	0	1.38211	0	0.899002	2.02971	2.78745	0.254927	1.85003	0.548475	0	1.3263	0	0.635095	4.6792	5.11761	2.86181	1.13312	1.63213	1.74093	0	0	1.49754	0
attf-3	0.551548	2.65077	0.563429	1.16406	0.56518	0.543542	2.45426	2.40803	1.64709	4.55375	0.594259	0.51094	0.585888	0.562905	0.58321	0.553429	0.588703	0.518019	2.52047	0.559304	0.512977	0.594762	0.511644	0.602799	0.506172	0.574958	0.413021	0.517638	0.566834	0.545224	0.526682	0.581104	0.50228	0.528149	0.596509	0.538063	0.574237	0.585733	3.06229	2.71551	1.80185	0.515809	1.69123	2.3063	3.15213	0.519575	0.594012	0.527399	0.549603
attf-6	0	0	0	0	0	0	0	0	0	0	0	0	0	0	0	0	0	0	0	0	0	0	0	0	0	0	0	0	0	0	0	0	0	0	0	0	0	0	0	0	0	0	0	0	0	0	0	0	0
znf-207	0	0	0	0	0	0	0	0	0	0	0	0	0	0	0	0	0	0	0	0	0	0	0	0	0	0	0	0	0	0	0	0	0	0	0	0	0	0	0	0	0	0	0	0	0	0	0	0	0
B0250.4	4.26868	4.65046	2.959	4.17234	3.04314	3.73617	4.33882	3.49529	4.64597	3.77374	4.25209	3.15264	4.20637	3.40763	4.24526	3.2353	3.91907	4.22091	4.58384	3.83789	4.24658	2.518	4.26596	2.58259	2.8831	3.88314	1.44314	4.44049	1.57301	3.79283	1.61224	4.09579	2.71017	4.12191	1.25887	4.06908	2.92039	2.25329	4.05063	4.29407	4.4989	3.73018	4.4082	4.43109	4.15679	4.04112	3.12136	3.72759	2.17067
B0261.1	0	0	0	0	0	0	0	0	0	0	0	0	0	0	0	0	0	0	0	0	0	0	0	0	0	0	0	0	0	0	0	0	0	0	0	0	0	0	0	0	0	0	0	0	0	0	0	0	0
B0310.2	1.94173	1.67224	1.56764	1.68351	1.42145	1.39026	1.44086	1.45425	1.69761	2.15704	1.47081	1.48882	1.36331	1.64795	1.68048	1.6774	1.60779	1.54351	1.77172	1.71845	1.65534	0.926817	1.59148	0.973118	0.619311	1.27734	0.966756	1.15474	1.17687	1.01582	1.05517	0.841806	1.21272	1.79359	1.39795	1.8846	1.07926	1.085	1.14669	1.79662	1.95068	1.71227	1.86948	1.62471	1.82186	1.16189	1.01608	2.2174	1.07966
B0336.7	4.64823	4.92505	4.48872	4.50492	4.82444	3.64862	4.44912	3.93226	4.7159	4.20981	4.48108	4.89262	5.27857	4.80599	5.3718	4.90339	4.98073	5.11906	5.29287	5.18422	5.47809	4.72048	4.69216	4.45635	4.05601	4.67765	4.30813	4.44202	4.46077	4.83074	4.45091	4.84479	4.84075	5.76574	4.99283	5.72778	4.90786	5.10645	5.49036	5.11415	5.22638	4.86458	4.87613	4.88612	4.81068	4.42184	3.59505	4.38653	4.16476
bar-1	0	0	0	0	0	0	0	0	0	0	0	0	0	0	0	0	0	2.10726	0	0	0	0	0	0	0	0	0	0	0	0	0	0	0	0	0	0	1.56099	0	0	0	0	0	0	0	0	0	0	0	0
bed-1	2.37821	3.11102	2.58688	3.05763	1.4039	0.615302	3.59316	4.08865	3.92235	3.14046	3.39228	3.68847	3.65104	4.18144	3.73351	3.45182	2.80443	3.46661	3.09312	2.79145	2.48077	2.66079	3.6508	2.64296	2.02938	3.92574	4.15636	4.13871	2.38681	4.05435	3.03024	4.0802	3.4156	3.75165	3.66034	4.9566	2.32775	3.2294	1.56456	2.52078	3.57441	2.83433	2.59641	3.24577	3.22264	2.67867	2.20646	2.85981	2.31673
blmp-1	0	0	0	0	0	0	0	0	0	0	0	0	0	0	0	0	0	0	0	0	0	0	0	0	0	0	0	0	0	0	0	0	0	0	0	0	0	0	0	0	0	0	0	0	0	0	0	0	0
C01F6.9	2.21542	3.52045	1.41873	1.96265	1.64619	0.719713	2.6286	2.8436	3.02398	2.24503	2.2822	2.34708	2.19744	2.08052	0.674518	1.25473	1.28361	1.41368	1.54812	2.4055	2.39703	1.50196	2.46583	1.86979	1.99928	2.9858	2.63025	3.22156	2.73227	2.03777	2.01282	1.27399	2.4212	0	2.30629	1.31142	2.04947	2.13831	2.0823	2.56662	2.9744	2.31331	2.20437	1.46818	1.66615	1.96221	2.94703	2.19222	3.0149
C04F5.9	0	0	0	0	0	0	0	0	0	0	0	0	0	0	0	0	0	0	0	0	0	0	0	0	0	0	0	0	0	0	0	0	0	0	0	0	0	0	0	0	0	0	0	0	0	0	0	0	0
attf-4	4.16671	4.1992	3.74293	4.33236	4.06499	4.17052	5.04845	4.49857	4.57398	4.72184	4.79801	4.61708	4.52407	4.76477	4.78276	4.86193	5.11851	5.14444	6.15476	4.15293	4.13712	4.12814	4.48137	4.35834	4.09658	4.98394	4.42562	4.97912	4.59042	4.88996	4.53967	4.8145	5.30158	4.41932	4.76715	5.48652	5.30069	5.25023	6.29471	4.48567	4.01425	4.5959	4.48286	4.57965	4.522	5.05476	3.91066	4.51978	4.1495
C06E2.1	0	0	0	0	0	0	0	0	0	0	0	0	0	0	0	0	0	0	0	0	0	0	0	0	0	0	0	0	0	0	0	0	0	0.66683	0	0	0	0	0	0	0	0	0	0	0	0	0	0	0
ceh-58	1.91488	1.29576	0.613346	0.512374	0.808634	0	0.252408	0	0	0	0	0	0	0.426872	0	0	0	0	1.22617	1.86225	1.78093	0.739544	0.68347	0.172078	0	0	0	0	0	0	0	0	1.27818	0	0	0.375488	0	0	1.06411	1.41025	1.63868	0.116153	0	0.696777	0	1.05208	0	0.215847	0
C08G9.2	0	0	0	0	0	0	0	0	0	0	0	0	0	0	0	0	0	0	0	0	0	0	0	0	0	0	0	0	0	0	0	0	0	0	0	0	0	0	0	0	0	0	0	0	0	0	0	0	0
C09F5.3	0	0	0	0	0	0	0	0	0	0	0	0	0	0	0	0	0	0	0	0	0	0	0	0	0	0	0	0	0	0	0	0	0	0	0	0	0	0	2.26356	0	0	0	0	0	0	0	0	0	0
C16A3.4	6.90387	6.61898	6.09924	4.9852	4.33601	3.98246	3.23278	5.00215	3.21266	3.21964	2.78715	3.33412	2.31221	4.83442	3.80591	2.83844	3.10383	3.77015	3.7866	7.79697	7.62197	6.75986	4.72539	4.29792	4.54696	3.48096	4.84677	3.62986	3.00582	3.44046	2.6944	3.09209	2.77906	4.008	2.24752	5.70955	2.15892	3.32537	3.56561	7.78949	7.62727	4.55829	3.96816	5.10374	4.44398	4.44377	4.29213	4.54087	4.78747
dhhc-7	1.16696	3.20751	2.64476	2.0774	1.87148	1.01402	3.7844	2.30759	1.99567	1.35185	1.80474	1.63663	1.16631	2.57605	3.61777	1.63176	2.21134	3.05867	2.26588	3.14873	3.09495	2.54047	2.53615	2.58026	0.13333	3.01076	3.54018	3.27753	0.768938	2.30424	0.104381	3.2857	0	2.07971	0.245945	3.00587	3.03251	4.20113	2.28011	2.04879	1.49796	1.2307	0	2.93265	1.74548	1.72134	2.30015	1.77619	1.06029
szy-5	4.27745	3.81528	3.54803	2.61592	2.82946	1.96163	2.63518	2.16347	2.59522	1.11066	2.12344	1.68412	2.25525	2.09302	4.04214	1.13635	1.32043	0.565052	3.09907	4.83501	5.24293	4.06783	3.7287	3.17047	2.6567	1.70656	2.96298	1.15741	2.66391	1.38947	1.46629	1.87182	1.48894	2.58586	2.58929	3.34311	2.01841	2.84881	3.97781	4.39169	4.05623	3.57544	2.60027	0.372842	0.490213	2.90363	2.66713	3.04628	2.3014
C27A2.7	0	0	0	0	0	0	0	0	0	0	0	0	0	0	0	0	0	0	0	0	0	0	0	0	0	0	0	0	0	0	0	0	0	0	0	0	0	0	0	0	0	0	0	0	0	0	0	0	0
sprp-4	6.65199	6.85668	5.63276	5.85259	4.1864	3.95115	4.2487	4.14512	4.01614	4.14777	4.38266	4.30373	4.61032	4.45494	5.54474	4.35231	4.58721	4.86573	5.08134	6.64549	6.71679	5.43859	5.79912	3.97768	4.12531	4.29441	4.52866	4.28454	3.89975	4.70453	4.28389	4.08208	4.09504	5.18481	4.09666	5.21801	4.36663	4.54861	5.34966	6.62005	6.75465	5.65108	5.79822	4.79375	4.73515	3.90584	3.91068	3.94204	4.32482
dpff-1	4.80833	5.07075	5.06585	5.29246	4.65406	5.22316	4.90268	5.24266	4.95703	4.50966	4.10232	4.53539	3.25275	4.53688	4.05087	4.46919	4.55967	4.25975	4.92112	4.64967	5.17594	4.5677	5.07965	3.8974	4.82672	4.56193	4.67961	4.24504	4.58832	3.71042	4.4182	3.78556	4.45606	3.63893	3.96326	4.60784	3.96325	3.92211	4.90975	4.79883	4.96155	4.40677	4.92386	4.29601	4.5058	4.29902	4.56806	4.2052	4.52924
C30G4.4	4.79933	4.88191	3.20394	3.4373	0.855925	0.0542608	0	0.409114	0	0.110601	1.22854	1.31925	1.31275	1.69729	1.28247	1.05568	1.2569	1.18858	3.63781	4.31894	4.44365	3.14964	2.75707	0	0	0.415695	0	0.127865	0	1.04218	0	0.19181	0	2.68101	0	0.0968052	0	1.67362	2.13532	4.87723	4.92775	2.82893	3.04372	0	0	0	0	1.37242	0
zgpa-1	0	2.88997	3.32048	2.86829	3.35069	3.65076	4.47137	3.83096	3.7463	3.29685	4.64898	3.2729	3.63049	4.28685	3.46663	4.55929	4.42573	4.02631	2.9984	0	0	2.93955	0	3.32465	2.96556	4.56323	3.504	3.80857	4.04186	0	3.88025	3.76658	4.18083	4.14985	3.19815	4.19448	4.1836	3.17184	3.12671	3.28608	0	3.74747	2.65308	3.53143	3.7125	2.90966	3.78095	3.17411	4.63035
unk-1	0	0	0	0	0	0	0	0	0	0	0	0	0	0	0	0	0	0	0	0	0	0	0	0	0	0	0	0	0	0	0	0	0	0	0	0	0	0	0	0	0	0	0	0	0	0	0	0	0
C34F6.9	0	1.41157	0.871204	2.29124	1.73981	1.50914	2.29965	1.94002	3.56351	3.06511	3.16592	2.81481	2.59005	3.54814	3.20169	2.58334	3.40058	3.1803	1.55643	0	0	0	1.65211	2.02751	0	2.35179	3.41858	2.06654	1.85501	2.53141	1.00884	2.67915	1.59017	3.35604	2.55635	2.54247	2.47478	2.67798	0.714626	0	2.22972	1.73724	2.55063	3.01562	1.25705	0.830895	1.27922	1.56498	2.28575
C38D4.7	0	0	0	0	0	0	0	0	0	0	0	0	0	0	0	0	0	0	0	0	0	0	0	0	0	0	0	0	0	0	0	0	0	0	0	0	0	0	0	0	0	0	0	0	0	0	0	0	0
che-1	0	0	0	0	0	0	0	0	0	0	0	0	0	0	0	0	0	0	0	0	0	0	0	0	0	0	0	0	0	0	0	0	0	0	0	0	0	0	0	0	0	0	0	0	0	0	0	0	0
cbp-1	3.87242	3.84631	2.99925	3.52442	3.39723	3.211	3.28035	3.42786	3.48348	3.24625	2.93215	2.58346	2.42969	2.90345	3.59219	3.78463	4.00666	4.19354	4.15211	3.82402	4.10232	3.43728	3.62569	3.32472	3.2139	3.31092	3.44999	3.3073	3.0151	3.34932	2.83732	2.65584	3.28224	3.542	3.61484	3.72491	3.77649	4.02619	4.30654	3.89569	3.79352	3.44578	3.57277	3.35763	3.40511	3.39549	3.03544	3.38438	3.03706
ccch-1	0	0	0	0	0	0	0	0	0	0	0	0	0	0	0	0	0	0	0	0	0	0	0	0	0	0	0	0	0	0	0	0	0	0	0	0	0	0	0	0	0	0	0	0	0	0	0	0	0
ccch-2	2.50697	3.15226	1.29699	2.35506	1.42515	0.638008	2.83469	0.750615	1.81559	1.29056	1.92656	1.37746	1.8438	1.29746	3.04819	1.30832	1.37803	1.53392	1.95558	2.25486	2.15866	1.21535	2.0745	0.9074	0.893164	1.89948	1.04371	1.78425	1.31802	1.79058	1.36072	1.8954	1.47741	2.3585	1.47288	2.0425	1.5174	1.73406	1.80596	2.22254	2.27193	1.97554	3.58489	2.28536	2.49158	0.698903	0.318176	0.15128	0
ccch-5	4.49788	4.34305	3.84002	4.46386	3.90074	3.91741	3.97562	4.02521	4.12232	4.81553	4.71844	5.3417	4.99038	5.21035	5.04472	4.70327	4.85595	4.6591	4.77294	4.59758	4.5013	4.38597	4.47689	4.17382	4.22603	4.32112	4.47826	4.19041	4.9549	4.17454	5.07184	4.47937	5.46879	5.70096	5.04305	3.69228	5.1319	4.95119	4.84632	4.57243	4.50232	4.39172	4.22758	4.40914	4.45189	3.79154	4.11541	3.60137	4.01825
ccr-4	2.18141	1.79988	2.09922	2.54068	2.01522	2.67623	2.86486	3.46914	2.66631	1.75243	1.69642	2.59214	2.09952	2.6429	1.67411	1.89085	1.74651	1.77893	1.87971	2.50441	2.18604	2.10217	2.02562	2.29985	2.15728	3.13071	3.49958	3.01867	2.12542	2.5458	1.26892	1.5228	2.05547	2.29426	1.68999	1.88476	1.78508	1.93641	2.42038	2.10807	2.25471	2.55129	2.19759	3.10783	2.56549	1.68954	2.21021	1.46925	1.09264
cdc-14	5.44073	5.3867	6.72752	6.50461	6.71991	6.74398	7.40376	7.05301	7.09009	7.01886	7.02591	6.92569	7.16347	7.08893	6.73073	7.02847	7.3014	7.10405	7.12501	6.00379	5.41918	6.66362	6.53055	6.91699	6.90383	7.32191	6.89903	7.0149	7.19134	7.23215	7.16101	7.0653	7.2502	7.02446	7.13981	6.75699	7.22232	7.13429	7.46595	6.04316	5.75347	6.90262	6.79458	7.08018	6.95297	7.13697	6.99898	7.32658	6.96482
cdk-9	2.14585	2.6056	2.54928	2.59412	2.44349	2.33764	2.50914	2.7157	2.38391	2.58802	2.5476	2.74058	2.64815	3.05979	2.21442	3.09107	2.95305	3.68808	2.98434	2.01262	2.20168	2.05933	2.28348	1.68826	1.74969	2.32083	2.96537	2.78153	2.32888	2.39365	2.76728	3.04034	3.01659	2.37503	2.56473	2.3135	2.59631	2.51792	2.71182	2.40766	2.75184	2.34402	2.89767	2.5903	2.82664	2.37991	2.80595	2.10041	3.11568
cebp-1	4.03969	4.51896	4.21361	2.37387	4.13073	2.31383	3.33374	3.04535	3.54302	4.0067	2.67585	4.44528	3.59918	4.39753	4.78967	4.89856	4.66686	4.67606	4.29141	3.36878	3.88359	4.48941	4.11625	4.36142	2.74466	2.59637	2.45516	3.49083	4.01122	2.83321	3.05796	3.56674	2.99785	3.33193	4.49582	3.76099	4.34703	4.64831	4.2246	4.12856	4.17671	3.76298	4.08954	3.8446	4.1225	2.44822	4.96197	4.27625	3.96883
cebp-2	0	3.22132	0	0	0	0	3.22027	4.57442	3.26993	0	4.32656	0	0	0	0	0	0	0	0	0	0	0	0	0	0	0	3.84279	0	0	0	0	0	0	0	0	0	0	0	0	3.57647	0	0	0	0	0	0	0	0	0
ced-6	0	0	0	0	0	0	0	0	0	0	0	0	0	0	0	0	0	0	0	0	0	0	0	0	0	0	0	0	0	0	0	0	0	0	0	0	0	0	0	0	0	0	0	0	0	0	0	0	0
ceh-1	0	0	0	0	0	0	0	0	0	0	0	0	0	0	0	0	0	0	0	0	0	0	0	0	0	0	0	0	0	0	0	0	0	0	0	0	0	0	0	0	0	0	0	0	0	0	0	0	0
ceh-100	0	0	0	0	0	0	4.22855	0	0	0	4.37678	0	0	0	0	0	0	0	0	0	0	0	0	0	0	0	4.0887	0	4.39434	0	0	0	0	0	0	0	0	0	0	0	0	0	0	0	0	0	0	0	0
ceh-12	0	0	0	0	0	0	0	0	0	0	0	0	0	0	0	0	0	0	0	0	0	0	0	0	0	0	0	0	0	0	0	0	0	0	0	0	0	0	0	0	0	0	0	0	0	0	0	0	0
ceh-14	0	0	0	0	0	0	0	0	0	0	0	0	0	0	0	0	0	0	0	0	0	0	0	0	0	0	0	0	0	0	0	0	0	0	0	0	0	0	0	0	0	0	0	0	0	0	0	0	0
ceh-16	0	0	0	0	0	0	0	0	0	0	0	0	0	0	0	0	0	0	0	0	0	0	0	0	0	0	0	0	0	0	0	0	0	0	0	0	0	0	0	0	0	0	0	0	0	0	0	0	0
ceh-17	0	0	0	0	0	0	0	0	0	0	0	0	0	0	0	0	0	0	0	0	0	0	0	0	0	0	0	0	0	0	0	0	0	0	0	0	0	0	0	0	0	0	0	0	0	0	0	0	0
ceh-18	8.06621	7.94837	7.90623	8.18123	7.25151	7.69396	7.53513	7.95443	7.85733	8.0994	7.62434	7.48967	7.6035	7.67949	7.0104	7.91911	8.3315	8.86866	8.6062	7.86582	7.90449	7.90234	8.19453	7.46153	7.67106	7.88567	7.78447	7.91641	7.83371	7.82278	7.60768	7.54004	7.47313	7.24436	7.72848	7.87724	8.3503	8.76326	8.42819	8.22905	8.21146	7.99367	7.68628	7.73143	7.99341	8.32825	8.29026	7.94343	7.9371
ceh-19	0	0	0	0	0	0	0	0	0	0	0	0	0	0	0	0	0	0	0	0	0	0	0	0	0	0	0	0	0	0	0	0	0	0	0	0	0	0	0	0	0	0	0	0	0	0	0	0	0
ceh-2	0	0	0	0	0	0	0	0	0	0	0	0	0	0	0	0	0	0	0	0	0	0	0	0	0	0	0	0	0	0	0	0	0	0	0	0	0	0	0	0	0	0	0	0	0	0	0	0	0
ceh-20	0	0	0.667724	0.755823	0.986471	1.43121	1.64374	0	1.8171	2.02075	1.8206	2.42915	1.69642	2.2455	2.24572	1.73552	1.08885	0.427309	0	0	0	0.661355	0.928099	1.21733	1.2258	1.5911	0	1.34712	1.6967	1.51155	1.6235	1.47842	2.19421	1.90558	1.50575	1.24762	0.914628	0.717413	0	0	0	0.643881	0.449566	1.21695	1.28816	1.71566	1.66843	1.91836	0.938688
ceh-21	4.14169	4.12681	3.71792	3.08475	3.44175	1.80122	2.78822	2.21865	2.54072	2.64906	2.5183	2.24929	2.09273	2.82053	4.32017	2.94138	2.64146	3.06656	3.30638	4.34609	4.61321	3.93391	3.47093	3.12572	2.36218	3.52195	2.6231	3.32078	2.94162	3.43658	3.19653	3.56684	3.28365	4.18666	3.43939	4.17116	3.25305	3.52912	3.18785	4.05996	4.10111	3.46069	3.17819	3.49762	2.75427	3.50077	1.63969	3.04233	2.42951
ceh-22	0	0	0	0	0	0	0	0	0	0	0	0	0	0	0	0	0	0	0	0	0	0	0	0	0	0	0	0	0	0	0	0	0	0	0	0	0	0	0	0	0	0	0	0	0	0	0	0	0
ceh-23	0	0.267948	0	0	0	0	0	0	0	0	0	0	0	0	0	0	0	0	0	0	0.266493	0	0	0	0	0	0	0	0	0	0	0	0	0	0	0	0	0	0	0	0.259424	0	0	0	0	0	0	0	0
ceh-24	0	0	0	0	0	0	0	0	0	0	0	0	0	0	0	0	0	0	0	0	0	0	0	0	0	0	0	0	0	0	0	0	0	0	0	0	0	0	0	0	0	0	0	0	0	0	0	0	0
ceh-27	0	0	0	0	0	0	0	0	0	0	0	0	0	0	0	0	0	0	0	0	0	0	0	0	0	0	0	0	0	0	0	0	0	0	0	0	0	0	0	0	0	0	0	0	0	0	0	0	0
ceh-28	0	0	0	0	0	0	0	0	0	0	0	0	0	0	0	0	0	0	0	0	0	0	0	0	0	0	0	0	0	0	0	0	0	0	0	0	0	0	0	0	0	0	0	0	0	0	0	0	0
ceh-30	0	0	0	0	0	0	0	0	0	0	0	0	0	0	0	0	0	0	0	0	0	0	0	0	0	0	0	0	0	0	0	0	0	0	0	0	0	0	0	0	0	0	0	0	0	0	0	0	0
ceh-31	0	0	0	0	0	0	0	0	0	0	0	0	0	0	0	0	0	0	0	0	0	0	0	0	0	0	0	0	0	0	0	0	0	0	0	0	0	0	0	0	0	0	0	0	0	0	0	0	0
ceh-32	0	0	0	0	0	0	0	0	0	0	0	0	0	0	0	0	0	0	0	0	0	0	0	0	0	0	0	0	0	0	0	0	0	0	0	0	0	0	0	0	0	0	0	0	0	0	0	0	0
ceh-33	3.92901	3.91981	0	0	0	0	0	0	0	0	0	0	0	0	0	0	0	0	0	3.37687	3.28564	0	0	0	0	0	0	0	0	0	0	0	0	0	0	0	0	0	0	3.84582	4.09529	0	0	0	0	0	0	0	0
ceh-34	0	0	6.74906	3.79745	0	0	0	0	0	0	0	0	0	0	0	0	0	0	0	1.25574	0	6.83367	5.10014	0	0	0	0	0	0	0	0	0	0	0	0	0	0	0	0	0	0	5.44975	0	0	0	0	0	0	0
ceh-36	0	0	0	0	0	0	0	0	0	0	0	0	0	0	0	0	0	0	0	0	0	0	0	0	0	0	0	0	0	0	0	0	0	0	0	0	0	0	0	0	0	0	0	0	0	0	0	0	0
ceh-37	0	0	0	0	0	0	0	0	0	0	0	0	0	0	0	0	0	0	0	0	0	0	0	0	0	0	0	0	0	0	0	0	0	0	0	0	0	0	0	0	0	0	0	0	0	0	0	0	0
ceh-38	4.4542	4.61024	4.67504	4.22822	4.77078	5.05411	4.85408	4.61655	4.08583	4.75039	4.28442	4.85922	4.56574	4.34917	4.45687	4.46831	4.73505	4.3393	4.46753	5.04436	5.06803	5.16403	5.25135	5.11774	5.24801	5.29486	4.95064	5.13875	6.26163	5.24093	5.51788	4.8001	4.61292	4.79788	4.69323	4.84378	4.51932	4.43553	4.8017	4.55105	4.61522	4.56306	4.6474	4.69333	4.85071	4.54099	4.77872	4.71819	4.87209
ceh-39	4.54696	4.88317	4.31987	4.72416	4.49	4.23387	4.54494	4.14673	4.34419	4.52977	4.30481	4.39271	4.15118	4.42858	4.36253	4.54733	4.58644	4.89752	4.88203	4.56787	4.85925	4.45652	4.87235	4.57379	4.5173	4.59701	4.28538	4.37607	4.47987	4.26258	4.34135	4.26298	4.04788	4.27427	3.99399	4.4452	4.64243	4.72765	4.89089	4.87296	4.87832	4.77534	4.7153	4.49598	4.89743	4.4306	3.78329	4.26211	3.98273
ceh-40	4.79689	4.4378	4.61075	5.40715	4.45722	4.17812	3.56112	4.5408	3.62192	3.26509	3.43318	3.35856	3.47898	2.97384	4.25125	2.80949	2.70132	2.93916	4.02415	5.24475	4.51696	4.37868	5.33366	4.23419	4.12122	3.63304	4.21854	3.62929	3.37269	3.76803	2.81711	3.70946	3.01216	4.44659	2.67196	3.61989	2.66635	2.87714	3.93037	5.3725	4.63688	5.55246	5.10962	5.19263	5.25005	3.99685	4.0395	3.84654	4.31718
ceh-41	7.39366	7.04943	5.95893	6.16717	3.86866	3.89812	4.15302	4.41793	4.63928	1.02547	4.0022	2.80454	3.6912	1.38488	5.99954	3.981	2.85149	2.57815	3.4101	7.42103	6.86526	6.04128	6.09303	4.25009	4.19818	3.99404	4.20984	3.93606	3.04236	3.78233	4.25994	4.24784	3.67096	6.51222	4.88634	6.17237	4.46034	3.6013	4.77556	7.00271	7.16406	6.34091	5.26224	5.44591	5.18164	4.43512	3.85739	4.05986	4.50197
ceh-43	0	0	0	0	0	0	0	3.35179	0	0	0	0	0	0	3.03664	1.94759	3.9858	0	0	0	0	0	0	0	0	0	0	0	0	0	0	0	0	4.27458	1.86283	4.10639	0	4.26222	3.75329	0	0	0	0	0	0	0	0	0	0
ceh-44	0	0	0	0	0	0	0	0	0	0	0	0	0	0	0	0	0	0	0	0	0	0	0	0	0	0	0	0	0	0	0	0	0	0	0	0	0	0	0	0	0	0	0	0	0	0	0	0	0
ceh-45	0	0	0	0	0	0	0	0	0	0	0	0	0	0	0	0	0	0	0	0	0	0	0	0	0	0	0	0	0	0	0	0	0	0	0	0	0	0	0	0	0	0	0	0	0	0	0	0	0
ceh-48	0	0.577528	1.86131	2.18132	2.12444	1.75796	1.95704	2.34107	2.0353	1.51031	2.63331	1.00461	1.43682	1.87473	1.06085	0.41717	0.180176	1.39673	1.46588	0.952069	0.833485	0.983145	2.2263	2.46387	1.68108	1.75857	2.8061	2.13727	1.67088	1.39614	1.0046	2.30286	1.32765	1.05224	1.0409	1.3602	0	2.64543	1.85044	0	0.218382	0.38182	0.770692	2.16266	1.62487	1.70201	0.537586	0.614187	0.654071
ceh-5	0	0	0	0	0	0	0	0	0	0	0	0	0	0	0	0	0	0	0	0	0	0	0	0	0	0	0	0	0	0	0	0	0	0	0	0	0	0	0	0	0	0	0	0	0	0	0	0	0
ceh-51	3.01577	3.51738	0.652285	2.88178	1.42619	1.63985	2.66455	2.77634	2.88702	2.78194	2.04186	2.96908	2.53348	3.32152	2.27202	2.43945	2.26526	2.07386	2.81118	3.1727	3.42133	0.881934	2.5927	0.509857	0.834315	2.47334	1.45802	2.30834	2.47536	2.51391	2.04589	2.25695	1.98298	2.35252	1.76073	1.45487	2.02077	2.30502	2.72024	3.39582	3.09645	2.86924	2.87727	2.07863	2.77232	1.86507	1.18975	1.34967	1.4718
ceh-53	0	0	0	0	0	0	0	0	0	0	0	0	0	0	0	0	0	0	0	0	0	0	0	0	0	0	0	0	0	0	0	0	0	0	0	0	0	0	0	0	0	0	0	0	0	0	0	0	0
ceh-54	0	0	0	0	0	0	0	0	0	0	0	0	0	0	0	0	0	0	0	0	0	0	0	0	0	0	0	0	0	0	0	0	0	0	0	0	0	0	0	0	0	0	0	0	0	0	0	0	0
ceh-57	0	0	0	0	0	0	0	0	0	0	0	0	0	0	0	0	0	0	0	0	0	0	0	0	0	0	0	0	0	0	0	0	0	0	0	0	0	0	0	0	0	0	0	0	0	0	0	0	0
ceh-6	0	0	0	0	0	0	0	0	0	0	0	0	0	0	0	0	0	0	0	0	0	0	0	0	0	0	0	0	0	0	0	0	0	0	0	0	0	0	0	0	0	0	0	0	0	0	0	0	0
ceh-60	0	0	0	0	0	0	0	0	0	0	0	0	0	0	0	0	0	0	0	0	0	0	0	0	0	0	0	0	0	0	0	0	0	0	0	0	0	0	0	0	0	0	0	0	0	0	0	0	0
ceh-63	0	0	0	0	0	0	0	0	0	0	0	0	0	0	0	0	0	0	0	0	0	0	0	0	0	0	0	0	0	0	0	0	0	0	0	0	0	0	0	0	0	0	0	0	0	0	0	0	0
ceh-7	0	0	0	0	0	0	0	0	0	0	0	0	0	0	0	0	0	0	0	0	0	0	0	0	0	0	0	0	0	0	0	0	0	0	0	0	0	0	0	0	0	0	0	0	0	0	0	0	0
ceh-8	0	0	0	0	0	0	0	0	0	0	0	0	0	0	0	0	0	0	0	0	0	0	0	0	0	0	0	0	0	0	0	0	0	0	0	0	0	0	0	0	0	0	0	0	0	0	0	0	0
ceh-81	0	0	0	0	0	0	0	0	0	0	0	0	0	0	0	0	0	0	0	0	0	0	0	0	0	0	0	0	0	0	0	0	0	0	0	0	0	0	0	0	0	0	0	0	0	0	0	0	0
ceh-82	0	0	0	0	0	0	0	0	0	0	0	0	0	0	0	0	0	0	0	0	0	0	0	0	0	0	0	0	0	0	0	0	0	0	0	0	0	0	0	0	0	0	0	0	0	0	0	0	0
ceh-83	2.0915	3.16979	2.71584	3.31827	2.98855	2.8559	3.1091	3.13832	3.40207	3.35955	2.15994	1.46513	3.60947	2.11612	2.17134	2.69838	2.25074	3.21388	1.739	3.54766	3.5304	2.65474	3.69201	2.47483	2.52146	1.6281	3.00694	3.44344	2.38276	3.6099	2.83242	2.64615	1.36538	2.20493	3.15727	3.34483	1.56471	2.47464	3.37433	2.19769	2.78733	3.18248	1.89743	1.91568	2.41762	1.49792	2.82846	2.30511	1.30785
ceh-88	2.75692	3.19853	3.30329	2.34229	2.70544	1.78196	2.72367	3.68168	0.146463	1.12912	1.52262	1.15439	0.29807	2.05656	0.974561	2.31467	0.617524	1.45201	2.20125	3.36371	3.65791	3.28484	3.26456	2.7039	2.63894	3.08214	3.25315	0.449322	0.557018	0.842128	0.985608	0.66829	3.602	2.86053	1.02294	2.21421	1.83527	1.52464	1.79467	3.23677	2.99091	3.19501	2.84095	2.0306	1.97065	1.3049	2.17906	1.79126	1.12617
ceh-9	0	0	0	0	0	0	0	0	0	0	0	0	0	0	0	0	0	0	0	0	0	0	0	0	0	0	0	0	0	0	0	0	0	0	0	0	0	0	0	0	0	0	0	0.0300099	0	0	0	0	0
ces-1	0	0	0	0	0	0	0.000592105	0.0450482	0.168418	0	0.00149754	0.000268205	0	0.000368021	0	0.00676483	0	0	0	0	0	0	0	0	0	0	0.00148057	0.00118746	0	0	0	0	0.000708817	0	0	0	0	0	0.000639348	0	0.000152193	0	0	0	0	0	0	0	0
ces-2	2.29432	4.08036	0.936206	1.09946	1.74779	1.05525	0.0955695	0	1.38831	1.62311	1.34256	0.354174	1.10879	0	0	0	0	0	0	0.466563	0.120407	0	0	0.36303	0	0.830013	0	0.458906	0	0.764495	0	0.610782	0.371381	0	0	0	0	0	0	2.47148	0.807053	2.65272	0	3.31581	2.06578	1.13521	0.592459	0.883407	0.623268
cey-1	1.31529	2.06094	0.427979	3.50342	0.208654	1.5555	1.79935	1.11104	1.4319	0	1.96474	0.547058	1.97195	1.66189	0	0	2.92721	0	0.812765	2.06844	4.53148	1.63162	3.04793	0.440141	1.6215	2.62912	2.51128	2.54193	2.64456	1.94835	0.807051	1.57695	1.62171	0	1.09661	0.580603	2.3811	2.69322	2.78107	1.81243	1.0814	1.41386	0.148401	1.34551	3.6852	1.99043	2.08959	1.7319	1.8333
cey-2	0	0	0	0	0	0	0	0	0	0	0	0	0	0	0	0	0	0	0	0	2.32841	0	0	0	0	0	0.362228	0	0	0	0	0	0	0	0	0	0	0	0	0	0	0	0	0	0	0	0	0	0
cey-3	0	0	0	0	0	0	0	0	0	0	0	0	0	0	0	0	0	0	0	0	0	0	0	0	0	0	0	0	0	0	0	0	0	0	0	0	0	0	0	0	0	0	0	0	0	0	0	0	0
cey-4	0	0	0	0	0	0	0	0	0	0	0	0	0	0	0	0	0	0	0	0	0	0	0	0	0	0	0	0	0	0	0	0	0	0	0	0	0	0	0	0	0	0	0	0	0	0	0	0	0
cfi-1	7.35561	7.20087	5.0834	6.2297	6.72074	6.16076	7.51522	7.91327	7.20323	6.31492	6.18733	3.17527	5.22963	2.54202	2.57642	2.65456	0	5.87531	3.24771	7.05238	6.81908	7.23893	6.44384	5.95968	4.77522	6.89257	7.57426	5.91961	6.99375	6.55852	0	3.00175	1.45542	3.56372	1.77122	3.4974	2.5511	4.50441	0.956354	7.78806	7.09377	6.9432	7.5989	7.16991	5.58784	7.4186	8.1257	6.5836	6.13749
chd-7	4.39473	4.55737	3.70094	4.38368	4.11857	3.83714	4.2402	4.07665	4.20785	3.73908	4.39829	4.0185	4.40238	3.92018	4.24563	3.80285	3.52405	3.63944	3.67468	4.20189	4.35924	3.70117	4.20159	4.1568	3.55444	4.20561	3.80809	3.99245	3.68061	4.10645	3.48396	4.01231	3.67154	3.72146	3.79718	4.58218	2.98547	3.22931	3.16923	4.38073	4.44584	4.04338	4.22854	4.38045	4.4883	4.19103	3.78533	3.64002	3.5139
cky-1	0	0	0	0	0	0	0	0	0	0	0	0	0	0	0	0	0	0	0	0	0	0	0	0	0	0	0	0	0	0	0	0	0	0	0	0	0	0	0	0	0	0	0	0	0	0	0	0	0
cnd-1	0	0	0	0	0.828885	0	0	0	0.12	0	0	0	0	0	0	0	0	0	0	0	0	0	0	0.19981	0	0	0	0	0	0	0	0	0	0	0	0	0	0	0	0	0	0	0	0	0	0	0	0	0
cog-1	0	0	0	0	0	0	0	0	0	0	0	0	0	0	0	0	0	0	0	0	0	0	0	0	0	0	0	0	0	0	0	0	0	0	0	0	0	0	0	0	0	0	0	0	0	0	0	0	0
crh-1	3.39128	3.67384	3.32002	3.62429	2.19063	2.52887	2.67481	2.63799	0.397127	2.71094	1.74402	2.14943	1.81986	2.15886	0.655451	2.40855	2.89886	2.38163	3.18818	3.39181	4.00599	3.61166	3.59459	1.48887	2.68125	3.2983	2.67245	1.72382	2.89091	1.83036	3.40881	1.82392	3.60178	1.6343	3.18214	3.00345	3.7941	3.22919	3.25867	3.66559	3.91091	3.71042	3.34989	3.0666	2.60379	1.11605	2.1873	1.02617	2.99512
crh-2	3.59957	3.36764	4.17358	3.81301	3.66943	3.87974	4.22749	3.82641	3.13956	3.53832	3.24589	3.80618	3.09794	3.76765	3.44909	3.52273	4.33264	3.54005	4.06165	3.1704	3.30284	3.59856	3.98613	3.88399	3.69536	4.12527	4.02219	3.12863	3.69562	3.68923	3.90182	3.26831	3.08847	3.3695	3.05446	2.90237	2.87678	3.2342	3.20222	3.10671	3.56425	3.46306	3.566	3.78938	3.89326	3.71106	3.40024	3.51635	3.51493
ctbp-1	2.23785	1.87788	1.80476	1.76942	2.53595	1.27455	2.37205	1.77633	2.56476	1.0684	0.262146	1.43952	2.70841	3.51537	0	2.09807	0.597862	1.90749	0.736125	2.54447	2.63782	1.60385	2.3925	1.34142	1.09739	2.81585	1.93942	1.83266	2.35894	1.80209	2.50689	1.88645	2.22534	3.31703	1.65565	3.77923	2.59416	2.3544	2.84336	2.54177	2.59293	2.64966	1.65914	1.62322	1.85007	2.60743	1.33373	2.40488	1.2244
cdc-5L	5.72399	5.73121	5.02221	4.58486	4.462	4.03534	3.00168	3.70635	3.09268	3.45267	3.30507	3.93787	2.42244	4.16907	4.47715	4.29154	4.27191	4.63896	4.5391	5.27246	5.44358	5.17211	4.73283	4.39114	4.00688	3.88215	3.8924	3.5987	3.849	3.52295	3.50303	3.15843	3.97741	4.42987	3.74774	4.83428	4.24604	4.6891	4.02057	5.56265	5.48764	4.99612	4.55114	3.71698	3.47581	4.29576	3.82577	4.24204	4.21358
dac-1	0	0	0	0	0	0	0	0	0	0	0	0	0	0	0	0	0	0	0	0	0	0	0	0	0	0	0	0	0	0	0	0	0	0	0	0	0	0	0	0	0	0	0	0	0	0	0	0	0
daf-12	0	0	0	0	0	0	0	0	0	0	0	0	0	0	0	0	0	0	0	0	0	0	0	0	0	0	0	0	0	0	0	0	0	0	0	0	0	0	0	0	0	0	0	0	0	0	0	0	0
daf-14	0	0	0	0	0	0	0	0	0	0	0	0	0	0	0	0	0	0	0	0	0	0	0	0	0	0	0	0	0	0	0	0	0	0	0	0	0	0	0	0	0	0	0	0	0	0	0	0	0
daf-16	2.93921	4.05529	4.50692	4.23191	4.45696	5.35776	5.07098	4.94348	5.20938	4.60909	4.29771	4.5749	4.475	4.71985	3.61981	4.75966	5.22161	4.74645	5.16911	4.08901	4.08655	4.36563	5.02512	4.96263	5.19209	5.24534	3.93683	4.62419	4.76218	5.02977	4.74714	5.44277	3.79123	3.39088	4.49678	3.72027	4.90732	5.0828	5.44068	4.61578	3.891	4.63371	4.85436	4.71636	5.50649	5.32453	4.40255	5.06529	5.04903
daf-19	5.74699	5.83398	5.1716	5.72854	4.49665	5.41487	5.0928	5.59198	5.35209	5.29059	4.91323	5.18583	4.91934	2.61536	2.56796	4.92833	5.45696	5.52197	5.79851	5.69171	5.99623	5.24073	5.78232	5.06633	5.19665	5.30098	5.59695	5.24339	5.43761	5.00973	5.23565	5.18457	4.51157	4.82429	5.02392	5.44838	5.46619	5.35619	4.7763	5.65081	5.61629	5.37117	5.81056	5.39752	5.14778	5.14576	5.80539	5.27425	5.20511
daf-3	5.7708	6.28384	6.00412	5.71899	5.30005	5.60632	5.10597	5.361	5.09239	5.26137	4.76093	4.84389	3.72539	4.92159	4.92625	4.96301	5.2616	4.90777	4.86915	5.58417	5.77197	5.5012	5.18049	5.3374	5.39919	5.22203	5.12886	4.82617	4.66015	4.57094	4.8365	4.63145	5.13572	4.53222	4.87616	4.58519	4.86561	4.7289	4.94106	6.25402	6.17884	5.65384	5.63811	5.339	5.53807	5.14031	5.40188	4.96609	4.94064
daf-6	0	0	0	0	0	0	0	0	0	0	0	0	0	0	0	0	0	0	0	0	0	0	0	0	0	0	0	0	0	0	0	0	0	0	0	0	0	0	0	0	0	0	0	0	0	0	0	0	0
daf-8	5.55596	5.54392	5.91264	5.43935	5.41464	4.77061	5.0108	5.49039	5.1858	4.85603	4.91097	5.26041	5.04907	5.3386	5.68751	5.59708	5.65671	5.84516	5.42458	5.33959	5.72338	5.38839	5.56226	5.36659	4.6387	5.26987	5.58948	5.53161	5.18122	5.55596	5.33625	5.56186	5.57817	5.78452	4.49028	5.58239	5.09829	5.25927	5.52162	5.81811	5.60159	5.97634	5.77398	5.41675	5.44433	5.86334	5.20039	5.51239	5.44746
dcp-66	5.74991	6.43274	5.99202	6.29376	5.33094	5.8357	4.13123	5.99938	4.70361	4.84221	4.81289	5.00138	4.69672	4.36779	5.2741	4.82003	5.14011	4.50431	4.41384	5.07284	5.97441	5.21349	5.29768	5.33972	5.4443	5.07735	5.66676	4.89775	5.58275	5.60535	5.02225	5.2166	5.37554	4.54885	4.89299	5.14542	5.79637	5.24972	5.92717	6.54611	6.52046	6.115	7.33901	5.93707	6.06368	5.44328	6.21405	6.02548	4.75894
dhhc-1	3.24939	3.72364	1.87098	4.67065	1.81708	2.04623	4.18393	2.93116	3.81596	2.63955	3.61886	2.30052	3.17667	2.89767	3.86893	2.13966	1.90777	1.9301	1.93942	3.30655	4.18212	2.12108	4.40021	2.26191	1.95354	3.82664	1.88585	3.50729	3.23483	3.36409	2.96666	2.13915	2.58898	4.02185	1.79584	3.8971	1.35954	1.28688	1.88014	3.28997	3.89987	3.34806	3.75512	3.53371	4.3057	2.65682	1.94283	1.99827	1.77277
dhhc-11	0	0	0	0	0	0	0	0	0	0	0	0	0	0	0	0	0	0	0	0	0	0	0	0	0	0	0	0	0	0	0	0	0	0	0	0	0	0	0	0	0	0	0	0	0	0	0	0	0
dhhc-2	0	0	0	0	0	0	0	0	0	0	0	0	0	0	0	0	0	0	0	0	0	0	0	0	0	0	0	0	0	0	0	0	0	0	0	0	0	0	0	0	0	0	0	0	0	0	0	0	0
dhhc-9	2.03785	2.08202	2.13772	2.70613	1.99017	2.09995	2.3227	2.43599	2.53829	1.75024	2.04027	1.47207	2.31292	1.5624	2.21298	1.91872	2.02965	1.72812	2.12879	1.46524	2.33257	2.36763	2.56949	2.17976	1.76369	2.17822	2.45569	1.87927	1.8351	1.81028	2.17996	2.23636	1.9703	2.0842	1.05467	2.56472	1.38962	1.64308	2.91773	2.31602	2.24699	2.2714	2.32372	2.54019	2.55559	2.32249	2.45139	2.19578	2.2311
die-1	0	0	0	0	0	0	0	0	0	0	0	0	0	0	0	0	0	0	0	0	0	0	0	0	0	0	0	0	0	0	0	0	0	0	0	0	0	0	0	0	0	0	0	0	0	0	0	0	0
dmd-10	5.72063	2.20255	3.86873	0.589804	0.564635	0.516154	0.866127	0.524015	3.71215	2.66944	4.25052	4.36346	5.59311	5.34733	0.536131	2.8247	0.566043	1.32171	0.594217	4.72714	2.3232	3.40842	0.525761	2.86353	2.99909	3.24386	2.92536	0.509755	0.576363	2.36614	0.550744	0.568276	4.3657	0.578302	3.34234	4.68421	0.570427	4.80373	0.534701	4.92876	0.512125	0.581377	0.518441	3.01508	4.8983	0.528562	0.572904	0.508374	0.511414
dmd-11	3.18506	4.03228	3.1707	1.52471	0	0	2.08885	0	0	0	1.6876	0	0	0	2.95044	0	0	0	1.03138	2.91889	1.63718	2.501	3.15563	0.725353	0	0	1.55701	1.5484	2.688	0.702785	0	0	0	0	0	3.79589	0	0	0	4.63937	2.80732	0	1.72205	0	0	1.59768	3.03396	0.669245	0
dmd-3	5.4244	4.24365	5.04996	3.58714	4.3824	3.11496	5.12623	3.84985	4.99488	1.18262	4.98204	0	4.62016	0	3.35301	0.731715	3.40883	3.5979	4.82178	5.58669	5.09776	4.77484	4.2511	4.12883	1.76026	5.04898	2.56949	5.17069	0.532425	2.04529	0.887978	4.26641	0.936168	2.67726	2.78937	2.12942	3.02135	4.11824	5.66639	5.21884	3.92444	4.29064	3.70651	4.76747	3.43971	3.67049	2.02717	4.33743	4.20311
dmd-4	0	0	0	0	0	0	0	0	0	0	0	0	0	0	0	0	0	0	0	0	0	0	0	0	0	0	0	0	0	0	0	0	0	0	0	0	0	0	0	0	0	0	0	0	0	0	0	0	0
dmd-5	0	0	0	0	0	0	0	0	0	0	0	0	0	0	0	0	0	0	0	0	0	0	0	0	0	0	0	0	0	0	0	0	0	0	0	0	0	0	0	0	0	0	0	0	0	0	0	0	0
dmd-7	0	0	0	0	0	0	0	0	0	0	0	0	0	0	0	0	0	0	0	0	0	0	0	0	0	0	0	0	0	0	0	0	0	0	0	0	0	0	0	0	0	0	0	0	0	0	0	0	0
dmd-9	0	0	0	0	0	0	0	0	0	0	0	0	0	0	0	0	0	0	0	0	0	0	0	0	0	0	0	0	0	0	0	0	0	0	0	0	0	0	0	0	0	0	0	0	0	0	0	0	0
dnj-11	2.80385	4.16158	1.44611	2.74979	2.89529	2.82975	4.30267	2.73338	3.69158	4.40419	4.05603	4.08429	3.63513	4.67815	3.01756	4.02609	3.66074	4.0396	3.56279	3.09891	4.46381	2.51217	2.34567	2.75967	1.7018	4.19806	3.15511	3.62057	2.93459	3.67305	3.22952	3.99882	3.39589	3.50064	3.256	3.75396	3.36643	3.65718	3.77236	3.97523	3.093	1.94903	3.81067	2.72871	2.19449	3.17261	2.54374	2.40023	1.98916
dpl-1	3.97251	3.59247	4.30847	3.02613	4.31379	3.25005	3.34372	3.90052	2.80354	0.0482295	1.64746	0.427959	1.60423	0	2.45865	1.43286	0	0	1.57467	4.93871	4.513	3.39339	4.30055	3.05897	3.29376	4.8779	3.18749	4.98226	0	4.56568	0	4.77739	0	5.31694	0	5.00774	0	0	0.694007	3.50739	3.07666	3.69748	3.13707	2.7078	3.45949	3.80719	3.22934	3.12269	3.71475
dpy-20	0	0	0	2.13863	0	0	0	0	0	0	0	0	0.21178	0	0	0	1.41157	0	0	2.46489	0	0	0	0	0	0	0	0	0	0	0	2.05924	0	0	0	2.16877	0	0	0	2.29978	0	0	0	1.12522	2.09882	0	0	0	0
dpy-26	4.95457	3.72159	5.06208	5.29299	4.78713	5.21599	5.02039	6.03278	5.75105	3.97977	5.41399	4.99694	5.88441	4.68552	5.5355	5.14293	4.88201	5.42128	4.72374	4.61369	5.4704	5.44673	5.48135	5.13461	5.17166	4.81887	5.72885	5.63222	6.07324	5.38225	3.62658	5.24543	5.0447	5.06651	4.92988	3.40196	6.223	5.25764	4.54622	4.53321	4.96446	5.53553	5.52787	4.259	4.64778	5.39299	5.57889	5.66657	5.51757
drap-1	2.91114	2.78988	2.69751	2.28391	1.81645	0.441614	1.07693	2.29161	0.932327	0.900195	0.267869	0.275632	0.170755	0.159284	0.42819	0.346677	0.745519	0.228785	0.830726	2.76396	2.87274	2.53297	2.19098	1.77067	0.826721	1.8713	1.09615	1.28397	0.828079	0.648355	0	1.12753	0.453836	0.765639	0.249136	0.71944	0.27453	0.470811	0.667719	3.03437	2.71034	2.46967	2.38637	1.92846	0.865677	1.8536	2.06804	1.05772	1.52879
dsc-1	0	0	0	0	0	0	0	0	0	0	0	0	0	0	0	0	0	0	0	0	0	0	0	0	0	0	0	0	0	0	0	0	0	0	0	0	0	0	0	0	0	0	0	0	0	0	0	0	0
duxl-1	2.22645	3.13725	0.233864	3.02358	0.636038	0.131857	0.76731	0.869799	0.725692	2.14941	0.310276	2.21502	0.621948	2.12208	1.37362	2.03474	2.32978	2.38432	2.40131	2.3862	2.91395	2.16424	1.7621	1.68164	1.4304	0.387194	1.32769	0.0606636	0	0.827698	0.357278	0.156439	0.863186	1.26067	0.752159	1.27266	0.0126516	0.548199	1.15615	3.05598	1.92531	3.04389	3.154	2.51193	3.05771	0.536558	0	0	0.754109
dve-1	0	0	0	0	0	0	0	0	0	0	0.00258398	0	0	0	0	0	0	0	0	0	0	0	0	0	0	0	0	0	0	0	0	0	0	0	0	0	0	0	0	0	0	0	0	0	0	0.051857	0	0	0
eea-1	0	0	0	0	0	0	0	0	0	0	0	0	0	0	0	0	0	0	0	0	0	0	0	0	0	0	0	0	0	0	0	0	0	0	0	0	0	0	0	0	0	0	0	0	0	0	0	0	0
efl-1	3.69207	3.87744	2.51104	3.46037	2.84649	2.9476	4.04921	2.95858	3.31189	2.75277	3.07309	2.54555	3.09167	2.47821	2.74286	2.40206	1.61333	2.18709	2.48241	3.63797	3.53898	1.96542	3.72841	3.30983	2.8836	3.1562	2.97788	3.01094	1.92464	2.84486	2.24156	2.90911	2.2636	2.40602	2.4658	3.25626	1.8354	2.30696	2.63867	3.79714	3.82622	2.46833	3.58558	3.10239	3.20192	3.11208	2.65184	2.99288	2.08731
efl-2	3.87212	3.78346	2.97893	3.17551	2.07526	2.77544	1.97631	2.03031	1.44125	1.6936	0.890588	1.72542	1.45308	2.00685	2.51386	2.66859	2.62329	2.16368	1.50835	4.32603	3.38376	3.77559	3.09489	3.05613	2.88317	1.64235	2.92043	1.72166	2.04248	2.12046	1.93268	2.46243	1.24826	2.72601	2.07566	2.3462	1.48394	2.38611	2.33139	3.13187	2.76943	3.2325	2.10358	1.88305	2.94977	3.00225	2.23158	2.56005	3.18791
efl-3	0	0	0	0	0.272919	0	0	0	0	0	0	0	0	0	0	0	0	0	0	0	0	0.206523	0.608973	0.0249781	0	0	0	0	0	0	0	0	0	0	0	0	0	0	0	0	0	0	0	0	0	0	0	0	0
egl-13	5.48379	5.48636	4.07378	3.54453	1.57056	2.0754	0.198635	1.49	0.347915	0.79309	0.139463	1.38551	0.650304	1.26567	3.6475	0.988634	1.0277	0.983536	0.151924	5.52321	4.97604	4.10175	3.44493	3.27782	2.35171	2.76069	1.57135	2.91846	1.33955	1.66272	1.37929	1.12273	1.87399	3.37236	2.91749	4.17604	1.96826	2.5943	1.91916	5.2445	4.94126	3.7474	3.16014	0.562829	1.072	2.45791	1.59994	2.71619	2.49074
egl-18	2.43166	2.14844	1.48345	2.16838	1.36886	0.209666	1.80035	0.344161	2.01815	0.970812	5.40337	0	2.65364	0	4.23282	1.33128	2.3753	4.2494	2.4228	2.4619	2.08364	1.91358	2.1617	1.23186	1.15745	2.28893	0.368433	2.4461	1.74962	2.74576	1.51953	2.66949	2.31329	5.52465	2.53231	4.71217	2.05751	2.42228	2.5095	2.36148	2.2134	2.0578	2.09815	2.13835	2.20528	0.60817	0	0.15385	0
egl-27	3.14887	3.04428	2.92514	3.18205	2.5117	2.81311	4.55129	2.9899	3.44879	2.85101	4.18134	2.39161	3.41015	2.58566	3.28153	2.04667	2.33563	2.25454	3.35738	3.11977	3.11811	2.97159	3.23832	3.12854	3.14491	4.64623	3.96863	3.35448	2.5079	3.43675	2.63337	3.39601	2.83165	3.37972	2.53267	3.33301	2.60173	2.59959	3.71691	2.95387	2.98477	3.15036	3.15607	3.70836	4.20225	2.63109	3.07691	2.48781	3.01849
egl-38	0	0	0	0	0	0	0	0	0	0	0	0	0	0	0	0	0	0	0	0	0	0	0	0	0	0	0	0	0	0	0	0	0	0	0	0	0	0	0	0	0	0	0	0	0	0	0	0	0
egl-43	0	0	0	0	0	0	0	0	0	0	0	0	0	0	0	0	0	0	0	0	0	0	0	0	0	0	0	0	0	0	0	0	0	0	0	0	0	0	0	0	0	0	0	0	0	0	0	0	0
egl-44	2.11048	0	0	0	0	0	0	0	0	0	0	0	1.68924	0	0	0	0	0	0	2.16664	2.29239	0	0	1.77947	0	1.95277	2.40484	0	0	0	0	0	0	0	0	0	0	0	1.71368	0	0	0	0	0	0	1.70652	0	0	0
egl-46	0	0	0	0	0	0	0	0	0	0	0	0	0	0	0	0	0	0	0	0	0	0	0	0	0	0	0	0	0	0	0	0	0	0	0	0	0	0	0	0	0	0	0	0	0	0	0	0	0
egl-5	0	0	0	0	0	0	0	0	0	0	0	0	0	0	0	0	0	0	0.936565	0	0	0	0	0	0	0	0	0	0	0	0	0	0	0	0	0	0	0	0	0	0	0	0	0	0	0	0	0	0
ekl-4	4.49914	4.20413	3.8167	4.84485	4.50846	4.09927	5.47232	4.16328	5.58639	4.56023	6.06106	5.79582	4.43688	5.86069	4.97817	5.44841	6.14908	5.44536	4.68886	4.51594	4.62002	4.14875	5.23498	4.43351	4.84602	5.51048	4.60901	5.50848	5.1594	6.14729	5.26973	6.31012	5.35962	5.66451	5.53888	5.42417	6.14377	5.63909	4.33985	3.77938	4.32618	4.14633	4.26221	5.11358	4.82599	5.09247	4.34438	5.75825	4.86489
elf-1	0	0	0	0	0	0	0	0	0	0	0	0	0	0	0	0	0	0	0	0	0	0	0	0	0	0	0	0	0	0	0	0	0	0	0	0	0	0	0	0	0	0	0	0	0	0	0	0	0
elt-1	0	0	0	0	0	0	0	0	0	0	0	0	0	0	0	0	0	0	0	0	0	0	0	0	0	0	0	0	0	0	0	0	0	0	0	0	0	0	0	0	0	0	0	0	0	0	0	0	0
elt-2	0	0	0	0	0	0	0	0	0	0	0	0	0	0	0	0	0	0	0	0	0	0	0	0	0	0	0	0	0	0	0	0	0	0	0	0	0	0	0	0	0	0	0	0	0	0	0	0	0
elt-3	0	0	0	0	0	0	0	0	0	0	0	0	0	0	0	0	0	0	0	0	0	0	0	0	0	0	0	0	0	0	0	0	0	0	0	0	0	0	0	0	0	0	0	0	0	0	0	0	0
elt-7	0.00117922	0	0	0	0	0	0	0	0	0	0.0129898	0.185058	0	0.53109	0	0.0301445	0	0.0610891	0	0	0	0	0	0	0	0	0.0569747	0	0	0.0449734	0	0	0.211952	0	0	0	0	0	0	0.000946197	0	0	0	0	0	0	0	0.00445295	0
end-1	0	0	0	0	0	0	0	0	0	0	0	0	0	0	0	0	0	0	0	0	0	0	0	0	0	0	0	0	0	0	0	0	0	0	0	0	0	0	0	0	0	0	0	0	0	0	0	0	0
end-3	0	0	0	0	0	0	0	0	0	0	0	0	0	0	0	0	0	0	0	0	0	0	0	0	0	0	0	0	0	0	0	0	0	0	0	0	0	0	0	0	0	0	0	0	0	0	0	0	0
eor-1	2.13619	2.45243	2.46074	3.22272	2.9429	2.39468	2.9461	3.44097	1.88663	3.2356	3.05364	3.48936	1.99225	2.92559	3.33685	2.62572	2.1323	3.13161	2.69021	2.26567	3.2421	2.01723	2.32327	2.4203	0.780946	2.73528	3.08147	2.71022	2.02885	1.80118	2.31521	1.98157	2.39351	1.72058	1.43815	2.96344	1.4079	1.4324	2.72805	3.08154	2.75666	3.136	2.91254	3.38905	3.73122	2.71427	2.45092	2.51151	3.86825
ets-9	0	0	0	0	0	0	0	0	0	0	0	0	0	0	0	0	0	0	0	0	0	0	0	0	0	0	0	0	0	0	0	0	0	0	0	0	0	0	0	0	0	0	0	0	0	0	0	0	0
eyg-1	0	0	0	0	0	0	0	0	0	0	0	0	0	0	0	0	0	0	0	0	0	0	0	0	0	0	0	0	0	0	0	0	0	0	0	0	0	0	0	0	0	0	0	0	0	0	0	0	0
attf-2	3.45052	3.73427	2.37623	3.64249	3.06588	2.28148	4.45377	2.8449	4.04525	3.0887	3.88216	2.63814	4.01322	2.63581	3.25568	2.78505	2.59435	2.96022	3.66718	3.51398	3.70208	2.213	3.86935	2.16782	1.84627	4.24835	2.40982	4.05794	3.14608	4.07886	2.98923	4.02991	2.81929	3.61497	2.86665	3.91926	3.1087	3.3165	3.98126	3.71873	3.73903	3.30066	3.62412	3.38864	3.56381	3.03803	1.78008	2.68317	1.82966
F10B5.3	0	0	0	0	0	0	0	0	0	0	0	0	0	0	0	0	0	0	0	0	0	0	0	0	0	0	0	0	0	0	0	0	0	0	0	0	0	0	0	0	0	0	0	0	0	0	0	0	0
F13C5.2	2.48344	2.83026	2.63785	2.95713	2.42803	2.98023	2.8136	2.90572	3.39171	3.61989	3.6551	3.57452	3.47536	3.30913	3.29903	3.41783	3.56892	3.17303	2.73147	3.9854	4.26335	3.63912	3.84386	4.10638	3.70915	3.74853	4.36719	4.13452	4.19727	4.15208	3.56336	3.63813	4.04758	3.74685	3.67707	4.15936	4.06747	4.10156	3.52986	2.81597	3.06827	3.39115	3.43787	3.86182	3.2574	3.61475	3.5956	3.95917	4.49797
bcl-11	0	0	0	0	0	0	0	0	0	0	0	0	0	0	0	0	0	0	0	0	0	0	0	0	0	0	0	0	0	0	0	0	0	0	0	0	0	0	0	0	0	0	0	0	0	0	0	0	0
F16B12.6	5.38987	5.75213	3.82284	5.2773	3.83839	3.62166	5.29756	4.97642	4.71566	3.81411	4.07645	1.78143	4.23479	3.03205	5.2464	3.5865	2.81531	3.9462	4.3039	5.68868	5.87226	2.30223	6.02134	3.08605	1.90485	5.96188	2.7261	6.04333	4.27426	5.77606	3.73797	5.57563	4.03703	5.22322	3.58458	5.40116	4.88649	5.04278	4.40258	5.45991	6.14881	5.19599	5.35659	4.91497	4.86811	5.03259	3.61773	4.60653	1.82892
zip-9	4.29282	4.23423	3.73487	3.56644	3.22462	2.84876	3.80541	3.08996	3.66078	3.19401	3.85649	3.67466	3.47303	3.58633	3.46771	3.50562	3.97635	3.77072	3.50734	3.47575	3.30403	3.64361	3.05848	2.81294	2.51041	3.24324	2.82247	3.32806	3.13792	3.09829	2.98735	3.4076	3.30311	3.29368	3.35652	3.77965	3.74816	3.56049	3.06583	4.54041	3.80968	4.10406	3.68184	3.95085	3.91028	3.13195	3.58608	3.49824	3.32383
F19F10.1	0	0	4.15093	0	4.62095	2.02739	3.97222	4.71331	3.10506	0	0	3.30179	0	3.39035	0	4.64734	0.525109	0.0321961	1.69441	0	0	0.746051	2.61866	2.36738	0	0	4.66307	0.631552	3.79343	0	3.81452	0	1.99777	1.63213	0.804788	4.08241	0	4.66221	1.99043	0	0	0	0.480015	0	0	4.4042	0	0	4.08314
ets-7	3.61404	3.64583	2.48827	3.99707	4.04258	2.8404	4.45916	3.34235	3.01325	0	3.92274	3.22514	4.4743	0	4.12815	2.98232	3.36322	2.54866	3.31674	2.87917	2.75862	4.09667	3.22238	4.14294	2.54825	4.33	2.57507	3.47448	0	3.36509	3.66147	4.43686	2.70962	4.48437	3.12922	3.65589	2.66726	3.17271	1.83501	3.69021	3.25709	3.91567	2.07468	4.40806	3.51716	3.81625	2.73725	2.96685	3.4694
myrf-2	4.50193	5.03411	3.53112	4.49709	3.82449	3.79828	4.58718	4.43543	4.2117	3.79161	4.07977	3.89326	4.18593	4.38154	4.12291	3.71807	3.85229	4.31032	4.75738	4.44635	4.90361	3.28712	4.42653	3.58719	3.81353	3.98295	3.74331	4.41243	3.89117	4.14981	3.61547	4.07731	3.90693	3.69788	3.71376	4.17457	3.56655	3.75971	4.33129	4.74215	4.88841	4.41832	4.58927	4.08513	4.33268	3.6981	3.84052	3.83238	3.3746
F21A9.2	0.413351	0.32107	0.646841	0.222624	0.510843	0.298463	0.492109	0.457944	1.00581	0.732306	0.848918	0.844617	0.562229	0.297034	0.615831	0.72896	0.311582	0.654949	0.282083	0.240897	0.314967	0.604705	0.361842	0.535458	0.394041	0.395986	0.520814	0.383684	0.852066	0.58372	0.605854	0.321622	0.312282	0.296631	0.232373	0.710014	0.734098	0.638272	0.366765	0.49345	0.378983	0.412728	0.0187965	0.407177	0.391508	0.57211	0.310498	0.659559	0.584358
F21D5.9	0	0	0	0	0	0	0	0	0	0	0	0	0	0	0	0	0	0	0	0	0	0	0	0	0	0	0	0	0	0	0	0	0	0	0	0	0	0	0	0	0	0	0	0	0	0	0	0	0
F22D6.2	3.52106	3.34062	3.34221	3.38499	3.05355	2.69679	2.91273	2.74704	3.19529	2.8728	3.20287	3.03301	3.1406	2.90554	3.34806	2.92817	2.62219	2.98758	2.92162	3.73674	3.52807	3.55385	3.69986	3.49561	2.70181	3.37157	3.23727	3.57541	3.14249	3.31991	3.03497	3.58015	3.02323	3.45361	2.81552	3.14769	2.74438	3.19273	3.25429	3.63328	3.54912	3.67257	3.53096	3.39224	3.31225	2.99206	2.70625	3.22108	3.11317
F22F1.3	0	0	0	0	0	0	0	0	0	0	0	0	0	0	0	0	0	0	0	0	0	0	0	0	0	0	0	0	0	0	0	0	0	0	0	0	0	0	0	0	0	0	0	0	0	0	0	0	0
F23A7.6	4.57711	4.94426	1.75205	4.74003	1.71468	0.935681	3.60999	1.71086	3.39648	4.1356	3.61589	3.97819	3.30913	3.72131	4.24625	3.77315	3.18888	3.32254	3.26583	5.58239	5.29689	0	5.07597	3.58162	0	4.23385	3.44897	4.42368	3.82705	4.35704	3.84751	4.18881	4.30166	4.58998	3.40054	3.7385	3.1128	3.68036	3.76193	4.71491	4.56093	4.53107	4.79946	4.59877	4.32413	2.00127	0	0.240468	0
F23B12.7	2.19474	2.99679	1.93539	2.97455	2.88108	1.91486	2.09037	2.5218	2.8636	1.83229	3.05061	1.742	2.67913	2.04063	1.82891	1.88003	1.70462	2.38902	1.6137	2.7131	3.88551	0.646188	4.5403	3.29878	1.48333	3.49562	4.10093	2.26847	2.88731	3.39567	3.68437	3.96484	3.39916	1.80776	0.95442	3.44081	3.0204	4.06249	3.15337	3.51085	3.26143	2.07401	3.74511	3.36794	2.2834	2.97125	1.09548	2.84025	3.30437
F26A10.2	0	0	0	0	0	0	0	0	0	0	0	0	0	0	0	0	0	0	0	0	0	0	0	0	0	0	0	0	0	0	0	0	0	0	0	0	0	0	0	0	0	0	0	0	0	0	0	0	0
F26H9.2	1.74389	1.89897	0.584586	1.39333	0	1.12611	1.58628	1.20773	1.07395	0.0370558	1.03187	1.01984	1.33215	0.731554	0.775262	1.08397	0.46502	1.28587	1.20125	1.46578	1.80007	0.743683	0.986467	1.84434	0.970671	1.96017	0.910787	1.09773	0	0.792862	0.28154	0.990252	0.223437	1.13511	0.801857	2.16136	0.563194	0.41038	1.16709	1.81834	1.58592	0.969938	1.05481	1.28969	1.3692	0.956041	1.35395	0.622474	0.566974
F27D4.4	2.72579	3.13616	1.98193	3.62607	1.67369	1.73289	1.95557	1.42076	2.38436	0	1.95115	1.8894	2.89433	0	1.74295	1.25609	0	0	0	0	0	2.1143	2.21297	1.67042	1.61832	1.1216	0	0	2.64786	3.06497	1.51503	4.21859	0.99097	1.55629	0.251997	3.04371	0	0	0	4.10307	3.1582	3.57635	2.23075	1.6712	1.22735	1.86989	0.89596	0	3.05711
aptf-4	1.18992	1.08611	0.473491	0.983623	0.321809	0.141523	0.9805	0.395033	0.866839	0.000630699	0.986561	0.0105372	0.948139	0.196579	1.23388	0.242145	0.136006	0.315746	0.602957	0.985595	0.894698	0.326285	0.877783	0.385251	0.0405131	0.557411	0.24473	0.573027	0	0.526928	0	0.494146	0.00752109	1.1607	0	1.09133	0.066391	0.0407032	0.308219	0.971408	0.914261	0.906934	1.04994	1.0667	1.15139	0.285635	0.0366877	0	0.0350048
nhr-15	0	0	0	0	0	0	0	0	0	0	0	0	0	0	0	0	0	0	0	0	0	0	0	0	0	0	0	0	0	0	0	0	0	0	0	0	0	0	0	0	0	0	0	0	0	0	0	0	0
F33H1.4	4.25466	5.32853	2.78798	2.73898	2.38934	2.69005	3.47241	2.93459	3.08262	2.3416	3.63425	2.47466	3.52831	2.784	2.84847	2.36458	2.29474	2.16558	3.53346	3.97678	3.547	3.2901	4.81567	2.40586	2.75917	2.76413	3.76642	1.9753	2.4721	2.46122	2.01714	3.25606	2.75864	3.28024	1.2016	2.65522	1.71966	2.92922	4.8579	3.80905	3.83289	3.46509	2.77235	3.36589	2.94509	3.3255	3.04444	2.6154	3.29179
madf-2	2.55908	3.70001	2.64193	2.52387	1.85919	2.27306	3.48852	3.55727	2.92123	2.03337	1.72164	1.49051	1.51934	2.0674	1.31814	1.89627	1.73362	1.27516	1.70288	2.39319	3.91501	2.39319	2.48584	2.69157	1.90708	2.39104	1.92472	2.05554	1.13478	1.8928	1.44515	1.92794	1.45906	1.54572	1.44006	2.22007	1.91844	1.88803	1.62879	4.04764	3.68486	2.48047	2.48369	2.49256	2.83101	2.83057	1.99263	2.15592	1.68905
F38C2.7	4.45241	4.54064	0.325011	4.42855	0.245016	0	3.85092	1.57755	3.89816	3.08503	3.90812	2.7736	3.99598	2.6605	4.44806	2.75136	2.78543	3.1097	3.89543	4.85983	4.6599	0.600112	4.66684	0.74732	0	3.63324	1.51061	3.71659	2.02477	3.3503	1.86164	3.38875	2.2506	4.65613	1.8471	2.68924	2.22327	2.66281	3.48617	4.61531	4.59136	4.38736	4.4653	4.3861	4.29367	0.601944	0	0	0
hinf-1	2.00365	2.97625	0.561617	2.43246	2.56206	1.06856	3.11465	0.556739	0.703242	0.581948	0.399604	0.519777	0.588401	0.584606	0.565666	0.511658	0.504845	2.11056	2.10172	1.9272	2.21892	0.57388	0.507348	0.533789	0.59284	0.787538	1.42617	0.595849	1.56032	0.538199	0.544381	0.579459	0.539959	0.503292	0.542992	2.4319	0.505786	0.534671	2.62027	3.17193	1.80559	2.29958	1.96084	2.75326	1.38874	0.542523	0.582521	1.40637	0.538709
ceh-86	5.92426	5.69898	5.04158	5.28182	5.01558	5.58557	5.29795	5.39701	4.83616	4.46264	4.26815	4.31329	4.1483	5.1026	5.90314	4.34265	4.47638	5.81975	4.66606	5.67245	5.45628	5.05148	5.10873	5.18473	4.28238	4.3928	4.91247	4.35915	4.205	2.76793	3.97965	1.46159	4.39622	4.08336	4.06105	4.15504	3.60187	4.16456	4.39442	5.2584	5.45013	4.69518	5.03738	4.45201	4.55081	4.63795	4.36094	3.90015	4.89361
F47E1.3	0	0	0	0	0	0	0	0	0	0	0	0	0	0	0	0	0	0	0	2.79971	0	0	0	0	0	0	0	0	0	0	0	0	0	0	0	0	0	0	0	0	0	0	0	0	0	0	0	0	0
F52B5.7	0	0	0	0	0	0	0	0	0	0	0	0	0	0	0	0	0	0	0	0	0	0	0	0	0	0	0	0	0	0	0	0	0	0	0	0	0	0	0	0	0	0	0	0	0	0	0	0	0
F54F2.9	0	0	0	0	0	0	0	0	0	0	0	0	0.186037	0	0.392877	0.306214	0	0	0	0	0.00817491	0	0	0	0	0	0	0	0	0	0	0	0	0	0.267394	0	0	0	0	0	0	0	0	0	0	0	0	0	0
spt-16	2.70717	2.8769	1.52675	2.32524	2.37116	0.265371	2.67978	2.3079	2.23155	0.646887	2.74032	2.10379	2.17977	0.677802	2.59157	1.22115	0.792014	0.563626	1.09694	2.0222	2.46428	1.816	1.79491	1.5118	1.43172	2.47038	1.91265	1.64301	0.926598	1.31991	0.689704	1.79822	1.32033	2.50665	0.727369	3.13552	2.38433	1.13643	0.847265	3.23794	2.55291	2.17982	2.52208	2.88828	2.85256	2.21807	1.93128	2.06387	1.40018
F57A8.1	6.28859	6.29782	5.6962	6.26938	5.9172	5.50616	5.30167	5.90416	5.12446	5.9648	3.76431	6.04488	3.16375	6.05539	5.78701	6.34805	5.74819	5.75126	6.29278	6.65663	6.53682	6.55515	6.56182	6.46668	6.00138	6.0317	6.21652	5.43494	5.67951	5.73738	5.41692	5.16664	6.1138	5.49605	5.80657	5.6347	5.97936	5.76682	6.47182	5.87318	5.70044	6.04888	5.98572	6.27606	6.13728	5.63941	5.74533	5.54614	5.83341
F57C9.4	1.62411	1.08736	0.925112	1.32206	0.804925	0.703423	0.718828	0.549136	0.534045	0.724298	0.872104	0.87459	0.451563	1.00628	1.03207	0.922576	0.655862	1.04456	0.694994	0.45523	0.687476	0.335545	0.819392	0.694905	0.513688	0.370286	0.45973	0.227648	0	0.0387944	0	0.147475	0.378182	0.506802	0.359167	0.519966	0.569946	0.449813	0.576355	1.45212	1.24313	1.15977	1.43198	0.960438	1.23899	0.75924	0.817909	0.471371	0.551025
fax-1	0	0	0	0	0	0	0	0	0	0	0	0	0	0	0	0	0	0	0	0	0	0	0	0	0	0	0	0	0	0	0	0	0	0	0	0	0	0	0	0	0	0	0	0	0	0	0	0	0
fkh-3	0	0	0	0	0	0	0	0	0	0	0	0	0	0	0	0	0	0	0.731163	0	0	0	0	0	0	0	0	0	0	0	0	0	0	0	0	0	0	0	1.67524	0	0	0	0	0	0	0	0	0	0
fkh-4	2.27081	0	0	2.53913	0	0	2.28447	0	1.78893	0	1.88259	0	1.88779	0	2.52726	0	0	0	1.32097	0	0	0	0	0	0	0	0	0	0	0	0	0	0	0	0	0	0	0	0	2.28648	0	2.31923	2.47157	2.30231	2.55384	0	0	0	0
fkh-5	0	0.280283	0	0	0	0	0	0.555677	0	1.81884	0	0	0	0	0	0	0.618713	0	0	0	0	0	0	0	0	0	0	0	0	0	0	0	1.02631	0	0	0	0	0	0	0	0	0	0	0	0.448807	0.67356	0	0	0
fkh-6	2.11849	0	2.20161	0	0.469103	0	1.85983	0	3.86092	0	4.91865	1.19649	4.96986	4.0969	2.64614	1.96791	0	3.06235	1.98105	1.91345	1.54105	2.54816	3.22782	2.49051	2.18029	2.93084	0	4.09901	0	2.95356	1.71632	5.45318	0	3.61039	2.54511	3.43949	2.26044	3.91208	2.44219	1.73694	2.05926	3.60882	1.00703	3.48864	0.298798	0	3.08703	3.88318	0
fkh-8	0	0	0	0	0	0	0	0	0	0	0	0	0	0	0	0	0	0	0	0	0	0	0	0	0	0	0	0	0	0	0	0	0	0	0	0	0	0	0	0	0	0	0	0	0	0	0	0	0
flh-1	4.877	5.50828	4.42808	4.59327	3.3011	2.23535	3.35594	2.19371	4.43545	3.11842	3.06535	3.4784	3.37379	3.02401	3.79026	3.07958	3.44945	3.29175	3.25227	4.75276	4.90585	3.6361	4.43356	2.82623	3.13472	3.40503	3.25571	3.85113	3.00415	2.34611	2.8252	2.48186	2.09223	3.06917	2.20628	4.0443	2.02367	2.2441	3.23276	4.97039	5.08341	4.69163	4.68685	3.77656	4.24698	3.23281	2.90329	3.15763	2.31512
flh-3	4.35893	5.12753	3.29188	4.36477	2.69217	2.75062	4.86946	2.84607	4.94274	3.04416	4.70302	2.4856	4.96684	2.52259	4.82486	2.36085	2.75311	2.71778	3.18389	5.40551	5.43501	3.23866	5.34897	2.55467	2.8151	5.31945	2.86591	5.391	2.94213	5.32767	2.70387	5.41633	3.16972	4.99291	2.84507	5.27387	2.63915	4.06581	4.38339	5.06527	5.07329	4.59335	4.70161	4.28284	4.26535	2.43539	2.61799	2.3739	2.43038
fos-1	0	0	0	0	0	0	0	0.461902	0	0	0	0	0	0	0	0	0	0	0	0	0	0	0	0	0	0	0	0	0	0	0	0	0	0	0	0	0	0	0	0	0	0	0	0	0	0	0	0	0
fozi-1	0	0	0	0	0	0	0	0	0	0	0	0	0	0	0	2.35504	0	0	0	0	0	0	0	0	0	0	0	0	0	0	0	0	0	0	0	0	0	0	0	0	0	0	0	0	0	0	0	0	0
frpr-9	0	0	0	0	0	0	0	0	0	0	0	0	0	0	0	0	0	0	0	0	0	0	0	0	0	0	0	0	0	0	0	0	0	0	0	0	0	0	0	0	0	0	0	0	0	0	0	0	0
snpc-4	3.52038	3.68218	2.5152	3.81524	2.91834	3.67985	4.74677	3.70963	4.86702	3.85696	4.55804	3.5442	4.01143	3.7162	3.18651	3.54963	4.06242	3.37507	3.87413	0.856245	1.99711	3.55762	4.92173	3.06477	2.88379	3.79478	3.8506	3.76953	4.71013	3.64468	4.49353	4.28609	4.48136	2.65916	4.11628	3.64054	3.49528	3.71224	4.38364	2.99291	3.33919	2.57755	3.43691	3.77256	3.72584	3.877	4.51897	2.89563	3.12212
gei-13	5.4226	5.52753	5.35535	5.65336	5.60142	5.60441	5.90508	0	6.03976	5.85948	5.62627	5.76876	5.72431	5.57739	5.20143	5.92007	6.0212	6.28677	6.49574	5.33211	5.4069	5.23213	5.53948	5.39667	5.10713	5.63109	5.21438	5.87842	5.49964	5.47802	5.54856	5.6134	5.41816	5.2157	5.51785	5.85782	5.74126	5.77117	5.7871	5.81837	5.36459	5.7855	5.62936	5.82602	5.98276	5.91869	5.84107	5.75649	5.80337
gei-8	0	0	0	0	0	0	0	0	0	0	0	0	0	0	0	0	0	0	0	0	0	0	0	0	0	0	0	0	0	0	0	0	0	0	0	0	0	0	0	0	0	0	0	0	0	0	0	0	0
gfl-1	1.14191	0	0	0	0	0	0	0	0	0	0	0	0	0	0	0	0	0	0	0	0	0	0	0	0	0	0	0.408508	0	0	0	0	0	0	0	0	0	0	0	1.52457	0	0	0	0	0	0	0	0	0
gla-3	1.84514	2.71057	0	2.2985	0	0.611067	2.10803	4.01164	2.34801	0	0	0	2.41854	1.32621	3.06782	1.41506	0.979852	0	2.26393	3.42643	3.68659	3.30037	2.61336	0	1.90385	4.68833	4.24277	3.35474	0	3.69375	2.53534	2.62642	2.50179	2.70393	0	3.51709	0	3.44992	2.7573	2.17705	2.5567	4.15106	2.73554	4.61095	1.59367	3.24015	1.76838	2.4673	0
glp-1	0	0	0	0	0	0	0	0	0	0	0	0	0	0	0.122798	0	0	0	0	0	0	0	0	0	0	0	0	0	0	0	0	0	0	0.456826	0	0	0	0	0	0	0	0	0	0	0	0	0	0	0
grh-1	0	0	0	0	0	0	0	0	0	0	0	0	0	0	0	0	0	0	0	0	0	0	0	0	0	0	0	0	0	0	0	0	0	0	0	0	0	0	0	0	0	0	0	0	0	0	0	0	0
ham-2	0	0	0	0	0	0	0	0	0	0	0	0	0	0	0	0	0	0	0	0	0	0	0	0	0	0	0	0	0	0	0	0	0	0	0	0	0	0	0	0	0	0	0	0	0	0	0	0	0
hbl-1	1.47877	0	0	1.2572	0	0	0	0	0	0	1.78802	0	1.53733	0	0	0	0	0	0	0.934415	1.40779	0	0	0.0433837	0	0	0	0	0	0	0	0	0	0	0.667072	0.955577	0	0	0	1.55742	0	0	0	0	0	0	0	2.00426	0
him-8	0	0	0	0	0	0	0	0	0	0	0	0	0	0	0	0	0	0	0	0	0	0	0	0	0	0	0	0	0	0	0	0	0	0	0	0	0	0	0	0	0	0	0	0	0	0	0	0	0
hlh-1	4.69411	4.44469	4.38925	4.70693	3.93297	4.22106	4.14333	4.26407	3.96953	4.4174	4.24222	4.43001	4.26103	4.83271	4.52998	4.75614	4.87096	5.18154	4.24813	4.21665	3.41995	3.93536	4.2025	4.28212	4.22504	3.96827	4.12016	4.2934	4.41796	3.94326	4.81407	4.00667	4.48495	4.13434	4.00681	3.96637	4.54016	4.05254	3.90388	4.2295	4.30043	4.2501	4.72387	4.76709	5.10361	4.16394	4.38226	4.56287	4.58073
hlh-10	0	0	0	0	0	0	0	0	0	0	0	0	0	0	0	0	0	0	0	0	0	0	0	0	0	0	0	0	0	0	0	0	0	0	0	0	0	0	0	0	0	0	0	0	0	0	0	0	0
hlh-11	0	0	0	0	0	0	0.834468	0.699938	1.41832	0.84057	0.314976	0.817832	1.11139	0.595314	1.32362	1.132	1.57204	0.604628	0.920003	1.03883	0.290393	0.769306	0.77524	1.18987	0.62684	1.1542	0.985417	1.11024	0.417843	1.24055	0.94034	1.34744	0.755762	1.43449	0.771282	1.12097	1.36227	1.38035	1.60603	1.24636	0.815866	0.900513	0.515778	1.8797	1.00842	1.63641	0.822893	1.21316	0.672392
hlh-13	0	0	0	0	0	0	0	0	0	0	0	0	0	0	0	0	0	0	0	0	0	0	0	0	0	0	0	0	0	0	0	0	0	0	0	0	0	0	0	0	0	0	0	0	0.973568	0	0	0	0
hlh-15	0	0	0	0	0	0	0	0	0	0	0	0	0	0	0	0	0	0	0	0	0	0	0	0	0	0	0	0	0	0	0	0	0	0	0	0	0	0	0	0	0	0	0	0	0	0	0	0	0
hlh-16	0	0	0	0	0	0	0	0	0	0	0	0	0	0	0	0	0	0	0	0	0	0	0	0	0	0	0	0	0	0	0	0	0	0	0	0	0	0	0	0	0	0	0	0	0	0	0	0	0
hlh-17	0	0	0	0	0	0	0	0	0	0	0	0	0	0	0	0	0	0	0	0	0	0	0	0	0	0	0	0	0	0	0	0	0	0	0	0	0	0	0	0	0	0	0	0	0	0	0	0	0
hlh-19	0	0	0	0	0	0	0	0	0	0	0	0	0	0	4.39922	0	0	0	0	0	0	0	0	0	0	0	0	0	0	0	0	0	0	0	0	0	0	0	0	0	0	0	0	0	0	0	0	0	0
hlh-2	1.63177	1.43697	0	1.32002	0.288966	0	2.03809	0.986507	2.43299	0.0607803	2.91447	0.279311	2.05122	0	3.07654	0.165568	0	0	0.126755	2.21676	1.87379	0.377553	1.72233	0.0821348	0	1.68849	0.467877	1.67404	0.150179	2.18278	0.170928	1.93756	0	3.01295	0	3.6105	0	0	0.0249756	1.94075	2.46528	1.413	1.43499	1.54355	2.27866	0.0227152	0	0	0
hlh-26	0	0.0824195	0	0.0568463	0	0.0706083	0.125045	0.129896	0.177272	0.10725	0.0546659	0	0	0	0	0	0	0.0670866	0	0.140437	0.212476	0.127875	0	0.037819	0	0	0	0	0.194477	0.035335	0.115156	0	0	0	0.0112631	0.0653897	0.10061	0.0941021	0	0	0.0379833	0	0.0215377	0	0	0.0119583	0	0.0103426	0
hlh-27	0	0	0	0	0	0	0	0	0	0	0	0	0	0	0	0	0	0	0	0	0	0	0	0	0	0	0	0	0	0	0	0	0	0	0	0	0	0	0	0	0	0	0	0	0	0	0	0	0
hlh-28	0	0	0	0	0	0	0	0	0	0	0	0	0	0	0	0	0	0	0	0	0	0	0	0	0	0	0	0	0	0	0	0	0	0	0	0	0	0	0	0	0	0	0	0	0	0	0	0	0
hlh-29	0.0155027	0.00709175	0.0151875	0	0.0509713	0.0120253	0.00584223	0.0159047	0	0	0	0	0	0.00870271	2.08189	0.0302341	0.0312433	0	0	0.0357401	0.0148238	0.0152318	0.018652	0.010784	0.00820727	0.0507559	0.0101055	0.0335126	0.0357387	0.0135838	0.0185777	0.11304	0.766814	2.36902	0.00643073	0.133614	0	0	0.00578655	0.00754784	0.0234464	0.0262175	0.00638092	0.0267514	0.00386293	0	0.00981192	0.00467984	0.0501173
hlh-3	0	0	0	0	0	0	0	0	0	0	0	0	0	0	0	0	0	0	0	0	0	0	0	0	0	0	0	0	0	0	0	0	0	0	0	0	0	0	0	0	0	0	0	0	0	0	0	0	0
hlh-30	4.03898	4.17578	3.1696	4.13135	3.82679	3.34014	3.96128	3.74209	4.18336	3.86277	4.27023	4.34	4.25612	4.26586	2.2105	4.6692	4.48679	4.29369	3.25894	3.42318	4.03935	2.73837	3.07264	3.71043	3.15837	3.64938	3.47459	3.87728	3.58713	3.78789	4.48986	4.06219	4.29082	4.17977	4.18482	4.50835	4.04923	3.70726	3.29803	4.17179	3.8586	3.60802	3.81711	3.52325	3.3451	3.87892	3.63533	4.30743	3.99627
hlh-32	0	0	0	0	4.29592	0	2.02923	0	4.01789	0	0	0	3.88387	0	0	0	0	0	0	0	0	0	0	4.54888	0	0	0	4.26213	0	0	0	4.09638	0	0	0	0	0	0	0	0	0	0	0	4.52668	0	0	0	3.9291	0
hlh-33	0	0	3.2097	2.56362	2.7657	2.94245	2.40838	3.03281	2.89952	4.11825	0.416593	1.50034	2.89474	2.30684	2.70387	3.82753	3.4024	4.12515	1.73902	0.363862	2.23926	1.81609	1.70049	2.7577	3.39689	3.97179	3.06322	2.83842	3.33526	0.535314	3.44456	2.21596	3.14514	1.59662	3.65709	4.70378	3.87114	4.94378	3.32359	0.38448	1.89521	0.333314	2.30545	0.271173	3.17918	0.48341	3.04173	2.22707	0.507211
hlh-34	0	0	0	0	0	0	0	0	0	0	0	0	0	0	0	0	0	0	0	0	0	0	0	0	0	0	0	0	0	0	0	0	0	0	0	0	0	0	0	0	0	0	0	0	0	0	0	0	0
hlh-4	0	0	0	0	0	0	0	0	0	0	0	0	0	0	0	0	0	0	0	0	0	0	0	0	0	0	0	0	0	0	0	0	0	0	0	0	0	0	0	0	0	0	0	0	0	0	0	0	0
hlh-6	0	0	0	0	0	0	0	0	0	0	0	0	0	0	0	0	0	0	0	0	0	0	0	0	0	0	0	0	0	0	0	0	0	0	0	0	0	0	0	0	0	0	0	0	0	0	0	0	0
hlh-8	0	0	0	0	0	0	0	0	0	0	0	0	0	0	0	0	0	0	0	0	0	0	0	0	0	0	0	0	0	0	0	0	0	0	0	0	0	0	0	0	0	0	0	0	0	0	0	0	0
hmbx-1	0	0	0	0	0	0	0	0	0	0	0	0	0	0	0	0	0	0	0	0	0	0	0	0	0	0	0	0	0	0	0	0	0	0	0	0	0	0	0	0	0	0	0	0	0	0	0	0	0
hmg-1.2	3.29772	3.34715	2.95419	3.40228	2.9304	3.03147	3.40844	3.35647	3.23038	2.8472	3.63069	2.7462	3.05594	2.56626	2.81128	2.93353	3.13376	4.28241	3.42629	3.1938	3.16948	3.08434	3.22438	3.05378	3.27534	3.22089	2.99518	2.95405	3.33274	2.54977	3.03004	2.68789	2.86568	3.012	3.12131	3.21766	3.47248	4.21773	3.44591	3.28276	3.1446	3.17478	3.87712	3.41763	3.33628	3.0593	2.94199	3.07775	2.81938
hmg-11	2.46842	2.6272	0.0385156	2.01485	0.00824005	0.157155	1.85682	0.352226	1.61252	0	0.832945	0	0.730089	0	2.91203	0	0	0	0	3.29357	3.17086	0.348482	2.84257	0.275757	0.247755	3.20294	0.136669	3.13088	0	2.73107	0.012619	2.90836	0.650481	3.13949	0	3.54272	0	0.892733	0	2.62934	2.30137	1.64638	2.52376	1.85619	2.36143	0.20439	0	0	0
hmg-12	0	0	0	0	0	0	0	0	0	0	0	0	0	0	0	0	0	0	0	0	0	0	0	0	0	0	0	0	0	0	0	0	0	0	0	0	0	0	0	0	0	0	0	0	0	0	0	0	0
hmg-20	0	4.14015	0	0	0	0	0	0	0	0	0	0	0	0	0	0	0	0	0	0	0	0	0	0	0	0	0	0	0	0	0	0	0	0	0	0	0	0	0	2.34816	0	0	0	0	0	0	0	0	0
hmg-4	1.03728	0.45	0.0147729	0.392519	0	0.187141	0.261202	0	0.308971	0	0.261504	0	0.59205	0	1.13018	0	0	0	0	1.52201	1.76147	0.00532724	0.970037	0.123087	0.00746968	0.35102	0.014845	0.445779	0	0.756601	0	0.487305	0	1.20906	0.0575698	1.19797	0	0	0	0.911938	0.514666	0.368958	0.308083	0.737549	0.516957	0	0	0	0
hmg-5	5.17316	5.72875	4.91409	4.85048	4.19737	4.08289	4.37456	4.059	4.53197	3.81176	4.23073	4.22683	4.28481	4.23508	5.1267	4.38407	3.97193	4.20317	4.39002	5.62789	5.51459	4.81797	4.61819	4.38096	3.75716	4.43084	3.57382	4.0852	3.54548	4.57404	3.63652	4.36788	3.99389	4.75686	4.00134	4.83168	3.56269	4.11928	4.55185	5.25308	5.63466	4.66752	4.76862	4.71852	4.51786	4.29204	3.95492	3.85939	3.81954
hmg-6	3.72692	3.39596	0	0	0.774073	0	2.25568	2.22439	2.62688	0	0	0	1.31068	0.0791103	1.89899	2.06078	0	0	0	4.29068	4.16092	3.26231	2.23736	2.49964	0.729636	0	1.55603	0	1.36703	0	0	1.08851	1.26574	3.55457	0.409391	2.18745	0	0	0.953376	3.81704	2.42976	1.04611	0	2.19379	0.682453	2.96141	0	1.14255	0
hnd-1	0.50631	4.24827	4.49263	4.06494	4.44352	4.19314	0.596739	4.41076	1.44531	3.22011	0.568993	2.89958	1.25483	3.9845	4.89004	4.02432	4.60435	4.26074	3.70467	1.66807	5.30175	4.4206	3.8864	3.96488	4.97494	2.25382	3.40926	2.98857	3.19445	2.3284	2.89562	3.49446	3.29311	5.31149	4.1288	5.1885	4.38181	4.39655	4.82716	4.01215	4.85867	3.66329	3.09088	4.37087	3.75604	3.35877	3.67131	3.14077	3.86222
hsf-1	0.015876	0.578088	0.53725	2.49709	2.53509	3.25794	3.34626	3.18038	2.63578	3.10277	2.72826	2.85216	1.75502	3.01636	2.46522	3.05674	2.97526	3.59536	3.42413	0.284138	0.274686	1.51598	2.80636	2.73696	3.05622	3.59599	3.79608	3.53183	3.04699	2.93189	2.96452	2.74959	3.06348	3.04433	3.02708	3.39997	3.17075	3.50054	3.59209	0.509575	0.530741	1.81689	2.74686	3.0029	3.42348	2.12578	3.19459	2.32871	2.76365
icd-2	2.64216	2.99191	5.52636	2.87692	5.21885	5.50949	2.9036	6.00316	2.92763	3.17769	3.08494	2.6515	2.96575	3.26524	2.45347	2.93669	3.47157	2.55927	3.52215	2.5539	5.26182	4.63768	5.43195	2.56759	5.10635	2.15153	5.66071	2.23812	5.00975	3.72774	5.20382	1.92893	2.59589	2.59985	5.2815	5.21313	5.97386	5.738	3.41425	4.44295	2.4093	3.16504	3.11451	3.05124	2.7303	5.79655	6.09345	4.89653	5.95523
ing-3	0.475475	2.0116	0.532101	0.537456	0.438259	1.05883	1.38153	0.567737	0.542305	0.565111	0.526815	0.547037	0.539851	0.412022	0.909835	0.541356	0.503919	0.591488	0.625113	0.523345	1.61794	0.577806	0.5561	1.12019	0.801156	0.550613	0.552222	0.4909	0.549231	0.843235	0.559401	0.517373	0.562784	0.558228	0.566313	0.54756	0.519112	0.523343	0.543467	1.65686	1.42071	0.597232	1.80684	0.564761	0.52967	1.73986	0.528307	0.54661	0.548383
irx-1	0	0	0	0	0	0	0	0	0	0	0	0	0	0	0	0	0	0	0	0	0	0	0	0	0	0	0	0	0	0	0	0	0	0	0	0	0	0	0	0	0	0	0	0	0	0	0	0	0
isw-1	0.559641	0.549695	0.547399	0.588976	0	0.579176	0.580857	3.11051	0.544776	0.578286	0.500035	0.564226	0.555057	0.537937	0.544768	0.568524	0.590483	0	0	0.532411	0.541917	0.558611	0.558687	0	0.540595	0.539782	2.82992	0.596102	0	0.535929	0.543626	0.533587	0.576059	0.511343	0	0.55475	0	0	0	0.524812	0.54784	0.583421	0.544615	0.519592	0.549998	0	0.572452	0.509245	0
itr-1	2.40075	3.15696	2.35723	2.38926	4.03693	3.62285	4.33125	4.63819	4.13156	3.59832	3.66609	1.85354	0.449296	2.54621	4.02312	2.01588	2.09623	3.27772	0	4.1138	4.14802	2.4202	2.59021	4.26476	2.79099	4.74	5.1692	4.18924	4.81005	2.9198	4.74593	0.872454	4.02997	3.7767	3.47242	4.54123	1.94316	1.42264	0	3.88954	3.05063	0.395228	3.52205	3.86243	3.88658	3.73904	4.33871	4.16482	4.13208
2023-06-01	1.41996	2.01949	1.11486	1.69706	1.20614	1.44802	1.2353	1.34388	1.68309	1.22345	0.725314	1.07741	0.733913	0.752696	1.66068	1.17221	1.21428	1.41792	1.29715	1.93687	1.87745	1.48868	1.47996	1.42586	1.72672	1.75984	1.02948	1.61752	1.70494	1.33045	1.40742	1.38319	0.812587	1.13874	0.534139	0.712966	1.16599	0.775414	1.00174	1.82271	1.86599	1.35763	1.38963	1.43909	1.24578	1.77385	1.65651	1.44351	0.863543
snai-1	0	0	0	0	0	0	0	0	0	0	0	0	0	0	0	0	0	0	0	0	0	0	0	0	0	0	0	0	0	0	0	0	0	0	0	0	0	0	0	0	0	0	0	0	0	0	0	0	0
dhhc-10	3.67509	4.18705	2.97188	4.17387	3.29193	4.11313	4.22745	4.24376	3.31473	4.01316	3.28211	3.43697	2.39676	3.86323	2.9217	3.89052	3.59617	3.21427	3.47081	3.90828	4.36714	3.09491	4.53636	3.69734	4.37159	4.09316	4.33484	3.27072	3.41245	2.75437	3.21716	2.72351	4.48326	2.78072	3.28244	3.35592	3.4449	3.51156	3.39652	3.28194	3.75617	3.39971	4.07639	3.23483	4.40363	3.43306	3.9371	2.94992	3.92499
K04C1.3	4.08274	4.15447	3.04209	3.47594	3.74211	2.41845	3.91733	5.18452	4.07947	3.67187	5.18074	4.29228	4.8695	4.31146	2.26717	3.9597	4.80953	4.79338	4.10327	4.76825	4.3149	3.84439	3.84573	1.92227	2.84194	3.10446	3.45991	4.21218	3.54579	4.10179	5.81389	4.22138	4.70077	2.59888	4.36334	4.67105	3.74933	3.83338	4.26805	2.67853	4.00015	4.04555	3.2863	4.01501	3.68282	3.39714	2.21116	2.81023	3.04198
K09A11.1	2.00463	3.23892	2.54639	2.69829	3.09093	2.73811	3.02992	3.56143	3.528	3.41992	3.10792	2.3068	3.05657	2.49181	2.78613	2.56477	2.21981	3.08672	2.7255	2.68595	3.25931	2.68728	3.27569	3.09918	2.59214	3.26821	2.86991	3.27303	3.44338	2.86955	2.98699	2.86089	2.77717	3.24721	2.90549	3.03482	2.37283	2.18881	2.19497	3.12721	2.37512	2.58033	3.13153	2.74833	3.15164	3.33322	2.31962	3.00605	3.19493
K10B3.5	0	0	0	0	0	0	0	0	0	0	0	0	0	0	0	0	0	0	0	0	0	0	0	0	0	0	0	0	0	0	0	0	0	0	0	0	0	0	0	0	0	0	0	0	0	0	0	0	0
K11D12.12	2.17376	4.35733	2.81214	2.18014	1.68681	1.97138	2.0274	1.80428	2.88223	3.94371	3.12518	3.65296	5.08653	4.01987	2.98828	1.15371	1.56657	1.6763	2.60198	2.08945	3.10491	2.00587	1.29063	1.47552	1.62293	4.21727	2.69712	3.15258	4.11359	3.59623	2.76693	3.27105	3.8908	2.36215	3.3065	1.98531	2.86037	2.68923	3.18755	2.09195	2.82725	2.17431	2.57426	2.20081	2.23704	1.64686	3.51595	2.84106	3.08189
K11H3.4	0.718102	1.83	0	0	0	0	0	0	0	0	0	0	0	0	3.5022	0	0	0	0	0	0	0	0	0	0	0	0	0	0	0	0	1.16423	0	3.31191	0	0	0	0	0	1.22192	0	0	0	0	0	0	0	0	0
klf-1	0	0	0	0	0	0	0	0	0	0	0	0	0	0	0	0	0	0	0	0	0	0	0	0	0	0	0	0	0	0	0	0	0	0	0	0	0	0	0	0	0	0	0	0	0	0	0	0	0
klf-3	0	0	0	0	2.53788	0	4.1736	4.69768	4.73471	0	2.4253	0	0	0	0	2.99687	0	0	0	0	0	2.49012	0	0	4.63386	3.76555	5.88432	0	0	3.25651	0	0	4.65963	2.7716	3.08098	0	0	3.26715	0	0	0	0	2.89758	2.79568	0	0	4.73394	3.10047	5.49443
let-381	0	0	0	0	0	0	0	0	0	0	0	0	0	0	0	0	0	0	0	0	0	0	0	0	0	0	0	0	0	0	0	0	0	0	0	0	0	0	0	0	0	0	0	0	0	0	0	0	0
let-526	0	0	0	0	0	0	0	0	0	0	0	0	0	0	0	0	0	0	0.0920569	0	0	0	0	0	0	0	0	0	0	0	0	0	0	0	0	0	0	0	0.810129	0	0	0	0	0	0	0	0	0	0
lim-4	0	0	0	0	0	0	0	0	0	0	0	0	0	0	0	0	0	0	0	0	0	0	0	0	0	0	0	0	0	0	0	0	0	0	0	0	0	0	0	0	0	0	0	0	0	0	0	0	0
lim-6	0	0	0	0	0	0	0	0	0	0	0	0	0	0	0	0	0	0	0	0	0	0	0	0	0	0	0	0	0	0	0	0	0	0	0	0	0	0	0	0	0	0	0	0	0	0	0	0	0
lim-7	0	0	0	0	0	0	0	0	0	0	0	0	0	0	0	0	0	0	0	0	0	0	0	0	0	0	0	0	0	0	0	0	0	0	0	0	0	0	0	0	0	0	0	0	0	0	0	0	0
lin-1	7.41235	7.55168	7.0944	3.00087	6.26275	6.51514	6.32957	6.33088	6.11089	5.89577	5.77829	6.15783	5.2171	6.01066	5.30528	5.77265	5.89335	5.80383	5.97703	7.291	7.72204	7.0518	6.93289	6.57184	6.58453	6.43907	6.28358	6.10158	6.47731	6.10399	5.7783	5.90746	5.81949	5.90832	5.85656	5.66085	5.85291	5.8217	6.05702	7.35043	7.29073	7.01329	7.03433	6.43847	6.06444	6.21994	6.73272	6.35171	6.35787
lin-11	0	0	0	0	0	0	0	0	0	0	0	0	0	0	0	0	0	0	0	0	0	0	0	0	0	0	0	0	0	0	0	0	0	0	0	0	0	0	0	0	0	0	0	0	0	0	0	0	0
lin-13	1.98924	1.57679	0.517185	2.06517	1.65138	0.566491	3.30308	0.88165	2.92443	0.559889	4.13514	0.598811	4.05387	0.597003	4.44283	0.593913	0.562779	0.515607	1.27191	2.41297	2.83521	0.509507	2.70351	0.522053	1.27625	3.02964	0.514945	3.49335	0.544735	4.06471	0.560945	4.26176	0.558453	4.38964	0.511853	3.97271	0.583116	0.516476	3.29915	2.89231	0.576462	2.78166	2.55569	3.43792	2.60646	0.0378856	0.561883	0.579927	0.574138
lin-15B	3.5091	3.73187	2.11482	3.49066	0.288913	0.291125	3.45949	3.91079	3.58552	2.9271	3.7574	2.7711	3.58968	2.68325	3.57238	0.278134	3.20292	2.96311	0.260901	3.43721	5.16929	0.272126	3.07034	0.287931	1.18715	3.32041	4.10825	3.46267	2.03968	3.31135	0.256965	3.45247	2.62906	3.30955	0.257619	3.74628	0.262482	0.273266	0.258562	4.49608	3.87746	3.25918	3.53227	3.16874	3.35614	0.258243	0.286197	0.298321	0.25724
lin-22	0	0	0	0	0	0	0	0	0	0	0	0	0	0	1.31653	0	0	0	0	0	0	0	0	0	0	0	0	0.157073	0	0	0	0.431876	0	1.69696	0	0	0	0	0	0	0	0	0	0	0	0	0	0	0
lin-26	8.24356	7.98902	7.1199	6.77335	4.94642	4.42084	3.05453	4.84725	4.52143	4.36689	4.69064	4.7634	3.13447	4.72939	5.94969	5.03954	4.54732	4.96062	4.0142	8.37242	8.41284	6.89271	6.81494	5.12881	2.18709	3.28089	4.74995	4.52644	4.22807	2.35574	4.29834	2.04881	4.37369	5.52779	4.34484	5.72955	3.46263	3.61295	4.46211	8.1935	8.354	6.43049	6.96106	5.42121	4.52573	5.28082	4.50299	2.92269	4.98455
lin-29	0.522108	6.05095	0.564112	4.03421	4.27894	4.1488	4.45819	0.548663	4.35784	3.57566	5.26601	0.547475	4.9943	1.19457	4.77249	0.544687	2.14946	2.80919	0.574415	6.05053	5.8764	6.04975	4.09757	5.69718	4.03336	4.02821	1.73917	4.88607	3.77124	5.00317	2.66193	4.34481	3.22965	5.56828	3.93413	5.83596	2.49293	3.12343	2.78309	5.32927	4.78323	5.50754	0.84229	5.86203	5.87673	4.45649	0.550839	4.58352	2.07083
lin-31	0	0	0	0	0	0	0	0	0	0	0	0	0	0	0	0	0	0	0	0	0	0	0	0	0	0	0	0	0	0	0	0	0	0	0	0	0	0	0	0	0	0	0	0	0	0	0	0	0
lin-32	0	0	0	0	0	0	0	0	0	0	0	0	0	0	0	0	0	0	0	0	0	0	0	0	0	0	0	0	0	0	0	0	0	0	0	0	0	0	0	0	0	0	0	0	0	0	0	0	0
lin-36	1.109	2.17708	2.59992	1.15982	2.20501	1.57948	2.41998	2.14842	1.49915	2.06004	1.58157	1.90675	1.04162	2.52835	1.79927	2.5329	2.25681	2.96306	1.41581	2.2245	0	2.67722	2.40413	2.25899	2.65175	2.67657	2.93753	2.11239	3.10258	2.09112	2.70004	1.73305	3.30736	1.78083	3.3927	3.20094	2.97882	3.52873	1.27496	1.65303	1.38804	1.64589	1.36267	1.97724	1.96888	2.16822	1.81827	2.5538	2.3871
lin-38	3.62569	3.56893	2.64654	2.59226	3.34478	2.11857	2.83898	3.56487	1.79969	1.82359	3.8732	1.38001	3.52443	2.2631	1.67457	1.89609	2.01041	1.51631	1.39857	2.62777	3.46136	2.78521	4.06957	3.0973	2.88122	1.65179	2.48876	1.92644	1.98942	1.88414	2.36898	1.66989	2.00322	1.97971	1.22444	3.30357	0.720096	1.77309	1.38734	3.62384	3.23267	2.00127	3.04097	2.67718	3.02175	2.13755	3.15087	2.00442	2.97261
lin-39	0	0	0	0	0	0	0.742256	0	4.14892	6.07506	6.11363	6.62537	6.6378	3.18067	6.20256	6.7412	0	0	0	0	0	0	0	0	0	0	0	4.07272	5.91567	6.14398	6.60956	6.72337	6.33248	6.41927	6.6277	0	0	0	0	0	0	0	0	0	0	0	0	4.32895	5.05706
lin-41	0.200888	1.91319	0.769492	0	0.422411	0	0.348647	0.282406	0.258725	0.473346	1.18639	0	1.20654	0	0	0.617086	0	0	0	0.520206	1.41029	1.10227	0.570901	1.58494	1.03289	1.23291	0.812046	0.108008	0.256884	1.06789	0	0.105715	0.549952	1.36544	0.472868	1.25718	0.317067	0.737451	0	0.908915	1.28149	1.16401	0	1.03842	0.435305	1.49141	0	1.29254	0
lin-54	0	0	0	0	0	0	0	0	0	0	0	0	1.323	0	0	0	0	0	0	0	0	0	0	0	0	0	0	0.753639	0.164493	0	0	0	0	0	0	0.529596	0	0	0	0.447257	0	1.29517	0	0.655414	0	0	0	0	0
lin-59	3.43615	3.28792	3.6773	3.8342	4.04607	3.08224	3.936	3.55362	3.77642	1.6392	3.79101	3.457	3.51724	3.51996	3.93817	4.46499	3.05919	3.76199	3.50917	3.70263	3.34735	3.69849	2.8077	4.30939	3.57	3.96079	3.58172	3.59953	3.3383	3.98879	3.27819	3.21811	3.17145	3.90476	3.73553	3.92404	2.72547	2.06683	3.2778	3.52887	3.47734	3.63648	3.19843	4.21192	3.96793	3.97513	3.82333	3.82582	3.49768
lir-1	4.23638	4.49094	3.8846	4.35854	3.73449	3.8174	4.17444	4.55667	4.32676	4.28705	4.19367	4.1746	3.85655	3.96789	3.48213	4.22051	3.65864	4.21761	4.31338	4.70161	4.92231	4.15085	4.46765	3.77805	4.02733	4.41638	4.55234	4.40372	4.16546	4.28595	4.16927	3.77788	4.285	4.25817	4.1881	4.21631	4.33816	4.37662	4.34604	4.62112	4.68659	4.43974	4.30349	4.23135	4.02154	3.86712	4.30465	3.81029	4.27717
lir-2	4.26352	3.47264	5.89866	6.30987	5.6455	5.93014	4.54817	6.18226	4.90618	4.6054	4.56712	4.09151	4.30824	4.36388	5.08327	3.61221	5.25035	5.13743	4.66888	4.18067	3.98608	4.96428	6.10816	4.7464	4.80946	4.71416	5.14136	4.28682	6.09382	5.28641	5.77143	4.88071	6.2608	4.41122	5.87918	3.61422	5.52834	5.20834	4.60994	4.76638	4.06122	5.29343	4.6289	4.81823	4.61735	5.48303	6.01371	5.53677	5.28394
lir-3	4.05051	4.17914	3.05612	2.48374	2.78936	0.132548	3.74771	2.23593	3.23629	0	2.56991	0	3.55095	4.00436	3.76105	0	0	0.822929	0.0974667	4.64978	3.73269	1.60485	2.92146	1.7999	0	2.03446	1.28608	1.97768	0	2.21402	0	2.46041	0	4.37698	0	4.77806	0	2.66105	2.83102	4.22505	3.93478	3.25484	3.74412	3.23946	2.62892	0.459748	0	0	0
lpd-2	3.84244	3.79155	3.51699	0.936296	2.05132	2.20429	1.15057	1.92205	0.597037	0.653432	0.989302	1.22877	1.05812	0.938658	1.7324	0.649712	0.442412	0.315683	2.20819	3.52035	3.54636	2.27692	1.24721	1.67184	1.02105	0.599444	1.85552	0.455097	0.659203	0.738067	0.472961	0.7822	0.972917	0.89939	0.904389	0.806035	0.0110675	1.40174	1.36724	3.69873	3.82308	0.680797	1.34162	1.15877	0.676658	2.45222	1.45404	1.9348	2.06671
ccar-1	0.842489	0.231676	1.54875	1.33394	1.40951	0.194593	3.72261	3.67842	1.60326	0	1.6611	0	2.03158	0.168477	2.73949	0.0132775	0	0	1.05353	0.940211	0.935676	2.19757	1.10514	2.29537	0.205614	3.76877	1.65862	3.03975	1.67443	2.16214	0.957756	2.58894	1.47983	3.15984	0	2.46489	0.547396	2.2777	1.63373	1.25134	1.24097	1.08889	0.7785	0	0.482849	1.83673	1.2003	0.960321	1.57107
lsy-2	4.68869	4.49453	3.7447	4.70671	4.07518	3.68266	4.64772	4.77199	4.70812	4.81612	4.41978	4.97124	4.37614	4.76132	3.50842	4.76256	4.33994	4.43479	4.537	4.98931	4.8435	4.28397	4.89328	4.05639	3.60711	4.66412	4.81301	4.58389	4.75762	4.66578	4.85865	4.35267	4.84949	4.04489	4.78885	5.13186	4.47327	4.82399	4.56109	4.87758	4.03168	4.46384	4.49745	4.68574	4.77224	4.79514	3.8378	4.2816	4.43131
lsy-27	3.37602	3.43888	0	3.28978	0.282377	0.294219	3.03029	1.31532	3.05031	2.73667	3.15261	2.5817	3.10497	2.73338	4.36347	2.52492	2.4424	2.6877	3.13095	3.50098	3.27296	0	3.27461	0.968473	0.263942	2.89275	0.270407	2.887	2.45098	2.9254	2.37033	2.93398	2.52702	3.39671	2.0637	0.338517	2.22908	2.48027	2.97982	3.55954	3.46086	3.36562	3.1639	3.37655	3.21464	1.14396	0	0	0
M03D4.4	5.2257	5.21938	5.17787	5.63443	5.00186	5.27656	5.66491	5.14098	5.78578	5.34849	5.93472	5.38837	6.04475	5.63745	4.49729	5.62577	5.63962	5.21878	4.83021	4.93461	5.10774	4.83383	5.45455	4.49435	5.16972	5.6883	4.86549	5.83263	5.55996	5.65358	5.30928	6.12482	5.52511	4.69371	5.44034	5.77894	5.56613	5.4248	4.68641	5.13985	5.4303	5.28832	5.27763	5.12399	5.47112	5.3351	5.04243	5.59409	5.22477
dhhc-6	1.13077	1.83831	0.371634	1.22199	0.16304	0	1.98121	0.368678	1.80735	0.569966	1.62092	0.6259	2.05908	0.346882	1.07273	0.524662	0.123022	0.240501	0.244226	0.920197	2.44982	1.80345	1.2824	1.1712	0.150051	1.81683	0.629105	1.7412	0	1.04217	0.583108	1.48482	1.1178	0.665007	0.201493	1.08708	0.466567	0.307735	0.155933	2.32465	1.64056	1.52127	2.15726	1.13873	0.242866	0.133431	0	0.858738	0
mab-3	5.25769	2.08575	4.3004	1.23243	3.63691	0.512906	4.00141	0.538772	0.554715	2.23045	5.84032	3.00189	4.97775	4.28334	4.92917	0.598064	4.31285	5.77408	4.45822	5.30358	2.85138	0.506113	0.563536	4.32672	0.576255	4.91174	0	1.56689	0.555336	4.50816	0.560907	6.13683	3.75064	4.04174	1.86986	2.10504	4.74345	5.85428	4.94064	3.73794	2.97278	3.95298	0	4.61994	3.77378	4.0604	0.507328	3.68844	0.51057
mab-5	0	0	0	0	0	0	0	0	0	0	0	0	0	3.87646	6.45645	6.56446	7.52632	7.78114	3.21909	0	0	0	0	0	0	0	0	0	0	0	0	0	3.78375	6.85701	6.4053	7.19782	7.53818	7.31968	4.07312	0	0	0	0	0	0	0	0	0	0
mab-9	0	0	0	0	0	0	0	0	0	0	0	0	0	0	0	0	0	0	0	0	0	0	0	0	0	0	0	0	0	0	0	0	0	0	0	0	0	0	0	0	0	0	0	0	0	0	0	0	0
madf-4	0	0	0	0	0	0	0	0	0	0	0	0	0	0	0	0	0	0	0	0	0	0	0	0	0	0	0	0	0	0	0	0	0	0	0	0	0	0	0	0	0	0	0	0	0	0	0	0	0
madf-5	0	0	0	0	0	0	0	0	0	0	0	0	0	0	0	0	0	0	0	0	0	0	0	0	0	0	0	0	0	0	0	0	0	0	0	0	0	0	0	0	0	0	0	0	0	0	0	0	0
madf-7	0	0	0	0	0	0	0	0	0	0	0	0	0	0	0	0	0	0	0	0	0	0	0	0	0	0	0	0	0	0	0	0	0	0	0	0	0	0	0	0	0	0	0	0	0	0	0	0	0
madf-9	7.05608	7.73608	7.04995	7.95042	7.20127	7.2192	7.78961	7.60747	7.87913	7.20707	6.59084	7.30075	6.83205	7.31453	7.56698	6.26827	7.43421	6.8877	7.06255	7.63141	7.56122	7.607	7.4394	7.11952	7.12922	7.52428	7.48302	7.46168	6.82166	7.84223	6.77734	6.56416	6.33083	7.357	7.2008	6.46184	6.23683	6.61319	7.05728	7.38747	7.29745	7.52584	7.37429	7.35234	7.39644	7.1265	7.54656	7.31866	7.08079
mbf-1	0	0	0	0	0	0	0	0	0	0	0	0	0	0	0	0	0	0	0	0	0	0	0	0	0	0	0	0	0	0	0	0	0	0	0	0	0	0	0	0	0	0	0	0	0	0	0	0	0
mbl-1	0	0	0	0	0	0	0	0	0	0	0	0	0	0	0	0	0	0	0	0	0	0	0	0	0	0	0	0	0	0	0	0	0	0	0	0	0	0	0	0	0	0	0	0	0	0	0	0	0
mbr-1	0	0	0	0	0	0	0	0	0	0	0	0	0	0	0	0	0	0	0	0	0	0	0	0	0	0	0	0	0	0	0	0	0	0	0	0	0	0	0	0	0	0	0	0	0	0	0	0	0
mdl-1	0	4.18876	0	0	0	0	0	0	0	0	0	0	0	0	0	0	3.10472	2.81111	3.32139	2.82412	0.208132	0	0	0	0	0	0	0.242549	0	0.579631	0	0	0	0	0	0	0	2.8867	5.39397	0	0	0	0	0	0	0	0	0	0
mec-3	0	0	0	0	0	0	0	0	0	0	0	0	0	0	0	0	0	0	0	0	0	0	0	0	0	0	0	0	0	0	0	0	0	0	0	0	0	0	0	0	0	0	0	0	0	0	0	0	0
mef-2	4.90776	5.32871	4.88634	5.3517	5.42403	4.8433	4.77822	5.24137	5.89574	6.19958	5.80718	6.06604	6.01076	5.99517	5.58427	5.6719	5.68878	5.63986	4.66413	5.44493	5.25533	5.5456	5.48097	5.74916	5.0141	5.58202	4.28697	6.03142	6.22507	6.25577	6.04121	6.20326	5.97485	5.67889	5.75404	5.90452	6.03114	5.71379	4.69522	5.06434	5.12516	4.93797	5.1965	5.25627	4.75767	5.19201	5.70897	5.55942	6.18028
mel-28	6.02235	5.11775	1.41266	5.01494	3.11885	2.21882	0.492951	2.73049	3.89237	4.49481	3.30384	1.25333	3.92013	0.560658	1.03119	4.31165	4.538	5.13948	3.96833	6.07743	5.65362	4.73822	2.85943	3.15566	4.36867	4.47601	4.39756	3.25306	4.4735	3.09251	5.7967	4.17267	4.69064	3.60989	4.42109	3.94433	3.24574	4.3612	4.48292	5.63549	5.60215	0.970752	3.83972	3.26602	3.02903	2.93934	4.79855	2.78896	3.71812
mep-1	4.53196	4.36618	3.97429	3.82513	3.64073	3.27495	4.49551	3.50184	3.83261	3.61655	3.7179	3.18091	4.29566	3.1813	4.19434	2.65529	3.02931	3.06027	3.58014	4.68629	4.5803	4.10948	3.88346	3.82513	3.7978	4.45339	3.37411	4.09477	3.35178	4.15719	3.17313	3.93446	2.87064	4.20163	2.81579	4.93384	2.86662	3.22654	3.7081	4.4408	4.65534	3.97871	3.50355	4.22729	4.05169	3.91443	3.90902	3.41252	3.07907
mex-5	0	0	0	0	0	0	0	0	0	0	0	0	0	0	0	0	0	0	0	0	0	0	0	0	0	0	0	0	0	0	0	0	0	0	0	0	0	0	0	0	0	0	0	0	0	0	0	0	0
mex-6	0	0	0	0	0	0	0	0	0	0	0	0	0	0	0	0	0	0	0	0	0	0	0	0	0	0	0	0	0	0	0	0	0	0	0	0	0	0	0	0	0	0	0	0	0	0	0	0	0
mls-1	0	0	0	0	0	0	0	0	0	0	0	0	0	0	0	0	0	0	0	0	0	0	0	0	0	0	0	0	0	0	0	0	0	0	0	0	0	0	0	0	0	0	0	0	0	0	0	0	0
mls-2	4.64494	3.82947	3.79078	4.34048	3.48582	2.49672	3.79094	4.61599	3.81704	4.02642	3.07184	4.24919	3.05771	4.10307	0.0415561	4.62006	4.07248	5.39173	4.24849	3.64398	4.34832	4.97105	4.29882	4.17763	1.4441	3.42426	3.34954	2.78387	3.16611	2.30691	4.07105	1.44404	3.63721	0	3.92454	4.71827	4.50632	5.31283	4.72947	3.91761	3.86116	4.83756	3.92847	4.29726	3.03105	4.40251	3.00167	4.71562	3.39205
mml-1	3.78507	3.58297	4.25263	4.41476	4.29397	4.02953	4.34509	4.89398	4.11175	3.58372	4.72043	3.73201	4.75994	3.61523	4.39947	3.29819	3.4164	1.80159	2.4425	3.34315	3.41154	4.29369	4.93347	4.76494	4.47428	5.38279	4.85613	4.88833	3.87919	4.97269	4.18134	4.50775	3.93305	4.23557	3.51039	3.9927	4.04409	3.7888	3.51462	4.0041	3.72788	4.99331	4.15479	4.71556	4.17082	3.66725	4.29252	3.3718	4.43685
mnm-2	0	0	0	0	0	0	0	0	0	0	0	0	0	0	0	0	0	0	0	0	0	0	0	0	0	0	0	0	0	0	0	0	0	0	0	0	0	0	0	0	0	0	0	0	0	0	0	0	0
moe-3	0	0	0	0	0	0	0	0	0	0	0	0	0	0	0	0	0	0	0	0	0	0	0	0	0	0	0	0	0	0	0	0	0	0	0	0	0	0	0	0	0	0	0	0	0	0	0	0	0
mxl-1	0	0	0	0	0	0	0	0	0	0	0	0	0	0	0	0	0	0	0	0	0	0	0	0	0	0	0	0	0	0	0	0	0	0	0	0	0	0	0	0	0	0	0	0	0	0	0	0	0
mxl-2	5.43401	6.16564	5.17375	5.39853	4.44478	4.89512	5.0446	5.133	4.49711	5.80968	4.49218	4.64109	3.9464	4.77875	4.78782	3.99878	4.89218	5.27864	5.489	4.50987	4.12958	4.55204	3.90187	4.40414	3.38334	5.21812	3.95836	4.6195	3.3588	4.36134	4.05984	3.21902	3.67753	3.26602	3.65606	4.4612	4.94184	4.89434	5.31012	5.64287	5.98794	5.49644	4.84202	4.62705	5.04467	4.83701	4.98484	5.40108	5.15687
mxl-3	3.36571	5.40908	3.25284	4.01535	3.87749	6.32079	3.67271	5.05709	2.13775	5.78604	2.26946	3.39231	1.81408	6.03901	3.11531	5.03219	4.99462	6.181	3.07033	5.86397	5.34814	2.77693	4.78351	3.13032	3.48332	2.49194	4.57291	2.48067	5.58285	3.48368	2.96059	3.1505	6.44969	3.35731	6.0359	3.61309	6.10225	4.81362	3.15825	6.03869	4.35884	3.60587	3.83734	3.02838	6.28118	2.85686	5.94883	5.23458	3.40462
nfx-1	0	0	0	0	0	0	0	0	0	0	0	0	0	0	0	0	0	0	0	0	0	0	0	0	0	0	0	0	0	0	0	0	0	0	0	0	0	0	0	0	0	0	0	0	0	0	0	0	0
nfya-1	5.20933	5.22088	5.16403	5.10217	4.92419	4.96757	4.965	6.13842	4.54748	3.74134	5.13428	3.79332	4.88439	3.21369	4.97447	2.89686	3.17121	4.32371	4.88364	5.62856	5.57811	4.92191	5.64829	5.15087	4.85632	5.23208	5.38267	5.04623	4.84995	5.03942	4.08904	4.81925	4.83223	4.96622	4.63201	5.38824	4.21295	4.53237	5.19927	5.2461	5.16694	5.49596	5.24884	5.37979	5.16532	5.1313	4.78174	4.66565	4.7877
nfyb-1	6.31094	6.2743	5.01067	4.02019	4.06877	3.86881	3.11276	4.11218	3.31186	3.4395	3.51524	2.31631	2.64077	3.0629	4.40095	3.31242	3.18791	3.18578	3.59979	6.52687	6.15939	4.95241	4.39828	4.43436	4.33351	3.0311	4.28195	3.23464	3.31968	3.42696	4.01845	3.51699	3.38251	4.44988	3.86336	4.86252	2.56989	3.76615	4.14407	6.09633	5.64064	4.76968	3.37301	3.97643	4.22515	3.47795	3.79621	3.27271	3.64955
nfyc-1	1.74855	2.24375	1.73179	2.19925	1.53264	1.64515	1.75581	2.2654	1.40502	1.1511	1.4149	1.34083	1.19097	1.94881	1.50818	1.56138	1.6303	1.39417	1.51965	1.54545	1.7569	1.57768	1.58398	2.11331	1.5625	1.78963	2.19797	1.15057	0.942941	1.02706	1.33976	1.56912	1.3037	1.51058	1.42836	1.70471	1.20416	1.46746	1.55915	2.12083	2.17383	1.78512	1.81252	1.43966	2.11972	1.72095	1.69718	1.60671	1.91211
ngn-1	0	0	0	0	0	0	0	0	0	0	0	0	0	0	4.91796	0	0	0	0	0	0	0	0	0	0	0	0	0	0	0	0	0	0	3.81061	0	0	0	4.79792	0	0	0	0	0	0	0	0	0	0	0
nhr-1	4.89523	4.73288	4.34825	4.8796	5.02498	4.3189	5.213	4.32108	4.92398	4.528	5.28875	4.78093	4.00844	4.75172	4.44624	5.14278	5.322	5.55768	4.57631	4.8047	4.90993	4.52893	4.56786	4.55974	4.33364	4.61912	4.2958	4.73047	4.65891	4.64007	4.18932	4.78112	4.26904	4.60426	4.51519	5.59624	5.33785	5.22137	4.10435	4.95583	4.8696	4.64843	4.56763	4.80833	4.80486	5.04519	4.79407	4.523	4.85541
nhr-10	6.97401	7.18367	6.0316	6.86872	5.72918	5.93153	6.74615	6.29077	6.64424	6.57528	7.1137	6.64822	6.9532	6.69496	6.78511	6.4742	6.21657	6.15262	6.05874	6.67926	7.2741	6.06249	6.63819	5.18886	5.84404	6.34819	5.44692	6.57959	6.33084	6.81085	6.33805	6.44859	6.67083	6.49	6.19524	6.39746	6.04722	5.92054	2.74968	6.75839	6.77406	6.53321	6.67045	6.27127	6.56965	4.13667	6.0252	6.38908	5.73298
nhr-100	0	0	0	0	0	0	0	0	0	0	0	0	0	0	0	0	0	0	0	0	0	0	0	0	0	0	0	0	0	0	0	0	0	0	0	0	0	0	0	0	0	0	0	0	0	0	0	0	0
nhr-101	5.86008	5.79176	5.98428	2.68313	4.79645	2.31726	4.60467	2.51573	5.20339	4.43716	5.15318	3.71751	5.22284	3.57576	4.25451	4.01849	5.54082	4.72052	5.61735	5.7874	5.7628	5.46436	1.98454	2.06164	3.91907	4.20104	4.37043	4.59695	5.13681	4.67913	5.07192	3.85653	4.5129	4.13001	4.29981	4.69856	4.98862	4.14447	5.53644	5.87311	6.07614	5.94451	4.7032	5.36898	4.4696	4.5899	3.48764	4.65368	5.11726
nhr-104	0	0	0	0	0	0	0	0	0	0	0	0	0	0	0	0	0	0	0	0	0	0	0	0	0	0	0	0	0	0	0	0	0	0	0	0	0	0	0	0	0	0	0	0	0	0	0	0	0
nhr-105	8.62964	7.85121	8.14555	7.6562	8.43259	8.82714	8.42311	8.89046	8.43933	8.98187	8.84571	8.61074	8.43737	8.66554	8.22334	8.63696	8.1868	8.19114	8.83323	8.40384	8.53821	8.4508	8.20954	8.0809	8.57405	8.3691	8.34394	8.19448	9.31929	8.63523	8.91663	8.20854	8.01751	8.28717	8.68711	8.92717	8.69005	8.86497	8.71721	8.27827	7.93069	7.81522	6.92534	8.09617	8.52007	8.47605	9.15192	8.60939	9.52313
nhr-107	0.909023	0.61944	0	0	0	0	0	0	0	0	0	0	0	0	0	0	0	0	0	0.764902	0.922733	0	0	0	0	0	0	0	0	0	0	0	0	0	0	0	0	0	0	0.0243526	0	0	0	0	0	0	0	0	0
nhr-108	0	0	0	0	0	0	0	0	0	0	0	0	0	0	0	0	0	0	0	0	0	0	0	0	0	0	0	0	0	0	0	0	0	0	0	0	0	0	0	0	0	0	0	0	0	0	0	0	0
nhr-109	0	0	0	0	0	0	0	0	0	0	0	0	0	0	0	0	0	0	0	0	0	0	0	0	0	0	0	0	0	0	0	0	0	0	0	0	0	0	0	0	0	0	0	0	0	0	0	0	0
nhr-11	0.540139	0.520931	0.6073	0.564151	0.186992	0.510869	1.69743	0.553256	3.36518	3.56175	2.35624	1.71603	1.17219	3.24356	3.27928	1.92252	3.30855	0	0	0	0	0	0	0	0	0.896756	0.881826	1.56091	1.20164	0	0.856025	2.15055	0.515285	3.40623	1.25879	3.72969	0.587127	0.592785	0	1.46514	0.500418	0.374084	1.39095	0.604809	1.26495	0	0.51173	1.38791	2.39452
nhr-110	0	0	0	0	0	0	0.468633	1.33576	0	0	0	0	0	0	0	0	0	0	0	0	0	0	0	0	0	0.107454	0.228487	0	0	0	0	0	0	0	0	0	0	0	0	2.21796	2.5244	0	0	0.84739	0	0	0	0	0
nhr-113	0	0	0	0	0	0	0	0	0	0	0	0	0	0	0	0	0	0	0	0	0	0	0	0	0	0	0	0	0	0	0	0	0	0	0	0	0	0	0	0	0	0	0	0	0	0	0	0	0
nhr-114	0	1.13753	0	0	0	0	0	0	0	0	0	0	0	0	0	0	0	0	0	0	0	0	0	0	0	0	0	0	0	0	0	0	0	0	0	0	0	0	0	2.30887	1.33837	0	0	0	0	0	0	0	0
nhr-117	0	0	0	0	0	0	0	0	0	0	0	0	0	0	0	0	0	0	0	0	0	0	0	0	0	0	0	0	0	0	0	0	0	0	0	0	0	0	0	0	0	0	0	0	0	0	0	0	0
nhr-119	4.08424	4.09682	4.13792	4.18283	4.54725	4.26227	4.49665	4.26368	4.16643	0.295986	4.22262	4.21294	4.0166	4.00632	4.02853	4.05439	3.98068	3.82874	3.34996	4.16748	4.15517	4.27532	4.16681	4.33111	4.30167	5.66447	4.36388	4.36624	4.26511	4.28471	4.4589	4.11998	4.44137	3.98068	3.88455	3.926	3.99931	3.7212	3.40556	4.04876	4.00681	4.02757	3.94447	4.23121	4.31607	4.37907	4.39054	4.3797	4.41582
nhr-12	2.69437	1.98529	3.762	2.82701	3.66406	3.59275	4.11396	1.78416	4.25576	3.52644	5.39917	2.59262	4.68467	4.66257	3.79954	3.42994	4.34224	4.27058	2.11817	2.80686	1.02975	4.01687	3.27475	3.01833	3.75057	4.05718	2.43314	4.4592	3.69734	3.81675	3.74577	4.70356	3.96631	3.53604	3.45712	4.0074	3.51829	4.27711	1.86553	3.66315	3.47107	3.77197	2.26725	3.22023	2.12081	3.95381	3.13097	3.35689	3.02813
nhr-121	0	0	0	0	0	0	0	0	0	0	0	0	0	0	0	0	0	0	0	0	0	0	0	0	0	0	0	0	0	0	0	0	0	0	0	0	0	0	0	0	0	0	0	0	0	0	0	0	0
nhr-122	0	0	0	0	0	0	0	0	0	0	0	0	0	0	0	0	0	0	0	0	0	0	0	0	0	0	0	0	0	0	0	0	0	0	0	0	0	0	0	0	0	0	0	0	0	0	0	0	0
nhr-125	0	0	0	0	0	0	0	0	0	0	0	0	0	0	0	2.3494	0	0	0	0	0	0	0	0	0	0	0	0	0	0	4.39788	0	0	2.91798	0	2.54393	4.46141	5.89927	2.59803	0	0	0	0	0	0	0	0	0	0
nhr-126	4.20447	3.59303	3.17653	0	4.4206	3.60119	4.3334	0	6.10836	0	4.91242	0	5.36689	0	0	0	0	0	0.170036	4.76282	4.37432	5.22333	3.20417	4.41074	0.461111	2.67255	0	1.82737	0	0	3.99321	4.81476	3.72343	5.8999	2.50716	0	0	0	1.45247	2.84258	0	2.57176	3.29292	2.22114	0	0	0	3.80506	0
nhr-129	0	0	0	0	0	0	0	0	0	0	0	0	0	0	0	0	0	0	0	0	0	0	0	0	0	0	0	0	0	0	0	0	0	0	0	0	0	0	0	0	0	0	0	0	0	0	0	0	0
nhr-13	4.83671	4.62841	5.41688	5.94469	4.99554	4.89124	5.62346	5.28649	6.24076	5.34425	6.88466	7.68483	7.29071	6.04465	6.71959	6.58141	6.41542	6.73548	5.16159	4.81831	5.15535	5.63474	5.77782	6.11518	5.32105	6.5247	5.33515	6.53146	5.73056	7.03125	6.72144	7.22389	7.37827	6.6518	6.81908	6.96287	5.84364	6.72087	5.45127	4.75689	4.5559	5.88664	4.96367	6.38556	5.58641	6.30331	5.39317	6.26065	6.02423
nhr-130	0	0	0	0	0	0	0	0	0	0	0	0	0	0	0	0	0	0	0	0	0	0	0	0	0	0	0	0	0	0	0	0	0	0	0	0	0	0	0	0	0	0	0	0	0	0	0	0	0
nhr-131	0.171612	0.176685	0.167194	0.17434	0.170578	0.192267	0.181309	0.180523	0.182519	1.15223	0.174485	0.186097	0.183758	0.172019	0.183305	0.179423	0.194126	0.196387	0.178368	0.175949	0.187444	0.361661	0.198965	0.177883	0.19275	0.912582	0.176411	0.181898	0.189059	1.14722	0.175919	0.195407	0.197837	0.169442	0.192902	0.182061	0.193988	0.18064	0.199151	0.184775	0.174691	0.199864	0.183023	0.198223	0.196682	0.192455	0.19627	0.16881	0.18923
nhr-133	0	0	0	0	0	0	0	0	0	0	0	0	0	0	0	0	0	0	0	0	0	0	0	0	0	0	0	0	0	0	0	3.09059	0	0	0	0	0	0	0	0	0	0	0	0	0	0	0	0	0
nhr-134	0	0	0	0	0	0	0	0	0	0	0	0	0	0	0	0	0	0	0	0	0	0	0	0	0	0	0	0	0	0	0	0	0	0	0	0	0	0	0	0	0	0	0	0	0	0	0	1.02761	0
nhr-136	0	0	0	0.0932564	0	0	0	0	0	0	0	0	0	0	0	0	0	0	0	0	0	0	0	0	0	0	0	0	0	0	0	0	0	0	0	0	0	0	0	0	0	0	0	0	0	0	0	0	0
nhr-14	0	0	0	0	0	0	0	0	0	0	0	0	0	0	0	0	0	0	0	0	0	0	0	0	0	0	0	0	0	0	0	0	0	0	0	0	0	0	0	0	0	0	0	0	0	0	0	0	0
nhr-142	0	0	0	0	0	0	0	0	0	0	0	0	0	0	0	0	0	0	0	0	0	0	0	0	0	0	0	0	0	0	0	0	0	0	0	0	0	0	0	0	0	0	0	0	0	0	0	0	0
nhr-143	0	0	0	0	0	0	0	0	0	0	0	0	0	0	0	0	0	0	0	0	0	0	0	0	0	0	0	0	0	0	0	0	0	0	0	0	0	0	0	0	0	0	0	0	0	0	0	0	0
nhr-153	0	0	0	0	0	0	0	0	0	0	0	0	0	0	0	0	0	0	0	0	0	0	0	0	0	0	0	0	0	0	0	0	0	0	0	0	0	0	0	0	0	0	0	0	0	0	0	0	0
nhr-156	0	0	0	0	0	0	0	0	0	0	0	0	0	0	0	0	0	0	0	0	0	0	0	0	0	0	0	0	0	0	0	0	0	0	0	0	0	0	0	0	0	0	0	0	0	0	0	0	0
nhr-159	0	0	0	0	0	0	0	0	0	0	0	0	0	0	0	0	0	0	0	0	0	0	0	0	0	0	0	0	0	0	0	0	0	0	0	0	0	0	0	0	0	0	0	0	0	0	0	0	0
nhr-166	0	4.56304	0	1.96721	3.0721	1.27867	2.93702	0	0	1.76324	1.94294	0	1.09265	0	5.01002	4.05451	4.97172	2.85749	4.39507	0.24508	3.94456	2.83651	0	2.45663	3.39524	4.75686	0	3.69257	0	4.68195	4.16306	4.87487	0	4.23101	3.76133	3.86266	0	0.941913	4.19752	0	0	3.61574	0.495699	4.57463	4.67235	4.07114	0	2.8517	0
nhr-167	0	0	0	0	0	0	0	0	0	0	0	0	0	0	0	0	0	0	0	0	0	0	0	0	0	0	0	0	0	0	0	0	0	0	0	0	0	0	0	0	0	0	0	0	0	0	0	0	0
nhr-168	0	0	0	0	0	0	0	0	0	0	0	0	0	0	0	0	0	0	0	0	0	0	0	0	0	0	0.182472	0	0	0	0	0	0	0	0	0	0	0	0	0	0	0	0	0	0	0	0	0	0
nhr-17	4.90664	4.67384	4.96122	4.73894	4.87363	4.44397	4.81809	4.61092	4.976	4.09023	4.66032	3.96638	4.41054	3.57536	4.67792	4.39321	3.53951	3.75647	4.69716	5.2613	5.54751	4.45104	4.68852	4.74069	4.02697	4.87655	4.11525	5.2321	4.5609	5.17783	4.57342	4.83998	4.61298	4.28589	4.33618	4.6061	4.28351	4.31809	4.73497	5.18711	5.19723	4.97507	4.93527	4.88887	4.89263	4.69631	4.39104	4.51939	4.62885
nhr-170	0	0	0	0	0	0	0	0	0	0	0	0	0	0	0	0	0	0	0	0	0	0	0	0	0	0	0	0	0	0	0	0	0	0	0	0	0	0	0	0	0	0	0	0	0	0	0	0	0
nhr-171	0	0	0	0	0	0	0	0	0	0	0	0	0	0	0	0	0	0	0	0	0	0	0	0	0	0	0	0	0	0	0	0	0	0	0	0	0	0	0	0	0	0	0	0	0	0	0	0	0
nhr-172	3.03743	1.98761	0.893618	0.997557	0	0	4.83415	0	3.4813	0	0	0	3.83727	0	4.97249	0	0	0	3.36341	2.43696	2.37234	1.24623	2.44406	2.45169	1.8583	4.07102	4.50083	0	0	0	0	0	0	4.26668	0	4.63126	0	0	4.42694	2.70642	1.69226	0	2.31223	4.65464	3.60178	3.26095	0	0	0
nhr-176	0	0	0	0	0	0	0	0	0	0	0	0	0	0	0	0	0	0	0	0	0	0	0	0	0	0	0	0	0	0	0	0	0	0	0	0	0	0	0	0	0	0	0	0	0	0	0	0	0
nhr-177	0	0	0	0	0	0	0	0	0	0	0	0	0	0	0	0	0	0	0	0	0	0	0	0	0	0	0	0	0	0	0	0	0	0	0	0	0	0	0	0	0	0	0	0	0	0	0	0	0
nhr-178	0	0	0	0	0	0	0	0	0	0	0	0	0	0	0	0	0	0	0	0	0	0	0	0	0	0	0	0	0	0	0	0	0	0	0	0	0	0	0	0	0	0	0	0	0	0	0	0	0
nhr-180	0	0	0	0	0	0	0	0	0	0	0	0	0	0	0	0	0	0	0	0	0	0	0	0	0	0	0	0	0	0	0	0	0	0	0	0	0	0	0	0	0	0	0	0	0	0	0	0	0
nhr-181	0	0	0	0	0	0	0	0	0	0	0	0	0	0	0	0	0	0	0	0	0	0	0	0	0	0	0	0	0	0	0	0	0	0	0	0	0	0	0	0	0	0	0	0	0	0	0	0	0
nhr-183	0	0	0	0	0	0	0	0	0	0	0	0	0	0	0	0	0	0	0	0	0	0	0	0	0	0	0	0	0	0	0	0	0	0	0	0	0	0	0	0	0	0	0	0	0	0	0	0	0
nhr-184	0	0	0	0	0	0	0	0	0	0	0	0	0	0	0	0	0	0	0	0	0	0	0	0	0	0	0	0	0	0	0	0	0	0	0	0	0	0	0	0	0	0	0	0	0	0	0	0	0
nhr-187	0	0	0	0	0	0	0	0	0	0	0	0	0	0	0	0	8.84728	6.74332	0	0	0	0	0	0	0	0	0	0	0	0	0	0	0	0	0	0	8.27983	6.25621	0	0	0	0	0	0	0	0	0	0	0
nhr-188	0	0	0	0	0	0	0	0	0	0	0	0	0	0	0	0	0	0	0	0	0	0	0	0	0	0	0	0	0	0	0	0	0	0	0	0	0	0	0	0	0	0	0	0	0	0	0	0	0
nhr-189	0	0	0	0	0	0	0	0	0	0	0	0	0	0	0	0	0	0	0	0	0	0	0	0	0	0	0	0	0	0	0	0	0	0	0	0	0	0	0	0	0	0	0	0	0	0	0	0	0
nhr-192	0	0	0	0	0	0	3.15737	0	0.498744	0	0	0	0.281357	0	0.157143	1.0207	0	0	0.498596	0	0	0	0	0	0	0	0	0	0	0	0	0.233634	0	1.28133	0	1.13475	0	0	0	1.56297	0	0	0	0	0	0	0	0	0
nhr-2	2.99383	3.30184	2.11722	2.72684	2.15916	1.87222	2.44775	3.14995	2.31574	2.04061	2.2237	2.1853	2.36459	2.34947	2.82988	1.70217	1.47298	2.04321	2.49177	3.07124	2.97779	1.73224	2.69673	1.80178	1.09019	2.55717	2.83148	2.30159	1.98102	2.34334	1.67443	2.113	2.08771	2.67304	1.1176	2.49945	1.47405	1.95811	2.34762	3.26304	3.36816	3.00499	3.13759	2.48211	2.59284	1.56962	1.22844	0.731237	0.846523
nhr-201	0	0	0	0	0	0	0	0	0.533924	0	0	0	0	0	0	0.473494	0	0	0	0.185953	0	0	0.0513289	0	0	0	0	0	0	0	0	0	0	0	0	0	0	0.343907	0	0.295491	0.31431	0	0	0	0	0	0	0	0
nhr-202	0	0	0	0	0	0	0	0	0	0	0	0	0	0	0	0	0	0	0	0	0	0	0	0	0	0	0	0	0	0	0	0	0	0	0	1.16382	0	0	0	0	0	0	0	0	0	0	0	0	0
nhr-206	0	0	0	0	0	0	0	0	0	0	0	0	0	0	0	0	0	0	0	0	0	0	0	0	0	0	0	0	0	0	0	0	0	0	0	0	0	0	0	0	0	0	0	0	0	0	0	0	0
nhr-207	0	0	0	0	0	0	0	0	0	0	0	0	0	0	0	0	0	0	0	0.622743	0	0	1.25543	0	0	0	0	0	0	0	0.914549	0	0	0	0	0	0	0	0	0	0	0	0	0	0	0	0	0	0
nhr-209	7.84344	8.07493	7.77417	8.22156	4.75126	6.21508	5.10941	6.75083	0	4.27825	0	0	0	0	0	0	0	0	4.12261	8.35034	8.43589	7.60229	8.651	6.03103	6.26314	2.56718	3.87557	0	3.65091	7.79819	0	0	0	0	0	0	0	0	5.91688	8.0447	7.00514	8.14936	7.6074	7.31415	6.65692	4.30665	4.49128	0	6.92848
nhr-210	0	0	0	0	0	0	0	0	0	0	0	0	0	0	0	0	0	0	0	0	0	0	0	0	0	0	0	0	0	0	0	0	0	0	0	0	0	0	0	0	0	0	0	0	0	0	0	0	0
nhr-211	0	0	0	0	0	0	0	0	0	0	0	0	0	0	0	0	0	0	0	0	0	0	0	0	0	0	0	0	0	0	0	0	0	0	0	0	0	0	0	0	0	0	0	0	0	0	0	0	0
nhr-214	0	0	0	0	0	0	0	0	0	0	0	0	0	0	0	0	0	0	0	0	0	0	0	0	0	0	0	0	0	0	0	0	0	0	0	0	0	0	0	0	0	0	0	0	0	0	0	0	0
nhr-216	0	0	0	0	0	0	0	0	0	0	0	0	0	0	0	0	0	0	0	0	0	0	0	0	0	0	0	0	0	0	0	0	0	0	0	0	0	0	0	0	0	0	0	0	0	0	0	0	0
nhr-22	3.57549	3.29236	3.41642	3.04041	2.98949	2.42011	3.49021	2.52271	3.9001	3.27793	3.16209	1.12386	3.34611	3.03288	3.11755	2.28881	0	2.42084	2.88081	3.23973	2.4158	3.63991	2.18891	3.43176	2.70447	3.3909	2.87098	2.30056	0	1.63834	2.9999	3.03822	1.08177	2.70822	0	2.86863	2.13281	1.53268	2.72794	3.02669	3.1577	3.5914	3.02971	3.73475	3.8057	3.87309	1.37585	0	0
nhr-222	0	0	0	0	0	0	0	0.27229	0	0	0	0	0	0	0	0	0	0	0	0	0	0	0	0	0	0	0.264782	0	0	0	0	0	0	0	0	0	0	0	0	0	0	0	0	0	0	0	0	0	0
nhr-226	0	0	0	0	0	0	0	0	0	0	0	0	0	0	0	0	0	0	0	0	0	0	0	0	0	0	0	0	0	0	0	0	0	0	0	0	0	0	0	0	0	0	0	0	0	0	0	0	0
nhr-228	0.936665	0.998512	1.20084	1.19662	1.14061	0.428559	1.79079	1.02785	0.509489	0.163483	0.61756	0.281168	0.668941	0.480182	0.677598	0.476945	0	0.28389	0.284526	0.834975	1.29056	0.584501	1.23987	1.30499	1.10603	1.89842	0.64364	1.01288	0.559229	0.97862	0.560291	0.895587	0.543588	0.484068	0.99499	0.279553	0.282724	0.296892	0.133794	0.60182	0.675917	0.838225	1.05699	1.20505	0.812139	1.02326	0.575967	0.834994	0.144645
nhr-23	0	0	0	0	0	0	0	0	0	0	0	0	0	0	0	0	0	0	0	0	0	0	0	0	0	0	0	0	0	0	0	0	0	0	0	0	0	0	0	0	0	0	0	0	0	0	0	0	0
nhr-230	0	0	0	0	0	0	0	0	0	0	0	0	0	0	0	0	0	0	0	0	0	0	0	0	0	0	0	0	0	0	0	0	0	0	0	0	0	0	0	0	0	0	0	0	0	0	0	0	0
nhr-231	0	0	0	0	0	0	0	0	0.121467	0	0.228405	0	0.431987	0	0	0	0	0	0	0	0	0	0	0	0	0	0.672604	0.17275	0	0	0	0	0	0	0	0	0	0	0	0	0	0	0	0	0	0	0	0	0
nhr-237	0	5.1411	2.00899	0	0	0	0	0	0	0	0	0	1.53725	0	0	0	0	0	0	0	4.77584	0	0	0	0	0	0	0	0	0	0	0	0	0	0	0	0	0	0	5.50336	0	3.42773	3.14158	2.90388	0	2.01152	0	0	0
nhr-245	0	0	0	0	0	0	0	0	0	0	0	0	0	0	0	0	0	0	0	0	0	0	0	0	0	0	0	0	0	0	0	0	0	0	0	0	0	0	0	0	0	0	0	0	0	0	0	0	0
nhr-250	0	0	0	0	0	0	0	0	0	0	0	0	0	0	0	0	0	0	0	0	0	0	0	0	0	0	0	0	0	0	0	0	0	0	0	0	0	0	0	0	0	0	0	0	0	0	0	0	0
nhr-255	0	0	0	0	0	0	0	0	0	0	0	0	0	0	0	0	0	0	0	0	0	0	0	0	0	0	0	0	0	0	0	0	0	0	0	0	0	0	0	0	0	0	0	0	0	0	0	0	0
nhr-256	0	0	0	0	0	0	0	0	0	0	0	0	0	0	0	0	0	0	0	0	0	0	0	0	0	0	0	0	0	0	0	0	0	0	0	0	0	0	0	0	0	0	0	0	0	0	0	0	0
nhr-258	0	0	0	0	0	0	0	0	0	0	0	0	0	0	0	0	0	0	0	0	0	0	0	0	0	0	0	0	0	0	0	0	0	0	0	0	0	0	0	0	0	0	0	0	0	0	0	0	0
nhr-25	0	0	0	0	0	0	0	0	0	0	0	0	0	0	0	0	0	0	0	0	0	0	0	0	0	0	0	0	0	0	0	0	0	0	0	0	0	0	0	0	0	0	0	0	0	0	0	0	0
nhr-26	0	0	0	0	0	0	0	0	0	0	0	0	0	0	0	0	0	0	0	0	0	0	0	0	0	0	0	0	0	0	0	0	0	0	0	0	0	0	0	0	0	0	0	0	0	0	0	0	0
nhr-260	0	0	0	0	0	0	0	0	0	0	0	0	0	0	0	0	0	0	0	0	0	0	0	0	0	0	0	0	0	0	0	0	0	0	0	0	0	0	0	0	0	0	0	0	0	0	0	0	0
nhr-261	0	0	0	0	0	0	0	0	0	0	0	0	0	0	0	0	0	0	0	0	0	0	0	0	0	0	0	0	0	0	0	0	0	0	0	0	0	0	0	0	0	0	0	0	0	0	0	0	0
nhr-270	0	0	0	0	0	0	0	0	0	0	0	0	0	0	0	0	0	0	0	0	0	0	0	0	0	0	0	0	0	0	0	0	0	0	0	0	0	0	0	0	0	0	0	0	0	0	0	0	0
nhr-277	0	0	0	0	0	0	0	0	0	0	0	0	0	0	0	0	0	0	0	0	0	0	0	0	0	0	0	0	0	0	0	0	0	0	0	0	0	0	0	0	0	0	0	0	0	0	0	0	0
nhr-3	2.31582	2.22419	2.43814	1.57824	2.52438	1.55249	2.27365	0	2.26385	2.74986	2.40794	2.82938	2.34009	1.29394	2.14646	2.00836	2.3382	2.22279	2.20668	1.94867	2.26305	2.19914	1.96262	2.6449	1.67386	2.33201	1.81164	2.15965	1.48496	2.43451	2.04198	2.43205	1.96703	1.74464	2.08157	4.52465	2.34989	2.42255	2.42307	2.45031	1.63037	2.50754	1.81766	2.29944	2.21375	2.19783	1.16848	4.01698	1.98713
nhr-31	0	0	0	0	0	0	0	0	0	0	0	0	0	0	0	0	0	0	0	0	0	0	0	0	0	0	0	0	0	0	0	0	0	0	0	0	0	0	0	0	0	0	0	0	0	0	0	0	0
nhr-32	3.55057	3.22308	0.421119	2.5864	1.38082	1.41864	3.44123	2.08464	3.70942	4.45234	4.25024	4.81022	4.23692	3.89786	2.51532	2.93517	3.96728	2.50554	1.68316	3.37596	3.88761	1.52773	1.25693	1.80209	3.4667	3.40341	2.7498	4.11621	5.2251	4.39544	4.47778	3.65686	4.15187	2.42496	2.86224	3.93114	3.45025	1.40446	0.927564	2.75825	2.94138	1.20951	1.45994	2.5285	2.85665	2.95087	1.07012	4.00223	4.34169
nhr-34	1.44543	1.81743	0.333534	1.14568	0.971164	1.31458	0.291758	0.807447	0	0	0.071292	1.61627	0.19902	2.31289	2.21768	2.54117	1.34347	1.78487	1.79954	1.77285	1.80615	1.44458	1.38909	0.682897	1.72492	1.33684	1.50627	0.821923	1.68939	1.08142	1.62944	1.10867	1.62491	1.65722	1.25959	1.08866	1.33692	0.944019	2.11471	1.53698	1.67275	0.781834	0.569729	0.734221	0.769409	0	0.397182	0.26374	1.49972
nhr-35	1.67251	0.580984	5.29789	0.545151	0.560922	0.506852	0.549577	0	0.562007	3.69159	3.17209	0.514363	0.582805	4.38001	0.564262	4.39259	5.16927	3.23121	4.95956	0.539457	0.550387	2.71101	0.597184	0.571556	0.550056	4.13414	0.524452	3.09461	4.29147	2.46349	3.56751	3.1267	0.584668	5.5577	3.06461	0.569372	3.18393	3.5238	6.2671	0.534961	0.569164	3.40546	0.532082	0.508923	0.585725	0.551617	3.78003	0.558953	4.19828
nhr-36	0	0	0	0	0	0	0	0	0	0	0	0	0	0	0	0	0	0	0	0	0	0	0	0	0	0	0	0	0	0	0	0	0	0	0	0	0	0	0	0	0	0	0	0	0	0	0	0	0
nhr-38	0	0	0	0	0	0	0	0	0	0	0	0	0	0	0	0	0	0	0	0	0	0	0	0	0	0	0	0	0	0	0	0	0	0	0	0	0	0	0	0	0	0	0	0	0	0	0	0	0
nhr-4	0	0	0	0	0	0	0	0.748312	0	0	0	0	0	0	0	0	0	0	0	0	0	0	0	0	0	0	0	0	0	0	0	0	0	0	0	0	0	0	0	0	0	0	0	0	0	0	0	0	0
nhr-40	4.90595	4.18061	5.38537	4.67558	4.91161	2.981	3.34484	4.39902	3.34069	4.25746	3.49451	4.80585	3.39955	3.88003	0.809896	2.99793	3.78788	3.55718	3.10212	4.82542	4.71752	5.29715	5.43116	4.74406	3.85806	4.105	4.87101	4.24021	5.109	3.84461	4.52191	2.69332	4.28602	1.9277	4.46584	4.94201	4.60949	3.89531	3.16952	3.98222	5.18781	4.58019	3.90168	4.12478	4.48725	4.64118	4.69156	3.83192	4.71871
nhr-41	0	0	0	0	0	0	0	0	0	0	0	0	0	0	0	0	0	0	0	0	0	0	0	0	0	0	0	0	0	0	0	0	0	0	0	0	0	0	0	0	0	0	0	0	0	0	0	0	0
nhr-42	0	0	0	0	0	0	0	0	0	0	0	0	0	0	0	0	0	0	0	0	0	0	0	0	0	0	0	0	0	0	0	0	0	0	0	0	0	0	0	0	0	0	0	0	0	0	0	0	0
nhr-43	4.05488	3.26492	4.82435	3.72271	4.83121	3.36129	3.91789	0	3.48813	2.43809	4.65897	3.28069	3.82653	3.4133	4.69718	4.18812	4.21883	5.07507	4.15464	3.75281	4.11792	4.59575	3.50401	4.62903	3.7563	4.69649	1.84944	4.91288	2.81497	5.49833	3.18826	5.46847	4.06916	5.12896	4.65955	4.43017	3.5407	4.72693	4.07513	3.68756	4.06904	4.52518	3.1294	4.14452	3.37038	4.5329	1.66694	4.10207	2.7809
nhr-44	0	0	0	0	0	0	0	0	0	0	0	0	0	0	0	0	0	0	0	0	0	0	0	0	0	0	0	0	0	0	0	0	0	0	0	0	0	0	0	0	0	0	0	0	0	0	0	0	0
nhr-45	3.2083	3.57276	2.38437	1.65313	2.30892	0.275558	2.92281	2.83556	2.62689	2.4647	3.32272	4.01087	0.532301	2.46001	2.17643	2.82724	2.85865	3.09011	3.58001	2.22772	3.25812	2.21901	0.293836	1.82772	0.252609	3.20988	2.13749	2.17913	2.01207	0.298899	0.279405	2.61466	2.14501	0.568734	0.288205	3.5908	1.96397	2.33842	2.89201	3.15562	3.09868	2.25585	2.52978	1.32495	2.18002	2.97517	2.0835	2.48724	0.442791
nhr-46	0	0	0	0	0	0	0	0	0	0	0	0	0	0	0	0	0	0	0	0	0	0	0	0	0	0	0	0	0	0	0	0	0	0	0	0	0	0	0	0	0	0	0	0	0	0	0	0	0
nhr-47	0	0	0	0	0	0	0	0	0	0	0	0	0	0	0	0	0	0	0	0	0	0	0	0	0	0	0	0	0	0	0	0	0	0	0	0	0	0	0	0	0	0	0	0	0	0	0	0	0
nhr-48	0	0	0	0	0	0	0	0	0	0	0	0	0	0	0	0	0	0	0	0	0	0	0	0	0	0	0	0	0	0	0	0	0	0	0	0	0	0	0	0	0	0	0	0	0	0	0	0	0
nhr-49	4.39048	4.20281	4.98415	4.32999	4.36368	4.14966	4.5462	4.08263	4.43481	3.90945	3.88951	3.66916	3.41085	2.97433	3.33036	2.98936	2.93074	3.28042	3.65891	4.54167	4.7593	4.85011	4.90317	4.76687	4.27928	4.68102	4.15387	4.09521	4.02697	3.91049	3.40909	3.39108	3.54479	3.07027	3.4964	3.05815	3.2236	3.45598	3.26931	4.14632	4.29612	4.51195	4.4782	4.14005	4.42666	4.27027	3.881	3.14989	3.88144
nhr-5	1.74018	1.59472	1.65377	1.87952	1.25475	1.41842	1.52973	1.62666	1.3681	1.69759	1.31982	2.07386	1.35393	1.83359	1.80768	1.9814	1.70572	1.54069	1.49572	1.62731	1.67583	1.84017	1.90544	1.39743	1.75111	1.59687	1.9564	1.34858	1.53796	1.72415	1.62441	1.68828	2.2758	1.54514	1.33667	1.79001	1.37159	1.59532	1.26749	1.80805	2.14986	0.958022	1.66526	1.66334	1.55287	1.68543	1.30054	1.5417	1.50044
nhr-51	0	0	0	0	0	0	0	0	0	0	0	0	0	0	0	0	0	0	0	0	0	0	0	0	0	0	0	0	0	0	0	0	0	0	0	0	0	0	0	0	0	0	0	0	0	0	0	0	0
nhr-52	0	0	0	0	0	0	0	0	0	0	0	0	0	0	0	0	0	0	0	0	0	0	0	0	0	0	0	0	0	0	0	0	0	0	0	0	0	0	0	0	0	0	0	0	0	0	0	0	0
nhr-53	1.57968	1.51974	1.53189	1.43951	1.28495	1.46548	1.57939	1.38249	1.50779	1.64113	1.62193	1.16226	1.54676	0.975922	1.47735	1.50099	1.99529	1.20001	1.18036	1.85991	1.8759	1.5314	1.56223	1.57914	1.49997	1.77944	1.66939	1.76939	1.80758	1.72552	1.80619	1.60181	1.82861	1.60188	1.44464	1.74245	1.6037	1.45273	1.54595	1.72676	1.51193	1.50092	1.3757	1.62363	1.40249	1.50783	1.45103	1.59048	1.55847
nhr-55	0	0	0	0	0	0	0	0	0	0	0	0	0	0	0	0	0	0	0	0	0	0	0	0	0	0	0	0	0	0	0	0	0	0	0	0	0	0	0	0	0	0	0	0	0	0	0	0	0
nhr-56	0	0	0	0	0	0	0	0	0	0	0	0	0	0	0	0	0	0	0	0	0	0	0	0	0	0	0	0	0	0	0	0	0	0	0	0	0	0	0	0	0	0	0	0	0	0	0	0	0
nhr-57	0.133408	0.141728	0.691526	0.145707	0.131273	0.127974	0.141763	0.144938	0	1.12224	0.12763	0	0	0.145601	0.13334	0.143368	0	0	0.133675	0.506976	0.145583	0.134741	0.13669	0.13738	0.127205	0	0.728717	0	0.135678	0.14699	0.142059	1.23693	0.127513	0.127948	0	0.131634	0	0	0	0.140152	0	0	0.144342	0.13248	0	0	0.144234	0	0
nhr-58	5.37832	5.09829	4.73573	3.27608	3.14374	4.44366	4.58871	4.016	4.55052	4.22495	4.5037	3.96051	4.29215	4.36594	4.736	4.07541	4.43635	4.38453	3.92333	5.23337	5.43537	3.90328	4.68573	3.73964	4.01682	4.6137	3.57977	4.15394	3.95053	4.79008	4.02425	4.57546	4.25154	4.51025	4.11522	4.62876	4.63827	4.61417	4.17196	5.23649	4.97278	4.76911	4.41062	4.17677	4.53797	4.41106	4.34964	4.52063	4.52493
nhr-59	0	0	0	0	0.660173	0	0.565805	0	0	0	0	0	0	0	0	0	0	0	2.59079	0	0	0	0	0	0	0	0	0	0	1.32334	0.520932	0	0	0	0	0	0	0	3.88318	0	0	0	0	0	0	0	0	0	0
nhr-60	1.98444	1.33263	1.93275	0.284196	2.36401	0.277906	3.35	0.287917	1.92307	0.251366	2.60121	1.48601	3.27783	1.78673	1.84924	2.78907	2.00648	2.69629	0.285715	1.32828	0.9442	2.45954	2.0433	2.12809	0.281036	1.8688	0.275505	2.22503	0.290476	2.35697	0.28624	3.85301	0.275682	3.69064	0.29079	3.45908	1.60205	2.2136	0.653343	1.5941	2.45556	3.05984	1.52007	2.88644	0.997335	1.7938	0.257478	1.15467	0.294465
nhr-62	0	0	0	0	0	0	0	0	0	0	0	0	0	0	0	0	0	0	0	0	0	0	0	0	0	0	0	0	0	0	0	0	0	0	0	0	0	0	0	0	0	0	0	0	0	0	0	0	0
nhr-63	0	0	0	0	0	0	0	0	0	0	0	0	0	0	0	0	0	0	0	0	0	0	0	0	0	0	0	0	0	0	0	0	0	0	0	0	0	0	0	0	0	0	0	0	0	0	0	0	0
nhr-64	0	0	0	0	0	0	0	0	0	0	0	0	0	0	0	0	0	0	0	0	0	0	0	0	0	0	0	0	0	0	0	0	0	0	0	0	0	0	0	0	0	0	0	0	0	0	0	0	0
nhr-65	0	0	0	0	0	0	0	0	0	0	0	0	0	0	0	0	0	0	0	0	0	0	0	0	0	0	0	0	0	0	0	0	0	0	0	0	0	0	0	0	0	0	0	0	0	0	0	0	0
nhr-66	0	0	0	0	0	0	0	0	0	0	0	0	0	0	0	0	0	0	0	0	0	0	0	0	0	0	0	0	0	0	0	0	0	0	0	0	0	0	0	0	0	0	0	0	0	0	0	0	0
nhr-67	2.17182	1.90647	4.63669	4.36999	5.44324	2.51397	4.54997	1.77665	4.48769	1.50353	3.87985	1.37153	4.66598	0	1.56876	1.47601	1.75566	1.45967	1.09526	1.68822	1.20056	4.66315	3.70931	4.76595	4.0894	4.87655	0.214327	4.48071	1.85606	4.54798	1.44066	4.46212	1.53443	3.0046	1.29715	5.21213	0	1.20569	0	2.53666	1.42229	4.33813	1.48558	4.48153	3.30049	2.09819	0	4.14302	0
nhr-68	0	0	0	0	0	0	0	0	0	0	0	0	0	0	0	0	0	0	0	0	0	0	0	0	0	0	0	0	0	0	0	0	0	0	0	0	0	0	0	0	0	0	0	0	0	0	0	0	0
nhr-69	5.04731	4.60397	5.33009	4.97016	4.60478	4.86569	4.52842	4.5219	4.42674	4.45088	4.74457	5.14459	4.16078	4.9809	3.8145	5.14203	5.23682	5.18629	4.82668	5.0994	4.98119	5.4739	4.96257	5.26932	5.18285	4.87991	4.56055	3.97458	4.53209	4.72329	4.47076	4.50788	5.22256	3.72534	4.8034	5.31585	5.08948	4.87656	4.97704	4.80923	4.19475	5.08228	4.51972	4.87777	4.94487	5.20637	4.827	4.81715	4.81962
nhr-6	4.90068	3.75525	5.47445	4.86557	4.8998	3.71724	5.63331	3.36723	6.42843	3.23052	5.61576	4.37799	4.67691	5.38336	5.17292	4.41097	6.10505	4.44376	4.15834	4.27736	4.29823	4.85294	4.25879	4.73119	4.42337	5.60369	1.77449	5.52135	4.10987	5.76627	2.20252	5.29904	4.04379	5.91796	5.14498	5.68252	5.07972	5.53824	4.76146	4.71189	4.08722	5.00602	3.86736	5.32209	3.37207	5.84386	2.55761	5.89714	4.50649
nhr-7	0	0	0	0	0	0	0	0	0	0	0	0	0	0	0	0	0	0	0	0	0	0	0	0	0	0	0	0	0	0	0	0	0	0	0	0	0	0	0	0	0	0	0	0	0	0	0	0	0
nhr-70	0	0	0	0	0	0	0	0	0	0	0	0	0	0	0	0	0	0	0	0	0	0	0	0	0	0	0	0	0	0	0	0	0	0	0	0	0	0	0	0	0	0	0	0	0	0	0	0	0
nhr-71	3.38782	4.32476	2.88606	3.77249	2.44632	2.66954	2.90389	2.2972	2.00067	1.07675	2.33101	2.39479	2.29258	1.97842	2.54095	2.42879	0.735352	2.03195	1.85806	3.41389	4.56752	3.41795	3.40209	2.58088	1.95868	2.59648	1.54702	2.64533	1.42705	2.8838	2.0996	2.25914	2.70089	2.17165	2.00465	1.14047	1.56426	1.64232	2.37164	3.59814	3.67491	3.64086	3.33454	2.85061	2.75248	2.15881	1.86678	2.40746	2.20946
nhr-73	0	0	0	0	0	0	0	0	0	0	0	0	0	0	0	0	0	0	0	0	0	0	0	0	0	0	0	0	0	0	0	0	0	0	0	0	0	0	0	0	0	0	0	0	0	0	0	0	0
nhr-74	0	0	0	0	0	0	0	0	0	0	0	0	0	0	0	0	0	0	0	0	0	0	0	0	0	0	0	0	0	0	0	0	0	0	0	0	0	0	0	0	0	0	0	0	0	0	0	0	0
nhr-79	0	0	0	0	0	0	0	0.27661	0	0	0	0	0	0.282075	1.19009	0	0.287092	0	1.89112	0	0	0	0.423269	0	0	0	0	0.272225	0	0.26655	0	0.260221	0.275227	0.28696	0	0	0.259871	0	2.52733	0	0	0	0	0	0	0	0	0	0.295895
nhr-8	0	0	0	0	0	0	0	0	0	0	0	0	0	0	0	0	0	0	0	0	0	0	0	0	0	0	0	0	0	0	0	0	0	0	0	0	0	0	0	0	0	0	0	0	0	0	0	0	0
nhr-80	0	0	0	0	0	0	0	0	0	0	0	0	0	0	0	0	0	0	0	0	0	0	0	0	0	0	0	0	0	0	0	0	0	0	0	0	0	0	0	0	0	0	0	0	0	0	0	0	0
nhr-81	0	0	0	0	0	0	0	0	0	0	0	0	0	0	0	0	0	0	0	0	0	0	0	0	0	0	0	0	0	0	0	0	0	0	0	0	0	0	0	0	0	0	0	0	0	0	0	0	0
nhr-86	0	0	0	0	0	0	0	0	0	0	0	0	0	0	0	0	0	0	0	0	0	0	0	0	0	0	0	0	0	0	0	0	0	0	0	0	0	0	0	0	0	0	0	0	0	0	0	0	0
nhr-92	0.59919	0.586175	3.6583	0.546914	2.81968	2.16559	3.51765	2.35074	2.95737	3.92149	3.48085	3.91388	4.51827	4.12802	5.61285	4.63143	4.32603	2.92597	4.66254	0.525719	1.65179	3.86218	2.39167	2.46945	0.545717	3.69479	0.508493	0	3.82271	4.48596	3.22346	4.2733	3.69401	5.00536	4.8284	4.35078	4.08652	5.00721	4.33633	1.29279	1.32905	3.63468	3.18005	4.35854	3.78569	4.00827	2.23747	4.88409	2.49989
nhr-98	0	0	0	0	0	0	0	0	0	0	0	0	0	0	0	0	0	0	0	0	0	0	0	0	0	0	0	0	0	0	0	0	0	0	0	0	0	0	0	0	0	0	0	0	0	0	0	0	0
nob-1	0	0	0	0	0	0	0	0	0	0	0	0	0	0	0	0	0	0	0	0	0	0	0	0	0	0	0	0	0	0	0	0	0	0	0	0	0	0	0	0	0	0	0	0	0	0	0	0	0
npax-1	0	0	0	0	0	0	0	0	0	0	0	0	0	0	0	0	0	0	0	0	0	0	0	0	0	0	0	0	0	0	0	0	0	0	0	0	0	0	0	0	0	0	0	0	0	0	0	0	0
npax-3	0	0	0	0	0	0	0	0	0	0	0	0	0	0	0	0	0	0	0	0	0	0	0	0	0	0	0	0	0	0	0	0	0	0	0	0	0	0	0	0	0	0	0	0	0	0	0	0	0
npax-4	0	0	0	0	0	0	0	0	0	0	0	0	0	0	0	0	0	0	0	0	0	0	0	0	0	0	0	0	0	0	0	0	0	0	0	0	0	0	0	0	0	0	0	0	0	0	0	0	0
ntl-2	1.20387	2.51811	0.585954	0.578393	0.517642	0.58282	1.01536	2.48212	0.514718	0.53992	0.529922	0.594599	0.577878	0.515793	0.552532	0.595603	0.550477	0.524936	0.513138	1.91657	0.766475	0.510613	0.51969	0.516607	0.517425	0.569969	1.12203	0.551903	0.590615	0.578271	0.598372	0.529964	0.505063	0.527107	0.543296	0.521406	0.579142	0.515258	0.587133	2.51708	0.508342	0.522673	0.545343	1.20661	0.502721	0.524721	0.585169	0.568262	0.524457
nurf-1	0.518898	0.572203	0.558257	0.5249	0.501688	0.596491	0.530069	0.514228	0.535435	0.526364	0.550854	0.516466	0.549414	0.569785	0.577258	0.506052	0.517028	0.509744	0.50636	0.565951	0.593344	0.585019	0.598546	0.53213	0.56555	0.526832	0.543601	0.564853	0.535305	0.564323	0.589631	0.560284	0.507812	0.502811	0.548598	1.06887	0.580943	0.524245	0.529292	0.534426	0.534165	0.560776	0.513809	0.527298	0.575365	0.524319	0.502996	0.51	0.526768
odd-1	5.69705	5.1184	5.66158	4.49645	5.47401	4.96553	5.32427	3.86393	5.14832	6.50697	5.55226	5.44699	5.7021	5.88066	6.61671	5.26626	6.31375	6.47738	5.26997	5.93962	5.66515	6.27662	5.87796	5.99924	4.1211	6.36878	3.86285	6.41068	5.88077	6.34305	6.29899	6.84103	6.36596	6.70756	6.37167	6.78871	5.88649	6.22093	5.62177	5.27285	5.82469	6.10678	5.27371	5.26931	5.4299	5.83915	4.11636	6.22292	5.81986
oma-1	3.44101	4.88665	0	0.764587	0	0	0	0	0	0	0	0	0	0	0	0	0	0	0	3.53047	2.9304	1.69316	1.93792	0	0	0	0	0	0	0	0	0	0	0	0	0	0	0	0	4.17092	2.93181	2.30253	0.0836061	2.31673	0.191884	0	0	0	0
pag-3	0	0	0	0	0	0	0	0	0	0	0	0	1.35548	0	0	0	0	0	0	0	0	0	0	0	0	0	0	0	0	0	0	0	0	0	0	1.88424	0	0	0	0	0	0	0	0	0	0	0	0	0
pal-1	1.72901	0	2.27836	0	2.55677	2.46607	0	2.56511	0	4.44236	0	4.77639	2.77459	4.62022	1.96284	4.32706	4.80362	5.12778	4.82305	0	0	2.58779	0	2.54505	2.38964	0	2.57005	0	3.53033	1.74775	4.12657	2.44209	3.79679	0	4.66094	1.7371	3.71314	4.86454	4.03861	3.22523	1.32629	0	2.4104	1.70857	0	2.12302	2.13937	2.43411	3.14733
pax-1	0	0	0	0	0	0	0	0	0	0	0	0	0	0	0	0	0	0	0	0	0	0	0	0	0	0	0	0	0	0	0	0	0	0	0	0	0	0	0	0	0	0	0	0	0	0	0	0	0
pax-3	0	0	0	0	0	0	0	0	0	0	0	0	0	0	0	0	0	0	0	0	0	0	0	0	0	0	0	0	0	0	0	0	0	0	0	0	0	0	0	0	0	0	0	0	0	0	0	0	0
pbrm-1	4.07483	3.75381	0.290409	3.45782	0.292477	0.251733	4.46112	2.81552	3.45584	2.21547	2.76112	2.1173	2.56263	1.40743	3.1327	1.32014	1.30611	1.86551	2.92704	3.54744	4.46428	2.55821	3.26886	2.45878	1.82094	3.35963	4.16718	3.2234	2.48063	3.15957	2.92261	3.26985	2.96576	3.17858	2.83087	3.9962	2.26784	3.24901	3.25126	3.27825	3.14503	2.86518	2.97114	3.75609	3.34025	0.298264	0.265675	1.41635	0.292538
peb-1	3.31164	3.60138	4.77829	1.07547	2.25106	2.27707	3.07988	0	1.58045	0.240214	1.58732	0	2.8045	0.700471	3.78806	0.488678	0.276645	0.733446	0.119542	4.4622	4.43426	3.11519	1.11031	1.849	1.33712	4.00878	0.296017	2.87851	0.866935	2.50148	2.52405	1.1998	0	2.07667	0.647782	5.04706	1.50037	0.526105	0.972701	4.96008	4.2206	1.97317	1.95962	1.29918	0.139178	3.46884	0.793628	0.761002	1.10094
pes-1	0	0	0	0	0	0	0	0	0	0	0	0	0	0	0	0	0	0	0	0	0	0	0	0	0	0	0	0	0	0	0	0	0	0	0	0	0	0	0	0	0	0	0	0	0	0	0	0	0
pha-2	0	0	0	0	0	0	0	0	0	0	0	0	0	0	0	0	0	0	0	0	0	0	0	0	0	0	0	0	0	0	0	0	0	0	0	0	0	0	0	0	0	0	0	0	0	0	0	0	0
pha-4	0	0	0	0	0	0	0	0	0	0	0	0	0	0	0	0	0	0	0	0	0	0	0	0	0	0	0	0	0	0	0	0	0	0	0	0	0	0	0	0	0	0	0	0	0	0	0	0	0
php-3	0.51703	0.546764	0.543033	0	0.58243	0	0.51352	0	0.546009	0	0.555954	0	0	0.535494	0.547796	0.523009	0	0	0	0.518203	0.51624	0	0	0.543653	0	0	0	0.586849	0	0.541295	0	0	0	0.560214	0.591551	0.552631	0	0	0.562551	0.511971	0	0.575659	0	0	0	0.594459	0	0	0
pos-1	0	0	0	0	0	0	0	0	0	0	0	0	0	0	0	0	0	0	0	0	0	0	0	0	0	0	0	0	0	0	0	0	0	0	0	0	0	0	0	0	0	0	0	0	0	0	0	0	0
pqm-1	0	0	0	0	0	0	0	0	0	0	0	0	0	0	0	0	0	0	0	0	0	0	0	0	0	0	0	0	0	0	0	0	0	0	0	0	0	0	0	0	0	0	0	0	0	0	0	0	0
pqn-21	2.38694	3.02601	1.88207	2.53091	1.95103	1.70809	3.04549	2.51534	1.8253	2.60591	1.67811	3.09888	1.31157	2.25637	2.12756	2.95027	2.09368	2.43855	2.88053	1.98457	2.9759	1.3898	2.05687	0.978307	1.05713	2.10949	1.764	1.46091	2.44678	1.28185	2.13353	1.20312	2.10809	1.84113	1.54605	2.66261	1.67551	1.95266	2.68872	2.71558	3.00556	2.39222	2.0118	2.39412	2.25005	2.26071	1.619	2.46276	2.40778
pqn-75	1.34828	0.942023	1.54708	1.04625	1.46917	1.86165	1.04849	1.76707	1.0534	1.74627	0.529173	1.63406	1.0287	1.92467	2.25453	1.39004	1.77607	1.91014	2.42527	1.8654	1.78864	1.56058	1.6054	1.73703	1.74215	1.29541	1.95602	1.54385	2.03442	1.55046	1.86502	1.47315	2.02703	2.49702	1.90939	0.932854	1.96267	2.12852	2.91646	1.29067	1.02601	1.26732	0.995981	1.02968	1.15254	1.56844	1.70183	1.51	2.09651
pros-1	0	0	0	0	0	0	0	0	0	0	0	0	0	0	0	0	0	0	0	0	0	0	0	0	0	0	0	0	0	0	0	0	0	0	0	0	0	0	0	0	0	0	0	0	0	0	0	0	0
R02D3.7	3.60291	4.13644	2.86243	3.62205	3.02675	2.95801	4.20134	3.2134	4.27014	3.7707	3.40359	3.77263	3.83333	4.08266	3.64789	4.39819	3.26377	3.32032	3.43148	4.15272	4.30347	2.7361	3.70084	3.83586	2.34151	4.22926	3.14734	3.93721	3.15575	3.90423	2.94762	3.58182	3.47892	3.2153	3.03299	3.75105	3.38013	3.08933	3.11037	3.21255	3.01457	2.97904	3.02526	3.3756	2.82093	3.02825	2.77382	3.23276	3.43603
ceh-93	5.67378	6.67072	6.42734	5.47419	6.02049	5.73697	5.7337	6.28343	5.60461	6.77522	5.68785	6.92945	5.26371	6.96908	6.24168	6.67683	6.4117	6.68453	6.0037	6.99442	6.6372	6.47767	6.63233	6.44106	5.84453	5.83361	6.10873	5.84209	6.58994	6.22987	6.396	6.01794	6.54453	6.41877	6.48855	7.01828	5.85241	6.05753	6.54186	6.47076	6.81975	5.71511	6.2473	5.10702	5.91909	6.49569	5.7353	6.76842	6.34348
R05D3.3	0.971928	0.588976	0.801298	0.384709	0.288347	0.657571	0.584709	0.577961	0.385543	0.452569	0.260142	0.574265	0.42671	0.513997	0.565601	1.1131	1.10031	1.12218	1.35293	0.588355	0.887945	0.449448	0.81583	0.507729	0.949339	0.5206	0.843194	0.844168	0.54883	0.958937	0.774135	0.572278	0.639046	0.59567	0.466181	1.14709	0.946134	1.27907	1.52329	0.739414	0.52867	0.478843	0.826585	0.331265	0.433251	0.395574	0.0355219	0.323199	0.423016
R05D3.6	0.588628	1.35919	0.583845	0.50308	0.573674	0	3.63754	0.550822	0.510481	0.547228	0.20203	0.584778	0.582834	0.513933	3.89731	0.536167	0.508997	0.585304	1.87055	0.549857	0.549299	0.589062	0.52835	0	0	0.535014	0.531374	0.580772	0.579117	0.528049	0.570661	0.566288	0.532321	1.64968	0.577383	0.540919	0.509754	0.54816	0.367448	0.590996	0.558747	0.542674	0.501141	0.509606	0.586959	0	0	0	0
ceh-62	0	0	0	0	0	0	0	0.0278496	0	0.01286	0	0	0	0.0223605	0	0.0182832	0	0	0	0	0	0	0	0.404576	0	0	0.015003	0	0	0	0	0	0	0	0	0	0	0	0	0	0	0	0	0.147698	0.0139159	0	0	0	0.0207387
R09H10.3	0	0	0	0	0	0	0	0	0	0	0	0	0	0	0	0	0	0	0	0	0	0	0	0	0	0	0	0	0	0	0	0	0	0	0	0	0	0	0	0	0	0	0	0	0	0	0	0	0
R10E4.11	0.829948	0.822091	1.67037	0.702371	0.380754	1.47061	1.0235	1.94147	2.1747	0.309886	1.05994	0.443379	1.3147	0.884624	1.15299	0	0	1.43853	2.07982	1.19121	1.68306	2.09595	1.18029	1.69032	1.67478	2.02397	1.13096	0	0.556209	1.05564	1.24911	1.20456	1.37025	3.28209	0.421522	2.09836	0.89188	1.81605	3.23612	1.57805	1.32225	1.54211	0.0942713	0.880635	0.44219	1.8076	1.45156	1.683	1.65923
R11H6.5	1.60505	3.37606	1.22185	1.41058	2.7035	2.45679	4.25882	3.61882	3.16298	0.418937	1.3671	4.18648	0.344156	3.7434	2.78034	1.69053	2.34638	1.87966	0	1.89678	3.96123	0.291275	1.83091	0.741608	2.29814	4.2229	3.42015	2.75118	1.34883	2.59747	1.73592	1.23016	3.76834	2.96129	1.58763	5.1771	1.61008	0.825854	1.56772	2.89396	1.56307	2.25963	3.07899	1.31206	0.441074	1.36357	1.63647	2.17361	4.03514
R144.3	5.8956	6.19149	5.71255	5.37174	5.06249	4.5184	6.09674	5.29682	4.52377	4.48072	4.82791	4.18134	3.82135	4.48268	5.54653	4.67482	5.115	5.07981	4.5429	5.96605	6.23722	5.42912	5.59863	4.8926	4.6649	5.84605	4.77591	5.2577	4.63241	4.98682	5.30152	5.0812	4.93619	5.56489	4.81335	5.67685	5.11787	5.08773	5.11127	6.42388	6.24289	5.62472	5.62746	5.16779	5.01867	4.97846	4.86039	5.05969	5.17975
R151.8	4.82254	2.06143	0	0	0	0	0	0	0	0	0	0	0	0	0	0	0	0	0	1.47016	0	0	0	0	0	0	0	0	0	0	0	0	0	0	0	0	0	0	0	0	0	0	0	0	0	0	0	0	0
rabs-5	0	0	0	0	0	0	0	0	0	0	0	0	0	0	0	0	0	0	0	0	0	0	0	0	0	0	0	0	0	0	0	0	0	0	0	0	0	0	0	0	0	0	0	0	0	0	0	0	0
rabx-5	0	0	0	0	0	0	0	0	0	0	0	0	0	0	0	0	0	0	0	0	0	0	0	0	0	0	0	0	0	0	0	0	0	0	0	0	0	0	0	0	0	0	0	0	0	0	0	0	0
rad-26	0	0	0	0	0	0	0.671597	0	0	0	0	0	0	0	0	0	0	0	0	0	0	0	0	0	0	0	0	0	0	0	0	0	0	0	0	0.790073	0	0	0	0	0	0	0	0	0	0	0	0	0
ref-1	2.87164	2.29215	2.66079	3.1944	5.97383	2.12032	4.30857	1.34892	6.55814	1.59795	4.34522	1.46495	6.20769	1.60775	3.57801	3.4144	5.04033	6.92148	6.97702	3.0422	2.68637	2.898	2.80718	6.33919	1.5795	3.12098	1.25131	6.59539	2.27767	3.69185	1.75368	6.0312	2.56443	3.4841	3.57729	3.25211	5.58365	7.50041	7.35231	3.00561	2.51616	3.38433	2.71488	5.75502	4.25952	2.30602	0.971075	5.47333	1.15256
ref-2	0	0	0	0	0	0	0	0	0	0	3.09049	0	4.17966	0	4.51628	0	0	0	0	0	0	0	0	0	0	0	0	0	0	0	0	3.21281	0	5.65517	0	0	0	0	0	0	5.61461	0	0	0	0	0	0	0	0
repo-1	5.35147	5.18484	4.87783	4.78343	4.2644	3.94858	4.10225	3.75407	4.42895	4.46694	5.01998	4.60473	4.67467	4.73472	5.09321	4.77696	4.58177	4.96538	5.03647	5.06015	5.02518	4.31882	4.311	3.95479	3.73311	4.31958	3.61025	4.3434	4.41739	4.52886	4.13618	4.36263	4.41039	5.07695	4.13407	4.7514	4.43137	4.36366	4.80511	4.9643	5.13845	4.79133	4.67497	4.37241	4.39938	4.46384	3.64299	3.87233	4.54802
rnf-113	3.47793	2.97699	0.873578	1.62258	1.77007	0.555897	2.20635	1.77288	1.81031	1.87229	1.17346	1.09549	1.17166	1.70874	2.51813	1.58445	1.17601	1.81126	0.975064	3.33099	3.31086	1.65909	2.24628	2.22315	1.72691	2.64367	1.37204	2.30952	1.24681	2.93628	1.14071	2.45878	0.881205	2.23216	1.1622	2.57202	1.00919	1.34233	1.34893	3.11313	2.26977	1.29974	1.93861	2.4206	1.17825	1.31027	0.199824	0.515395	0.54389
rnt-1	1.47053	1.08307	2.01575	1.05712	1.45177	0.441187	0.245884	0.981628	0.150397	0.79907	1.04018	0.767197	0	1.08322	1.06018	1.10818	1.29654	1.12894	0.294208	1.84131	1.51616	0.414493	1.08513	0.333045	1.00088	1.61666	0.829644	1.12945	0	1.60667	0.136747	1.27724	0.229106	1.31059	0.118843	1.18109	1.12945	1.55256	0.328684	1.4071	1.42581	1.77975	0.752097	2.09309	1.26805	1.43307	0.183064	0.366412	0.391191
saeg-2	5.12221	5.14118	3.8505	4.81207	4.7072	4.30533	3.63011	4.14371	3.31129	4.01324	3.19351	3.65969	3.03299	3.88752	3.54671	3.99648	4.20534	3.89348	4.94868	5.42079	5.30828	4.91376	5.02852	5.83197	4.73069	4.69227	4.94056	4.58784	4.06299	4.25541	4.01864	3.99126	4.00678	3.9194	4.22037	4.15627	4.54704	4.65357	5.78543	4.94741	4.98918	4.63337	4.7164	4.73679	4.35885	4.41254	4.21533	3.38431	4.01245
sbp-1	1.32366	2.46071	0.49576	0.697444	1.00176	1.21101	2.19499	1.33365	1.75733	1.50384	0.960455	0.529289	0	1.44028	0.784942	0.76049	0.712178	0.649384	0	1.63422	1.35759	2.68359	1.3391	0.672531	1.28734	1.70131	1.61133	0.916873	1.03386	1.11028	1.97875	0.366732	1.60593	0.074438	0.649513	0	0.297481	1.18461	0.300255	1.57573	0.527474	1.77233	1.20616	1.56151	0.592467	2.41418	0	0.425673	0.930468
sdc-1	2.98957	3.85717	1.19116	2.8929	1.66198	1.90223	2.71109	1.01122	2.25764	2.31767	3.15184	2.63647	2.09519	2.60475	2.7205	1.841	2.75605	2.46123	2.93984	2.97623	3.79388	1.34261	3.32467	1.4385	1.47913	2.93619	1.91345	1.32505	2.05386	2.2773	1.77202	1.57623	2.40162	1.51756	1.84189	1.11983	1.99644	1.86791	2.24964	3.4729	2.92964	2.99822	3.33984	2.91487	3.17586	2.5901	1.31037	2.41737	1.91769
sdc-2	0.571486	4.39847	0.563696	0.557175	0.517946	0.594905	0.65938	0.574154	3.37983	0.520044	3.19296	0.542878	0.513379	0.599485	0.599125	0.53666	0.51411	0.526315	0.570794	0.589133	0.556256	0.541422	0.547508	0.503004	0.599131	0.557926	0.521784	0.52637	0.564889	0.563531	0.539544	0.513311	0.536196	0.594395	0.574346	0.521704	0.55232	0.542654	0.511067	1.44897	0.514486	0.562134	1.98487	0.793341	2.45115	2.53653	0.536918	0.518874	0.598149
sdc-3	2.48692	1.79504	1.83381	2.0784	2.89994	0	1.88302	0	2.76786	2.73031	3.2197	2.75972	3.28129	3.24502	2.06797	2.59387	0.954414	0.86489	2.7897	2.53381	4.16506	2.10296	1.49791	1.06808	0	2.36657	1.77695	2.07204	1.70476	3.47566	1.69843	3.13932	2.98754	2.54195	0.977942	1.05493	1.3316	1.90847	3.38951	2.68657	1.59268	1.99001	1.06969	1.9794	1.68905	2.16748	1.18605	0	0.48213
sdz-38	6.80523	5.50473	5.20135	5.44981	4.57784	4.69659	5.33922	4.81345	5.93392	4.94556	5.73095	5.14859	5.93624	5.25662	5.16976	5.18876	5.65049	5.97481	4.93872	7.14657	6.32837	5.86045	5.23962	4.98009	4.95708	5.00986	5.20833	5.63586	4.94133	5.78904	5.2998	5.78201	5.29959	5.36132	5.42227	5.83611	5.67147	5.50241	4.99349	6.55556	6.07477	5.96208	5.41579	5.38488	4.92885	4.79906	4.77119	5.47011	4.89254
sea-1	2.8601	3.28464	2.45879	2.81131	2.87498	2.24121	2.61168	2.86205	1.72914	1.9294	2.18146	1.68085	1.11389	1.71762	1.89847	0.824045	1.13868	2.0714	2.3514	3.25292	3.22475	2.75484	3.47505	2.4428	2.7092	2.57543	2.97436	1.97051	2.06601	0.923416	2.08957	0.883033	2.17017	1.74844	1.72241	2.09929	1.42741	1.4525	2.25426	3.19059	3.07216	3.18528	2.9656	2.71773	2.87032	2.50777	1.62161	1.2238	1.43927
sem-2	0	0	0	0	0	0	0	0	0	0	0	0	0	0	0	0	0	0	0	0	0	0	0	0	0	0	0	0	0	0	0	0	0	0	0	0	0	0	0	0	0	0	0	0	0	0	0	0	0
sem-4	0	0	0	0	0	0	0	0	0	0	0	0	0	0	0	0	0	0	5.94613	0	0	0	0	0	0	0	0	0	0	0	0	0	0	0	0	0	2.23611	0	5.88163	0	0	0	0	0	0	0	0	0	0
set-16	0.983203	0	1.83143	0	0.842379	0.51994	0.924307	0	0	0	1.13408	1.00395	1.40309	0.640444	0.916572	0.165764	0	1.70299	0.712172	1.17629	1.12791	2.14013	1.92203	2.03142	0	2.93807	2.14093	2.04467	0.932246	2.82303	0	1.11635	2.93399	0	0.757635	0	0	2.58074	0	0	0.805735	2.54542	1.71252	2.66297	1.9593	1.97103	1.33173	0	1.74176
set-17	0	0	0	0	0	0	0	0	0	0	0	0	0	0	0	0	0	0	0	0	0	0	0	0	0	0	0	0	0	0	0	0	0	0	0	0	0	0	0	0	0	0	0	0	0	0	0	0	0
set-9	2.8217	1.89799	3.537	2.19435	3.47387	2.12836	3.02556	4.66401	2.69954	1.90978	0	1.10276	0	3.24321	3.22298	1.33457	0	3.87461	2.43349	0.920586	2.30776	3.94948	2.7101	4.33069	3.65376	3.15508	3.78668	4.20081	2.56644	0	0	1.12125	2.99174	2.14147	0	1.37185	4.42268	3.24234	0	1.30843	1.27615	3.74559	3.32136	2.55952	3.46163	4.00336	3.06213	0	4.95141
sex-1	5.1427	5.30784	5.29274	4.846	4.60784	4.78426	3.89116	4.51445	3.6404	5.24179	3.63135	5.38276	3.90847	5.49768	4.46083	5.47594	5.47264	5.9184	5.64951	6.07224	5.32095	5.20341	4.85486	5.16557	5.03491	5.08538	4.51994	2.94308	5.30152	5.06423	5.41937	5.16766	5.63224	4.37206	5.35916	6.16744	5.7276	5.8133	5.73426	5.94226	5.26733	5.48704	4.8137	4.67396	4.39497	4.36167	4.82997	4.64574	4.80867
sknr-1	0	0	0	0	0	0	0	0.0681704	0	0	0	0	0	0	0	0	0	0	0	0	0	0	0	0	0	0	0.460454	0	0	0	0	0	0	0	0	0	0	0	0	0	0	0	0	0	0	0	0	0	0
slr-2	0.817252	2.72119	0.94979	0	2.28732	1.38265	3.5904	1.33527	3.61487	1.71391	2.44176	2.72162	2.51483	0.569365	1.22409	1.05779	1.98386	1.04975	0.503425	1.39771	2.10112	1.05435	1.10691	1.32442	0.730684	3.3244	1.3411	2.13092	1.24324	2.44768	2.09262	1.71251	2.30275	1.69338	0.715004	3.12509	2.83189	2.20084	0.719534	1.38088	1.57651	1.43937	1.21387	0.963837	1.1981	0.714394	1.00238	1.02991	1.31796
sma-3	0	0	0	0	0	0	0	0	0	0	0	0	0	0.187266	0	0	0.145715	0.371821	0.344331	0.676058	1.01048	0.84651	0.513033	0	0.105326	0.575128	0.286295	0	0	0	0	0	0.119341	0.350206	0.0243324	0	0	0.134777	0.420622	0.23273	0	0.390135	0.148035	0	0	0.285669	0	0	0
sma-9	4.57947	5.13615	4.00972	4.58608	3.81191	3.43069	4.65717	4.02462	4.41518	3.97252	4.00035	3.66832	3.95216	3.19495	4.02859	3.64563	4.13931	4.23519	3.50649	5.01511	5.62594	4.03823	4.74988	3.76333	3.67392	3.88017	3.54862	4.39784	3.65232	3.0225	3.48087	4.33768	4.29102	4.16864	3.21014	2.74494	2.6743	3.68119	3.62796	4.96779	4.56504	4.18982	4.54603	4.26825	4.29179	3.70768	2.98335	3.58428	3.97329
snfc-5	1.62984	0	0	1.54688	0	0	0	1.96258	0	0	0	0	0	0	0	0	0	0	0	0	0	0.267241	0	0	0	0	1.75358	0	0	0	0	0	0	0	0	0	0	0	0	0	0	0	1.67736	2.27012	1.29364	0	1.71938	0	0
snu-23	6.35312	6.22439	4.97657	4.79143	5.11733	4.35201	4.17632	4.16641	4.8885	4.29976	4.16646	4.57875	3.8897	4.54283	5.63183	4.26662	5.1769	5.31417	5.57904	5.806	5.80355	3.74396	4.99515	4.78956	4.27191	4.95533	4.63631	4.53613	3.17724	4.08627	4.12442	4.32498	5.0912	5.29542	4.30013	5.35127	5.16914	5.59679	5.59206	5.40392	5.29446	4.15421	4.67365	3.89307	4.71403	3.92397	4.25185	3.98868	4.04207
somi-1	2.28984	2.37115	2.42161	2.36805	3.20851	2.63679	2.84741	2.09376	2.77315	2.41079	3.10105	3.35678	2.51066	2.91324	3.438	2.86115	3.04849	3.4695	3.39606	2.43547	2.13083	2.86274	2.69556	2.23267	2.34324	3.2487	2.04247	3.43225	2.29155	3.07657	2.46636	3.04928	3.07784	3.41521	2.71549	3.57387	3.10178	2.9174	2.63798	2.32199	2.33314	3.34001	2.51115	2.52974	2.46564	3.29789	2.03229	2.34572	2.23083
sox-2	0	0	0	0	0	0	0	0	0	0	0	0	0	0.635983	0	0	0	0	0	0	0	0	0	0	0	0	0	0	0	0	0	0	0	0	0	0	0	0	0	0	0	0	0	0	0	0	0	0	0
sox-3	0	0	0	0	0	0	0	0	0	0	0	0	0	0	1.85131	0	0	0	0	0	0	0	0	0	0	0	0	0	0	0	0	0	0	1.69882	0	0	0	0	0	0	0	0	0	0	0	0	0	0	0
sox-4	0	0	0	0	0	0	0	0	0	0	0	0	0	0	0	0	0	0	0	0	0	0	0	0	0	0	0	0	0	0	0	2.21537	0	0	0	0	0	0	0	0	0	0	0	0	0	0	0	0	0
spr-1	2.75061	0	0	2.52804	1.33196	0	3.18421	0.604717	0	4.04062	2.27835	1.21807	2.27572	0	3.57007	1.99683	4.42874	0.852502	3.86537	3.68984	3.39069	1.39611	3.38368	3.24759	2.7369	3.65486	0	2.67378	0	1.34507	0	2.7984	0	3.425	1.02537	3.65042	2.60304	0	2.08463	3.80384	4.24938	3.34524	2.18263	2.99411	2.56399	4.62684	5.22905	1.79478	3.17979
spr-3	1.61208	2.11727	0.10861	1.91588	0	0	1.64183	1.56238	2.65525	4.0549	4.17344	2.98625	4.05084	3.76735	3.26817	3.45318	2.99567	2.97069	2.07565	2.21103	2.74034	1.07011	1.63029	1.46395	0.563407	1.32067	2.2912	2.12839	2.64852	3.77786	4.06456	3.83144	3.63263	3.16774	3.14465	2.87598	3.37229	4.16428	2.81749	2.41058	2.34649	2.44901	2.57872	2.69518	1.78433	2.04416	2.36755	2.56496	2.94252
spr-4	4.27364	2.09707	1.7	1.52005	0.521457	0	0.759031	1.5945	0	0.349408	1.73153	0.152775	0.332458	0.772274	0.734152	0.899118	0.493449	1.72028	1.50018	4.50314	3.45388	1.00449	1.46261	0.410982	0	0.248035	0.877246	0.604583	0	0.0802091	0	0.0557002	0	3.24854	0.492832	2.94321	0	0	1.05706	5.61781	5.36559	0.383409	1.25091	1.89632	1.17902	1.30745	0	0	0
sptf-1	0	0	0	0	0	0	0	0	0	0	0	0	0	0	0	0	0	0	0	0	0	0	0	0	0	0	0	0	0	0	0	0	0	0	0	0	0	0	0	0	0	0	0	0	0	0	0	0	0
sptf-2	0	0	0	0	0	0	0	0	0	0	0.786558	0.199555	0	0	0.015826	0.799605	0	0	0	0	0	0	0	0	0	0	0	0	0	0	0	0	0	0	0	0	0	0	0	0	0	0	0	0	0.485447	0	0	0	0
sup-37	7.48108	7.28958	6.93877	6.89808	6.63855	6.41536	5.44701	6.36113	6.08136	5.97685	5.62082	5.69854	5.4089	5.76126	5.13851	5.40257	5.5161	5.3939	5.08787	6.92414	7.19957	6.68044	6.60402	6.34491	5.83319	5.85793	6.39279	5.74509	6.00912	5.79135	5.59531	5.52079	6.03618	5.24834	5.43169	5.18454	5.26559	5.03812	4.81863	6.96644	7.25644	6.87952	6.59908	6.42368	6.70002	6.08518	6.24405	6.26396	6.28961
swsn-1	0	4.42061	0	1.71771	3.85877	3.34079	3.7	4.63306	3.07923	4.24416	2.2079	5.02667	0	4.22827	3.2493	3.741	5.07188	4.6454	4.17641	4.80955	2.81716	3.17947	4.28658	3.41194	3.01079	2.72421	2.685	4.13489	2.56994	2.9036	4.96969	0	4.31228	4.09533	3.18917	4.70243	3.35438	0.503539	3.89913	2.85965	0	2.1168	3.42328	0	0.999366	3.60266	3.46307	4.68085	4.0387
swsn-3	2.68256	3.40027	1.21203	1.80953	3.25043	2.29874	3.89981	4.15935	4.23758	2.42337	3.03138	1.08408	1.18159	2.5974	2.65563	3.04888	2.15737	4.09355	3.61879	2.57602	4.07369	4.64003	4.38276	4.58141	3.23524	3.39433	4.28818	3.48403	0.0357825	3.51221	1.51415	1.73985	2.10615	3.03759	2.11867	3.04429	1.89125	3.78364	3.18894	3.12221	2.36326	3.66392	3.66361	2.94587	3.28125	4.34634	1.9574	3.27005	0.708594
swsn-7	5.60298	5.51539	2.26219	5.75669	5.49904	2.57964	5.97946	2.56066	5.83787	2.56237	6.00511	2.61337	5.89283	2.26073	5.33762	2.38925	2.5007	2.32456	2.62474	5.17409	5.08004	2.37442	5.95145	2.25711	2.55064	5.93812	2.60901	6.19015	2.53899	5.87138	2.56386	5.66296	2.63827	5.56057	2.46099	2.8359	2.3483	2.37723	4.81609	5.54095	5.29798	5.61955	5.73212	5.69492	5.72732	2.49851	2.35205	2.52669	2.85173
syd-9	4.56182	5.62633	0	3.81816	0	0	0.183758	0	1.52875	3.56875	3.44042	4.33642	3.44449	4.47624	0	5.96205	4.27903	4.52777	0	4.67447	5.10777	0	4.06995	0	0	0	0	0	4.65164	0	4.70845	0	5.52594	0	6.49264	5.72239	4.90084	5.14897	4.43141	5.70662	5.21449	3.42683	4.76996	2.63621	4.32315	1.38238	0	0	0
syp-6	0	0	0	0	0	0	0	0	0	0	0	0	0	0	0	0	0	0	0	0	0	0	0	0	0	0	0	0	0	0	0	0	0	0	0	0	0	0	0	0	0	0	0	0	0	0	0	0	0
T06G6.5	0	0	0	0	0	0	0	0	0	0	0	0	0	0	0	0	0	0	0	0.615899	0	0	0	0	0	0	0	0	0	0	0	0	0	0	0	0	0	0	0	0	0	0	0	0	0	0	0	0	0
T07D10.3	0	0	0	0	0	0	0	0	0	0	0	0	0	0	0	0	0	0	0	0	0	0	0	0	0	0	0	0	0	0	0	0	0	0	0	0	0	0	0	0	0	0	0	0	0	0	0	0	0
T07F8.4	0	0	0	0	0	0	0	0	0	0	0	0	0	0	0	0	0	0	1.55009	0	0	0	0	0	0	0	0	0	0	0	0	0	0	0	0	0	0	0	3.27649	0	0	0	0	0	0	0	0	0	0
T08G5.7	4.08363	4.24364	3.90917	4.35927	3.77748	4.02792	4.19184	4.07939	4.01651	3.87012	4.29639	4.18166	4.25855	4.33296	3.9935	3.97323	4.02495	3.88445	4.28328	3.87155	4.19457	3.33629	4.29402	3.40803	2.95988	4.11617	3.71534	4.11729	3.94599	3.90341	3.72961	4.08365	3.67543	3.59628	3.82144	4.19425	3.83862	3.86342	4.14474	4.34687	4.03222	4.25434	4.36078	4.26675	4.1533	3.98242	3.6886	3.97445	4.07856
T10D4.6	3.15854	3.34546	2.49036	4.0761	3.3417	3.34293	2.94182	3.71238	1.96788	3.56712	3.1461	4.02768	2.61303	4.10797	0	4.00849	4.13757	4.15822	3.38184	2.05063	3.36911	2.65864	4.32951	2.67714	3.81053	3.68692	4.3501	3.21319	4.56015	2.34415	4.29048	2.20936	4.47545	2.69778	3.82523	4.54386	3.56423	3.83851	4.13498	3.01937	3.34094	3.10015	3.8847	2.50412	3.64856	2.75481	4.20096	2.47863	3.42705
rbm-22	1.62703	1.4363	1.53418	1.41028	0	0	1.74889	0	1.43546	0	1.37178	1.51499	0	0	0	0	0	0	0	1.93704	1.38213	1.31478	1.93217	1.46078	0	1.13836	0	0	0	0	1.15653	1.45126	0	0	0	1.26846	0	0	0	0	1.75078	0	1.16745	0	0	0	0	0	0
T20F7.1	2.77017	2.94511	2.09592	2.8863	2.2325	2.34408	2.77254	2.58341	2.55167	2.56267	2.6188	2.28748	2.694	2.15409	2.86322	1.99221	2.48301	2.05506	2.43533	2.73558	2.84037	2.13641	2.94315	2.32849	1.97238	2.69888	2.63829	2.63015	2.25703	2.58523	2.16447	2.68787	2.58861	2.59304	1.73806	2.32159	2.09309	1.92345	2.56471	3.11472	2.88867	2.66267	3.11927	2.74255	2.87806	2.64082	2.59906	2.70226	2.70596
T22C8.3	4.87743	5.40176	4.80812	5.50479	5.1169	4.61748	5.7386	4.52242	5.29397	5.44488	5.97981	5.37588	6.19461	5.65349	6.04856	6.12006	4.77752	6.12942	6.18675	5.1364	5.06538	4.97969	5.26102	4.43648	3.80571	5.48529	4.39983	5.6769	5.11824	5.80941	5.38896	6.20724	5.46809	5.608	5.35627	5.97034	4.42853	4.4702	6.05445	5.59167	4.98803	5.21989	5.57704	5.17547	5.34516	5.23571	4.64702	5.3049	4.02119
T22C8.4	3.15471	2.70751	0	3.20268	0	0	1.86741	0	2.11342	0	1.89804	0	2.05967	0	3.59657	0	0	0	0	3.39297	2.9428	0	2.54076	0	0	2.03057	0	2.76493	0	2.11014	0	2.28124	0	3.69856	0	0	0	0	0	2.8237	2.31753	3.18664	2.77981	2.66926	3.16501	0	0	0	0
med-1	5.34783	4.40067	0	4.4914	0	0	2.60194	2.55362	2.76622	0	0	0	2.79572	0	4.29687	0	0	0	0	3.84856	5.3593	0	3.58197	0	0	2.09574	0	1.47958	0	0	0	2.00111	0	3.85343	0	0	0	0	0	4.58301	3.99515	3.98135	3.43879	3.82444	4.4496	1.76427	0	0	0
T26A5.8	3.47128	4.04315	3.01484	4.03036	3.24468	3.0577	3.96775	1.84459	3.98616	3.53029	4.58048	3.44889	3.68201	4.14079	1.69862	2.96403	3.13458	4.20371	3.14978	3.58654	4.1462	3.07708	4.54689	3.54646	3.38136	2.69636	2.40856	2.27263	2.68993	2.35372	2.27207	2.13017	3.4631	1.85359	2.3546	3.24438	3.58793	3.33264	3.08572	3.73727	3.96822	4.08648	3.90183	3.38929	3.61095	3.75866	3.93081	3.31262	4.11249
T26A8.4	0.598851	0.59829	1.6726	0.542467	0.549523	0.580475	0.540915	0.537769	1.63102	1.96953	0.539442	0	0.595696	0	0.56198	0	0	1.47349	0.593438	0.526112	0.506207	0.532406	1.97964	1.28518	2.61782	2.99913	0.513576	0.586269	0.521181	0.561776	0.508602	0	0.511192	0.524854	0.522156	0	0.508271	0	0.576921	0.524134	0.570066	0.565738	0.504784	0.59877	0.56393	0.534553	0.541677	0.559067	0.545072
tab-1	0	0	0	0	0	0	0	0	0	0	0	0	0	0	6.05779	0	0	0	0	0	0	0	0	0	0	0	0	0	0	0	0	0	0	5.96447	0	0	0	0	0	0	0	0	0	0	0	0	0	0	0
taf-5	0	0	0	0	0	0	0	0	0	0	0	0	0	0	0	0	0	0	0	0	0	0	0	0	0	0	0	0	0	0	0	0	0	0	0	0	0	0	0	0	0	0	0	0	0	0	0	0	0
let-391	1.07906	0	0	1.05886	0	0.0826888	0	1.72651	1.63604	2.22346	0	2.11601	0	1.98258	0	0.500983	1.1601	2.8078	0	0	0	0	0.37286	0	0	0.454725	2.49889	0	2.27762	0	3.95884	0	0	0	0	0	3.41282	0	0	0	1.06516	0	0	0	1.68685	0.869271	0	1.51066	0
tag-153	0	0	0	0	0	0	0	0	0	0	0	0	0	0	0	0	0	0	0	0	0	0	0	0	0	0	0	0	0	0	0	0	0	0	0	0	0	0	0	0	0	0	0	0	0	0	0	0	0
dhhc-14	0	0	0	0	0	0	0	0	0	0	0	0	0	0	0	0	0	0	0	0	0	0	0	0	0	0	0	0	0	0	0	0	0	0	0	0	0	0	0	0	0	0	0	0	0	0	0	0	0
svh-5	0.546651	1.86896	0.57113	0.254054	2.16293	0.273092	0.280742	0.295059	1.54493	0.275324	0.297733	0.269934	0.269688	0.292671	2.349	0.619744	2.46863	2.40873	2.45178	0.597819	0.533629	0.569005	0.560171	2.84722	0.276626	0.265316	0.265643	0.275912	0.282304	0.26127	0.52761	0.256454	0.533153	1.88673	0.908493	3.37547	2.70609	2.8378	1.49423	0.569005	0.556983	0.513208	0.542143	0.285627	2.34783	0.571191	0.271374	0.288905	0.5765
tbx-11	3.19252	1.4064	1.91681	2.31664	1.79746	0.00724301	0.0845926	0.166134	0	1.28234	0.669763	1.46834	0.010899	1.49606	0.000101452	1.63731	1.55294	1.80324	2.7084	3.64388	1.0846	2.36593	1.72997	1.62598	0.0112928	0.74951	0.206152	0.638638	1.54678	1.20012	1.23075	0.947552	1.41256	0.622976	0.863721	2.0538	1.4872	2.11734	3.52766	2.8497	1.29216	2.43416	1.67375	2.30339	2.61234	0.769164	0	0.761878	0.0236098
tbx-2	0	0	0	0	0	0	0	0	0	0	0	0	0	0	0	0	0	0	0	0	0	0	0	0	0	0	0	0	0	0	0	0	0	0	0	0	0	0	0	0	0	0	0	0	0	0	0	0	0
tbx-35	4.30245	3.19728	1.59231	3.62961	1.28005	0	1.81328	0	3.01712	0	2.28438	0	2.3311	0	3.73228	0	0	0	0	3.87118	3.50671	0	4.03494	0	0	2.46214	0	2.92538	0	2.82557	0	2.26814	0	3.53542	0	0	0	0	0	4.36472	3.9689	3.77262	3.48742	3.70075	3.70404	1.83329	0	0.268713	0
tbx-36	0	0	0	0	0	0	0	0	0	0	0	0	0	0	0	0	0	0	0	0	0	0	0	0	0	0	0	0	0	0	0	0	0	0	0	0	0	0	0	0	0	0	0	0	0	0.488809	0	0	0
tbx-38	0	0	0	0	0.131504	0	0	0	0	0	0	0	0	0	0	0	0	0	0	0	0	0	0	0	0	0	0	0	0	0	0	0	0	0	0	0	0	0	0	0	0	0	0.0633302	0.130292	0.0919698	0	0	0	0
tbx-39	1.10969	0.657219	0	0.608102	0	0	0.245511	0	0.642249	0	0	2.8249	0	1.60694	2.00523	1.77886	1.67639	1.47807	0	0.313754	0.663537	0	3.13586	0	0	0.144307	0	0	0.278276	1.23138	0	0	0	0.37858	0	1.75591	0	1.31799	0	1.35724	1.40912	1.14213	1.49903	2.16435	1.71891	0	0	1.4134	0
tbx-41	0	0	3.17588	0	2.28316	0	0	0	0	0	1.96422	0	0	0	0	0	0	0	0	2.89901	0	2.05974	0	3.06338	0	0.715511	0	0	0	0	0	1.3002	0	0.725423	0	2.44206	0	0	0	0	0	0	0	0	0	0	0	0	0
tbx-8	0	1.11206	0	2.52481	0	0	2.11917	0.62757	2.35819	0	2.29229	0	2.29791	0	0	0	0	0	0	0	3.60897	0	3.28385	0	0	5.03415	0	4.86975	0	5.2028	0	5.13558	0	0	0	0	0	0	0	5.07971	0	4.53303	5.09649	4.7085	2.74392	4.28843	0	4.08735	1.98265
tbx-9	0	3.10015	0	3.64983	0	0	3.52543	0.665838	3.4622	0.0509777	3.69211	0.0551441	3.72459	0.0250968	0	0.0361276	0.113714	0.135255	0.644065	0	2.99626	0	3.6674	0.0134244	0	4.17898	1.27723	4.23883	0.848661	4.3581	1.18424	4.37798	0.981196	0	0.933782	0	0.753705	0.780595	2.33351	4.54187	0.0133149	4.36401	4.49084	4.37364	3.90741	3.62039	0	3.7627	1.19795
[truncated: 69 more rows]
[truncated: 509 more columns]

## Sheet: strainmean
strain	MSAPPAPP.MU_BODVL1	MSAPAPAP.MU_BODVL2	DAAPA.MU_BODVL3	MSAPPPAA.MU_BODVL4	DAAPP.MU_BODVL5	DAAAA.MU_BODVL6	MSAAPPPAA.MU_BODVL7	DAPAA.MU_BODVL8	MSAAPPPAP.MU_BODVL9	CAPAAAA.MU_BODVL10	MSAAPPPPA.MU_BODVL11	CAPAAAP.MU_BODVL12	MSAAPPPPP.MU_BODVL13	CAPAAPA.MU_BODVL14	MSPAPPAA.MU_BODVL15	CAPAAPP.MU_BODVL16	CAPAPPA.MU_BODVL19	CAPAPPP.MU_BODVL22	CAPPPPV.MU_BODVL23	MSPPPAPP.MU_BODVR1	MSPPAPAP.MU_BODVR2	DPAPA.MU_BODVR3	MSPPPPAA.MU_BODVR4	DPAPP.MU_BODVR5	DPAAA.MU_BODVR6	MSPAPPPAA.MU_BODVR7	DPPAA.MU_BODVR8	MSPAPPPAP.MU_BODVR9	CPPAAAA.MU_BODVR10	MSPAPPPPA.MU_BODVR11	CPPAAAP.MU_BODVR12	MSPAPPPPP.MU_BODVR13	CPPAAPA.MU_BODVR14	MSPAPPAP.MU_BODVR15	CPPAAPP.MU_BODVR16	ABPRPPPPPAA.MU_BODVR19	CPPAPPA.MU_BODVR20	CPPAPPP.MU_BODVR21	CPPPPPV.MU_BODVR24	MSAPAPPA.MU_BODDL1	MSAPAAAP.MU_BODDL2	MSAPPPPA.MU_BODDL3	MSAPAPPP.MU_BODDL4	MSAPPPPP.MU_BODDL5	MSAPPPAP.MU_BODDL6	DAPPAA.MU_BODDL7	DAAAP.MU_BODDL8	DAPPAP.MU_BODDL9	DAPAP.MU_BODDL10
[truncated: 942 more rows]
[truncated: 509 more columns]
