# Supplementary material for: A full-body transcription factor expression atlas with completely resolved cell identities in C. elegans
Source: Nat Commun. 2024 Jan 9;15:358. doi: 10.1038/s41467-023-42677-6 (PMC10776613; doi:10.1038/s41467-023-42677-6)
Supplement: Supplementary file 6 — Supplementary Data 3 [file 41467_2023_42677_MOESM6_ESM.xlsx]

## Sheet: embryo
embryo terminal cell type	Shared cell type
ADE
ADEsh
ADF	ADF
ADL	ADL
AFD	AFD
AIA	AIA
AIB	AIB
AIM	AIM
AIN	AIN
AIY	AIY
AIZ
ALA	ALA
ALM_BDU
ALM_PLM
ALN
AMsh	AMsh
AMso
ant_arc_V	arcade
Anterior_arcade_cell	arcade
Arcade_cell_anterior_and_posterior	arcade
ASE	ASE
ASG	ASG
ASH	ASH_PHB_possibly_PHA
ASI	ASI
ASJ	ASJ
ASK	ASK
AUA
AVA	AVA_AVE
AVB	AVB
AVD
AVE	AVA_AVE
AVG	AVG
AVH	AVH
AVJ	AVJ
AVK	AVK
AVL	AVL
AWA	AWA
AWB	AWB
AWC	AWC
B
B_F_K_Kp_U_Y
BAG	BAG
Body_wall_muscle
BWM_anterior	BWM_neck
BWM_far_posterior	BWM_far_posterior
BWM_head_row_1	BWM_head
BWM_head_row_2	BWM_middle_and_posterior
BWM_posterior	BWM_posterior
CAN	CAN
CEP
CEPsh	CEPsh
CEPso
Coelomocyte	Coelomocyte
DA
DA_DB
DB
DD
DVA	DVA
DVC	DVC
Excretory_cell	Excretory_cell
Excretory_duct_and_pore	Excretory_duct_and_pore
Excretory_gland	Excretory_gland
F_U
FLP
g1A	g1A
g1P	g1P
g2	g2
G2_and_W_blasts
Germline
Glia
GLR	GLR
hmc	hmc
hyp1_hyp2	Hypodermis
hyp1V	Hypodermis
hyp1V_and_ant_arc_V	Hypodermis
hyp3	Hypodermis
hyp4_hyp5_hyp6	Hypodermis
hyp7_AB_lineage	Hypodermis
hyp7_C_lineage	Hypodermis
Hypodermis	Hypodermis
I5	I5
IL1	IL1
IL2	IL2
ILsh_OLLsh_OLQsh
ILso
Intestine	Intestine
Intestine_anterior	Intestine
Intestine_far_posterior	Intestine
Intestine_middle_and_posterior	Intestine
K_Kprime
M_cell	Sex_myoblast
MC	Pharyngeal_neuron
mc1	Marginal_cell
mc2	Marginal_cell
mc3	Marginal_cell
mu_int_mu_anal	mu_int_mu_anal
mu_sph	mu_sph
OLL
OLQ	OLQ
P_cell
Pharyngeal_intestinal_valve
Pharyngeal_marginal_cell	Marginal_cell
Pharyngeal_neuron	Pharyngeal_neuron
PHB_and_possibly_PHA
PLM
pm1_pm2	pm1_pm2
pm3_pm4_pm5	pm3_pm4_pm5
pm6	pm6_and_possibly_pm7
pm7	pm6_and_possibly_pm7
pm8
Posterior_arcade_cell	arcade
PVP	PVP
PVQ_and_possibly_PVC
PVR
PVT	PVT
rect_D
Rectal_cell
Rectal_gland
RIA	RIA
RIB
RIC	RIC
RID	RID
RIH
RIM	RIM
RIS	RIS
RIV
RMD	RMD
RME	RME
RMED
Seam_cell	Seam_cell
SIA	SIA_SIB
SIB	SIA_SIB
SMB	SMB
SMD	SMD
T	Seam_cell
Tail_hypodermis	Hypodermis
URB_and_possibly_URA
URX
XXX	XXX
Y
Z1_Z4

## Sheet: L1
L1 cell name	Shared cell type
MSAPPAPP MU_BODVL1	BWM_head
MSAPAPAP MU_BODVL2	BWM_head
DAAPA MU_BODVL3	BWM_neck
MSAPPPAA MU_BODVL4	BWM_neck
DAAPP MU_BODVL5	Intestine_middle_and_posterior
DAAAA MU_BODVL6	Intestine_middle_and_posterior
MSAAPPPAA MU_BODVL7	Intestine_middle_and_posterior
DAPAA MU_BODVL8	Intestine_middle_and_posterior
MSAAPPPAP MU_BODVL9	Intestine_middle_and_posterior
CAPAAAA MU_BODVL10	Intestine_middle_and_posterior
MSAAPPPPA MU_BODVL11	Intestine_middle_and_posterior
CAPAAAP MU_BODVL12	Intestine_middle_and_posterior
MSAAPPPPP MU_BODVL13	Intestine_middle_and_posterior
CAPAAPA MU_BODVL14	Intestine_middle_and_posterior
MSPAPPAA MU_BODVL15	Intestine_middle_and_posterior
CAPAAPP MU_BODVL16	Intestine_middle_and_posterior
CAPAPPA MU_BODVL19	BWM_posterior
CAPAPPP MU_BODVL22	BWM_posterior
CAPPPPV MU_BODVL23	BWM_far_posterior
MSPPPAPP MU_BODVR1	BWM_head
MSPPAPAP MU_BODVR2	BWM_head
DPAPA MU_BODVR3	BWM_neck
MSPPPPAA MU_BODVR4	BWM_neck
DPAPP MU_BODVR5	Intestine_middle_and_posterior
DPAAA MU_BODVR6	Intestine_middle_and_posterior
MSPAPPPAA MU_BODVR7	Intestine_middle_and_posterior
DPPAA MU_BODVR8	Intestine_middle_and_posterior
MSPAPPPAP MU_BODVR9	Intestine_middle_and_posterior
CPPAAAA MU_BODVR10	Intestine_middle_and_posterior
MSPAPPPPA MU_BODVR11	Intestine_middle_and_posterior
CPPAAAP MU_BODVR12	Intestine_middle_and_posterior
MSPAPPPPP MU_BODVR13	Intestine_middle_and_posterior
CPPAAPA MU_BODVR14	Intestine_middle_and_posterior
MSPAPPAP MU_BODVR15	Intestine_middle_and_posterior
CPPAAPP MU_BODVR16	Intestine_middle_and_posterior
ABPRPPPPPAA MU_BODVR19	Intestine_middle_and_posterior
CPPAPPA MU_BODVR20	BWM_posterior
CPPAPPP MU_BODVR21	BWM_posterior
CPPPPPV MU_BODVR24	BWM_far_posterior
MSAPAPPA MU_BODDL1	BWM_head
MSAPAAAP MU_BODDL2	BWM_head
MSAPPPPA MU_BODDL3	BWM_neck
MSAPAPPP MU_BODDL4	BWM_neck
MSAPPPPP MU_BODDL5	Intestine_middle_and_posterior
MSAPPPAP MU_BODDL6	Intestine_middle_and_posterior
DAPPAA MU_BODDL7	Intestine_middle_and_posterior
DAAAP MU_BODDL8	Intestine_middle_and_posterior
DAPPAP MU_BODDL9	Intestine_middle_and_posterior
DAPAP MU_BODDL10	Intestine_middle_and_posterior
DAPPPA MU_BODDL11	Intestine_middle_and_posterior
CAPPAAA MU_BODDL12	Intestine_middle_and_posterior
DAPPPP MU_BODDL13	Intestine_middle_and_posterior
CAPAPAA MU_BODDL14	Intestine_middle_and_posterior
CAPPAAP MU_BODDL17	Intestine_middle_and_posterior
CAPAPAP MU_BODDL18	Intestine_middle_and_posterior
CAPPPAA MU_BODDL19	Intestine_middle_and_posterior
CAPPAPA MU_BODDL20	Intestine_middle_and_posterior
CAPPPAP MU_BODDL21	BWM_posterior
CAPPPPD MU_BODDL23	BWM_posterior
CAPPAPP MU_BODDL24	BWM_far_posterior
MSPPAPPA MU_BODDR1	BWM_head
MSPPAAAP MU_BODDR2	BWM_head
MSPPPPPA MU_BODDR3	BWM_neck
MSPPAPPP MU_BODDR4	BWM_neck
MSPPPPPP MU_BODDR5	Intestine_middle_and_posterior
MSPPPPAP MU_BODDR6	Intestine_middle_and_posterior
DPPPAA MU_BODDR7	Intestine_middle_and_posterior
DPAAP MU_BODDR8	Intestine_middle_and_posterior
DPPPAP MU_BODDR9	Intestine_middle_and_posterior
DPPAP MU_BODDR10	Intestine_middle_and_posterior
DPPPPA MU_BODDR11	Intestine_middle_and_posterior
CPPPAAA MU_BODDR12	Intestine_middle_and_posterior
DPPPPP MU_BODDR13	Intestine_middle_and_posterior
CPPAPAA MU_BODDR14	Intestine_middle_and_posterior
CPPPAAP MU_BODDR17	Intestine_middle_and_posterior
CPPAPAP MU_BODDR18	Intestine_middle_and_posterior
CPPPPAA MU_BODDR19	Intestine_middle_and_posterior
CPPPAPA MU_BODDR20	Intestine_middle_and_posterior
CPPPPAP MU_BODDR21	BWM_posterior
CPPPPPD MU_BODDR23	BWM_posterior
CPPPAPP MU_BODDR24	BWM_far_posterior
ABPLPPPPPAA MU_INT_L	mu_int_mu_anal
MSPPAAPP MU_INT_R	mu_int_mu_anal
ABPRPPPPPAP MU_SPH	mu_sph
ABPLPPPPPAP MU_ANAL	mu_int_mu_anal
EALAAD INT1DL	Intestine
EALAAV INT1VL	Intestine
EALAP INT3V	Intestine
EALPA INT2V	Intestine
EALPP INT5L	Intestine
EARAAD INT1DR	Intestine
EARAAV INT1VR	Intestine
EARAP INT3D	Intestine
EARPA INT2D	Intestine
EARPP INT5R	Intestine
EPLAA INT4V	Intestine
EPLAP INT6L	Intestine
EPLPA INT7L	Intestine
EPLPPA INT8L	Intestine
EPLPPP INT9L	Intestine
EPRAA INT4D	Intestine
EPRAP INT6R	Intestine
EPRPA INT7R	Intestine
EPRPPA INT8R	Intestine
EPRPPP INT9R	Intestine
ABPRPAPPPPP VIRL
ABPRPAPPPPA VIRR
MSPAAPAPP VPI1
MSAAPAPPP VPI2DL
MSPAPAPPP VPI2DR
MSAAPPAA VPI2V
MSAAAPPP VPI3D
MSAAPPAP VPI3V
ABPLPAPPPPP RECT_D
ABPLPPPPAAP RECT_VL
ABPRPPPPAAP RECT_VR
ABPRPPPAAAA Y/PDA
ABPRPPPPAPA B
ABPLPPPPAPP F
ABPLPPPPAPA U
ABPLPAPPPAP K'
ABPLPAPPPAA K
ABPLAAAPPA HOL	Seam_cell
ABARPAPPPA HOR	Seam_cell
ABPLAAAPPP H1L	Seam_cell
ABARPAPPPP H1R	Seam_cell
ABARPPAAAP H2L	Seam_cell
ABARPPPAAP H2R	Seam_cell
ABPRPAAAAPA G1	Excretory_duct_and_pore
ABPLAPAAPA G2
ABPRAPAAPA W
ABPLAPAAPP P1/2L
ABPRAPAAPP P1/2R
ABPLAPPAAA P3/4L
ABPRAPPAAA P3/4R
ABPLAPPAAP P5/6L
ABPRAPPAAP P5/6R
ABPLAPPAPP P7/8L
ABPRAPPAPP P7/8R
ABPLAPAPAP P9/10L
ABPRAPAPAP P9/10R
ABPLAPAPPA P11
ABPRAPAPPA P12
ABPLAPAPAAA QL	Seam_cell
ABPRAPAPAAA QR	Seam_cell
ABARPPAPAA V1L	Seam_cell
ABARPPPPAA V1R	Seam_cell
ABARPPAPAP V2L	Seam_cell
ABARPPPPAP V2R	Seam_cell
ABPLAPPAPA V3L	Seam_cell
ABPRAPPAPA V3R	Seam_cell
ABARPPAPPA V4L	Seam_cell
ABARPPPPPA V4R	Seam_cell
ABPLAPAPAAP V5L	Seam_cell
ABPRAPAPAAP V5R	Seam_cell
ABARPPAPPP V6L	Seam_cell
ABARPPPPPP V6R	Seam_cell
ABPLAPPPPP TL	Seam_cell
ABPRAPPPPP TR	Seam_cell
MSAPAAPP M	Sex_myoblast
ABARAAPAAAP PM1DL	pm1_pm2
ABARAAPPAAP PM1DR	pm1_pm2
ABARAAAAAAP PM1L	pm1_pm2
ABARAAAAAPP PM1R	pm1_pm2
ABALPAAAAPA PM1VL	pm1_pm2
ABARAPAAAPA PM1VR	pm1_pm2
ABARAAPAAPA PM2DL	pm1_pm2
ABARAAPPAPA PM2DR	pm1_pm2
ABALPAAAPAA PM2L	pm1_pm2
ABARAPAAPAA PM2R	pm1_pm2
ABALPAAAAAP PM2VL	pm1_pm2
ABARAPAAAAP PM2VR	pm1_pm2
MSAAAPAAA PM3DL	pm3_pm4_pm5
MSPAAAAPA PM3DR	pm3_pm4_pm5
ABALPAAPAPP PM3L	pm3_pm4_pm5
ABARAPAAPPA PM3R	pm3_pm4_pm5
ABALPAPPPPP PM3VL	pm3_pm4_pm5
ABARAPAPPPP PM3VR	pm3_pm4_pm5
MSAAAAAPP PM4DL	pm3_pm4_pm5
MSPAAAAPP PM4DR	pm3_pm4_pm5
MSAAAPAAP PM4L	pm3_pm4_pm5
ABARAAAPAPP PM4R	pm3_pm4_pm5
MSAAPAAAA PM4VL	pm3_pm4_pm5
MSPAPAAAA PM4VR	pm3_pm4_pm5
MSAAAAPAP PM5DL	pm3_pm4_pm5
MSPAAAPPA PM5DR	pm3_pm4_pm5
ABARAAPAPAP PM5L	pm3_pm4_pm5
ABARAAPPPAP PM5R	pm3_pm4_pm5
MSAAPAAAP PM5VL	pm3_pm4_pm5
MSPAPAAAP PM5VR	pm3_pm4_pm5
MSPAAAPPP PM6D	pm6_and_possibly_pm7
MSAAPAPPA PM6VL	pm6_and_possibly_pm7
MSPAPAPPA PM6VR	pm6_and_possibly_pm7
MSAAAAPPP PM7D	pm6_and_possibly_pm7
MSAAPAAPP PM7VL	pm6_and_possibly_pm7
MSPAPAAPP PM7VR	pm6_and_possibly_pm7
MSAAAPAPP PM8
ABALPAAPAPA MC1DL	Marginal_cell
ABARAAAPAPA MC1DR	Marginal_cell
ABALPAPPPPA MC1V	Marginal_cell
ABARAAPAAPP MC2DL	Marginal_cell
ABARAAPPAPP MC2DR	Marginal_cell
ABARAPAPPPA MC2V	Marginal_cell
MSAAAPAPA MC3DL	Marginal_cell
MSPAAPAPA MC3DR	Marginal_cell
ABALPAPPAPP MC3V	Marginal_cell
ABARAAAAPAP E1D
ABARAAAAAAA E1VL
ABARAAAAAPA E1VR
ABALPAAPAAP E2DL
ABARAAAPAAP E2DR
ABALPAPPAPA E2V
ABARAAPAAAA E3D
ABALPAAAAAA E3VL
ABARAPAAAAA E3VR
MSAAPAAPAA G1AL	g1A
MSPAPAAPAA G1AR	g1A
MSAAAAAPAP G1P	g1P
MSAAPAPAA G2L	g2
MSPAPAPAA G2R	g2
MSPAAPAAA M1	Pharyngeal_neuron
ABARAAPAPPA M2L	Pharyngeal_neuron
ABARAAPPPPA M2R	Pharyngeal_neuron
ABARAAPAPPP M3L	Pharyngeal_neuron
ABARAAPPPPP M3R	Pharyngeal_neuron
MSPAAAAAA M4	Pharyngeal_neuron
MSPAAAPAP M5	Pharyngeal_neuron
ABALPAAAPPP MCL	Pharyngeal_neuron
ABARAPAAPPP MCR	Pharyngeal_neuron
ABARAAPAPAAV NSML	Pharyngeal_neuron
ABARAAPPPAAV NSMR	Pharyngeal_neuron
ABARAAPPAAA MI	Pharyngeal_neuron
ABALPAPPPAA I1L	Pharyngeal_neuron
ABARAPAPPAA I1R	Pharyngeal_neuron
ABALPAPPAAPA I2L	Pharyngeal_neuron
ABARAPAPAAPA I2R	Pharyngeal_neuron
MSAAAAAPAA I3	Pharyngeal_neuron
MSAAAAPAA I4	Pharyngeal_neuron
ABARAPAPAPP I5	I5
MSPAAAPAA I6	Pharyngeal_neuron
ABALPAPAAAA RIPL
ABaRAPPAAAA RIPR
ABPLAPAAAAPP ADAL
ABPRAPAAAAPP ADAR
ABPLPAAPPPA AIML	AIM
ABPRPAAPPPA AIMR	AIM
ABALAAAALAL AINL	AIN
ABALAAPAAAR AINR	AIN
ABPRPPPPAPP DVA	DVA
CAAPAA DVC	DVC
ABALAPAAPAA RIAL	RIA
ABALAAPPPAA RIAR	RIA
ABPLPAAPPAP RIBL
ABPRPAAPPAP RIBR
ABPLPPAAAAPP RICL	RIC
ABPRPPAAAAPP RICR	RIC
ABALAPPAAPA RID	RID
ABPLPPAPAAAP RIFL
ABPRPPAPAAAP RIFR
ABPLPPAPPAA RIGL
ABPRPPAPPAA RIGR
ABPRPAPPAAA RIH
ABPRPAPPPAA RIR
ABPRPAPPAPA RIS	RIS
ABPLPAAPAAA RIVL
ABPRPAAPAAA RIVR
ABPLAPAAAPP RMGL
ABPRAPAAAPP RMGR
ABALPPAPAPA SAADL
ABARAPPPAPA SAADR
ABPLPAAAAAA SAAVL
ABPRPAAAAAA SAAVR
ABPLPPAPAAP SABD
ABPLPPAPAAAA SABVL
ABPRPPAPAAAA SABVR
ABPLAAAAAPPP URXL
ABARPAPAAPPP URXR
ABALPAPAPAA RMDDL	RMD
ABARAPPAPAA RMDDR	RMD
ABALPPPAPAD RMDL	RMD
ABPRAAAAPAD RMDR	RMD
ABALPPAPAAA RMDVL	RMD
ABARAPPPAAA RMDVR	RMD
ABALPAPAPAPP SMBDL	SMB
ABARAPPAPAPP SMBDR	SMB
ABALPAPAPPP SMBVL	SMB
ABARAPPAPPP SMBVR	SMB
ABPLPAPAAAA SMDDL	SMD
ABPRPAPAAAA SMDDR	SMD
ABALPPAPPAA SMDVL	SMD
ABARAPPPPAA SMDVR	SMD
ABPLPPAAPAP RIML	RIM
ABPRPPAAPAP RIMR	RIM
ABALAPPPAAP RMED	RME
ABALAAAARLP RMEL	RME
ABALAAAARRP RMER	RME
ABPLPAPPAAA RMEV	RME
ABPLAAAAAAA URADL
ABARPAPAAAA URADR
ABPLPAAAPAA URAVL
ABPRPAAAPAA URAVR
ABPLPAPAPAP AVKL	AVK
ABPRPAPAPAP AVKR	AVK
ABPRPAPPAAP AVL	AVL
ABALPPAAAPA AVAL	AVA_AVE
ABALAAPPAPA AVAR	AVA_AVE
ABPLPAAPAAP AVBL	AVB
ABPRPAAPAAP AVBR	AVB
ABALAAAPALR AVDL
ABALAAAPPRL AVDR
ABALPPPAAAA AVEL	AVA_AVE
ABPRAAAAAAA AVER	AVA_AVE
ABPRPAPPPAP AVG	AVG
ABPLPPPAAPAA PVCL
ABPRPPPAAPAA PVCR
ABPRPPAPAAP DA1
ABPLPPAPAPA DA2
ABPRPPAPAPA DA3
ABPLPPAPAPP DA4
ABPRPPAPAPP DA5
ABPLPPPAAAP DA6
ABPRPPPAAAP DA7
ABPRPAPAPPP DA8
ABPLPPPAAAA DA9
ABPLPAAAAPP DB1/3
ABARAPPAPPA DB2
ABPRPAAAAPP DB3/1
ABPRPAPPAPP DB4
ABPLPAPAPPP DB5
ABPLPPAAPPP DB6
ABPRPPAAPPP DB7
ABPLPPAPPAP DD1
ABPRPPAPPAP DD2
ABPLPPAPPPA DD3
ABPRPPAPPPA DD4
ABPLPPAPPPP DD5
ABPRPPAPPPP DD6
ABPLAPPPAPPA HSNL
ABPRAPPPAPPA HSNR
ABPLPPPAAPAP LUAL
ABPRPPPAAPAP LUAR
ABPLPPPPAAA PVPL	PVP
ABPRPPPPAAA PVPR	PVP
ABPLAPPPAAA PVQL
ABPRAPPPAAA PVQR
CAAPPV PVR
ABPLPAPPPPA PVT	PVT
ABALPPPPPPPP AUAL
ABPRAAAPPPPP AUAR
ABALAPAAAAA AVHL	AVH
ABALAPPAPAA AVHR	AVH
ABALAPAPPPA AVJL	AVJ
ABALAPPPPPA AVJR	AVJ
ABARPPAAPPP BDUL
ABARPPPAPPP BDUR
ABPLAAPAAPA URBL
ABPRAAPAAPA URBR
ABPLPAPAAPA SIADL	SIA_SIB
ABPRPAPAAPA SIADR	SIA_SIB
ABPLPAPAPPA SIAVL	SIA_SIB
ABPRPAPAPPA SIAVR	SIA_SIB
ABPLPPAAAAA SIBDL	SIA_SIB
ABPRPPAAAAA SIBDR	SIA_SIB
ABPLPAPAAPP SIBVL	SIA_SIB
ABPRPAPAAPP SIBVR	SIA_SIB
ABPLPPAAPPA AIAL	AIA
ABPRPPAAPPA AIAR	AIA
ABPLAAPAPPA AIBL	AIB
ABPRAAPAPPA AIBR	AIB
ABPLPAPAAAP AIYL	AIY
ABPRPAPAAAP AIYR	AIY
ABPLAPAAAPAV AIZL
ABPRAPAAAPAV AIZR
ABALPPPPPAA ADFL	ADF
ABPRAAAPPAA ADFR	ADF
ABALPPPPAAD ADLL	ADL
ABPRAAAPAAD ADLR	ADL
ABALPPPPPPAA ASEL	ASE
ABPRAAAPPPAA ASER	ASE
ABPLAAPAPAP ASGL	ASG
ABPRAAPAPAP ASGR	ASG
ABPLPAAPPAA ASHL	ASH_PHB_possibly_PHA
ABPRPAAPPAA ASHR	ASH_PHB_possibly_PHA
ABPLAAPAPPPA ASIL	ASI
ABPRAAPAPPPA ASIR	ASI
ABALPPPPPPPA ASJL	ASJ
ABPRAAAPPPPA ASJR	ASJ
ABALPPPAPPPA ASKL	ASK
ABPRAAAAPPPA ASKR	ASK
ABPLAAPAPAA AWAL	AWA
ABPRAAPAPAA AWAR	AWA
ABALPPPPPAP AWBL	AWB
ABPRAAAPPAP AWBR	AWB
ABPLPAAAAAP AWCL	AWC
ABPRPAAAAAP AWCR	AWC
ABPLPPPAAPP PHAL	ASH_PHB_possibly_PHA
ABPRPPPAAPP PHAR	ASH_PHB_possibly_PHA
ABPLAPPPAPPP PHBL	ASH_PHB_possibly_PHA
ABPRAPPPAPPP PHBR	ASH_PHB_possibly_PHA
ABALPPPAPAV AFDL	AFD
ABPRAAAAPAV AFDR	AFD
ABALPPAPPAP BAGL	BAG
ABARAPPPPAP BAGR	BAG
ABPLAPAPPPPAP ALNL
ABPRAPAPPPPAP ALNR
ABPLAPAAAPAD FLPL
ABPRAPAAAPAD FLPR
ABPLAPAAAAPA ADEL
ABPRAPAAAAPA ADER
ABPLAAAAAPPA CEPDL
ABARPAPAAPPA CEPDR
ABPLPAAPPPPA CEPVL
ABPRPAAPPPPA CEPVR
ABALAPAPAPAA OLQDL	OLQ
ABALAPPPAPAA OLQDR	OLQ
ABPLPAAAPPAA OLQVL	OLQ
ABPRPAAAPPAA OLQVR	OLQ
ABARPPAAPPA ALML
ABARPPPAPPA ALMR
ABPLAPAPPPPAA PLML
ABPRAPAPPPPAA PLMR
ABALAPAPPAAA IL1DL	IL1
ABALAPPPPAAA IL1DR	IL1
ABALAPAAPPAA IL1L	IL1
ABALAAPPPPAA IL1R	IL1
ABALPPAPPPAA IL1VL	IL1
ABARAPPPPPAA IL1VR	IL1
ABALAPAPPAP IL2DL	IL2
ABALAPPPPAP IL2DR	IL2
ABALAPAAPPP IL2L	IL2
ABALAAPPPPP IL2R	IL2
ABALPPAPPPP IL2VL	IL2
ABARAPPPPPP IL2VR	IL2
ABALAPAPAPP URYDL
ABALAPPPAPP URYDR
ABPLPAAAPPP URYVL
ABPRPAAAPPP URYVR
ABALPPPPAPAA OLLL
ABPRAAAPAPAA OLLR
ABALAPPPAAA ALA	ALA
ABALAPAAAPA CANL	CAN
ABALAPPAPPA CANR	CAN
ABARPPAAAA ADESHL
ABARPPPAAA ADESHR
ABPLAAPAAPp AMSHL	Amsh
ABPRAAPAAPp AMSHR	Amsh
ABARPAAAAPP CEPSHDL	CEPsh
ABARPAAAPAP CEPSHDR	CEPsh
ABPLPAAAPAP CEPSHVL	CEPsh
ABPRPAAAPAP CEPSHVR	CEPsh
ABALAAAPARR ILSHDL
ABALAAAPPLL ILSHDR
ABALAAAALPP ILSHL
ABALAAPAAPP ILSHR
ABALPPAPAAP ILSHVL
ABARAPPPAAP ILSHVR
ABALPPPAAPD OLLSHL
ABPRAAAAAPD OLLSHR
ABARPAAAAPA OLQSHDL
ABARPAAAPAA OLQSHDR
ABALPPPAAAP OLQSHVL
ABPRAAAAAAP OLQSHVR
ABPLPPPAPAA PHSHL
ABPRPPPAPAA PHSHR
ABPLPAAPAPA AMSOL
ABPRPAAPAPA AMSOR
ABALAPAPPPP CEPSODL
ABALAPPPPPP CEPSODR
ABALPPAAPPP CEPSOVL
ABALAAPAPPP CEPSOVR
ABPLAAPAAAP ILSODL
ABPRAAPAAAP ILSODR
ABALAAAPALL ILSOL
ABALAAAPPRR ILSOR
ABALPPAPAPP ILSOVL
ABARAPPPAPP ILSOVR
ABALAPAAAPP OLLSOL
ABALAPPAPPP OLLSOR
ABARPAAAAAL OLQSODL
ABARPAAAAAR OLQSODR
ABALPPAAAPP OLQSOVL
ABALAAPPAPP OLQSOVR
MSAAAAAAL GLRDL	GLR
MSAAAAAAR GLRDR	GLR
MSAPAAAAD GLRL	GLR
MSPPAAAAD GLRR	GLR
MSAPAAAAV GLRVL	GLR
MSPPAAAAV GLRVR	GLR
MSAPPAAA HMC	HMC
ABPLAAAPAA XXXL	XXX
ABARPAPPAA XXXR	XXX
MSPPPAAP Z1
P4P Z2
P4A Z3
MSAPPAAP Z4
ABARAAAPPPA ARC_ANT_DR	arcade
ABALPAAPPAA ARC_ANT_DL	arcade
ABALPAPAAPA ARC_ANT_V	arcade
ABALPAAPAAA ARC_POST_DL	arcade
ABALPAAPPAP ARC_POST_VL	arcade
ABARAAAPAAA ARC_POST_DR	arcade
ABARAAAPPAA ARC_POST_D	arcade
ABARAAAPPAP ARC_POST_VR	arcade
ABARAPAPAPA ARC_POST_V	arcade
MSAPAPAAA CCAL	Coelomocyte
MSPPAPAAA CCAR	Coelomocyte
MSAPAPAAP CCPL	Coelomocyte
MSPPAPAAP CCPR	Coelomocyte
ABPLPAPPAAP EXC	Excretory_cell
ABPLPAAAAPA EXC_DUCT	Excretory_duct_and_pore
ABPLPAPAPAA EXC_GL_L	Excretory_gland
ABPRPAPAPAA EXC_GL_R	Excretory_gland
ABalpaapppa hyp1	Hypodermis
ABaraaapppp hyp1	Hypodermis
ABarappaapa hyp1	Hypodermis
ABalpaapppp hyp2	Hypodermis
ABalpapaaap hyp2	Hypodermis
ABPLAAPAAAA HYP3	Hypodermis
ABPRAAPAAAA HYP3	Hypodermis
ABARPAPAPA HYP4	Hypodermis
ABPLAAPPAA HYP4	Hypodermis
ABPRAAPPAA HYP4	Hypodermis
ABARPAPPAP HYP5	Hypodermis
ABPLAAAPAP HYP5	Hypodermis
ABPLAAAAPA HYP6	Hypodermis
ABARPAAPAA HYP6	Hypodermis
ABPLAAAAPP HYP6	Hypodermis
ABARPAPAPP HYP6	Hypodermis
ABPLAAPPAP HYP6	Hypodermis
ABPRAAPPAP HYP6	Hypodermis
ABARPAAPAP HYP7	Hypodermis
ABARPAAPPA HYP7	Hypodermis
ABPLAAPPPA HYP7	Hypodermis
ABPRAAPPPA HYP7	Hypodermis
ABARPPPAPA HYP7	Hypodermis
ABARPPAAPA HYP7	Hypodermis
ABARPAAPPP HYP7	Hypodermis
ABPLAAPPPP HYP7	Hypodermis
ABPRAAPPPP HYP7	Hypodermis
CAAAAA HYP7	Hypodermis
CPAAAA HYP7	Hypodermis
CPAAAP HYP7	Hypodermis
CAAAAP HYP7	Hypodermis
CPAAPA HYP7	Hypodermis
CAAAPA HYP7	Hypodermis
CAAAPP HYP7	Hypodermis
CPAAPP HYP7	Hypodermis
CPAPAA HYP7	Hypodermis
CPAPAP HYP7	Hypodermis
CAAPPD HYP7	Hypodermis
CPAPPD HYP7	Hypodermis
ABPLAPPPPA HYP7	Hypodermis
ABPRAPPPPA HYP7	Hypodermis
ABPLPPPAPAP HYP8/9	Hypodermis
ABPRPPPAPAP HYP9/8	Hypodermis
ABPLPPPPPPP HYP10	Hypodermis
ABPRPPPPPPP HYP10	Hypodermis
CPAPPV HYP11	Hypodermis

## Sheet: L2
L2 cell type	Shared cell type
ADF	ADF
ADL	ADL
AFD	AFD
AIA	AIA
AIB	AIB
AIM	AIM
AIN	AIN
AIY	AIY
ALA	ALA
AMsh	AMsh
Anterior_arcade_bin_1_mid_to_late_L2	arcade
Anterior_arcade_bin_2_around_L2_molt	arcade
Anterior_arcade_bin_3_early_L3	arcade
ASEL	ASE
ASER	ASE
ASG	ASG
ASH_PHA_PHB	ASH_PHB_possibly_PHA
ASI	ASI
ASJ	ASJ
ASK	ASK
AVA_AVE	AVA_AVE
AVB	AVB
AVD_PVC
AVG	AVG
AVH	AVH
AVJ	AVJ
AVK	AVK
AVL	AVL
AWA	AWA
AWB	AWB
AWC	AWC
BAG	BAG
BWM_anterior	BWM_middle_and_posterior
BWM_far_posterior	BWM_far_posterior
BWM_head	BWM_head
BWM_middle_and_posterior	BWM_middle_and_posterior
BWM_neck	BWM_neck
BWM_posterior	BWM_posterior
CAN	CAN
CEPsh	CEPsh
Coelomocyte	Coelomocyte
DD_VD
Distal_tip_cell
DVA	DVA
DVC_tentative	DVC
Excretory_cell	Excretory_cell
Excretory_duct	Excretory_duct_and_pore
Excretory_gland	Excretory_gland
FLP_PVD
g1A	g1A
g1P	g1P
g2	g2
Germline
GLR	GLR
Head_hypodermis	Hypodermis
hmc	hmc
hyp_4_to_7_bin_1_mid_L2	Hypodermis
hyp_4_to_7_bin_2_late_L2	Hypodermis
hyp_4_to_7_bin_3_around_L2_molt	Hypodermis
I5	I5
IL1	IL1
IL2	IL2
Includes_CEPso_ILso
Intestine_anterior	Intestine
Intestine_far_posterior	Intestine
Intestine_middle_and_posterior	Intestine
Marginal_cell_bin_1_mid_to_late_L2	Marginal_cell
Marginal_cell_bin_2_around_L2_molt_to_early_L3	Marginal_cell
mu_int_mu_anal	mu_int_mu_anal
mu_sph	mu_sph
OLQ	OLQ
Pharyngeal_epithelial_cell_tentative
Pharyngeal_neuron_1	Pharyngeal_neuron
Pharyngeal_neuron_2	Pharyngeal_neuron
Pharyngeal_neuron_3	Pharyngeal_neuron
PHsh
pm1_pm2	pm1_pm2
pm3_pm4_pm5	pm3_pm4_pm5
pm6_and_possibly_pm7	pm6_and_possibly_pm7
Posterior_arcade_bin_1_mid_to_late_L2	arcade
Posterior_arcade_bin_2_around_L2_molt	arcade
Posterior_arcade_bin_3_early_L3	arcade
PVP	PVP
PVQ
PVT	PVT
RIA	RIA
RIC	RIC
RID	RID
RIM	RIM
RIS	RIS
RMD	RMD
RME	RME
RMG
RMH_tentative
SAA_SAB
Seam_cell_bin_1_mid_L2	Seam_cell
Seam_cell_bin_2_late_L2	Seam_cell
Seam_cell_bin_3_around_L2_molt	Seam_cell
Seam_cell_bin_4_ecdysis_post_L2_molt	Seam_cell
Seam_cell_bin_5_early_L3	Seam_cell
Sex_myoblast	Sex_myoblast
SIA_SIB	SIA_SIB
SMB	SMB
SMD	SMD
Somatic_gonad_precursor
Tail_hypodermis_bin_1_late_L2	Hypodermis
Tail_hypodermis_bin_2_around_L2_molt	Hypodermis
Vulval_precursor_bin_1_late_L2
Vulval_precursor_bin_2_early_L3
XXX	XXX
