# Supplementary material for: A full-body transcription factor expression atlas with completely resolved cell identities in C. elegans
Source: Nat Commun. 2024 Jan 9;15:358. doi: 10.1038/s41467-023-42677-6 (PMC10776613; doi:10.1038/s41467-023-42677-6)
Supplement: Supplementary file 7 — Supplementary Data 4 [file 41467_2023_42677_MOESM7_ESM.xlsx]

## Sheet: exclusively tissue-specific TF
cellType	granularity
ada-2	intestine	cell class
che-1	ASE	cell class
ceh-44	IL2	cell class
elt-2	intestine	cell class
ets-9	intestine	cell class
nhr-121	intestine	cell class
nhr-176	intestine	cell class
nhr-74	AWA	cell class
npax-4	sheathPH	cell class
pes-1	Z	cell class
pqm-1	LUA	cell class
R09H10.3	intestine	cell class

## Sheet: the number of differential TFs 
cell.class1	cell.class2	TF
ADA	ADE	53
ADA	ADF	111
ADA	ADL	97
ADA	AFD	123
ADA	AIA	71
ADA	AIB	68
ADA	AIM	53
ADA	AIN	89
ADA	AIY	55
ADA	AIZ	52
ADA	ALA	70
ADA	ALM	61
ADA	ALN	44
ADA	arcade	55
ADA	ASE	132
ADA	ASG	89
ADA	ASH	100
ADA	ASI	102
ADA	ASJ	95
ADA	ASK	142
ADA	AUA	51
ADA	AVA	59
ADA	AVB	64
ADA	AVD	45
ADA	AVE	59
ADA	AVG	76
ADA	AVH	50
ADA	AVJ	49
ADA	AVK	59
ADA	AVL	87
ADA	AWA	146
ADA	AWB	88
ADA	AWC	122
ADA	BAG	72
ADA	BDU	50
ADA	BWM	42
ADA	CAN	65
ADA	CC	73
ADA	CEP	44
ADA	DA	29
ADA	DB	21
ADA	DD	27
ADA	DVA	86
ADA	DVC	66
ADA	exc	114
ADA	excDuct	105
ADA	excGland	71
ADA	excretorySocket	53
ADA	FLP	45
ADA	GLR	50
ADA	H	89
ADA	HMC	78
ADA	HSN	83
ADA	HYP	27
ADA	I1	59
ADA	I2	75
ADA	I3	78
ADA	I4	74
ADA	I5	69
ADA	I6	93
ADA	IL1	43
ADA	IL2	42
ADA	intestine	121
ADA	LUA	59
ADA	M	93
ADA	M1	90
ADA	M2	79
ADA	M3	70
ADA	M4	67
ADA	M5	81
ADA	MC	78
ADA	MI	90
ADA	muscleAnal	96
ADA	muscleInt	94
ADA	muscleSph	94
ADA	NSM	74
ADA	OLL	67
ADA	OLQ	53
ADA	P	100
ADA	PHA	80
ADA	pharynxEpithelium	46
ADA	pharynxGland	59
ADA	pharynxMC	55
ADA	pharynxVPI	61
ADA	PHB	86
ADA	PLM	54
ADA	pm1	68
ADA	pm2	74
ADA	pm3	95
ADA	pm4	80
ADA	pm5	99
ADA	pm6	88
ADA	pm7	95
ADA	pm8	109
ADA	PVC	44
ADA	PVP	56
ADA	PVQ	53
ADA	PVR	74
ADA	PVT	63
ADA	Q	118
ADA	rectalEpithelium	60
ADA	rectalGland	79
ADA	RIA	62
ADA	RIB	61
ADA	RIC	41
ADA	RID	69
ADA	RIF	49
ADA	RIG	61
ADA	RIH	74
ADA	RIM	46
ADA	RIP	54
ADA	RIR	90
ADA	RIS	72
ADA	RIV	53
ADA	RMD	29
ADA	RME	33
ADA	RMG	52
ADA	SAA	42
ADA	SAB	40
ADA	sheathADE	74
ADA	sheathAM	119
ADA	sheathCEP	63
ADA	sheathIL	52
ADA	sheathOLL	72
ADA	sheathOLQ	55
ADA	sheathPH	104
ADA	SIA	43
ADA	SIB	41
ADA	SMB	51
ADA	SMD	35
ADA	socketAM	90
ADA	socketCEP	65
ADA	socketIL	63
ADA	socketOLL	65
ADA	socketOLQ	63
ADA	T	123
ADA	URA	40
ADA	URB	54
ADA	URX	64
ADA	URY	47
ADA	V	93
ADA	vir	97
ADA	W	95
ADA	XXX	61
ADA	Z	84
ADE	ADF	103
ADE	ADL	84
ADE	AFD	132
ADE	AIA	77
ADE	AIB	72
ADE	AIM	62
ADE	AIN	77
ADE	AIY	72
ADE	AIZ	51
ADE	ALA	58
ADE	ALM	74
ADE	ALN	82
ADE	arcade	35
ADE	ASE	145
ADE	ASG	85
ADE	ASH	87
ADE	ASI	92
ADE	ASJ	77
ADE	ASK	129
ADE	AUA	71
ADE	AVA	77
ADE	AVB	74
ADE	AVD	58
ADE	AVE	64
ADE	AVG	86
ADE	AVH	63
ADE	AVJ	62
ADE	AVK	68
ADE	AVL	94
ADE	AWA	164
ADE	AWB	80
ADE	AWC	135
ADE	BAG	70
ADE	BDU	63
ADE	BWM	40
ADE	CAN	71
ADE	CC	60
ADE	CEP	28
ADE	DA	37
ADE	DB	28
ADE	DD	43
ADE	DVA	82
ADE	DVC	84
ADE	exc	88
ADE	excDuct	80
ADE	excGland	63
ADE	excretorySocket	44
ADE	FLP	41
ADE	GLR	52
ADE	H	76
ADE	HMC	74
ADE	HSN	81
ADE	HYP	13
ADE	I1	60
ADE	I2	64
ADE	I3	63
ADE	I4	74
ADE	I5	70
ADE	I6	74
ADE	IL1	35
ADE	IL2	42
ADE	intestine	108
ADE	LUA	57
ADE	M	81
ADE	M1	74
ADE	M2	54
ADE	M3	71
ADE	M4	78
ADE	M5	74
ADE	MC	57
ADE	MI	65
ADE	muscleAnal	104
ADE	muscleInt	83
ADE	muscleSph	96
ADE	NSM	69
ADE	OLL	60
ADE	OLQ	42
ADE	P	86
ADE	PHA	65
ADE	pharynxEpithelium	28
ADE	pharynxGland	34
ADE	pharynxMC	39
ADE	pharynxVPI	44
ADE	PHB	75
ADE	PLM	78
ADE	pm1	50
ADE	pm2	54
ADE	pm3	72
ADE	pm4	61
ADE	pm5	73
ADE	pm6	62
ADE	pm7	77
ADE	pm8	83
ADE	PVC	69
ADE	PVP	82
ADE	PVQ	72
ADE	PVR	80
ADE	PVT	76
ADE	Q	106
ADE	rectalEpithelium	43
ADE	rectalGland	65
ADE	RIA	65
ADE	RIB	68
ADE	RIC	64
ADE	RID	85
ADE	RIF	69
ADE	RIG	73
ADE	RIH	93
ADE	RIM	62
ADE	RIP	63
ADE	RIR	102
ADE	RIS	83
ADE	RIV	57
ADE	RMD	41
ADE	RME	43
ADE	RMG	45
ADE	SAA	64
ADE	SAB	56
ADE	sheathADE	64
ADE	sheathAM	93
ADE	sheathCEP	55
ADE	sheathIL	42
ADE	sheathOLL	61
ADE	sheathOLQ	46
ADE	sheathPH	91
ADE	SIA	54
ADE	SIB	47
ADE	SMB	67
ADE	SMD	53
ADE	socketAM	78
ADE	socketCEP	54
ADE	socketIL	49
ADE	socketOLL	59
ADE	socketOLQ	53
ADE	T	112
ADE	URA	44
ADE	URB	62
ADE	URX	78
ADE	URY	47
ADE	V	84
ADE	vir	83
ADE	W	80
ADE	XXX	50
ADE	Z	65
ADF	ADL	64
ADF	AFD	92
ADF	AIA	94
ADF	AIB	89
ADF	AIM	103
ADF	AIN	85
ADF	AIY	105
ADF	AIZ	97
ADF	ALA	99
ADF	ALM	127
ADF	ALN	114
ADF	arcade	81
ADF	ASE	113
ADF	ASG	63
ADF	ASH	73
ADF	ASI	69
ADF	ASJ	71
ADF	ASK	73
ADF	AUA	93
ADF	AVA	103
ADF	AVB	105
ADF	AVD	102
ADF	AVE	95
ADF	AVG	110
ADF	AVH	92
ADF	AVJ	103
ADF	AVK	107
ADF	AVL	111
ADF	AWA	109
ADF	AWB	72
ADF	AWC	105
ADF	BAG	79
ADF	BDU	118
ADF	BWM	54
ADF	CAN	120
ADF	CC	99
ADF	CEP	67
ADF	DA	74
ADF	DB	60
ADF	DD	81
ADF	DVA	115
ADF	DVC	110
ADF	exc	132
ADF	excDuct	113
ADF	excGland	97
ADF	excretorySocket	87
ADF	FLP	97
ADF	GLR	94
ADF	H	114
ADF	HMC	121
ADF	HSN	144
ADF	HYP	47
ADF	I1	97
ADF	I2	95
ADF	I3	105
ADF	I4	114
ADF	I5	115
ADF	I6	111
ADF	IL1	71
ADF	IL2	77
ADF	intestine	146
ADF	LUA	102
ADF	M	150
ADF	M1	104
ADF	M2	103
ADF	M3	97
ADF	M4	111
ADF	M5	105
ADF	MC	97
ADF	MI	112
ADF	muscleAnal	121
ADF	muscleInt	123
ADF	muscleSph	119
ADF	NSM	96
ADF	OLL	89
ADF	OLQ	61
ADF	P	126
ADF	PHA	93
ADF	pharynxEpithelium	80
ADF	pharynxGland	88
ADF	pharynxMC	74
ADF	pharynxVPI	87
ADF	PHB	92
ADF	PLM	121
ADF	pm1	110
ADF	pm2	109
ADF	pm3	116
ADF	pm4	109
ADF	pm5	107
ADF	pm6	113
ADF	pm7	119
ADF	pm8	137
ADF	PVC	113
ADF	PVP	115
ADF	PVQ	101
ADF	PVR	124
ADF	PVT	108
ADF	Q	159
ADF	rectalEpithelium	79
ADF	rectalGland	103
ADF	RIA	75
ADF	RIB	86
ADF	RIC	113
ADF	RID	103
ADF	RIF	111
ADF	RIG	100
ADF	RIH	109
ADF	RIM	89
ADF	RIP	98
ADF	RIR	92
ADF	RIS	121
ADF	RIV	97
ADF	RMD	68
ADF	RME	77
ADF	RMG	110
ADF	SAA	81
ADF	SAB	103
ADF	sheathADE	119
ADF	sheathAM	137
ADF	sheathCEP	109
ADF	sheathIL	91
ADF	sheathOLL	115
ADF	sheathOLQ	98
ADF	sheathPH	127
ADF	SIA	77
ADF	SIB	77
ADF	SMB	80
ADF	SMD	73
ADF	socketAM	123
ADF	socketCEP	103
ADF	socketIL	104
ADF	socketOLL	119
ADF	socketOLQ	100
ADF	T	156
ADF	URA	81
ADF	URB	100
ADF	URX	93
ADF	URY	71
ADF	V	128
ADF	vir	134
ADF	W	127
ADF	XXX	99
ADF	Z	124
ADL	AFD	111
ADL	AIA	91
ADL	AIB	90
ADL	AIM	90
ADL	AIN	98
ADL	AIY	102
ADL	AIZ	89
ADL	ALA	82
ADL	ALM	118
ADL	ALN	107
ADL	arcade	64
ADL	ASE	120
ADL	ASG	50
ADL	ASH	65
ADL	ASI	59
ADL	ASJ	55
ADL	ASK	101
ADL	AUA	94
ADL	AVA	98
ADL	AVB	96
ADL	AVD	94
ADL	AVE	88
ADL	AVG	114
ADL	AVH	86
ADL	AVJ	89
ADL	AVK	98
ADL	AVL	111
ADL	AWA	128
ADL	AWB	67
ADL	AWC	112
ADL	BAG	65
ADL	BDU	102
ADL	BWM	54
ADL	CAN	105
ADL	CC	83
ADL	CEP	60
ADL	DA	68
ADL	DB	60
ADL	DD	74
ADL	DVA	97
ADL	DVC	110
ADL	exc	109
ADL	excDuct	99
ADL	excGland	81
ADL	excretorySocket	76
ADL	FLP	78
ADL	GLR	73
ADL	H	92
ADL	HMC	103
ADL	HSN	121
ADL	HYP	34
ADL	I1	78
ADL	I2	82
ADL	I3	85
ADL	I4	108
ADL	I5	96
ADL	I6	100
ADL	IL1	54
ADL	IL2	60
ADL	intestine	125
ADL	LUA	87
ADL	M	126
ADL	M1	106
ADL	M2	93
ADL	M3	78
ADL	M4	93
ADL	M5	92
ADL	MC	75
ADL	MI	96
ADL	muscleAnal	117
ADL	muscleInt	109
ADL	muscleSph	111
ADL	NSM	79
ADL	OLL	70
ADL	OLQ	56
ADL	P	110
ADL	PHA	83
ADL	pharynxEpithelium	60
ADL	pharynxGland	66
ADL	pharynxMC	62
ADL	pharynxVPI	72
ADL	PHB	78
ADL	PLM	112
ADL	pm1	87
ADL	pm2	86
ADL	pm3	97
ADL	pm4	89
ADL	pm5	96
ADL	pm6	95
ADL	pm7	110
ADL	pm8	121
ADL	PVC	104
ADL	PVP	104
ADL	PVQ	90
ADL	PVR	113
ADL	PVT	93
ADL	Q	134
ADL	rectalEpithelium	65
ADL	rectalGland	89
ADL	RIA	71
ADL	RIB	78
ADL	RIC	97
ADL	RID	111
ADL	RIF	102
ADL	RIG	95
ADL	RIH	106
ADL	RIM	86
ADL	RIP	86
ADL	RIR	107
ADL	RIS	106
ADL	RIV	85
ADL	RMD	62
ADL	RME	61
ADL	RMG	88
ADL	SAA	80
ADL	SAB	93
ADL	sheathADE	98
ADL	sheathAM	114
ADL	sheathCEP	93
ADL	sheathIL	69
ADL	sheathOLL	94
ADL	sheathOLQ	79
ADL	sheathPH	112
ADL	SIA	71
ADL	SIB	73
ADL	SMB	85
ADL	SMD	71
ADL	socketAM	102
ADL	socketCEP	85
ADL	socketIL	80
ADL	socketOLL	96
ADL	socketOLQ	81
ADL	T	136
ADL	URA	68
ADL	URB	82
ADL	URX	85
ADL	URY	68
ADL	V	108
ADL	vir	118
ADL	W	112
ADL	XXX	77
ADL	Z	99
AFD	AIA	112
AFD	AIB	98
AFD	AIM	117
AFD	AIN	118
AFD	AIY	114
AFD	AIZ	118
AFD	ALA	129
AFD	ALM	139
AFD	ALN	120
AFD	arcade	113
AFD	ASE	87
AFD	ASG	101
AFD	ASH	104
AFD	ASI	101
AFD	ASJ	126
AFD	ASK	125
AFD	AUA	109
AFD	AVA	124
AFD	AVB	116
AFD	AVD	122
AFD	AVE	109
AFD	AVG	143
AFD	AVH	118
AFD	AVJ	118
AFD	AVK	114
AFD	AVL	126
AFD	AWA	91
AFD	AWB	96
AFD	AWC	70
AFD	BAG	101
AFD	BDU	130
AFD	BWM	63
AFD	CAN	130
AFD	CC	130
AFD	CEP	99
AFD	DA	95
AFD	DB	82
AFD	DD	99
AFD	DVA	141
AFD	DVC	123
AFD	exc	156
AFD	excDuct	132
AFD	excGland	133
AFD	excretorySocket	106
AFD	FLP	127
AFD	GLR	118
AFD	H	127
AFD	HMC	145
AFD	HSN	173
AFD	HYP	63
AFD	I1	119
AFD	I2	137
AFD	I3	143
AFD	I4	145
AFD	I5	139
AFD	I6	159
AFD	IL1	102
AFD	IL2	102
AFD	intestine	157
AFD	LUA	136
AFD	M	175
AFD	M1	149
AFD	M2	136
AFD	M3	118
AFD	M4	126
AFD	M5	142
AFD	MC	130
AFD	MI	143
AFD	muscleAnal	143
AFD	muscleInt	147
AFD	muscleSph	151
AFD	NSM	130
AFD	OLL	117
AFD	OLQ	97
AFD	P	137
AFD	PHA	136
AFD	pharynxEpithelium	108
AFD	pharynxGland	121
AFD	pharynxMC	95
AFD	pharynxVPI	116
AFD	PHB	133
AFD	PLM	137
AFD	pm1	138
AFD	pm2	136
AFD	pm3	136
AFD	pm4	129
AFD	pm5	140
AFD	pm6	140
AFD	pm7	150
AFD	pm8	172
AFD	PVC	125
AFD	PVP	129
AFD	PVQ	118
AFD	PVR	142
AFD	PVT	121
AFD	Q	170
AFD	rectalEpithelium	104
AFD	rectalGland	135
AFD	RIA	92
AFD	RIB	101
AFD	RIC	123
AFD	RID	121
AFD	RIF	135
AFD	RIG	123
AFD	RIH	121
AFD	RIM	114
AFD	RIP	121
AFD	RIR	126
AFD	RIS	132
AFD	RIV	113
AFD	RMD	86
AFD	RME	97
AFD	RMG	135
AFD	SAA	101
AFD	SAB	116
AFD	sheathADE	152
AFD	sheathAM	157
AFD	sheathCEP	134
AFD	sheathIL	118
AFD	sheathOLL	146
AFD	sheathOLQ	128
AFD	sheathPH	148
AFD	SIA	96
AFD	SIB	98
AFD	SMB	102
AFD	SMD	93
AFD	socketAM	141
AFD	socketCEP	130
AFD	socketIL	126
AFD	socketOLL	144
AFD	socketOLQ	121
AFD	T	168
AFD	URA	107
AFD	URB	123
AFD	URX	109
AFD	URY	104
AFD	V	142
AFD	vir	163
AFD	W	147
AFD	XXX	129
AFD	Z	146
AIA	AIB	51
AIA	AIM	50
AIA	AIN	92
AIA	AIY	50
AIA	AIZ	60
AIA	ALA	81
AIA	ALM	84
AIA	ALN	68
AIA	arcade	69
AIA	ASE	122
AIA	ASG	84
AIA	ASH	100
AIA	ASI	85
AIA	ASJ	81
AIA	ASK	115
AIA	AUA	50
AIA	AVA	64
AIA	AVB	59
AIA	AVD	61
AIA	AVE	56
AIA	AVG	75
AIA	AVH	60
AIA	AVJ	61
AIA	AVK	53
AIA	AVL	47
AIA	AWA	138
AIA	AWB	76
AIA	AWC	108
AIA	BAG	61
AIA	BDU	82
AIA	BWM	51
AIA	CAN	74
AIA	CC	86
AIA	CEP	51
AIA	DA	35
AIA	DB	28
AIA	DD	44
AIA	DVA	86
AIA	DVC	79
AIA	exc	113
AIA	excDuct	81
AIA	excGland	83
AIA	excretorySocket	56
AIA	FLP	68
AIA	GLR	63
AIA	H	105
AIA	HMC	94
AIA	HSN	120
AIA	HYP	36
AIA	I1	67
AIA	I2	86
AIA	I3	92
AIA	I4	85
AIA	I5	83
AIA	I6	106
AIA	IL1	49
AIA	IL2	50
AIA	intestine	144
AIA	LUA	73
AIA	M	130
AIA	M1	98
AIA	M2	90
AIA	M3	66
AIA	M4	68
AIA	M5	92
AIA	MC	80
AIA	MI	96
AIA	muscleAnal	105
AIA	muscleInt	107
AIA	muscleSph	99
AIA	NSM	73
AIA	OLL	68
AIA	OLQ	55
AIA	P	118
AIA	PHA	89
AIA	pharynxEpithelium	67
AIA	pharynxGland	73
AIA	pharynxMC	68
AIA	pharynxVPI	81
AIA	PHB	98
AIA	PLM	79
AIA	pm1	88
AIA	pm2	89
AIA	pm3	112
AIA	pm4	95
AIA	pm5	104
AIA	pm6	106
AIA	pm7	121
AIA	pm8	127
AIA	PVC	58
AIA	PVP	64
AIA	PVQ	72
AIA	PVR	90
AIA	PVT	73
AIA	Q	144
AIA	rectalEpithelium	58
AIA	rectalGland	89
AIA	RIA	57
AIA	RIB	47
AIA	RIC	61
AIA	RID	84
AIA	RIF	64
AIA	RIG	65
AIA	RIH	48
AIA	RIM	53
AIA	RIP	64
AIA	RIR	53
AIA	RIS	63
AIA	RIV	54
AIA	RMD	31
AIA	RME	43
AIA	RMG	75
AIA	SAA	37
AIA	SAB	50
AIA	sheathADE	98
AIA	sheathAM	130
AIA	sheathCEP	85
AIA	sheathIL	63
AIA	sheathOLL	87
AIA	sheathOLQ	69
AIA	sheathPH	108
AIA	SIA	28
AIA	SIB	33
AIA	SMB	29
AIA	SMD	34
AIA	socketAM	108
AIA	socketCEP	74
AIA	socketIL	76
AIA	socketOLL	89
AIA	socketOLQ	70
AIA	T	143
AIA	URA	49
AIA	URB	64
AIA	URX	58
AIA	URY	52
AIA	V	119
AIA	vir	115
AIA	W	107
AIA	XXX	76
AIA	Z	103
AIB	AIM	52
AIB	AIN	79
AIB	AIY	62
AIB	AIZ	60
AIB	ALA	72
AIB	ALM	77
AIB	ALN	65
AIB	arcade	64
AIB	ASE	122
AIB	ASG	68
AIB	ASH	82
AIB	ASI	76
AIB	ASJ	85
AIB	ASK	119
AIB	AUA	51
AIB	AVA	69
AIB	AVB	63
AIB	AVD	59
AIB	AVE	47
AIB	AVG	80
AIB	AVH	50
AIB	AVJ	59
AIB	AVK	62
AIB	AVL	70
AIB	AWA	130
AIB	AWB	67
AIB	AWC	99
AIB	BAG	59
AIB	BDU	65
AIB	BWM	45
AIB	CAN	74
AIB	CC	83
AIB	CEP	43
AIB	DA	34
AIB	DB	23
AIB	DD	37
AIB	DVA	87
AIB	DVC	81
AIB	exc	127
AIB	excDuct	99
AIB	excGland	82
AIB	excretorySocket	59
AIB	FLP	57
AIB	GLR	55
AIB	H	104
AIB	HMC	91
AIB	HSN	100
AIB	HYP	31
AIB	I1	67
AIB	I2	84
AIB	I3	83
AIB	I4	84
AIB	I5	81
AIB	I6	102
AIB	IL1	48
AIB	IL2	48
AIB	intestine	136
AIB	LUA	78
AIB	M	115
AIB	M1	97
AIB	M2	82
AIB	M3	60
AIB	M4	66
AIB	M5	84
AIB	MC	78
AIB	MI	103
AIB	muscleAnal	104
AIB	muscleInt	106
AIB	muscleSph	105
AIB	NSM	80
AIB	OLL	66
AIB	OLQ	50
AIB	P	117
AIB	PHA	82
AIB	pharynxEpithelium	62
AIB	pharynxGland	73
AIB	pharynxMC	69
AIB	pharynxVPI	78
AIB	PHB	92
AIB	PLM	81
AIB	pm1	85
AIB	pm2	84
AIB	pm3	111
AIB	pm4	98
AIB	pm5	111
AIB	pm6	106
AIB	pm7	121
AIB	pm8	129
AIB	PVC	60
AIB	PVP	74
AIB	PVQ	68
AIB	PVR	86
AIB	PVT	79
AIB	Q	138
AIB	rectalEpithelium	64
AIB	rectalGland	93
AIB	RIA	44
AIB	RIB	41
AIB	RIC	57
AIB	RID	72
AIB	RIF	58
AIB	RIG	63
AIB	RIH	65
AIB	RIM	62
AIB	RIP	61
AIB	RIR	68
AIB	RIS	66
AIB	RIV	48
AIB	RMD	22
AIB	RME	35
AIB	RMG	66
AIB	SAA	40
AIB	SAB	50
AIB	sheathADE	91
AIB	sheathAM	129
AIB	sheathCEP	75
AIB	sheathIL	61
AIB	sheathOLL	81
AIB	sheathOLQ	63
AIB	sheathPH	109
AIB	SIA	31
AIB	SIB	32
AIB	SMB	44
AIB	SMD	33
AIB	socketAM	101
AIB	socketCEP	70
AIB	socketIL	69
AIB	socketOLL	80
AIB	socketOLQ	67
AIB	T	142
AIB	URA	44
AIB	URB	56
AIB	URX	52
AIB	URY	41
AIB	V	115
AIB	vir	112
AIB	W	107
AIB	XXX	68
AIB	Z	99
AIM	AIN	86
AIM	AIY	47
AIM	AIZ	46
AIM	ALA	69
AIM	ALM	64
AIM	ALN	60
AIM	arcade	54
AIM	ASE	125
AIM	ASG	75
AIM	ASH	98
AIM	ASI	82
AIM	ASJ	82
AIM	ASK	130
AIM	AUA	54
AIM	AVA	68
AIM	AVB	57
AIM	AVD	56
AIM	AVE	51
AIM	AVG	75
AIM	AVH	47
AIM	AVJ	47
AIM	AVK	54
AIM	AVL	61
AIM	AWA	140
AIM	AWB	77
AIM	AWC	120
AIM	BAG	63
AIM	BDU	53
AIM	BWM	38
AIM	CAN	72
AIM	CC	69
AIM	CEP	40
AIM	DA	32
AIM	DB	25
AIM	DD	33
AIM	DVA	72
AIM	DVC	75
AIM	exc	97
AIM	excDuct	81
AIM	excGland	64
AIM	excretorySocket	47
AIM	FLP	46
AIM	GLR	48
AIM	H	85
AIM	HMC	78
AIM	HSN	98
AIM	HYP	19
AIM	I1	57
AIM	I2	65
AIM	I3	68
AIM	I4	71
AIM	I5	68
AIM	I6	88
AIM	IL1	39
AIM	IL2	37
AIM	intestine	121
AIM	LUA	62
AIM	M	102
AIM	M1	82
AIM	M2	69
AIM	M3	63
AIM	M4	56
AIM	M5	74
AIM	MC	64
AIM	MI	81
AIM	muscleAnal	99
AIM	muscleInt	96
AIM	muscleSph	89
AIM	NSM	72
AIM	OLL	66
AIM	OLQ	44
AIM	P	97
AIM	PHA	80
AIM	pharynxEpithelium	51
AIM	pharynxGland	50
AIM	pharynxMC	50
AIM	pharynxVPI	58
AIM	PHB	89
AIM	PLM	63
AIM	pm1	72
AIM	pm2	75
AIM	pm3	88
AIM	pm4	79
AIM	pm5	85
AIM	pm6	84
AIM	pm7	98
AIM	pm8	99
AIM	PVC	56
AIM	PVP	60
AIM	PVQ	57
AIM	PVR	78
AIM	PVT	65
AIM	Q	123
AIM	rectalEpithelium	46
AIM	rectalGland	71
AIM	RIA	60
AIM	RIB	44
AIM	RIC	47
AIM	RID	77
AIM	RIF	54
AIM	RIG	61
AIM	RIH	66
AIM	RIM	58
AIM	RIP	55
AIM	RIR	72
AIM	RIS	58
AIM	RIV	44
AIM	RMD	23
AIM	RME	24
AIM	RMG	61
AIM	SAA	42
AIM	SAB	40
AIM	sheathADE	72
AIM	sheathAM	110
AIM	sheathCEP	65
AIM	sheathIL	46
AIM	sheathOLL	69
AIM	sheathOLQ	51
AIM	sheathPH	98
AIM	SIA	30
AIM	SIB	33
AIM	SMB	43
AIM	SMD	36
AIM	socketAM	86
AIM	socketCEP	57
AIM	socketIL	56
AIM	socketOLL	65
AIM	socketOLQ	55
AIM	T	121
AIM	URA	34
AIM	URB	48
AIM	URX	62
AIM	URY	42
AIM	V	93
AIM	vir	97
AIM	W	88
AIM	XXX	60
AIM	Z	80
AIN	AIY	79
AIN	AIZ	72
AIN	ALA	90
AIN	ALM	103
AIN	ALN	102
AIN	arcade	67
AIN	ASE	139
AIN	ASG	95
AIN	ASH	99
AIN	ASI	92
AIN	ASJ	95
AIN	ASK	89
AIN	AUA	87
AIN	AVA	86
AIN	AVB	76
AIN	AVD	78
AIN	AVE	81
AIN	AVG	91
AIN	AVH	80
AIN	AVJ	77
AIN	AVK	80
AIN	AVL	102
AIN	AWA	146
AIN	AWB	93
AIN	AWC	134
AIN	BAG	95
AIN	BDU	90
AIN	BWM	42
AIN	CAN	97
AIN	CC	96
AIN	CEP	57
AIN	DA	59
AIN	DB	42
AIN	DD	62
AIN	DVA	98
AIN	DVC	93
AIN	exc	117
AIN	excDuct	108
AIN	excGland	96
AIN	excretorySocket	73
AIN	FLP	69
AIN	GLR	77
AIN	H	98
AIN	HMC	100
AIN	HSN	132
AIN	HYP	33
AIN	I1	78
AIN	I2	88
AIN	I3	96
AIN	I4	86
AIN	I5	86
AIN	I6	89
AIN	IL1	63
AIN	IL2	59
AIN	intestine	128
AIN	LUA	94
AIN	M	123
AIN	M1	98
AIN	M2	76
AIN	M3	82
AIN	M4	91
AIN	M5	93
AIN	MC	87
AIN	MI	85
AIN	muscleAnal	107
AIN	muscleInt	99
AIN	muscleSph	110
AIN	NSM	86
AIN	OLL	87
AIN	OLQ	57
AIN	P	114
AIN	PHA	107
AIN	pharynxEpithelium	55
AIN	pharynxGland	67
AIN	pharynxMC	51
AIN	pharynxVPI	70
AIN	PHB	109
AIN	PLM	110
AIN	pm1	83
AIN	pm2	86
AIN	pm3	90
AIN	pm4	85
AIN	pm5	86
AIN	pm6	101
AIN	pm7	109
AIN	pm8	120
AIN	PVC	89
AIN	PVP	91
AIN	PVQ	87
AIN	PVR	98
AIN	PVT	88
AIN	Q	142
AIN	rectalEpithelium	69
AIN	rectalGland	93
AIN	RIA	73
AIN	RIB	77
AIN	RIC	88
AIN	RID	80
AIN	RIF	96
AIN	RIG	86
AIN	RIH	93
AIN	RIM	84
AIN	RIP	78
AIN	RIR	92
AIN	RIS	88
AIN	RIV	77
AIN	RMD	46
AIN	RME	54
AIN	RMG	88
AIN	SAA	68
AIN	SAB	84
AIN	sheathADE	98
AIN	sheathAM	124
AIN	sheathCEP	96
AIN	sheathIL	72
AIN	sheathOLL	100
AIN	sheathOLQ	81
AIN	sheathPH	115
AIN	SIA	70
AIN	SIB	67
AIN	SMB	65
AIN	SMD	62
AIN	socketAM	104
AIN	socketCEP	87
AIN	socketIL	75
AIN	socketOLL	97
AIN	socketOLQ	81
AIN	T	142
AIN	URA	58
AIN	URB	78
AIN	URX	92
AIN	URY	63
AIN	V	110
AIN	vir	115
AIN	W	116
AIN	XXX	86
AIN	Z	106
AIY	AIZ	54
AIY	ALA	83
AIY	ALM	82
AIY	ALN	67
AIY	arcade	65
AIY	ASE	123
AIY	ASG	90
AIY	ASH	102
AIY	ASI	91
AIY	ASJ	99
AIY	ASK	132
AIY	AUA	58
AIY	AVA	65
AIY	AVB	54
AIY	AVD	54
AIY	AVE	60
AIY	AVG	73
AIY	AVH	60
AIY	AVJ	55
AIY	AVK	49
AIY	AVL	60
AIY	AWA	137
AIY	AWB	90
AIY	AWC	115
AIY	BAG	72
AIY	BDU	82
AIY	BWM	50
AIY	CAN	79
AIY	CC	92
AIY	CEP	49
AIY	DA	34
AIY	DB	30
AIY	DD	36
AIY	DVA	83
AIY	DVC	68
AIY	exc	105
AIY	excDuct	94
AIY	excGland	76
AIY	excretorySocket	60
AIY	FLP	60
AIY	GLR	67
AIY	H	97
AIY	HMC	96
AIY	HSN	120
AIY	HYP	34
AIY	I1	72
AIY	I2	85
AIY	I3	92
AIY	I4	84
AIY	I5	76
AIY	I6	98
AIY	IL1	55
AIY	IL2	57
AIY	intestine	136
AIY	LUA	80
AIY	M	122
AIY	M1	92
AIY	M2	76
AIY	M3	82
AIY	M4	74
AIY	M5	86
AIY	MC	86
AIY	MI	92
AIY	muscleAnal	112
AIY	muscleInt	110
AIY	muscleSph	106
AIY	NSM	80
AIY	OLL	76
AIY	OLQ	61
AIY	P	111
AIY	PHA	96
AIY	pharynxEpithelium	60
AIY	pharynxGland	66
AIY	pharynxMC	58
AIY	pharynxVPI	71
AIY	PHB	101
AIY	PLM	73
AIY	pm1	86
AIY	pm2	90
AIY	pm3	98
AIY	pm4	90
AIY	pm5	97
AIY	pm6	99
AIY	pm7	112
AIY	pm8	120
AIY	PVC	61
AIY	PVP	61
AIY	PVQ	71
AIY	PVR	88
AIY	PVT	73
AIY	Q	136
AIY	rectalEpithelium	65
AIY	rectalGland	90
AIY	RIA	70
AIY	RIB	60
AIY	RIC	53
AIY	RID	83
AIY	RIF	61
AIY	RIG	66
AIY	RIH	59
AIY	RIM	41
AIY	RIP	67
AIY	RIR	68
AIY	RIS	46
AIY	RIV	53
AIY	RMD	32
AIY	RME	41
AIY	RMG	79
AIY	SAA	43
AIY	SAB	49
AIY	sheathADE	99
AIY	sheathAM	122
AIY	sheathCEP	88
AIY	sheathIL	69
AIY	sheathOLL	93
AIY	sheathOLQ	73
AIY	sheathPH	117
AIY	SIA	38
AIY	SIB	39
AIY	SMB	42
AIY	SMD	34
AIY	socketAM	105
AIY	socketCEP	84
AIY	socketIL	80
AIY	socketOLL	87
AIY	socketOLQ	76
AIY	T	136
AIY	URA	56
AIY	URB	70
AIY	URX	69
AIY	URY	61
AIY	V	110
AIY	vir	109
AIY	W	107
AIY	XXX	86
AIY	Z	100
AIZ	ALA	69
AIZ	ALM	74
AIZ	ALN	71
AIZ	arcade	53
AIZ	ASE	125
AIZ	ASG	87
AIZ	ASH	99
AIZ	ASI	86
AIZ	ASJ	85
AIZ	ASK	127
AIZ	AUA	58
AIZ	AVA	74
AIZ	AVB	63
AIZ	AVD	58
AIZ	AVE	64
AIZ	AVG	75
AIZ	AVH	58
AIZ	AVJ	51
AIZ	AVK	53
AIZ	AVL	75
AIZ	AWA	149
AIZ	AWB	78
AIZ	AWC	130
AIZ	BAG	63
AIZ	BDU	65
AIZ	BWM	40
AIZ	CAN	76
AIZ	CC	71
AIZ	CEP	43
AIZ	DA	33
AIZ	DB	26
AIZ	DD	39
AIZ	DVA	78
AIZ	DVC	76
AIZ	exc	104
AIZ	excDuct	81
AIZ	excGland	69
AIZ	excretorySocket	55
AIZ	FLP	38
AIZ	GLR	55
AIZ	H	78
AIZ	HMC	81
AIZ	HSN	107
AIZ	HYP	23
AIZ	I1	61
AIZ	I2	74
AIZ	I3	68
AIZ	I4	62
AIZ	I5	63
AIZ	I6	82
AIZ	IL1	43
AIZ	IL2	44
AIZ	intestine	121
AIZ	LUA	75
AIZ	M	106
AIZ	M1	84
AIZ	M2	61
AIZ	M3	76
AIZ	M4	68
AIZ	M5	62
AIZ	MC	64
AIZ	MI	74
AIZ	muscleAnal	102
AIZ	muscleInt	100
AIZ	muscleSph	93
AIZ	NSM	67
AIZ	OLL	63
AIZ	OLQ	49
AIZ	P	96
AIZ	PHA	89
AIZ	pharynxEpithelium	41
AIZ	pharynxGland	51
AIZ	pharynxMC	43
AIZ	pharynxVPI	56
AIZ	PHB	93
AIZ	PLM	79
AIZ	pm1	70
AIZ	pm2	74
AIZ	pm3	82
AIZ	pm4	69
AIZ	pm5	78
AIZ	pm6	75
AIZ	pm7	88
AIZ	pm8	96
AIZ	PVC	62
AIZ	PVP	71
AIZ	PVQ	69
AIZ	PVR	88
AIZ	PVT	69
AIZ	Q	117
AIZ	rectalEpithelium	52
AIZ	rectalGland	76
AIZ	RIA	54
AIZ	RIB	52
AIZ	RIC	57
AIZ	RID	82
AIZ	RIF	58
AIZ	RIG	59
AIZ	RIH	69
AIZ	RIM	53
AIZ	RIP	56
AIZ	RIR	83
AIZ	RIS	70
AIZ	RIV	50
AIZ	RMD	37
AIZ	RME	40
AIZ	RMG	46
AIZ	SAA	53
AIZ	SAB	52
AIZ	sheathADE	80
AIZ	sheathAM	112
AIZ	sheathCEP	75
AIZ	sheathIL	57
AIZ	sheathOLL	78
AIZ	sheathOLQ	63
AIZ	sheathPH	104
AIZ	SIA	45
AIZ	SIB	45
AIZ	SMB	53
AIZ	SMD	42
AIZ	socketAM	93
AIZ	socketCEP	67
AIZ	socketIL	65
AIZ	socketOLL	74
AIZ	socketOLQ	65
AIZ	T	117
AIZ	URA	40
AIZ	URB	59
AIZ	URX	65
AIZ	URY	49
AIZ	V	91
AIZ	vir	99
AIZ	W	86
AIZ	XXX	76
AIZ	Z	87
ALA	ALM	79
ALA	ALN	90
ALA	arcade	47
ALA	ASE	150
ALA	ASG	76
ALA	ASH	96
ALA	ASI	82
ALA	ASJ	81
ALA	ASK	132
ALA	AUA	73
ALA	AVA	75
ALA	AVB	67
ALA	AVD	56
ALA	AVE	65
ALA	AVG	92
ALA	AVH	64
ALA	AVJ	63
ALA	AVK	68
ALA	AVL	89
ALA	AWA	162
ALA	AWB	77
ALA	AWC	138
ALA	BAG	64
ALA	BDU	61
ALA	BWM	32
ALA	CAN	86
ALA	CC	64
ALA	CEP	31
ALA	DA	35
ALA	DB	27
ALA	DD	44
ALA	DVA	74
ALA	DVC	85
ALA	exc	100
ALA	excDuct	89
ALA	excGland	59
ALA	excretorySocket	51
ALA	FLP	61
ALA	GLR	37
ALA	H	78
ALA	HMC	74
ALA	HSN	89
ALA	HYP	16
ALA	I1	64
ALA	I2	70
ALA	I3	67
ALA	I4	84
ALA	I5	80
ALA	I6	91
ALA	IL1	33
ALA	IL2	42
ALA	intestine	122
ALA	LUA	62
ALA	M	91
ALA	M1	82
ALA	M2	72
ALA	M3	79
ALA	M4	67
ALA	M5	85
ALA	MC	69
ALA	MI	80
ALA	muscleAnal	89
ALA	muscleInt	83
ALA	muscleSph	95
ALA	NSM	73
ALA	OLL	56
ALA	OLQ	42
ALA	P	97
ALA	PHA	74
ALA	pharynxEpithelium	43
ALA	pharynxGland	58
ALA	pharynxMC	52
ALA	pharynxVPI	57
ALA	PHB	80
ALA	PLM	86
ALA	pm1	66
ALA	pm2	66
ALA	pm3	87
ALA	pm4	77
ALA	pm5	87
ALA	pm6	79
ALA	pm7	95
ALA	pm8	103
ALA	PVC	72
ALA	PVP	79
ALA	PVQ	70
ALA	PVR	79
ALA	PVT	82
ALA	Q	116
ALA	rectalEpithelium	47
ALA	rectalGland	69
ALA	RIA	58
ALA	RIB	57
ALA	RIC	72
ALA	RID	76
ALA	RIF	73
ALA	RIG	61
ALA	RIH	84
ALA	RIM	74
ALA	RIP	60
ALA	RIR	97
ALA	RIS	83
ALA	RIV	55
ALA	RMD	33
ALA	RME	34
ALA	RMG	59
ALA	SAA	56
ALA	SAB	62
ALA	sheathADE	73
ALA	sheathAM	112
ALA	sheathCEP	60
ALA	sheathIL	43
ALA	sheathOLL	62
ALA	sheathOLQ	47
ALA	sheathPH	102
ALA	SIA	41
ALA	SIB	42
ALA	SMB	59
ALA	SMD	43
ALA	socketAM	80
ALA	socketCEP	54
ALA	socketIL	50
ALA	socketOLL	67
ALA	socketOLQ	53
ALA	T	113
ALA	URA	45
ALA	URB	60
ALA	URX	69
ALA	URY	44
ALA	V	92
ALA	vir	93
ALA	W	95
ALA	XXX	57
ALA	Z	78
ALM	ALN	54
ALM	arcade	63
ALM	ASE	152
ALM	ASG	101
ALM	ASH	115
ALM	ASI	112
ALM	ASJ	110
ALM	ASK	154
ALM	AUA	69
ALM	AVA	79
ALM	AVB	83
ALM	AVD	60
ALM	AVE	73
ALM	AVG	87
ALM	AVH	64
ALM	AVJ	55
ALM	AVK	70
ALM	AVL	100
ALM	AWA	168
ALM	AWB	96
ALM	AWC	147
ALM	BAG	82
ALM	BDU	34
ALM	BWM	37
ALM	CAN	76
ALM	CC	85
ALM	CEP	63
ALM	DA	32
ALM	DB	24
ALM	DD	28
ALM	DVA	86
ALM	DVC	73
ALM	exc	129
ALM	excDuct	118
ALM	excGland	80
ALM	excretorySocket	56
ALM	FLP	65
ALM	GLR	59
ALM	H	88
ALM	HMC	91
ALM	HSN	88
ALM	HYP	25
ALM	I1	70
ALM	I2	85
ALM	I3	90
ALM	I4	87
ALM	I5	92
ALM	I6	108
ALM	IL1	52
ALM	IL2	47
ALM	intestine	118
ALM	LUA	74
ALM	M	100
ALM	M1	98
ALM	M2	88
ALM	M3	84
ALM	M4	72
ALM	M5	95
ALM	MC	91
ALM	MI	103
ALM	muscleAnal	96
ALM	muscleInt	92
ALM	muscleSph	101
ALM	NSM	89
ALM	OLL	85
ALM	OLQ	68
ALM	P	93
ALM	PHA	89
ALM	pharynxEpithelium	58
ALM	pharynxGland	65
ALM	pharynxMC	66
ALM	pharynxVPI	70
ALM	PHB	97
ALM	PLM	36
ALM	pm1	84
ALM	pm2	83
ALM	pm3	107
ALM	pm4	91
ALM	pm5	105
ALM	pm6	96
ALM	pm7	110
ALM	pm8	116
ALM	PVC	55
ALM	PVP	70
ALM	PVQ	68
ALM	PVR	61
ALM	PVT	68
ALM	Q	119
ALM	rectalEpithelium	56
ALM	rectalGland	80
ALM	RIA	75
ALM	RIB	71
ALM	RIC	65
ALM	RID	80
ALM	RIF	62
ALM	RIG	69
ALM	RIH	89
ALM	RIM	80
ALM	RIP	61
ALM	RIR	101
ALM	RIS	80
ALM	RIV	72
ALM	RMD	41
ALM	RME	49
ALM	RMG	66
ALM	SAA	60
ALM	SAB	52
ALM	sheathADE	68
ALM	sheathAM	129
ALM	sheathCEP	69
ALM	sheathIL	57
ALM	sheathOLL	81
ALM	sheathOLQ	63
ALM	sheathPH	109
ALM	SIA	61
ALM	SIB	53
ALM	SMB	61
ALM	SMD	51
ALM	socketAM	104
ALM	socketCEP	64
ALM	socketIL	70
ALM	socketOLL	76
ALM	socketOLQ	70
ALM	T	126
ALM	URA	46
ALM	URB	72
ALM	URX	74
ALM	URY	56
ALM	V	95
ALM	vir	97
ALM	W	104
ALM	XXX	72
ALM	Z	81
ALN	arcade	66
ALN	ASE	130
ALN	ASG	95
ALN	ASH	110
ALN	ASI	102
ALN	ASJ	105
ALN	ASK	138
ALN	AUA	62
ALN	AVA	64
ALN	AVB	67
ALN	AVD	59
ALN	AVE	55
ALN	AVG	83
ALN	AVH	59
ALN	AVJ	57
ALN	AVK	73
ALN	AVL	88
ALN	AWA	147
ALN	AWB	95
ALN	AWC	121
ALN	BAG	77
ALN	BDU	52
ALN	BWM	45
ALN	CAN	63
ALN	CC	83
ALN	CEP	58
ALN	DA	29
ALN	DB	30
ALN	DD	27
ALN	DVA	86
ALN	DVC	61
ALN	exc	127
ALN	excDuct	109
ALN	excGland	86
ALN	excretorySocket	58
ALN	FLP	68
ALN	GLR	59
ALN	H	95
ALN	HMC	98
ALN	HSN	82
ALN	HYP	33
ALN	I1	68
ALN	I2	91
ALN	I3	95
ALN	I4	89
ALN	I5	91
ALN	I6	113
ALN	IL1	51
ALN	IL2	52
ALN	intestine	132
ALN	LUA	61
ALN	M	110
ALN	M1	105
ALN	M2	98
ALN	M3	75
ALN	M4	70
ALN	M5	93
ALN	MC	90
ALN	MI	112
ALN	muscleAnal	89
ALN	muscleInt	97
ALN	muscleSph	96
ALN	NSM	86
ALN	OLL	80
ALN	OLQ	59
ALN	P	102
ALN	PHA	75
ALN	pharynxEpithelium	58
ALN	pharynxGland	72
ALN	pharynxMC	65
ALN	pharynxVPI	72
ALN	PHB	87
ALN	PLM	50
ALN	pm1	85
ALN	pm2	84
ALN	pm3	110
ALN	pm4	95
ALN	pm5	108
ALN	pm6	108
ALN	pm7	116
ALN	pm8	122
ALN	PVC	47
ALN	PVP	55
ALN	PVQ	54
ALN	PVR	65
ALN	PVT	64
ALN	Q	124
ALN	rectalEpithelium	53
ALN	rectalGland	79
ALN	RIA	68
ALN	RIB	64
ALN	RIC	61
ALN	RID	74
ALN	RIF	59
ALN	RIG	71
ALN	RIH	75
ALN	RIM	65
ALN	RIP	60
ALN	RIR	87
ALN	RIS	82
ALN	RIV	63
ALN	RMD	32
ALN	RME	43
ALN	RMG	75
ALN	SAA	40
ALN	SAB	49
ALN	sheathADE	87
ALN	sheathAM	128
ALN	sheathCEP	70
ALN	sheathIL	54
ALN	sheathOLL	77
ALN	sheathOLQ	61
ALN	sheathPH	97
ALN	SIA	44
ALN	SIB	46
ALN	SMB	42
ALN	SMD	37
ALN	socketAM	102
ALN	socketCEP	65
ALN	socketIL	71
ALN	socketOLL	75
ALN	socketOLQ	66
ALN	T	124
ALN	URA	48
ALN	URB	62
ALN	URX	69
ALN	URY	52
ALN	V	103
ALN	vir	97
ALN	W	104
ALN	XXX	68
ALN	Z	89
arcade	ASE	131
arcade	ASG	64
arcade	ASH	68
arcade	ASI	66
arcade	ASJ	58
arcade	ASK	102
arcade	AUA	64
arcade	AVA	69
arcade	AVB	62
arcade	AVD	53
arcade	AVE	55
arcade	AVG	67
arcade	AVH	50
arcade	AVJ	49
arcade	AVK	64
arcade	AVL	78
arcade	AWA	141
arcade	AWB	58
arcade	AWC	114
arcade	BAG	51
arcade	BDU	53
arcade	BWM	28
arcade	CAN	60
arcade	CC	30
arcade	CEP	24
arcade	DA	30
arcade	DB	25
arcade	DD	39
arcade	DVA	58
arcade	DVC	70
arcade	exc	62
arcade	excDuct	60
arcade	excGland	41
arcade	excretorySocket	28
arcade	FLP	38
arcade	GLR	30
arcade	H	41
arcade	HMC	50
arcade	HSN	38
arcade	HYP	3
arcade	I1	32
arcade	I2	29
arcade	I3	36
arcade	I4	57
arcade	I5	50
arcade	I6	39
arcade	IL1	26
arcade	IL2	26
arcade	intestine	70
arcade	LUA	43
arcade	M	51
arcade	M1	46
arcade	M2	37
arcade	M3	47
arcade	M4	54
arcade	M5	49
arcade	MC	24
arcade	MI	34
arcade	muscleAnal	65
arcade	muscleInt	54
[truncated: 8,586 more rows]
