# Supplementary material for: A full-body transcription factor expression atlas with completely resolved cell identities in C. elegans
Source: Nat Commun. 2024 Jan 9;15:358. doi: 10.1038/s41467-023-42677-6 (PMC10776613; doi:10.1038/s41467-023-42677-6)
Supplement: Supplementary file 8 — Supplementary Data 5 [file 41467_2023_42677_MOESM8_ESM.xlsx]

## Sheet: Sheet1
cell	stack.EPIC	strain.L1	expression
ABALAAAPAL	CD20111201_ref.1_17_L1	RW11510	42970.9
ABALAAAPALL.ILSOL	CD20111201_ref.1_17_L1	RW11510	0
ABALAAAPALR.AVDL	CD20111201_ref.1_17_L1	RW11510	0
ABALAAAPPR	CD20111201_ref.1_17_L1	RW11510	39397
ABALAAAPPRL.AVDR	CD20111201_ref.1_17_L1	RW11510	0
ABALAAAPPRR.ILSOR	CD20111201_ref.1_17_L1	RW11510	0
ABALAAPPAP	CD20111201_ref.1_17_L1	RW11510	66628.3
ABALAAPPAPA.AVAR	CD20111201_ref.1_17_L1	RW11510	0.452972
ABALAAPPAPP.OLQSOVR	CD20111201_ref.1_17_L1	RW11510	0
ABALAPAAAP	CD20080923_lin.32_1_L1	RW10637	41992.9
ABALAPAAAPA.CANL	CD20080923_lin.32_1_L1	RW10637	2.33262
ABALAPAAAPP.OLLSOL	CD20080923_lin.32_1_L1	RW10637	0
ABALAPPAPP	CD20100614_C07E36_8_L1	RW11034	35239.8
ABALAPPAPPA.CANR	CD20100614_C07E36_8_L1	RW11034	7.15423
ABALAPPAPPP.OLLSOR	CD20100614_C07E36_8_L1	RW11034	0
ABALPAPAAA	CD20080709_ceh.27_1_L1	RW10557	61163.7
ABALPAPAAAA.RIPL	CD20080709_ceh.27_1_L1	RW10557	5.92834
ABALPAPAAAP.HYP2	CD20080709_ceh.27_1_L1	RW10557	0
ABALPAPPAP	CD20100505_egl.18b_2_L1	RW11026	61385.7
ABALPAPPAPA.E2V	CD20100505_egl.18b_2_L1	RW11026	3.77804
ABALPAPPAPP.MC3V	CD20100505_egl.18b_2_L1	RW11026	0
ABALPPAAAP	CD20111201_ref.1_17_L1	RW11510	34543.6
ABALPPAAAPA.AVAL	CD20111201_ref.1_17_L1	RW11510	0
ABALPPAAAPP.OLQSOVL	CD20111201_ref.1_17_L1	RW11510	0
ABALPPAPAA	CD20111201_ref.1_17_L1	RW11510	30748.1
ABALPPAPAAA.RMDVL	CD20111201_ref.1_17_L1	RW11510	0
ABALPPAPAAP.ILSHVL	CD20111201_ref.1_17_L1	RW11510	0
ABALPPAPPA	CD20081014_ref.1_2_L1	RW10691	62317.1
ABALPPAPPAA.SMDVL	CD20081014_ref.1_2_L1	RW10691	0
ABALPPAPPAP.BAGL	CD20081014_ref.1_2_L1	RW10691	1.45659
ABALPPPAAA	CD20111201_ref.1_17_L1	RW11510	46336.3
ABALPPPAAAA.AVEL	CD20111201_ref.1_17_L1	RW11510	0
ABALPPPAAAP.OLQSHVL	CD20111201_ref.1_17_L1	RW11510	0
ABALPPPAPA	CD20111201_ref.1_17_L1	RW11510	36947.9
ABALPPPAPAD.RMDL	CD20111201_ref.1_17_L1	RW11510	1.02387
ABALPPPAPAV.AFDL	CD20111201_ref.1_17_L1	RW11510	0
ABALPPPPPA	CD20111201_ref.1_17_L1	RW11510	38842.6
ABALPPPPPAA.ADFL	CD20111201_ref.1_17_L1	RW11510	0
ABALPPPPPAP.AWBL	CD20111201_ref.1_17_L1	RW11510	0
ABARAAPAAA	CD20080709_ceh.27_1_L1	RW10557	117328
ABARAAPAAAA.E3D	CD20080709_ceh.27_1_L1	RW10557	0
ABARAAPAAAP.PM1DL	CD20080709_ceh.27_1_L1	RW10557	6.91428
ABARPAAAAA	CD20111228_nhr.34a_20_L1	RW11450	65981.7
ABARPAAAAAL.OLQSODL	CD20111228_nhr.34a_20_L1	RW11450	0
ABARPAAAAAR.OLQSODR	CD20111228_nhr.34a_20_L1	RW11450	0
ABARPAAAAP	CD20111228_nhr.34a_20_L1	RW11450	62818.2
ABARPAAAAPA.OLQSHDL	CD20111228_nhr.34a_20_L1	RW11450	0
ABARPAAAAPP.CEPSHDL	CD20111228_nhr.34a_20_L1	RW11450	0
ABARPAAAPA	CD20111228_nhr.34a_20_L1	RW11450	62921.9
ABARPAAAPAA.OLQSHDR	CD20111228_nhr.34a_20_L1	RW11450	0
ABARPAAAPAP.CEPSHDR	CD20111228_nhr.34a_20_L1	RW11450	0
ABARPPAAA	CD20080714_glp.1_5_L2	RW10458	32168.6
ABARPPAAAA.ADESHL	CD20080714_glp.1_5_L2	RW10458	0
ABARPPAAAP.H2L	CD20080714_glp.1_5_L2	RW10458	0
ABARPPAAPP	CD20080829_T23G4_1_1_L1	RW10681	32113.5
ABARPPAAPPA.ALML	CD20080829_T23G4_1_1_L1	RW10681	0
ABARPPAAPPP.BDUL	CD20080829_T23G4_1_1_L1	RW10681	2.63485
ABARPPAPA	CD20130109_hlh.2_16_L2	RW11575	97822
ABARPPAPAA.V1L	CD20130109_hlh.2_16_L2	RW11575	2.78717
ABARPPAPAP.V2L	CD20130109_hlh.2_16_L2	RW11575	0
ABARPPAPP	CD20130109_hlh.2_16_L2	RW11575	91336.8
ABARPPAPPA.V4L	CD20130109_hlh.2_16_L2	RW11575	0
ABARPPAPPP.V6L	CD20130109_hlh.2_16_L2	RW11575	0
ABARPPPAA	CD20080714_glp.1_5_L2	RW10458	51493.1
ABARPPPAAA.ADESHR	CD20080714_glp.1_5_L2	RW10458	0
ABARPPPAAP.H2R	CD20080714_glp.1_5_L2	RW10458	0
ABARPPPAPP	CD20111228_nhr.34a_20_L1	RW11450	73231.8
ABARPPPAPPA.ALMR	CD20111228_nhr.34a_20_L1	RW11450	0
ABARPPPAPPP.BDUR	CD20111228_nhr.34a_20_L1	RW11450	0
ABARPPPPA	CD20080714_glp.1_5_L2	RW10458	54121.7
ABARPPPPAA.V1R	CD20080714_glp.1_5_L2	RW10458	0
ABARPPPPAP.V2R	CD20080714_glp.1_5_L2	RW10458	0
ABARPPPPP	CD20130109_hlh.2_16_L2	RW11575	75867.5
ABARPPPPPA.V4R	CD20130109_hlh.2_16_L2	RW11575	0
ABARPPPPPP.V6R	CD20130109_hlh.2_16_L2	RW11575	1.81112
ABPLAAPAAA	CD20111228_nhr.34a_20_L1	RW11450	41169.9
ABPLAAPAAAA.HYP3	CD20111228_nhr.34a_20_L1	RW11450	0
ABPLAAPAAAP.ILSODL	CD20111228_nhr.34a_20_L1	RW11450	0
ABPLAAPAAP	CD20111228_nhr.34a_20_L1	RW11450	36022.7
ABPLAAPAAPA.URBL	CD20111228_nhr.34a_20_L1	RW11450	0
ABPLAAPAAPP.AMSHL	CD20111228_nhr.34a_20_L1	RW11450	4.76605
ABPLAAPAPA	CD20111228_nhr.34a_20_L1	RW11450	45334.5
ABPLAAPAPAA.AWAL	CD20111228_nhr.34a_20_L1	RW11450	0
ABPLAAPAPAP.ASGL	CD20111228_nhr.34a_20_L1	RW11450	0
ABPLAPAPAA	CD20090531_irx.1_b1_L1	RW10719	76085.3
ABPLAPAPAAA.QL	CD20090531_irx.1_b1_L1	RW10719	0
ABPLAPAPAAP.V5L	CD20090531_irx.1_b1_L1	RW10719	0
ABPLAPPAP	CD20090810_hmg.11_7_L1	RW10934	112201
ABPLAPPAPA.V3L	CD20090810_hmg.11_7_L1	RW10934	0
ABPLAPPAPP.P7.8L	CD20090810_hmg.11_7_L1	RW10934	1.57893
ABPLPAAAAA	CD20111201_ref.1_17_L1	RW11510	59722.1
ABPLPAAAAAA.SAAVL	CD20111201_ref.1_17_L1	RW11510	0
ABPLPAAAAAP.AWCL	CD20111201_ref.1_17_L1	RW11510	0
ABPLPAAAAP	CD20081105_T22C8_3_1_L1	RW10526	30020.5
ABPLPAAAAPA.EXC_DUCT	CD20081105_T22C8_3_1_L1	RW10526	4.88243
ABPLPAAAAPP.DB1.3	CD20081105_T22C8_3_1_L1	RW10526	0
ABPLPAAAPA	CD20111201_ref.1_17_L1	RW11510	66239.4
ABPLPAAAPAA.URAVL	CD20111201_ref.1_17_L1	RW11510	0
ABPLPAAAPAP.CEPSHVL	CD20111201_ref.1_17_L1	RW11510	0
ABPLPAAPAA	CD20111201_ref.1_17_L1	RW11510	61009.3
ABPLPAAPAAA.RIVL	CD20111201_ref.1_17_L1	RW11510	0
ABPLPAAPAAP.AVBL	CD20111201_ref.1_17_L1	RW11510	0
ABPLPAAPPA	CD20111201_ref.1_17_L1	RW11510	60613.1
ABPLPAAPPAA.ASHL	CD20111201_ref.1_17_L1	RW11510	0
ABPLPAAPPAP.RIBL	CD20111201_ref.1_17_L1	RW11510	0
ABPLPAPAAA	CD20111201_ref.1_17_L1	RW11510	33801.4
ABPLPAPAAAA.SMDDL	CD20111201_ref.1_17_L1	RW11510	0
ABPLPAPAAAP.AIYL	CD20111201_ref.1_17_L1	RW11510	0
ABPLPAPAAP	CD20111201_ref.1_17_L1	RW11510	33692.7
ABPLPAPAAPA.SIADL	CD20111201_ref.1_17_L1	RW11510	0
ABPLPAPAAPP.SIBVL	CD20111201_ref.1_17_L1	RW11510	0
ABPLPAPAPA	CD20080828_F38C2_7_12_L1	RW10572	132971
ABPLPAPAPAA.EXC_GL_L	CD20080828_F38C2_7_12_L1	RW10572	0
ABPLPAPAPAP.AVKL	CD20080828_F38C2_7_12_L1	RW10572	3.12711
ABPLPAPAPP	CD20111201_wrm.1_rw11573_L1	RW10678	35574.3
ABPLPAPAPPA.SIAVL	CD20111201_wrm.1_rw11573_L1	RW10678	0.508124
ABPLPAPAPPP.DB5	CD20111201_wrm.1_rw11573_L1	RW10678	0
ABPLPAPPPP	CD20111201_wrm.1_rw11573_L1	RW10678	37812.5
ABPLPAPPPPA.PVT	CD20111201_wrm.1_rw11573_L1	RW10678	0.54192
ABPLPAPPPPP.RECT_D	CD20111201_wrm.1_rw11573_L1	RW10678	0
ABPLPPAAPP	CD20111201_wrm.1_rw11573_L1	RW10678	32033.3
ABPLPPAAPPA.AIAL	CD20111201_wrm.1_rw11573_L1	RW10678	2.21273
ABPLPPAAPPP.DB6	CD20111201_wrm.1_rw11573_L1	RW10678	0
ABPLPPAPAP	CD20111201_ref.1_17_L1	RW11510	42531.9
ABPLPPAPAPA.DA2	CD20111201_ref.1_17_L1	RW11510	0
ABPLPPAPAPP.DA4	CD20111201_ref.1_17_L1	RW11510	0
ABPLPPAPPA	CD20111201_ref.1_17_L1	RW11510	40198.9
ABPLPPAPPAA.RIGL	CD20111201_ref.1_17_L1	RW11510	0
ABPLPPAPPAP.DD1	CD20111201_ref.1_17_L1	RW11510	0
ABPLPPAPPP	CD20111201_wrm.1_rw11573_L1	RW10678	32228.8
ABPLPPAPPPA.DD3	CD20111201_wrm.1_rw11573_L1	RW10678	0
ABPLPPAPPPP.DD5	CD20111201_wrm.1_rw11573_L1	RW10678	0
ABPLPPPAAA	CD20081014_ref.1_2_L1	RW10691	67613.8
ABPLPPPAAAA.DA9	CD20081014_ref.1_2_L1	RW10691	0
ABPLPPPAAAP.DA6	CD20081014_ref.1_2_L1	RW10691	0
ABPLPPPAPA	CD20081014_ref.1_2_L1	RW10691	55789.8
ABPLPPPAPAA.PHSHL	CD20081014_ref.1_2_L1	RW10691	1.64272
ABPLPPPAPAP.HYP8.9_ABPLPPPAPAP	CD20081014_ref.1_2_L1	RW10691	0
ABPLPPPPAA	CD20081014_ref.1_2_L1	RW10691	52944.4
ABPLPPPPAAA.PVPL	CD20081014_ref.1_2_L1	RW10691	0
ABPLPPPPAAP.RECT_VL	CD20081014_ref.1_2_L1	RW10691	1.83354
ABPRAAPAAA	CD20111228_nhr.34a_20_L1	RW11450	41317.8
ABPRAAPAAAA.HYP3	CD20111228_nhr.34a_20_L1	RW11450	0
ABPRAAPAAAP.ILSODR	CD20111228_nhr.34a_20_L1	RW11450	0
ABPRAAPAAP	CD20111228_nhr.34a_20_L1	RW11450	34525.5
ABPRAAPAAPA.URBR	CD20111228_nhr.34a_20_L1	RW11450	0
ABPRAAPAAPP.AMSHR	CD20111228_nhr.34a_20_L1	RW11450	4.30416
ABPRAAPAPA	CD20111228_nhr.34a_20_L1	RW11450	41318.8
ABPRAAPAPAA.AWAR	CD20111228_nhr.34a_20_L1	RW11450	0
ABPRAAPAPAP.ASGR	CD20111228_nhr.34a_20_L1	RW11450	0
ABPRAPAPAA	CD20120229_nhr.15_B_L2	RW10675	41103
ABPRAPAPAAA.QR	CD20120229_nhr.15_B_L2	RW10675	0
ABPRAPAPAAP.V5R	CD20120229_nhr.15_B_L2	RW10675	1.14422
ABPRAPPAP	CD20090810_hmg.11_7_L1	RW10934	117243
ABPRAPPAPA.V3R	CD20090810_hmg.11_7_L1	RW10934	0
ABPRAPPAPP.P7.8R	CD20090810_hmg.11_7_L1	RW10934	1.56058
ABPRPAAAAA	CD20081014_ref.1_2_L1	RW10691	55487.6
ABPRPAAAAAA.SAAVR	CD20081014_ref.1_2_L1	RW10691	2.50369
ABPRPAAAAAP.AWCR	CD20081014_ref.1_2_L1	RW10691	0
ABPRPAAAAP	CD20111201_ref.1_17_L1	RW11510	31371.7
ABPRPAAAAPA.G1	CD20111201_ref.1_17_L1	RW11510	0
ABPRPAAAAPP.DB3.1	CD20111201_ref.1_17_L1	RW11510	2.48075
ABPRPAAAPA	CD20111201_ref.1_17_L1	RW11510	38350.5
ABPRPAAAPAA.URAVR	CD20111201_ref.1_17_L1	RW11510	0
ABPRPAAAPAP.CEPSHVR	CD20111201_ref.1_17_L1	RW11510	0
ABPRPAAPAA	CD20111201_ref.1_17_L1	RW11510	49476.2
ABPRPAAPAAA.RIVR	CD20111201_ref.1_17_L1	RW11510	0
ABPRPAAPAAP.AVBR	CD20111201_ref.1_17_L1	RW11510	0
ABPRPAAPPA	CD20111201_ref.1_17_L1	RW11510	44801.6
ABPRPAAPPAA.ASHR	CD20111201_ref.1_17_L1	RW11510	0
ABPRPAAPPAP.RIBR	CD20111201_ref.1_17_L1	RW11510	0
ABPRPAPAPP	CD20081014_ref.1_2_L1	RW10691	48287
ABPRPAPAPPA.SIAVR	CD20081014_ref.1_2_L1	RW10691	3.17805
ABPRPAPAPPP.DA8	CD20081014_ref.1_2_L1	RW10691	0
ABPRPAPPAA	CD20080929_nhr.67_3_L1	RW10684	35477.7
ABPRPAPPAAA.RIH	CD20080929_nhr.67_3_L1	RW10684	3.16402
ABPRPAPPAAP.AVL	CD20080929_nhr.67_3_L1	RW10684	0
ABPRPAPPAP	CD20081014_ref.1_2_L1	RW10691	40003.1
ABPRPAPPAPA.RIS	CD20081014_ref.1_2_L1	RW10691	1.25963
ABPRPAPPAPP.DB4	CD20081014_ref.1_2_L1	RW10691	0
ABPRPAPPPA	CD20081014_ref.1_2_L1	RW10691	41621.5
ABPRPAPPPAA.RIR	CD20081014_ref.1_2_L1	RW10691	1.62723
ABPRPAPPPAP.AVG	CD20081014_ref.1_2_L1	RW10691	0
ABPRPPAAPP	CD20111201_wrm.1_rw11573_L1	RW10678	37895.8
ABPRPPAAPPA.AIAR	CD20111201_wrm.1_rw11573_L1	RW10678	0.829279
ABPRPPAAPPP.DB7	CD20111201_wrm.1_rw11573_L1	RW10678	0
ABPRPPAPAP	CD20081014_ref.1_2_L1	RW10691	59044.8
ABPRPPAPAPA.DA3	CD20081014_ref.1_2_L1	RW10691	0
ABPRPPAPAPP.DA5	CD20081014_ref.1_2_L1	RW10691	0
ABPRPPAPPA	CD20081014_ref.1_2_L1	RW10691	49785.1
ABPRPPAPPAA.RIGR	CD20081014_ref.1_2_L1	RW10691	1.99776
ABPRPPAPPAP.DD2	CD20081014_ref.1_2_L1	RW10691	0
ABPRPPAPPP	CD20111201_wrm.1_rw11573_L1	RW10678	33042.3
ABPRPPAPPPA.DD4	CD20111201_wrm.1_rw11573_L1	RW10678	0
ABPRPPAPPPP.DD6	CD20111201_wrm.1_rw11573_L1	RW10678	0.575909
ABPRPPPAAA	CD20081014_ref.1_2_L1	RW10691	54256.6
ABPRPPPAAAA.Y.PDA	CD20081014_ref.1_2_L1	RW10691	0
ABPRPPPAAAP.DA7	CD20081014_ref.1_2_L1	RW10691	0
ABPRPPPAAPA	CD20120229_nhr.15_B_L2	RW10675	33182.4
ABPRPPPAAPAA.PVCR	CD20120229_nhr.15_B_L2	RW10675	0
ABPRPPPAAPAP.LUAR	CD20120229_nhr.15_B_L2	RW10675	0
ABPRPPPAPA	CD20081014_ref.1_2_L1	RW10691	49172.8
ABPRPPPAPAA.PHSHR	CD20081014_ref.1_2_L1	RW10691	0
ABPRPPPAPAP.HYP9.8_ABPRPPPAPAP	CD20081014_ref.1_2_L1	RW10691	0
ABPRPPPPAA	CD20081014_ref.1_2_L1	RW10691	46875.7
ABPRPPPPAAA.PVPR	CD20081014_ref.1_2_L1	RW10691	0
ABPRPPPPAAP.RECT_VR	CD20081014_ref.1_2_L1	RW10691	0
ABPRPPPPAP	CD20081014_ref.1_2_L1	RW10691	42432.8
ABPRPPPPAPA.B	CD20081014_ref.1_2_L1	RW10691	0
ABPRPPPPAPP.DVA	CD20081014_ref.1_2_L1	RW10691	0
ABPRPPPPPA	CD20101209_F47H41_2_L1	RW10628	98273.5
ABPRPPPPPAA.MU_BODVR19	CD20101209_F47H41_2_L1	RW10628	0
ABPRPPPPPAP.MU_SPH	CD20101209_F47H41_2_L1	RW10628	4.44788
CAAAA	CD20090810_hmg.11_7_L1	RW10934	31626.3
CAAAAA.HYP7	CD20090810_hmg.11_7_L1	RW10934	0
CAAAAP.HYP7	CD20090810_hmg.11_7_L1	RW10934	0
CAAAP	CD20090810_hmg.11_7_L1	RW10934	31002
CAAAPA.HYP7	CD20090810_hmg.11_7_L1	RW10934	0
CAAAPP.HYP7	CD20090810_hmg.11_7_L1	RW10934	0
CAAPP	CD20081014_ref.1_2_L1	RW10691	39372.1
CAAPPD.HYP7	CD20081014_ref.1_2_L1	RW10691	0
CAAPPV.PVR	CD20081014_ref.1_2_L1	RW10691	3.77972
CAPAAA	CD20090810_hmg.11_7_L1	RW10934	45627.4
CAPAAAA.MU_BODVL10	CD20090810_hmg.11_7_L1	RW10934	0
CAPAAAP.MU_BODVL12	CD20090810_hmg.11_7_L1	RW10934	0
CAPAAP	CD20130109_hlh.2_16_L2	RW11575	32165
CAPAAPA.MU_BODVL14	CD20130109_hlh.2_16_L2	RW11575	0
CAPAAPP.MU_BODVL16	CD20130109_hlh.2_16_L2	RW11575	0
CAPAPA	CD20080501_C01B7_1_1	RW10430	60502.1
CAPAPAA.MU_BODDL14	CD20080501_C01B7_1_1	RW10430	1.82223
CAPAPAP.MU_BODDL18	CD20080501_C01B7_1_1	RW10430	0
CAPAPP	CD20130109_hlh.2_16_L2	RW11575	39383
CAPAPPA.MU_BODVL19	CD20130109_hlh.2_16_L2	RW11575	0
CAPAPPP.MU_BODVL22	CD20130109_hlh.2_16_L2	RW11575	0
CAPPAA	CD20090810_hmg.11_7_L1	RW10934	53159
CAPPAAA.MU_BODDL12	CD20090810_hmg.11_7_L1	RW10934	0
CAPPAAP.MU_BODDL17	CD20090810_hmg.11_7_L1	RW10934	0
CAPPAP	CD20111201_wrm.1_rw11573_L1	RW10678	45408
CAPPAPA.MU_BODDL20	CD20111201_wrm.1_rw11573_L1	RW10678	0
CAPPAPP.MU_BODDL24	CD20111201_wrm.1_rw11573_L1	RW10678	0.548131
CAPPPA	CD20111201_wrm.1_rw11573_L1	RW10678	48708
CAPPPAA.MU_BODDL19	CD20111201_wrm.1_rw11573_L1	RW10678	0
CAPPPAP.MU_BODDL21	CD20111201_wrm.1_rw11573_L1	RW10678	0.551872
CAPPPP	CD20111201_wrm.1_rw11573_L1	RW10678	64651.5
CAPPPPD.MU_BODDL23	CD20111201_wrm.1_rw11573_L1	RW10678	0
CAPPPPV.MU_BODVL23	CD20111201_wrm.1_rw11573_L1	RW10678	0.574806
CPAAA	CD20090810_hmg.11_7_L1	RW10934	47171.1
CPAAAA.HYP7	CD20090810_hmg.11_7_L1	RW10934	0
CPAAAP.HYP7	CD20090810_hmg.11_7_L1	RW10934	1.50619
CPAAP	CD20090810_hmg.11_7_L1	RW10934	49262.8
CPAAPA.HYP7	CD20090810_hmg.11_7_L1	RW10934	0
CPAAPP.HYP7	CD20090810_hmg.11_7_L1	RW10934	0
CPAPA	CD20111201_ref.1_17_L1	RW11510	33623.7
CPAPAA.HYP7	CD20111201_ref.1_17_L1	RW11510	0
CPAPAP.HYP7	CD20111201_ref.1_17_L1	RW11510	0.443374
CPAPP	CD20090810_hmg.11_7_L1	RW10934	39244.6
CPAPPD.HYP7	CD20090810_hmg.11_7_L1	RW10934	0
CPAPPV.HYP11	CD20090810_hmg.11_7_L1	RW10934	2.44391
CPPAAA	CD20090810_hmg.11_7_L1	RW10934	48343.2
CPPAAAA.MU_BODVR10	CD20090810_hmg.11_7_L1	RW10934	0
CPPAAAP.MU_BODVR12	CD20090810_hmg.11_7_L1	RW10934	0.012619
CPPAAP	CD20111201_wrm.1_rw11573_L1	RW10678	62007.3
CPPAAPA.MU_BODVR14	CD20111201_wrm.1_rw11573_L1	RW10678	0
CPPAAPP.MU_BODVR16	CD20111201_wrm.1_rw11573_L1	RW10678	0
CPPAPA	CD20111201_wrm.1_rw11573_L1	RW10678	44987.4
CPPAPAA.MU_BODDR14	CD20111201_wrm.1_rw11573_L1	RW10678	0.508432
CPPAPAP.MU_BODDR18	CD20111201_wrm.1_rw11573_L1	RW10678	0
CPPAPP	CD20111201_wrm.1_rw11573_L1	RW10678	58919
CPPAPPA.MU_BODVR20	CD20111201_wrm.1_rw11573_L1	RW10678	0
CPPAPPP.MU_BODVR21	CD20111201_wrm.1_rw11573_L1	RW10678	0
CPPPAA	CD20090810_hmg.11_7_L1	RW10934	76670.2
CPPPAAA.MU_BODDR12	CD20090810_hmg.11_7_L1	RW10934	0
CPPPAAP.MU_BODDR17	CD20090810_hmg.11_7_L1	RW10934	0
CPPPAP	CD20090810_hmg.11_7_L1	RW10934	52562.6
CPPPAPA.MU_BODDR20	CD20090810_hmg.11_7_L1	RW10934	0
CPPPAPP.MU_BODDR24	CD20090810_hmg.11_7_L1	RW10934	0.865978
CPPPPA	CD20111201_wrm.1_rw11573_L1	RW10678	38504.8
CPPPPAA.MU_BODDR19	CD20111201_wrm.1_rw11573_L1	RW10678	0
CPPPPAP.MU_BODDR21	CD20111201_wrm.1_rw11573_L1	RW10678	0.513282
CPPPPP	CD20111201_wrm.1_rw11573_L1	RW10678	46695.9
CPPPPPD.MU_BODDR23	CD20111201_wrm.1_rw11573_L1	RW10678	0
CPPPPPV.MU_BODVR24	CD20111201_wrm.1_rw11573_L1	RW10678	0.502999
DAAA	CD20111201_ref.1_17_L1	RW11510	66758.5
DAAAA.MU_BODVL6	CD20111201_ref.1_17_L1	RW11510	0
DAAAP.MU_BODDL8	CD20111201_ref.1_17_L1	RW11510	0
DAAP	CD20111201_ref.1_17_L1	RW11510	50232
DAAPA.MU_BODVL3	CD20111201_ref.1_17_L1	RW11510	0
DAAPP.MU_BODVL5	CD20111201_ref.1_17_L1	RW11510	4.65788
DAPA	CD20111201_ref.1_17_L1	RW11510	62963.5
DAPAA.MU_BODVL8	CD20111201_ref.1_17_L1	RW11510	0
DAPAP.MU_BODDL10	CD20111201_ref.1_17_L1	RW11510	0
DPAA	CD20111201_ref.1_17_L1	RW11510	72296.8
DPAAA.MU_BODVR6	CD20111201_ref.1_17_L1	RW11510	0
DPAAP.MU_BODDR8	CD20111201_ref.1_17_L1	RW11510	0.202981
DPAP	CD20111201_ref.1_17_L1	RW11510	56442.6
DPAPA.MU_BODVR3	CD20111201_ref.1_17_L1	RW11510	0
DPAPP.MU_BODVR5	CD20111201_ref.1_17_L1	RW11510	4.33062
DPPA	CD20111201_ref.1_17_L1	RW11510	65618.5
DPPAA.MU_BODVR8	CD20111201_ref.1_17_L1	RW11510	0
DPPAP.MU_BODDR10	CD20111201_ref.1_17_L1	RW11510	0
EALAA	CD20090810_hmg.11_7_L1	RW10934	36014.8
EALAAD.INT1DL	CD20090810_hmg.11_7_L1	RW10934	0
EALAAV.INT1VL	CD20090810_hmg.11_7_L1	RW10934	0
EALP	CD20101209_F47H41_2_L1	RW10628	81151
EALPA.INT2V	CD20101209_F47H41_2_L1	RW10628	0
EALPP.INT5L	CD20101209_F47H41_2_L1	RW10628	0
EARAA	CD20090810_hmg.11_7_L1	RW10934	40668.6
EARAAD.INT1DR	CD20090810_hmg.11_7_L1	RW10934	0
EARAAV.INT1VR	CD20090810_hmg.11_7_L1	RW10934	0
EARP	CD20101209_F47H41_2_L1	RW10628	88905.7
EARPA.INT2D	CD20101209_F47H41_2_L1	RW10628	0.323568
EARPP.INT5R	CD20101209_F47H41_2_L1	RW10628	0
EPLA	CD20101209_F47H41_2_L1	RW10628	73515.9
EPLAA.INT4V	CD20101209_F47H41_2_L1	RW10628	0
EPLAP.INT6L	CD20101209_F47H41_2_L1	RW10628	0
EPLPP	CD20120321_F38C27_4_L2	RW11452	42345.7
EPLPPA.INT8L	CD20120321_F38C27_4_L2	RW11452	0
EPLPPP.INT9L	CD20120321_F38C27_4_L2	RW11452	0
EPRA	CD20101209_F47H41_2_L1	RW10628	78623.6
EPRAA.INT4D	CD20101209_F47H41_2_L1	RW10628	0
EPRAP.INT6R	CD20101209_F47H41_2_L1	RW10628	0
EPRPP	CD20120321_F38C27_4_L2	RW11452	33555.5
EPRPPA.INT8R	CD20120321_F38C27_4_L2	RW11452	0
EPRPPP.INT9R	CD20120321_F38C27_4_L2	RW11452	0
MSAAAAAA	CD20081014_ref.1_2_L1	RW10691	37221.9
MSAAAAAAL.GLRDL	CD20081014_ref.1_2_L1	RW10691	0
MSAAAAAAR.GLRDR	CD20081014_ref.1_2_L1	RW10691	0
MSAAAPAA	CD20081014_ref.1_2_L1	RW10691	30790.1
MSAAAPAAA.PM3DL	CD20081014_ref.1_2_L1	RW10691	2.97026
MSAAAPAAP.PM4L	CD20081014_ref.1_2_L1	RW10691	0
MSAAAPAP	CD20080714_glp.1_5_L2	RW10458	67637.2
MSAAAPAPA.MC3DL	CD20080714_glp.1_5_L2	RW10458	0
MSAAAPAPP.PM8	CD20080714_glp.1_5_L2	RW10458	0
MSAAPAAA	CD20080714_glp.1_5_L2	RW10458	40080.3
MSAAPAAAA.PM4VL	CD20080714_glp.1_5_L2	RW10458	0
MSAAPAAAP.PM5VL	CD20080714_glp.1_5_L2	RW10458	0.902679
MSAAPAPP	CD20080714_glp.1_5_L2	RW10458	38906.9
MSAAPAPPA.PM6VL	CD20080714_glp.1_5_L2	RW10458	0
MSAAPAPPP.VPI2DL	CD20080714_glp.1_5_L2	RW10458	0.635449
MSAAPPPA	CD20130523_sex.1_B_L2	OP369_	34409.6
MSAAPPPAA.MU_BODVL7	CD20130523_sex.1_B_L2	OP369_	0
MSAAPPPAP.MU_BODVL9	CD20130523_sex.1_B_L2	OP369_	0
MSAAPPPP	CD20130523_sex.1_B_L2	OP369_	34949.7
MSAAPPPPA.MU_BODVL11	CD20130523_sex.1_B_L2	OP369_	0
MSAAPPPPP.MU_BODVL13	CD20130523_sex.1_B_L2	OP369_	0
MSAPAAAA	CD20081014_ref.1_2_L1	RW10691	36100.9
MSAPAAAAD.GLRL	CD20081014_ref.1_2_L1	RW10691	0
MSAPAAAAV.GLRVL	CD20081014_ref.1_2_L1	RW10691	0
MSAPAPAA	CD20120229_nhr.15_B_L2	RW10675	48348.8
MSAPAPAAA.CCAL	CD20120229_nhr.15_B_L2	RW10675	0
MSAPAPAAP.CCPL	CD20120229_nhr.15_B_L2	RW10675	0
MSAPAPP	CD20090531_irx.1_b1_L1	RW10719	70809
MSAPAPPA.MU_BODDL1	CD20090531_irx.1_b1_L1	RW10719	0
MSAPAPPP.MU_BODDL4	CD20090531_irx.1_b1_L1	RW10719	0
MSPAAAAP	CD20080714_glp.1_5_L2	RW10458	66124.8
MSPAAAAPA.PM3DR	CD20080714_glp.1_5_L2	RW10458	0
MSPAAAAPP.PM4DR	CD20080714_glp.1_5_L2	RW10458	0
MSPAAAPA	CD20111201_ref.1_17_L1	RW11510	32143.9
MSPAAAPAA.I6	CD20111201_ref.1_17_L1	RW11510	0
MSPAAAPAP.M5	CD20111201_ref.1_17_L1	RW11510	0.0458918
MSPAAAPP	CD20080714_glp.1_5_L2	RW10458	55973.4
MSPAAAPPA.PM5DR	CD20080714_glp.1_5_L2	RW10458	1.09238
MSPAAAPPP.PM6D	CD20080714_glp.1_5_L2	RW10458	0
MSPAAPAP	CD20080714_glp.1_5_L2	RW10458	52846.5
MSPAAPAPA.MC3DR	CD20080714_glp.1_5_L2	RW10458	0
MSPAAPAPP.VPI1	CD20080714_glp.1_5_L2	RW10458	0
MSPAPAAA	CD20080714_glp.1_5_L2	RW10458	38189.7
MSPAPAAAA.PM4VR	CD20080714_glp.1_5_L2	RW10458	0
MSPAPAAAP.PM5VR	CD20080714_glp.1_5_L2	RW10458	1.03891
MSPAPPPA	CD20130523_sex.1_B_L2	OP369_	31645.9
MSPAPPPAA.MU_BODVR7	CD20130523_sex.1_B_L2	OP369_	0
MSPAPPPAP.MU_BODVR9	CD20130523_sex.1_B_L2	OP369_	0
MSPAPPPP	CD20130523_sex.1_B_L2	OP369_	34293.1
MSPAPPPPA.MU_BODVR11	CD20130523_sex.1_B_L2	OP369_	0
MSPAPPPPP.MU_BODVR13	CD20130523_sex.1_B_L2	OP369_	0
MSPPAAAA	CD20081014_ref.1_2_L1	RW10691	38649.3
MSPPAAAAD.GLRR	CD20081014_ref.1_2_L1	RW10691	0
MSPPAAAAV.GLRVR	CD20081014_ref.1_2_L1	RW10691	0
MSPPAPAA	CD20111201_ref.1_17_L1	RW11510	31950.4
MSPPAPAAA.CCAR	CD20111201_ref.1_17_L1	RW11510	0
MSPPAPAAP.CCPR	CD20111201_ref.1_17_L1	RW11510	0
MSPPAPP	CD20111201_ref.1_17_L1	RW11510	37094.9
MSPPAPPA.MU_BODDR1	CD20111201_ref.1_17_L1	RW11510	0
MSPPAPPP.MU_BODDR4	CD20111201_ref.1_17_L1	RW11510	0.00344098
MSPPPPA	CD20111201_ref.1_17_L1	RW11510	31392.4
MSPPPPAA.MU_BODVR4	CD20111201_ref.1_17_L1	RW11510	0
MSPPPPAP.MU_BODDR6	CD20111201_ref.1_17_L1	RW11510	0
