# Supplementary material for: A full-body transcription factor expression atlas with completely resolved cell identities in C. elegans
Source: Nat Commun. 2024 Jan 9;15:358. doi: 10.1038/s41467-023-42677-6 (PMC10776613; doi:10.1038/s41467-023-42677-6)
Supplement: Supplementary file 9 — Supplementary Data 6 [file 41467_2023_42677_MOESM9_ESM.xlsx]

## Sheet: phenotypic cell class
cell	cell class
ABPLAPAAAAPP.ADAL	ADA
ABPRAPAAAAPP.ADAR	ADA
ABPLAPAAAAPA.ADEL	ADE
ABPRAPAAAAPA.ADER	ADE
ABALPPPPPAA.ADFL	ADF
ABPRAAAPPAA.ADFR	ADF
ABALPPPPAAD.ADLL	ADL
ABPRAAAPAAD.ADLR	ADL
ABALPPPAPAV.AFDL	AFD
ABPRAAAAPAV.AFDR	AFD
ABPLPPAAPPA.AIAL	AIA
ABPRPPAAPPA.AIAR	AIA
ABPLAAPAPPA.AIBL	AIB
ABPRAAPAPPA.AIBR	AIB
ABPLPAAPPPA.AIML	AIM
ABPRPAAPPPA.AIMR	AIM
ABALAAAALAL.AINL	AIN
ABALAAPAAAR.AINR	AIN
ABPLPAPAAAP.AIYL	AIY
ABPRPAPAAAP.AIYR	AIY
ABPLAPAAAPAV.AIZL	AIZ
ABPRAPAAAPAV.AIZR	AIZ
ABALAPPPAAA.ALA	ALA
ABARPPAAPPA.ALML	ALM
ABARPPPAPPA.ALMR	ALM
ABPLAPAPPPPAP.ALNL	ALN
ABPRAPAPPPPAP.ALNR	ALN
ABARAAAPPPA.ARC_ANT_DR	arcade
ABALPAAPPAA.ARC_ANT_DL	arcade
ABALPAPAAPA.ARC_ANT_V	arcade
ABALPAAPAAA.ARC_POST_DL	arcade
ABALPAAPPAP.ARC_POST_VL	arcade
ABARAAAPAAA.ARC_POST_DR	arcade
ABARAAAPPAA.ARC_POST_D	arcade
ABARAAAPPAP.ARC_POST_VR	arcade
ABARAPAPAPA.ARC_POST_V	arcade
ABALPPPPPPAA.ASEL	ASE
ABPRAAAPPPAA.ASER	ASE
ABPLAAPAPAP.ASGL	ASG
ABPRAAPAPAP.ASGR	ASG
ABPLPAAPPAA.ASHL	ASH
ABPRPAAPPAA.ASHR	ASH
ABPLAAPAPPPA.ASIL	ASI
ABPRAAPAPPPA.ASIR	ASI
ABALPPPPPPPA.ASJL	ASJ
ABPRAAAPPPPA.ASJR	ASJ
ABALPPPAPPPA.ASKL	ASK
ABPRAAAAPPPA.ASKR	ASK
ABALPPPPPPPP.AUAL	AUA
ABPRAAAPPPPP.AUAR	AUA
ABALPPAAAPA.AVAL	AVA
ABALAAPPAPA.AVAR	AVA
ABPLPAAPAAP.AVBL	AVB
ABPRPAAPAAP.AVBR	AVB
ABALAAAPALR.AVDL	AVD
ABALAAAPPRL.AVDR	AVD
ABALPPPAAAA.AVEL	AVE
ABPRAAAAAAA.AVER	AVE
ABPRPAPPPAP.AVG	AVG
ABALAPAAAAA.AVHL	AVH
ABALAPPAPAA.AVHR	AVH
ABALAPAPPPA.AVJL	AVJ
ABALAPPPPPA.AVJR	AVJ
ABPLPAPAPAP.AVKL	AVK
ABPRPAPAPAP.AVKR	AVK
ABPRPAPPAAP.AVL	AVL
ABPLAAPAPAA.AWAL	AWA
ABPRAAPAPAA.AWAR	AWA
ABALPPPPPAP.AWBL	AWB
ABPRAAAPPAP.AWBR	AWB
ABPLPAAAAAP.AWCL	AWC
ABPRPAAAAAP.AWCR	AWC
ABALPPAPPAP.BAGL	BAG
ABARAPPPPAP.BAGR	BAG
ABARPPAAPPP.BDUL	BDU
ABARPPPAPPP.BDUR	BDU
MSAPPAPP.MU_BODVL1	BWM
MSAPAPAP.MU_BODVL2	BWM
DAAPA.MU_BODVL3	BWM
MSAPPPAA.MU_BODVL4	BWM
DAAPP.MU_BODVL5	BWM
DAAAA.MU_BODVL6	BWM
MSAAPPPAA.MU_BODVL7	BWM
DAPAA.MU_BODVL8	BWM
MSAAPPPAP.MU_BODVL9	BWM
CAPAAAA.MU_BODVL10	BWM
MSAAPPPPA.MU_BODVL11	BWM
CAPAAAP.MU_BODVL12	BWM
MSAAPPPPP.MU_BODVL13	BWM
CAPAAPA.MU_BODVL14	BWM
MSPAPPAA.MU_BODVL15	BWM
CAPAAPP.MU_BODVL16	BWM
CAPAPPA.MU_BODVL19	BWM
CAPAPPP.MU_BODVL22	BWM
CAPPPPV.MU_BODVL23	BWM
MSPPPAPP.MU_BODVR1	BWM
MSPPAPAP.MU_BODVR2	BWM
DPAPA.MU_BODVR3	BWM
MSPPPPAA.MU_BODVR4	BWM
DPAPP.MU_BODVR5	BWM
DPAAA.MU_BODVR6	BWM
MSPAPPPAA.MU_BODVR7	BWM
DPPAA.MU_BODVR8	BWM
MSPAPPPAP.MU_BODVR9	BWM
CPPAAAA.MU_BODVR10	BWM
MSPAPPPPA.MU_BODVR11	BWM
CPPAAAP.MU_BODVR12	BWM
MSPAPPPPP.MU_BODVR13	BWM
CPPAAPA.MU_BODVR14	BWM
MSPAPPAP.MU_BODVR15	BWM
CPPAAPP.MU_BODVR16	BWM
ABPRPPPPPAA.MU_BODVR19	BWM
CPPAPPA.MU_BODVR20	BWM
CPPAPPP.MU_BODVR21	BWM
CPPPPPV.MU_BODVR24	BWM
MSAPAPPA.MU_BODDL1	BWM
MSAPAAAP.MU_BODDL2	BWM
MSAPPPPA.MU_BODDL3	BWM
MSAPAPPP.MU_BODDL4	BWM
MSAPPPPP.MU_BODDL5	BWM
MSAPPPAP.MU_BODDL6	BWM
DAPPAA.MU_BODDL7	BWM
DAAAP.MU_BODDL8	BWM
DAPPAP.MU_BODDL9	BWM
DAPAP.MU_BODDL10	BWM
DAPPPA.MU_BODDL11	BWM
CAPPAAA.MU_BODDL12	BWM
DAPPPP.MU_BODDL13	BWM
CAPAPAA.MU_BODDL14	BWM
CAPPAAP.MU_BODDL17	BWM
CAPAPAP.MU_BODDL18	BWM
CAPPPAA.MU_BODDL19	BWM
CAPPAPA.MU_BODDL20	BWM
CAPPPAP.MU_BODDL21	BWM
CAPPPPD.MU_BODDL23	BWM
CAPPAPP.MU_BODDL24	BWM
MSPPAPPA.MU_BODDR1	BWM
MSPPAAAP.MU_BODDR2	BWM
MSPPPPPA.MU_BODDR3	BWM
MSPPAPPP.MU_BODDR4	BWM
MSPPPPPP.MU_BODDR5	BWM
MSPPPPAP.MU_BODDR6	BWM
DPPPAA.MU_BODDR7	BWM
DPAAP.MU_BODDR8	BWM
DPPPAP.MU_BODDR9	BWM
DPPAP.MU_BODDR10	BWM
DPPPPA.MU_BODDR11	BWM
CPPPAAA.MU_BODDR12	BWM
DPPPPP.MU_BODDR13	BWM
CPPAPAA.MU_BODDR14	BWM
CPPPAAP.MU_BODDR17	BWM
CPPAPAP.MU_BODDR18	BWM
CPPPPAA.MU_BODDR19	BWM
CPPPAPA.MU_BODDR20	BWM
CPPPPAP.MU_BODDR21	BWM
CPPPPPD.MU_BODDR23	BWM
CPPPAPP.MU_BODDR24	BWM
ABALAPAAAPA.CANL	CAN
ABALAPPAPPA.CANR	CAN
MSAPAPAAA.CCAL	CC
MSPPAPAAA.CCAR	CC
MSAPAPAAP.CCPL	CC
MSPPAPAAP.CCPR	CC
ABPLAAAAAPPA.CEPDL	CEP
ABARPAPAAPPA.CEPDR	CEP
ABPLPAAPPPPA.CEPVL	CEP
ABPRPAAPPPPA.CEPVR	CEP
ABPRPPAPAAP.DA1	DA
ABPLPPAPAPA.DA2	DA
ABPRPPAPAPA.DA3	DA
ABPLPPAPAPP.DA4	DA
ABPRPPAPAPP.DA5	DA
ABPLPPPAAAP.DA6	DA
ABPRPPPAAAP.DA7	DA
ABPRPAPAPPP.DA8	DA
ABPLPPPAAAA.DA9	DA
ABPLPAAAAPP.DB1.3	DB
ABARAPPAPPA.DB2	DB
ABPRPAAAAPP.DB3.1	DB
ABPRPAPPAPP.DB4	DB
ABPLPAPAPPP.DB5	DB
ABPLPPAAPPP.DB6	DB
ABPRPPAAPPP.DB7	DB
ABPLPPAPPAP.DD1	DD
ABPRPPAPPAP.DD2	DD
ABPLPPAPPPA.DD3	DD
ABPRPPAPPPA.DD4	DD
ABPLPPAPPPP.DD5	DD
ABPRPPAPPPP.DD6	DD
ABPRPPPPAPP.DVA	DVA
CAAPAA.DVC	DVC
ABPLPAPPAAP.EXC	exc
ABPLPAAAAPA.EXC_DUCT	excDuct
ABPLPAPAPAA.EXC_GL_L	excGland
ABPRPAPAPAA.EXC_GL_R	excGland
ABPRPAAAAPA.G1	excretorySocket
ABPLAPAAPA.G2	excretorySocket
ABPLAPAAAPAD.FLPL	FLP
ABPRAPAAAPAD.FLPR	FLP
MSAAAAAAL.GLRDL	GLR
MSAAAAAAR.GLRDR	GLR
MSAPAAAAD.GLRL	GLR
MSPPAAAAD.GLRR	GLR
MSAPAAAAV.GLRVL	GLR
MSPPAAAAV.GLRVR	GLR
ABPLAAAPPA.HOL	H
ABARPAPPPA.HOR	H
ABPLAAAPPP.H1L	H
ABARPAPPPP.H1R	H
ABARPPAAAP.H2L	H
ABARPPPAAP.H2R	H
MSAPPAAA.HMC	HMC
ABPLAPPPAPPA.HSNL	HSN
ABPRAPPPAPPA.HSNR	HSN
ABALPAAPPPA.HYP1	HYP
ABARAAAPPPP.HYP1	HYP
ABARAPPAAPA.HYP1	HYP
ABALPAAPPPP.HYP2	HYP
ABALPAPAAAP.HYP2	HYP
ABPLAAPAAAA.HYP3	HYP
ABPRAAPAAAA.HYP3	HYP
ABARPAPAPA.HYP4	HYP
ABPLAAPPAA.HYP4	HYP
ABPRAAPPAA.HYP4	HYP
ABARPAPPAP.HYP5	HYP
ABPLAAAPAP.HYP5	HYP
ABPLAAAAPA.HYP6	HYP
ABARPAAPAA.HYP6	HYP
ABPLAAAAPP.HYP6	HYP
ABARPAPAPP.HYP6	HYP
ABPLAAPPAP.HYP6	HYP
ABPRAAPPAP.HYP6	HYP
ABARPAAPAP.HYP7	HYP
ABARPAAPPA.HYP7	HYP
ABPLAAPPPA.HYP7	HYP
ABPRAAPPPA.HYP7	HYP
ABARPPPAPA.HYP7	HYP
ABARPPAAPA.HYP7	HYP
ABARPAAPPP.HYP7	HYP
ABPLAAPPPP.HYP7	HYP
ABPRAAPPPP.HYP7	HYP
CAAAAA.HYP7	HYP
CPAAAA.HYP7	HYP
CPAAAP.HYP7	HYP
CAAAAP.HYP7	HYP
CPAAPA.HYP7	HYP
CAAAPA.HYP7	HYP
CAAAPP.HYP7	HYP
CPAAPP.HYP7	HYP
CPAPAA.HYP7	HYP
CPAPAP.HYP7	HYP
CAAPPD.HYP7	HYP
CPAPPD.HYP7	HYP
ABPLAPPPPA.HYP7	HYP
ABPRAPPPPA.HYP7	HYP
ABPLPPPAPAP.HYP8.9	HYP
ABPRPPPAPAP.HYP9.8	HYP
ABPLPPPPPPP.HYP10	HYP
ABPRPPPPPPP.HYP10	HYP
CPAPPV.HYP11	HYP
ABALPAPPPAA.I1L	I1
ABARAPAPPAA.I1R	I1
ABALPAPPAAPA.I2L	I2
ABARAPAPAAPA.I2R	I2
MSAAAAAPAA.I3	I3
MSAAAAPAA.I4	I4
ABARAPAPAPP.I5	I5
MSPAAAPAA.I6	I6
ABALAPAPPAAA.IL1DL	IL1
ABALAPPPPAAA.IL1DR	IL1
ABALAPAAPPAA.IL1L	IL1
ABALAAPPPPAA.IL1R	IL1
ABALPPAPPPAA.IL1VL	IL1
ABARAPPPPPAA.IL1VR	IL1
ABALAPAPPAP.IL2DL	IL2
ABALAPPPPAP.IL2DR	IL2
ABALAPAAPPP.IL2L	IL2
ABALAAPPPPP.IL2R	IL2
ABALPPAPPPP.IL2VL	IL2
ABARAPPPPPP.IL2VR	IL2
EALAAD.INT1DL	intestine
EALAAV.INT1VL	intestine
EALAP.INT3V	intestine
EALPA.INT2V	intestine
EALPP.INT5L	intestine
EARAAD.INT1DR	intestine
EARAAV.INT1VR	intestine
EARAP.INT3D	intestine
EARPA.INT2D	intestine
EARPP.INT5R	intestine
EPLAA.INT4V	intestine
EPLAP.INT6L	intestine
EPLPA.INT7L	intestine
EPLPPA.INT8L	intestine
EPLPPP.INT9L	intestine
EPRAA.INT4D	intestine
EPRAP.INT6R	intestine
EPRPA.INT7R	intestine
EPRPPA.INT8R	intestine
EPRPPP.INT9R	intestine
ABPLPPPAAPAP.LUAL	LUA
ABPRPPPAAPAP.LUAR	LUA
MSAPAAPP.M	M
MSPAAPAAA.M1	M1
ABARAAPAPPA.M2L	M2
ABARAAPPPPA.M2R	M2
ABARAAPAPPP.M3L	M3
ABARAAPPPPP.M3R	M3
MSPAAAAAA.M4	M4
MSPAAAPAP.M5	M5
ABALPAAAPPP.MCL	MC
ABARAPAAPPP.MCR	MC
ABARAAPPAAA.MI	MI
ABPLPPPPPAP.MU_ANAL	muscleAnal
ABPLPPPPPAA.MU_INT_L	muscleInt
MSPPAAPP.MU_INT_R	muscleInt
ABPRPPPPPAP.MU_SPH	muscleSph
ABARAAPAPAAV.NSML	NSM
ABARAAPPPAAV.NSMR	NSM
ABALPPPPAPAA.OLLL	OLL
ABPRAAAPAPAA.OLLR	OLL
ABALAPAPAPAA.OLQDL	OLQ
ABALAPPPAPAA.OLQDR	OLQ
ABPLPAAAPPAA.OLQVL	OLQ
ABPRPAAAPPAA.OLQVR	OLQ
ABPLAPAAPP.P1.2L	P
ABPRAPAAPP.P1.2R	P
ABPLAPPAAA.P3.4L	P
ABPRAPPAAA.P3.4R	P
ABPLAPPAAP.P5.6L	P
ABPRAPPAAP.P5.6R	P
ABPLAPPAPP.P7.8L	P
ABPRAPPAPP.P7.8R	P
ABPLAPAPAP.P9.10L	P
ABPRAPAPAP.P9.10R	P
ABPLAPAPPA.P11	P
ABPRAPAPPA.P12	P
ABPLPPPAAPP.PHAL	PHA
ABPRPPPAAPP.PHAR	PHA
ABARAAAAPAP.E1D	pharynxEpithelium
ABARAAAAAAA.E1VL	pharynxEpithelium
ABARAAAAAPA.E1VR	pharynxEpithelium
ABALPAAPAAP.E2DL	pharynxEpithelium
ABARAAAPAAP.E2DR	pharynxEpithelium
ABALPAPPAPA.E2V	pharynxEpithelium
ABARAAPAAAA.E3D	pharynxEpithelium
ABALPAAAAAA.E3VL	pharynxEpithelium
ABARAPAAAAA.E3VR	pharynxEpithelium
MSAAPAAPAA.G1AL	pharynxGland
MSPAPAAPAA.G1AR	pharynxGland
MSAAAAAPAP.G1P	pharynxGland
MSAAPAPAA.G2L	pharynxGland
MSPAPAPAA.G2R	pharynxGland
ABALPAAPAPA.MC1DL	pharynxMC
ABARAAAPAPA.MC1DR	pharynxMC
ABALPAPPPPA.MC1V	pharynxMC
ABARAAPAAPP.MC2DL	pharynxMC
ABARAAPPAPP.MC2DR	pharynxMC
ABARAPAPPPA.MC2V	pharynxMC
MSAAAPAPA.MC3DL	pharynxMC
MSPAAPAPA.MC3DR	pharynxMC
ABALPAPPAPP.MC3V	pharynxMC
MSPAAPAPP.VPI1	pharynxVPI
MSAAPAPPP.VPI2DL	pharynxVPI
MSPAPAPPP.VPI2DR	pharynxVPI
MSAAPPAA.VPI2V	pharynxVPI
MSAAAPPP.VPI3D	pharynxVPI
MSAAPPAP.VPI3V	pharynxVPI
ABPLAPPPAPPP.PHBL	PHB
ABPRAPPPAPPP.PHBR	PHB
ABPLAPAPPPPAA.PLML	PLM
ABPRAPAPPPPAA.PLMR	PLM
ABARAAPAAAP.PM1DL	pm1
ABARAAPPAAP.PM1DR	pm1
ABARAAAAAAP.PM1L	pm1
ABARAAAAAPP.PM1R	pm1
ABALPAAAAPA.PM1VL	pm1
ABARAPAAAPA.PM1VR	pm1
ABARAAPAAPA.PM2DL	pm2
ABARAAPPAPA.PM2DR	pm2
ABALPAAAPAA.PM2L	pm2
ABARAPAAPAA.PM2R	pm2
ABALPAAAAAP.PM2VL	pm2
ABARAPAAAAP.PM2VR	pm2
MSAAAPAAA.PM3DL	pm3
MSPAAAAPA.PM3DR	pm3
ABALPAAPAPP.PM3L	pm3
ABARAPAAPPA.PM3R	pm3
ABALPAPPPPP.PM3VL	pm3
ABARAPAPPPP.PM3VR	pm3
MSAAAAAPP.PM4DL	pm4
MSPAAAAPP.PM4DR	pm4
MSAAAPAAP.PM4L	pm4
ABARAAAPAPP.PM4R	pm4
MSAAPAAAA.PM4VL	pm4
MSPAPAAAA.PM4VR	pm4
MSAAAAPAP.PM5DL	pm5
MSPAAAPPA.PM5DR	pm5
ABARAAPAPAP.PM5L	pm5
ABARAAPPPAP.PM5R	pm5
MSAAPAAAP.PM5VL	pm5
MSPAPAAAP.PM5VR	pm5
MSPAAAPPP.PM6D	pm6
MSAAPAPPA.PM6VL	pm6
MSPAPAPPA.PM6VR	pm6
MSAAAAPPP.PM7D	pm7
MSAAPAAPP.PM7VL	pm7
MSPAPAAPP.PM7VR	pm7
MSAAAPAPP.PM8	pm8
ABPLPPPAAPAA.PVCL	PVC
ABPRPPPAAPAA.PVCR	PVC
ABPLPPPPAAA.PVPL	PVP
ABPRPPPPAAA.PVPR	PVP
ABPLAPPPAAA.PVQL	PVQ
ABPRAPPPAAA.PVQR	PVQ
CAAPPV.PVR	PVR
ABPLPAPPPPA.PVT	PVT
ABPLAPAPAAA.QL	Q
ABPRAPAPAAA.QR	Q
ABPRPPPAAAA.Y.PDA	rectalEpithelium
ABPRPPPPAPA.B	rectalEpithelium
ABPLPPPPAPP.F	rectalEpithelium
ABPLPPPPAPA.U	rectalEpithelium
ABPLPAPPPAP.K.	rectalEpithelium
ABPLPAPPPAA.K	rectalEpithelium
ABPLPAPPPPP.RECT_D	rectalGland
ABPLPPPPAAP.RECT_VL	rectalGland
ABPRPPPPAAP.RECT_VR	rectalGland
ABALAPAAPAA.RIAL	RIA
ABALAAPPPAA.RIAR	RIA
ABPLPAAPPAP.RIBL	RIB
ABPRPAAPPAP.RIBR	RIB
ABPLPPAAAAPP.RICL	RIC
ABPRPPAAAAPP.RICR	RIC
ABALAPPAAPA.RID	RID
ABPLPPAPAAAP.RIFL	RIF
ABPRPPAPAAAP.RIFR	RIF
ABPLPPAPPAA.RIGL	RIG
ABPRPPAPPAA.RIGR	RIG
ABPRPAPPAAA.RIH	RIH
ABPLPPAAPAP.RIML	RIM
ABPRPPAAPAP.RIMR	RIM
ABALPAPAAAA.RIPL	RIP
ABARAPPAAAA.RIPR	RIP
ABPRPAPPPAA.RIR	RIR
ABPRPAPPAPA.RIS	RIS
ABPLPAAPAAA.RIVL	RIV
ABPRPAAPAAA.RIVR	RIV
ABALPAPAPAA.RMDDL	RMD
ABARAPPAPAA.RMDDR	RMD
ABALPPPAPAD.RMDL	RMD
ABPRAAAAPAD.RMDR	RMD
ABALPPAPAAA.RMDVL	RMD
ABARAPPPAAA.RMDVR	RMD
ABALAPPPAAP.RMED	RME
ABALAAAARLP.RMEL	RME
ABALAAAARRP.RMER	RME
ABPLPAPPAAA.RMEV	RME
ABPLAPAAAPP.RMGL	RMG
ABPRAPAAAPP.RMGR	RMG
ABALPPAPAPA.SAADL	SAA
ABARAPPPAPA.SAADR	SAA
ABPLPAAAAAA.SAAVL	SAA
ABPRPAAAAAA.SAAVR	SAA
ABPLPPAPAAP.SABD	SAB
ABPLPPAPAAAA.SABVL	SAB
ABPRPPAPAAAA.SABVR	SAB
ABARPPAAAA.ADESHL	sheathADE
ABARPPPAAA.ADESHR	sheathADE
ABPLAAPAAPP.AMSHL	sheathAM
ABPRAAPAAPP.AMSHR	sheathAM
ABARPAAAAPP.CEPSHDL	sheathCEP
ABARPAAAPAP.CEPSHDR	sheathCEP
ABPLPAAAPAP.CEPSHVL	sheathCEP
ABPRPAAAPAP.CEPSHVR	sheathCEP
ABALAAAPARR.ILSHDL	sheathIL
ABALAAAPPLL.ILSHDR	sheathIL
ABALAAAALPP.ILSHL	sheathIL
ABALAAPAAPP.ILSHR	sheathIL
ABALPPAPAAP.ILSHVL	sheathIL
ABARAPPPAAP.ILSHVR	sheathIL
ABALPPPAAPD.OLLSHL	sheathOLL
ABPRAAAAAPD.OLLSHR	sheathOLL
ABARPAAAAPA.OLQSHDL	sheathOLQ
ABARPAAAPAA.OLQSHDR	sheathOLQ
ABALPPPAAAP.OLQSHVL	sheathOLQ
ABPRAAAAAAP.OLQSHVR	sheathOLQ
ABPLPPPAPAA.PHSHL	sheathPH
ABPRPPPAPAA.PHSHR	sheathPH
ABPLPAPAAPA.SIADL	SIA
ABPRPAPAAPA.SIADR	SIA
ABPLPAPAPPA.SIAVL	SIA
ABPRPAPAPPA.SIAVR	SIA
ABPLPPAAAAA.SIBDL	SIB
ABPRPPAAAAA.SIBDR	SIB
ABPLPAPAAPP.SIBVL	SIB
ABPRPAPAAPP.SIBVR	SIB
ABALPAPAPAPP.SMBDL	SMB
ABARAPPAPAPP.SMBDR	SMB
ABALPAPAPPP.SMBVL	SMB
ABARAPPAPPP.SMBVR	SMB
ABPLPAPAAAA.SMDDL	SMD
ABPRPAPAAAA.SMDDR	SMD
ABALPPAPPAA.SMDVL	SMD
ABARAPPPPAA.SMDVR	SMD
ABPLPAAPAPA.AMSOL	socketAM
ABPRPAAPAPA.AMSOR	socketAM
ABALAPAPPPP.CEPSODL	socketCEP
ABALAPPPPPP.CEPSODR	socketCEP
ABALPPAAPPP.CEPSOVL	socketCEP
ABALAAPAPPP.CEPSOVR	socketCEP
ABPLAAPAAAP.ILSODL	socketIL
ABPRAAPAAAP.ILSODR	socketIL
ABALAAAPALL.ILSOL	socketIL
ABALAAAPPRR.ILSOR	socketIL
ABALPPAPAPP.ILSOVL	socketIL
ABARAPPPAPP.ILSOVR	socketIL
ABALAPAAAPP.OLLSOL	socketOLL
ABALAPPAPPP.OLLSOR	socketOLL
ABARPAAAAAL.OLQSODL	socketOLQ
ABARPAAAAAR.OLQSODR	socketOLQ
ABALPPAAAPP.OLQSOVL	socketOLQ
ABALAAPPAPP.OLQSOVR	socketOLQ
ABPLAPPPPP.TL	T
ABPRAPPPPP.TR	T
ABPLAAAAAAA.URADL	URA
ABARPAPAAAA.URADR	URA
ABPLPAAAPAA.URAVL	URA
ABPRPAAAPAA.URAVR	URA
ABPLAAPAAPA.URBL	URB
ABPRAAPAAPA.URBR	URB
ABPLAAAAAPPP.URXL	URX
ABARPAPAAPPP.URXR	URX
ABALAPAPAPP.URYDL	URY
ABALAPPPAPP.URYDR	URY
ABPLPAAAPPP.URYVL	URY
ABPRPAAAPPP.URYVR	URY
ABARPPAPAA.V1L	V
ABARPPPPAA.V1R	V
ABARPPAPAP.V2L	V
ABARPPPPAP.V2R	V
ABPLAPPAPA.V3L	V
ABPRAPPAPA.V3R	V
ABARPPAPPA.V4L	V
ABARPPPPPA.V4R	V
ABPLAPAPAAP.V5L	V
ABPRAPAPAAP.V5R	V
ABARPPAPPP.V6L	V
ABARPPPPPP.V6R	V
ABPRPAPPPPP.VIRL	vir
ABPRPAPPPPA.VIRR	vir
ABPRAPAAPA.W	W
ABPLAAAPAA.XXXL	XXX
ABARPAPPAA.XXXR	XXX
MSPPPAAP.Z1	Z
MSAPPAAP.Z4	Z

## Sheet: phenotypic coarse cell type
cell	coarse cell type
MSPAAPAAA.M1	ACh
ABARAAPAPPA.M2L	ACh
ABARAAPPPPA.M2R	ACh
MSPAAAAAA.M4	ACh
MSPAAAPAP.M5	ACh
ABALPAAAPPP.MCL	ACh
ABARAPAAPPP.MCR	ACh
ABALPAPPPAA.I1L	ACh
ABARAPAPPAA.I1R	ACh
MSAAAAAPAA.I3	ACh
ABPRPPAPAAP.DA1	ACh
ABPLPPAPAPA.DA2	ACh
ABPRPPAPAPA.DA3	ACh
ABPLPPAPAPP.DA4	ACh
ABPRPPAPAPP.DA5	ACh
ABPLPPPAAAP.DA6	ACh
ABPRPPPAAAP.DA7	ACh
ABPRPAPAPPP.DA8	ACh
ABPLPPPAAAA.DA9	ACh
ABPLPAAAAPP.DB1.3	ACh
ABARAPPAPPA.DB2	ACh
ABPRPAAAAPP.DB3.1	ACh
ABPRPAPPAPP.DB4	ACh
ABPLPAPAPPP.DB5	ACh
ABPLPPAAPPP.DB6	ACh
ABPRPPAAPPP.DB7	ACh
ABALAAAALAL.AINL	ACh
ABALAAPAAAR.AINR	ACh
ABPRPPPPAPP.DVA	ACh
ABPLPPAPAAAP.RIFL	ACh
ABPRPPAPAAAP.RIFR	ACh
ABPRPAPPAAA.RIH	ACh
ABPRPAPPPAA.RIR	ACh
ABPLPAAPAAA.RIVL	ACh
ABPRPAAPAAA.RIVR	ACh
ABALPPAPAPA.SAADL	ACh
ABARAPPPAPA.SAADR	ACh
ABPLPAAAAAA.SAAVL	ACh
ABPRPAAAAAA.SAAVR	ACh
ABPLPPAPAAP.SABD	ACh
ABPLPPAPAAAA.SABVL	ACh
ABPRPPAPAAAA.SABVR	ACh
ABPLAAAAAPPP.URXL	ACh
ABARPAPAAPPP.URXR	ACh
ABALPAPAPAA.RMDDL	ACh
ABARAPPAPAA.RMDDR	ACh
ABALPPPAPAD.RMDL	ACh
ABPRAAAAPAD.RMDR	ACh
ABALPPAPAAA.RMDVL	ACh
ABARAPPPAAA.RMDVR	ACh
ABALPAPAPAPP.SMBDL	ACh
ABARAPPAPAPP.SMBDR	ACh
ABALPAPAPPP.SMBVL	ACh
ABARAPPAPPP.SMBVR	ACh
ABPLPAPAAAA.SMDDL	ACh
ABPRPAPAAAA.SMDDR	ACh
ABALPPAPPAA.SMDVL	ACh
ABARAPPPPAA.SMDVR	ACh
ABPLAAAAAAA.URADL	ACh
ABARPAPAAAA.URADR	ACh
ABPLPAAAPAA.URAVL	ACh
ABPRPAAAPAA.URAVR	ACh
ABALPPAAAPA.AVAL	ACh
ABALAAPPAPA.AVAR	ACh
ABPLPAAPAAP.AVBL	ACh
ABPRPAAPAAP.AVBR	ACh
ABALAAAPALR.AVDL	ACh
ABALAAAPPRL.AVDR	ACh
ABALPPPAAAA.AVEL	ACh
ABPRAAAAAAA.AVER	ACh
ABPRPAPPPAP.AVG	ACh
ABPLPPPAAPAA.PVCL	ACh
ABPRPPPAAPAA.PVCR	ACh
ABPLAPPPAPPA.HSNL	ACh
ABPRAPPPAPPA.HSNR	ACh
ABPLPPPPAAA.PVPL	ACh
ABPRPPPPAAA.PVPR	ACh
ABPLAAPAAPA.URBL	ACh
ABPRAAPAAPA.URBR	ACh
ABPLPAPAAPA.SIADL	ACh
ABPRPAPAAPA.SIADR	ACh
ABPLPAPAPPA.SIAVL	ACh
ABPRPAPAPPA.SIAVR	ACh
ABPLPPAAAAA.SIBDL	ACh
ABPRPPAAAAA.SIBDR	ACh
ABPLPAPAAPP.SIBVL	ACh
ABPRPAPAAPP.SIBVR	ACh
ABPLPPAAPPA.AIAL	ACh
ABPRPPAAPPA.AIAR	ACh
ABPLPAPAAAP.AIYL	ACh
ABPRPAPAAAP.AIYR	ACh
ABALPPPPPAA.ADFL	ACh
ABPRAAAPPAA.ADFR	ACh
ABALPPPPPPPA.ASJL	ACh
ABPRAAAPPPPA.ASJR	ACh
ABALPPPPPAP.AWBL	ACh
ABPRAAAPPAP.AWBR	ACh
ABPLAPAPPPPAP.ALNL	ACh
ABPRAPAPPPPAP.ALNR	ACh
ABALAPAPPAP.IL2DL	ACh
ABALAPPPPAP.IL2DR	ACh
ABALAPAAPPP.IL2L	ACh
ABALAAPPPPP.IL2R	ACh
ABALPPAPPPP.IL2VL	ACh
ABARAPPPPPP.IL2VR	ACh
ABPLAPAAAAPA.ADEL	Dopamine
ABPRAPAAAAPA.ADER	Dopamine
ABPLAAAAAPPA.CEPDL	Dopamine
ABARPAPAAPPA.CEPDR	Dopamine
ABPLPAAPPPPA.CEPVL	Dopamine
ABPRPAAPPPPA.CEPVR	Dopamine
ABPLPPPPPAA.MU_INT_L	entericMuscle
MSPPAAPP.MU_INT_R	entericMuscle
ABPRPPPPPAP.MU_SPH	entericMuscle
ABPLPPPPPAP.MU_ANAL	entericMuscle
ABARAAAAPAP.E1D	epithelium
ABARAAAAAAA.E1VL	epithelium
ABARAAAAAPA.E1VR	epithelium
ABALPAAPAAP.E2DL	epithelium
ABARAAAPAAP.E2DR	epithelium
ABALPAPPAPA.E2V	epithelium
ABARAAPAAAA.E3D	epithelium
ABALPAAAAAA.E3VL	epithelium
ABARAPAAAAA.E3VR	epithelium
ABPRPPPAAAA.Y.PDA	epithelium
ABPRPPPPAPA.B	epithelium
ABPLPPPPAPP.F	epithelium
ABPLPPPPAPA.U	epithelium
ABPLPAPPPAP.K.	epithelium
ABPLPAPPPAA.K	epithelium
ABPRPAAAAPA.G1	excDuctFate
ABPLPAAAAPA.EXC_DUCT	excDuctFate
ABPLAPAAPA.G2	G2fate
ABPRAPAAPA.W	G2fate
ABPLPPAPPAP.DD1	GABA
ABPRPPAPPAP.DD2	GABA
ABPLPPAPPPA.DD3	GABA
ABPRPPAPPPA.DD4	GABA
ABPLPPAPPPP.DD5	GABA
ABPRPPAPPPP.DD6	GABA
ABPLPAAPPAP.RIBL	GABA
ABPRPAAPPAP.RIBR	GABA
ABPRPAPPAPA.RIS	GABA
ABALAPPPAAP.RMED	GABA
ABALAAAARLP.RMEL	GABA
ABALAAAARRP.RMER	GABA
ABPLPAPPAAA.RMEV	GABA
ABPRPAPPAAP.AVL	GABA
ABALAPPPAAA.ALA	GABA
MSAAPAAPAA.G1AL	gland
MSPAPAAPAA.G1AR	gland
MSAAAAAPAP.G1P	gland
MSAAPAPAA.G2L	gland
MSPAPAPAA.G2R	gland
ABPLPAPAPAA.EXC_GL_L	gland
ABPRPAPAPAA.EXC_GL_R	gland
ABPLPAPPPPP.RECT_D	gland
ABPLPPPPAAP.RECT_VL	gland
ABPRPPPPAAP.RECT_VR	gland
ABARPPAAAA.ADESHL	glial
ABARPPPAAA.ADESHR	glial
ABPLAAPAAPP.AMSHL	glial
ABPRAAPAAPP.AMSHR	glial
ABARPAAAAPP.CEPSHDL	glial
ABARPAAAPAP.CEPSHDR	glial
ABPLPAAAPAP.CEPSHVL	glial
ABPRPAAAPAP.CEPSHVR	glial
ABALAAAPARR.ILSHDL	glial
ABALAAAPPLL.ILSHDR	glial
ABALAAAALPP.ILSHL	glial
ABALAAPAAPP.ILSHR	glial
ABALPPAPAAP.ILSHVL	glial
ABARAPPPAAP.ILSHVR	glial
ABALPPPAAPD.OLLSHL	glial
ABPRAAAAAPD.OLLSHR	glial
ABARPAAAAPA.OLQSHDL	glial
ABARPAAAPAA.OLQSHDR	glial
ABALPPPAAAP.OLQSHVL	glial
ABPRAAAAAAP.OLQSHVR	glial
ABPLPPPAPAA.PHSHL	glial
ABPRPPPAPAA.PHSHR	glial
ABPLPAAPAPA.AMSOL	glial
ABPRPAAPAPA.AMSOR	glial
ABALAPAPPPP.CEPSODL	glial
ABALAPPPPPP.CEPSODR	glial
ABALPPAAPPP.CEPSOVL	glial
ABALAAPAPPP.CEPSOVR	glial
ABPLAAPAAAP.ILSODL	glial
ABPRAAPAAAP.ILSODR	glial
ABALAAAPALL.ILSOL	glial
ABALAAAPPRR.ILSOR	glial
ABALPPAPAPP.ILSOVL	glial
ABARAPPPAPP.ILSOVR	glial
ABALAPAAAPP.OLLSOL	glial
ABALAPPAPPP.OLLSOR	glial
ABARPAAAAAL.OLQSODL	glial
ABARPAAAAAR.OLQSODR	glial
ABALPPAAAPP.OLQSOVL	glial
ABALAAPPAPP.OLQSOVR	glial
ABARAAPAPPP.M3L	Glu
ABARAAPPPPP.M3R	Glu
ABARAAPPAAA.MI	Glu
ABALPAPPAAPA.I2L	Glu
ABARAPAPAAPA.I2R	Glu
ABARAPAPAPP.I5	Glu
ABPLAPAAAAPP.ADAL	Glu
ABPRAPAAAAPP.ADAR	Glu
ABPLPAAPPPA.AIML	Glu
ABPRPAAPPPA.AIMR	Glu
CAAPAA.DVC	Glu
ABALAPAAPAA.RIAL	Glu
ABALAAPPPAA.RIAR	Glu
ABPLPPAPPAA.RIGL	Glu
ABPRPPAPPAA.RIGR	Glu
ABPLPPAAPAP.RIML	Glu
ABPRPPAAPAP.RIMR	Glu
ABPLPPPAAPAP.LUAL	Glu
ABPRPPPAAPAP.LUAR	Glu
ABPLAPPPAAA.PVQL	Glu
ABPRAPPPAAA.PVQR	Glu
CAAPPV.PVR	Glu
ABALPPPPPPPP.AUAL	Glu
ABPRAAAPPPPP.AUAR	Glu
ABPLAAPAPPA.AIBL	Glu
ABPRAAPAPPA.AIBR	Glu
ABPLAPAAAPAV.AIZL	Glu
ABPRAPAAAPAV.AIZR	Glu
ABALPPPAPAV.AFDL	Glu
ABPRAAAAPAV.AFDR	Glu
ABALPPPPPPAA.ASEL	Glu
ABPRAAAPPPAA.ASER	Glu
ABALPPPAPPPA.ASKL	Glu
ABPRAAAAPPPA.ASKR	Glu
ABPLPAAAAAP.AWCL	Glu
ABPRPAAAAAP.AWCR	Glu
ABALPPPPAAD.ADLL	Glu
ABPRAAAPAAD.ADLR	Glu
ABPLAAPAPAP.ASGL	Glu
ABPRAAPAPAP.ASGR	Glu
ABPLPAAPPAA.ASHL	Glu
ABPRPAAPPAA.ASHR	Glu
ABPLPPPAAPP.PHAL	Glu
ABPRPPPAAPP.PHAR	Glu
ABPLAPPPAPPP.PHBL	Glu
ABPRAPPPAPPP.PHBR	Glu
ABALPPAPPAP.BAGL	Glu
ABARAPPPPAP.BAGR	Glu
ABPLAPAAAPAD.FLPL	Glu
ABPRAPAAAPAD.FLPR	Glu
ABALAPAPAPAA.OLQDL	Glu
ABALAPPPAPAA.OLQDR	Glu
ABPLPAAAPPAA.OLQVL	Glu
ABPRPAAAPPAA.OLQVR	Glu
ABARPPAAPPA.ALML	Glu
ABARPPPAPPA.ALMR	Glu
ABPLAPAPPPPAA.PLML	Glu
ABPRAPAPPPPAA.PLMR	Glu
ABALAPAPPAAA.IL1DL	Glu
ABALAPPPPAAA.IL1DR	Glu
ABALAPAAPPAA.IL1L	Glu
ABALAAPPPPAA.IL1R	Glu
ABALPPAPPPAA.IL1VL	Glu
ABARAPPPPPAA.IL1VR	Glu
ABALAPAPAPP.URYDL	Glu
ABALAPPPAPP.URYDR	Glu
ABPLPAAAPPP.URYVL	Glu
ABPRPAAAPPP.URYVR	Glu
ABALPPPPAPAA.OLLL	Glu
ABPRAAAPAPAA.OLLR	Glu
ABARAAPPAAA.MI	inter
ABALPAPPPAA.I1L	inter
ABARAPAPPAA.I1R	inter
ABALPAPPAAPA.I2L	inter
ABARAPAPAAPA.I2R	inter
MSAAAAAPAA.I3	inter
MSAAAAPAA.I4	inter
ABARAPAPAPP.I5	inter
MSPAAAPAA.I6	inter
ABALPAPAAAA.RIPL	inter
ABARAPPAAAA.RIPR	inter
ABPLAPAAAAPP.ADAL	inter
ABPRAPAAAAPP.ADAR	inter
ABPLPAAPPPA.AIML	inter
ABPRPAAPPPA.AIMR	inter
ABALAAAALAL.AINL	inter
ABALAAPAAAR.AINR	inter
ABPRPPPPAPP.DVA	inter
CAAPAA.DVC	inter
ABALAPAAPAA.RIAL	inter
ABALAAPPPAA.RIAR	inter
ABPLPAAPPAP.RIBL	inter
ABPRPAAPPAP.RIBR	inter
ABPLPPAAAAPP.RICL	inter
ABPRPPAAAAPP.RICR	inter
ABALAPPAAPA.RID	inter
ABPLPPAPAAAP.RIFL	inter
ABPRPPAPAAAP.RIFR	inter
ABPLPPAPPAA.RIGL	inter
ABPRPPAPPAA.RIGR	inter
ABPRPAPPAAA.RIH	inter
ABPRPAPPPAA.RIR	inter
ABPRPAPPAPA.RIS	inter
ABPLPAAPAAA.RIVL	inter
ABPRPAAPAAA.RIVR	inter
ABPLAPAAAPP.RMGL	inter
ABPRAPAAAPP.RMGR	inter
ABALPPAPAPA.SAADL	inter
ABARAPPPAPA.SAADR	inter
ABPLPAAAAAA.SAAVL	inter
ABPRPAAAAAA.SAAVR	inter
ABPLPPAPAAP.SABD	inter
ABPLPPAPAAAA.SABVL	inter
ABPRPPAPAAAA.SABVR	inter
ABPLAAAAAPPP.URXL	inter
ABARPAPAAPPP.URXR	inter
ABPLPPAAPAP.RIML	inter
ABPRPPAAPAP.RIMR	inter
ABPLPAPAPAP.AVKL	inter
ABPRPAPAPAP.AVKR	inter
ABPRPAPPAAP.AVL	inter
ABALPPAAAPA.AVAL	inter
ABALAAPPAPA.AVAR	inter
ABPLPAAPAAP.AVBL	inter
ABPRPAAPAAP.AVBR	inter
ABALAAAPALR.AVDL	inter
ABALAAAPPRL.AVDR	inter
ABALPPPAAAA.AVEL	inter
ABPRAAAAAAA.AVER	inter
ABPRPAPPPAP.AVG	inter
ABPLPPPAAPAA.PVCL	inter
ABPRPPPAAPAA.PVCR	inter
ABPLPPPAAPAP.LUAL	inter
ABPRPPPAAPAP.LUAR	inter
ABPLPPPPAAA.PVPL	inter
ABPRPPPPAAA.PVPR	inter
ABPLAPPPAAA.PVQL	inter
ABPRAPPPAAA.PVQR	inter
CAAPPV.PVR	inter
ABPLPAPPPPA.PVT	inter
ABALPPPPPPPP.AUAL	inter
ABPRAAAPPPPP.AUAR	inter
ABALAPAAAAA.AVHL	inter
ABALAPPAPAA.AVHR	inter
ABALAPAPPPA.AVJL	inter
ABALAPPPPPA.AVJR	inter
ABARPPAAPPP.BDUL	inter
ABARPPPAPPP.BDUR	inter
ABPLAAPAAPA.URBL	inter
ABPRAAPAAPA.URBR	inter
ABPLPAPAAPA.SIADL	inter
ABPRPAPAAPA.SIADR	inter
ABPLPAPAPPA.SIAVL	inter
ABPRPAPAPPA.SIAVR	inter
ABPLPPAAAAA.SIBDL	inter
ABPRPPAAAAA.SIBDR	inter
ABPLPAPAAPP.SIBVL	inter
ABPRPAPAAPP.SIBVR	inter
ABPLPPAAPPA.AIAL	inter
ABPRPPAAPPA.AIAR	inter
ABPLAAPAPPA.AIBL	inter
ABPRAAPAPPA.AIBR	inter
ABPLPAPAAAP.AIYL	inter
ABPRPAPAAAP.AIYR	inter
ABPLAPAAAPAV.AIZL	inter
ABPRAPAAAPAV.AIZR	inter
ABALAPAAAPA.CANL	inter
ABALAPPAPPA.CANR	inter
MSPAAPAAA.M1	motor
ABARAAPAPPA.M2L	motor
ABARAAPPPPA.M2R	motor
ABARAAPAPPP.M3L	motor
ABARAAPPPPP.M3R	motor
MSPAAAAAA.M4	motor
MSPAAAPAP.M5	motor
ABALPAAAPPP.MCL	motor
ABARAPAAPPP.MCR	motor
ABARAAPAPAAV.NSML	motor
ABARAAPPPAAV.NSMR	motor
ABARAAPPAAA.MI	motor
ABPRPPAPAAP.DA1	motor
ABPLPPAPAPA.DA2	motor
ABPRPPAPAPA.DA3	motor
ABPLPPAPAPP.DA4	motor
ABPRPPAPAPP.DA5	motor
ABPLPPPAAAP.DA6	motor
ABPRPPPAAAP.DA7	motor
ABPRPAPAPPP.DA8	motor
ABPLPPPAAAA.DA9	motor
ABPLPAAAAPP.DB1.3	motor
ABARAPPAPPA.DB2	motor
ABPRPAAAAPP.DB3.1	motor
ABPRPAPPAPP.DB4	motor
ABPLPAPAPPP.DB5	motor
ABPLPPAAPPP.DB6	motor
ABPRPPAAPPP.DB7	motor
ABPLPPAPPAP.DD1	motor
ABPRPPAPPAP.DD2	motor
ABPLPPAPPPA.DD3	motor
ABPRPPAPPPA.DD4	motor
ABPLPPAPPPP.DD5	motor
ABPRPPAPPPP.DD6	motor
ABPLPPAPAAP.SABD	motor
ABPLPPAPAAAA.SABVL	motor
ABPRPPAPAAAA.SABVR	motor
ABALPAPAPAA.RMDDL	motor
ABARAPPAPAA.RMDDR	motor
ABALPPPAPAD.RMDL	motor
ABPRAAAAPAD.RMDR	motor
ABALPPAPAAA.RMDVL	motor
ABARAPPPAAA.RMDVR	motor
ABALPAPAPAPP.SMBDL	motor
ABARAPPAPAPP.SMBDR	motor
ABALPAPAPPP.SMBVL	motor
ABARAPPAPPP.SMBVR	motor
ABPLPAPAAAA.SMDDL	motor
ABPRPAPAAAA.SMDDR	motor
ABALPPAPPAA.SMDVL	motor
ABARAPPPPAA.SMDVR	motor
ABPLPPAAPAP.RIML	motor
ABPRPPAAPAP.RIMR	motor
ABALAPPPAAP.RMED	motor
ABALAAAARLP.RMEL	motor
ABALAAAARRP.RMER	motor
ABPLPAPPAAA.RMEV	motor
ABPLAAAAAAA.URADL	motor
ABARPAPAAAA.URADR	motor
ABPLPAAAPAA.URAVL	motor
ABPRPAAAPAA.URAVR	motor
ABPRPAPPAAP.AVL	motor
ABPLAPPPAPPA.HSNL	motor
ABPRAPPPAPPA.HSNR	motor
ABPLPAPAAPA.SIADL	motor
ABPRPAPAAPA.SIADR	motor
ABPLPAPAPPA.SIAVL	motor
ABPRPAPAPPA.SIAVR	motor
ABPLPPAAAAA.SIBDL	motor
ABPRPPAAAAA.SIBDR	motor
ABPLPAPAAPP.SIBVL	motor
ABPRPAPAAPP.SIBVR	motor
MSAPPAPP.MU_BODVL1	muscle
MSAPAPAP.MU_BODVL2	muscle
DAAPA.MU_BODVL3	muscle
MSAPPPAA.MU_BODVL4	muscle
DAAPP.MU_BODVL5	muscle
DAAAA.MU_BODVL6	muscle
MSAAPPPAA.MU_BODVL7	muscle
DAPAA.MU_BODVL8	muscle
MSAAPPPAP.MU_BODVL9	muscle
CAPAAAA.MU_BODVL10	muscle
MSAAPPPPA.MU_BODVL11	muscle
CAPAAAP.MU_BODVL12	muscle
MSAAPPPPP.MU_BODVL13	muscle
CAPAAPA.MU_BODVL14	muscle
MSPAPPAA.MU_BODVL15	muscle
CAPAAPP.MU_BODVL16	muscle
CAPAPPA.MU_BODVL19	muscle
CAPAPPP.MU_BODVL22	muscle
CAPPPPV.MU_BODVL23	muscle
MSPPPAPP.MU_BODVR1	muscle
MSPPAPAP.MU_BODVR2	muscle
DPAPA.MU_BODVR3	muscle
MSPPPPAA.MU_BODVR4	muscle
DPAPP.MU_BODVR5	muscle
DPAAA.MU_BODVR6	muscle
MSPAPPPAA.MU_BODVR7	muscle
DPPAA.MU_BODVR8	muscle
MSPAPPPAP.MU_BODVR9	muscle
CPPAAAA.MU_BODVR10	muscle
MSPAPPPPA.MU_BODVR11	muscle
CPPAAAP.MU_BODVR12	muscle
MSPAPPPPP.MU_BODVR13	muscle
CPPAAPA.MU_BODVR14	muscle
MSPAPPAP.MU_BODVR15	muscle
CPPAAPP.MU_BODVR16	muscle
ABPRPPPPPAA.MU_BODVR19	muscle
CPPAPPA.MU_BODVR20	muscle
CPPAPPP.MU_BODVR21	muscle
CPPPPPV.MU_BODVR24	muscle
MSAPAPPA.MU_BODDL1	muscle
MSAPAAAP.MU_BODDL2	muscle
MSAPPPPA.MU_BODDL3	muscle
MSAPAPPP.MU_BODDL4	muscle
MSAPPPPP.MU_BODDL5	muscle
MSAPPPAP.MU_BODDL6	muscle
DAPPAA.MU_BODDL7	muscle
DAAAP.MU_BODDL8	muscle
DAPPAP.MU_BODDL9	muscle
DAPAP.MU_BODDL10	muscle
DAPPPA.MU_BODDL11	muscle
CAPPAAA.MU_BODDL12	muscle
DAPPPP.MU_BODDL13	muscle
CAPAPAA.MU_BODDL14	muscle
CAPPAAP.MU_BODDL17	muscle
CAPAPAP.MU_BODDL18	muscle
CAPPPAA.MU_BODDL19	muscle
CAPPAPA.MU_BODDL20	muscle
CAPPPAP.MU_BODDL21	muscle
CAPPPPD.MU_BODDL23	muscle
CAPPAPP.MU_BODDL24	muscle
MSPPAPPA.MU_BODDR1	muscle
MSPPAAAP.MU_BODDR2	muscle
MSPPPPPA.MU_BODDR3	muscle
MSPPAPPP.MU_BODDR4	muscle
MSPPPPPP.MU_BODDR5	muscle
MSPPPPAP.MU_BODDR6	muscle
DPPPAA.MU_BODDR7	muscle
DPAAP.MU_BODDR8	muscle
DPPPAP.MU_BODDR9	muscle
DPPAP.MU_BODDR10	muscle
DPPPPA.MU_BODDR11	muscle
CPPPAAA.MU_BODDR12	muscle
DPPPPP.MU_BODDR13	muscle
CPPAPAA.MU_BODDR14	muscle
CPPPAAP.MU_BODDR17	muscle
CPPAPAP.MU_BODDR18	muscle
CPPPPAA.MU_BODDR19	muscle
CPPPAPA.MU_BODDR20	muscle
CPPPPAP.MU_BODDR21	muscle
CPPPPPD.MU_BODDR23	muscle
CPPPAPP.MU_BODDR24	muscle
ABARAAPAAAP.PM1DL	muscle
ABARAAPPAAP.PM1DR	muscle
ABARAAAAAAP.PM1L	muscle
ABARAAAAAPP.PM1R	muscle
ABALPAAAAPA.PM1VL	muscle
ABARAPAAAPA.PM1VR	muscle
ABARAAPAAPA.PM2DL	muscle
ABARAAPPAPA.PM2DR	muscle
ABALPAAAPAA.PM2L	muscle
ABARAPAAPAA.PM2R	muscle
ABALPAAAAAP.PM2VL	muscle
ABARAPAAAAP.PM2VR	muscle
MSAAAPAAA.PM3DL	muscle
MSPAAAAPA.PM3DR	muscle
ABALPAAPAPP.PM3L	muscle
ABARAPAAPPA.PM3R	muscle
ABALPAPPPPP.PM3VL	muscle
ABARAPAPPPP.PM3VR	muscle
MSAAAAAPP.PM4DL	muscle
MSPAAAAPP.PM4DR	muscle
MSAAAPAAP.PM4L	muscle
ABARAAAPAPP.PM4R	muscle
MSAAPAAAA.PM4VL	muscle
MSPAPAAAA.PM4VR	muscle
MSAAAAPAP.PM5DL	muscle
MSPAAAPPA.PM5DR	muscle
ABARAAPAPAP.PM5L	muscle
ABARAAPPPAP.PM5R	muscle
MSAAPAAAP.PM5VL	muscle
MSPAPAAAP.PM5VR	muscle
MSPAAAPPP.PM6D	muscle
MSAAPAPPA.PM6VL	muscle
MSPAPAPPA.PM6VR	muscle
MSAAAAPPP.PM7D	muscle
MSAAPAAPP.PM7VL	muscle
MSPAPAAPP.PM7VR	muscle
MSAAAPAPP.PM8	muscle
ABPLPPPPPAA.MU_INT_L	muscle
MSPPAAPP.MU_INT_R	muscle
ABPRPPPPPAP.MU_SPH	muscle
ABPLPPPPPAP.MU_ANAL	muscle
ABARPPAAAA.ADESHL	neural
ABARPPPAAA.ADESHR	neural
ABPLAAPAAPP.AMSHL	neural
ABPRAAPAAPP.AMSHR	neural
ABARPAAAAPP.CEPSHDL	neural
ABARPAAAPAP.CEPSHDR	neural
ABPLPAAAPAP.CEPSHVL	neural
ABPRPAAAPAP.CEPSHVR	neural
ABALAAAPARR.ILSHDL	neural
ABALAAAPPLL.ILSHDR	neural
ABALAAAALPP.ILSHL	neural
ABALAAPAAPP.ILSHR	neural
ABALPPAPAAP.ILSHVL	neural
ABARAPPPAAP.ILSHVR	neural
ABALPPPAAPD.OLLSHL	neural
ABPRAAAAAPD.OLLSHR	neural
ABARPAAAAPA.OLQSHDL	neural
ABARPAAAPAA.OLQSHDR	neural
ABALPPPAAAP.OLQSHVL	neural
ABPRAAAAAAP.OLQSHVR	neural
ABPLPPPAPAA.PHSHL	neural
ABPRPPPAPAA.PHSHR	neural
ABPLPAAPAPA.AMSOL	neural
ABPRPAAPAPA.AMSOR	neural
ABALAPAPPPP.CEPSODL	neural
ABALAPPPPPP.CEPSODR	neural
ABALPPAAPPP.CEPSOVL	neural
ABALAAPAPPP.CEPSOVR	neural
ABPLAAPAAAP.ILSODL	neural
ABPRAAPAAAP.ILSODR	neural
ABALAAAPALL.ILSOL	neural
ABALAAAPPRR.ILSOR	neural
ABALPPAPAPP.ILSOVL	neural
ABARAPPPAPP.ILSOVR	neural
ABALAPAAAPP.OLLSOL	neural
ABALAPPAPPP.OLLSOR	neural
ABARPAAAAAL.OLQSODL	neural
ABARPAAAAAR.OLQSODR	neural
ABALPPAAAPP.OLQSOVL	neural
ABALAAPPAPP.OLQSOVR	neural
MSPAAPAAA.M1	neural
ABARAAPAPPA.M2L	neural
ABARAAPPPPA.M2R	neural
ABARAAPAPPP.M3L	neural
ABARAAPPPPP.M3R	neural
MSPAAAAAA.M4	neural
MSPAAAPAP.M5	neural
ABALPAAAPPP.MCL	neural
ABARAPAAPPP.MCR	neural
ABARAAPAPAAV.NSML	neural
ABARAAPPPAAV.NSMR	neural
ABARAAPPAAA.MI	neural
ABALPAPPPAA.I1L	neural
ABARAPAPPAA.I1R	neural
ABALPAPPAAPA.I2L	neural
ABARAPAPAAPA.I2R	neural
MSAAAAAPAA.I3	neural
MSAAAAPAA.I4	neural
ABARAPAPAPP.I5	neural
MSPAAAPAA.I6	neural
ABPRPPAPAAP.DA1	neural
ABPLPPAPAPA.DA2	neural
ABPRPPAPAPA.DA3	neural
ABPLPPAPAPP.DA4	neural
ABPRPPAPAPP.DA5	neural
ABPLPPPAAAP.DA6	neural
ABPRPPPAAAP.DA7	neural
ABPRPAPAPPP.DA8	neural
ABPLPPPAAAA.DA9	neural
ABPLPAAAAPP.DB1.3	neural
ABARAPPAPPA.DB2	neural
ABPRPAAAAPP.DB3.1	neural
ABPRPAPPAPP.DB4	neural
ABPLPAPAPPP.DB5	neural
ABPLPPAAPPP.DB6	neural
ABPRPPAAPPP.DB7	neural
ABPLPPAPPAP.DD1	neural
ABPRPPAPPAP.DD2	neural
ABPLPPAPPPA.DD3	neural
ABPRPPAPPPA.DD4	neural
ABPLPPAPPPP.DD5	neural
ABPRPPAPPPP.DD6	neural
ABALPAPAAAA.RIPL	neural
ABARAPPAAAA.RIPR	neural
ABPLAPAAAAPP.ADAL	neural
ABPRAPAAAAPP.ADAR	neural
ABPLPAAPPPA.AIML	neural
ABPRPAAPPPA.AIMR	neural
ABALAAAALAL.AINL	neural
ABALAAPAAAR.AINR	neural
ABPRPPPPAPP.DVA	neural
CAAPAA.DVC	neural
ABALAPAAPAA.RIAL	neural
ABALAAPPPAA.RIAR	neural
ABPLPAAPPAP.RIBL	neural
ABPRPAAPPAP.RIBR	neural
ABPLPPAAAAPP.RICL	neural
ABPRPPAAAAPP.RICR	neural
ABALAPPAAPA.RID	neural
ABPLPPAPAAAP.RIFL	neural
ABPRPPAPAAAP.RIFR	neural
ABPLPPAPPAA.RIGL	neural
ABPRPPAPPAA.RIGR	neural
ABPRPAPPAAA.RIH	neural
ABPRPAPPPAA.RIR	neural
ABPRPAPPAPA.RIS	neural
ABPLPAAPAAA.RIVL	neural
ABPRPAAPAAA.RIVR	neural
ABPLAPAAAPP.RMGL	neural
ABPRAPAAAPP.RMGR	neural
ABALPPAPAPA.SAADL	neural
ABARAPPPAPA.SAADR	neural
ABPLPAAAAAA.SAAVL	neural
ABPRPAAAAAA.SAAVR	neural
ABPLPPAPAAP.SABD	neural
ABPLPPAPAAAA.SABVL	neural
ABPRPPAPAAAA.SABVR	neural
ABPLAAAAAPPP.URXL	neural
ABARPAPAAPPP.URXR	neural
ABALPAPAPAA.RMDDL	neural
ABARAPPAPAA.RMDDR	neural
ABALPPPAPAD.RMDL	neural
ABPRAAAAPAD.RMDR	neural
ABALPPAPAAA.RMDVL	neural
ABARAPPPAAA.RMDVR	neural
ABALPAPAPAPP.SMBDL	neural
ABARAPPAPAPP.SMBDR	neural
ABALPAPAPPP.SMBVL	neural
ABARAPPAPPP.SMBVR	neural
ABPLPAPAAAA.SMDDL	neural
ABPRPAPAAAA.SMDDR	neural
ABALPPAPPAA.SMDVL	neural
ABARAPPPPAA.SMDVR	neural
ABPLPPAAPAP.RIML	neural
ABPRPPAAPAP.RIMR	neural
ABALAPPPAAP.RMED	neural
ABALAAAARLP.RMEL	neural
ABALAAAARRP.RMER	neural
ABPLPAPPAAA.RMEV	neural
ABPLAAAAAAA.URADL	neural
ABARPAPAAAA.URADR	neural
ABPLPAAAPAA.URAVL	neural
ABPRPAAAPAA.URAVR	neural
ABPLPAPAPAP.AVKL	neural
ABPRPAPAPAP.AVKR	neural
ABPRPAPPAAP.AVL	neural
ABALPPAAAPA.AVAL	neural
ABALAAPPAPA.AVAR	neural
ABPLPAAPAAP.AVBL	neural
ABPRPAAPAAP.AVBR	neural
ABALAAAPALR.AVDL	neural
ABALAAAPPRL.AVDR	neural
ABALPPPAAAA.AVEL	neural
ABPRAAAAAAA.AVER	neural
ABPRPAPPPAP.AVG	neural
ABPLPPPAAPAA.PVCL	neural
ABPRPPPAAPAA.PVCR	neural
ABPLAPPPAPPA.HSNL	neural
ABPRAPPPAPPA.HSNR	neural
ABPLPPPAAPAP.LUAL	neural
ABPRPPPAAPAP.LUAR	neural
ABPLPPPPAAA.PVPL	neural
ABPRPPPPAAA.PVPR	neural
ABPLAPPPAAA.PVQL	neural
ABPRAPPPAAA.PVQR	neural
CAAPPV.PVR	neural
ABPLPAPPPPA.PVT	neural
ABALPPPPPPPP.AUAL	neural
ABPRAAAPPPPP.AUAR	neural
ABALAPAAAAA.AVHL	neural
ABALAPPAPAA.AVHR	neural
ABALAPAPPPA.AVJL	neural
ABALAPPPPPA.AVJR	neural
ABARPPAAPPP.BDUL	neural
ABARPPPAPPP.BDUR	neural
ABPLAAPAAPA.URBL	neural
ABPRAAPAAPA.URBR	neural
ABPLPAPAAPA.SIADL	neural
ABPRPAPAAPA.SIADR	neural
ABPLPAPAPPA.SIAVL	neural
ABPRPAPAPPA.SIAVR	neural
ABPLPPAAAAA.SIBDL	neural
ABPRPPAAAAA.SIBDR	neural
ABPLPAPAAPP.SIBVL	neural
ABPRPAPAAPP.SIBVR	neural
ABPLPPAAPPA.AIAL	neural
ABPRPPAAPPA.AIAR	neural
ABPLAAPAPPA.AIBL	neural
ABPRAAPAPPA.AIBR	neural
ABPLPAPAAAP.AIYL	neural
ABPRPAPAAAP.AIYR	neural
ABPLAPAAAPAV.AIZL	neural
ABPRAPAAAPAV.AIZR	neural
ABALPPPPPAA.ADFL	neural
ABPRAAAPPAA.ADFR	neural
ABALPPPAPAV.AFDL	neural
ABPRAAAAPAV.AFDR	neural
ABALPPPPPPAA.ASEL	neural
ABPRAAAPPPAA.ASER	neural
ABALPPPAPPPA.ASKL	neural
ABPRAAAAPPPA.ASKR	neural
ABPLPAAAAAP.AWCL	neural
ABPRPAAAAAP.AWCR	neural
ABPLAAPAPAA.AWAL	neural
ABPRAAPAPAA.AWAR	neural
ABALPPPPAAD.ADLL	neural
ABPRAAAPAAD.ADLR	neural
ABPLAAPAPAP.ASGL	neural
ABPRAAPAPAP.ASGR	neural
ABPLPAAPPAA.ASHL	neural
ABPRPAAPPAA.ASHR	neural
ABPLAAPAPPPA.ASIL	neural
ABPRAAPAPPPA.ASIR	neural
ABALPPPPPPPA.ASJL	neural
ABPRAAAPPPPA.ASJR	neural
ABALPPPPPAP.AWBL	neural
ABPRAAAPPAP.AWBR	neural
ABPLPPPAAPP.PHAL	neural
ABPRPPPAAPP.PHAR	neural
ABPLAPPPAPPP.PHBL	neural
ABPRAPPPAPPP.PHBR	neural
ABALPPAPPAP.BAGL	neural
ABARAPPPPAP.BAGR	neural
ABPLAPAPPPPAP.ALNL	neural
ABPRAPAPPPPAP.ALNR	neural
ABPLAPAAAPAD.FLPL	neural
ABPRAPAAAPAD.FLPR	neural
ABPLAPAAAAPA.ADEL	neural
ABPRAPAAAAPA.ADER	neural
ABPLAAAAAPPA.CEPDL	neural
ABARPAPAAPPA.CEPDR	neural
ABPLPAAPPPPA.CEPVL	neural
ABPRPAAPPPPA.CEPVR	neural
ABALAPAPAPAA.OLQDL	neural
ABALAPPPAPAA.OLQDR	neural
ABPLPAAAPPAA.OLQVL	neural
ABPRPAAAPPAA.OLQVR	neural
ABARPPAAPPA.ALML	neural
ABARPPPAPPA.ALMR	neural
ABPLAPAPPPPAA.PLML	neural
ABPRAPAPPPPAA.PLMR	neural
ABALAPAPPAAA.IL1DL	neural
ABALAPPPPAAA.IL1DR	neural
ABALAPAAPPAA.IL1L	neural
ABALAAPPPPAA.IL1R	neural
ABALPPAPPPAA.IL1VL	neural
ABARAPPPPPAA.IL1VR	neural
ABALAPAPPAP.IL2DL	neural
ABALAPPPPAP.IL2DR	neural
ABALAPAAPPP.IL2L	neural
ABALAAPPPPP.IL2R	neural
ABALPPAPPPP.IL2VL	neural
ABARAPPPPPP.IL2VR	neural
ABALAPAPAPP.URYDL	neural
ABALAPPPAPP.URYDR	neural
ABPLPAAAPPP.URYVL	neural
ABPRPAAAPPP.URYVR	neural
ABALPPPPAPAA.OLLL	neural
ABPRAAAPAPAA.OLLR	neural
ABALAPPPAAA.ALA	neural
ABALAPAAAPA.CANL	neural
ABALAPPAPPA.CANR	neural
ABPRPAAAAPA.G1	neuroblast
ABPLAPAAPA.G2	neuroblast
ABPRAPAAPA.W	neuroblast
ABPLAPAAPP.P1.2L	neuroblast
ABPRAPAAPP.P1.2R	neuroblast
ABPLAPPAAA.P3.4L	neuroblast
ABPRAPPAAA.P3.4R	neuroblast
ABPLAPPAAP.P5.6L	neuroblast
ABPRAPPAAP.P5.6R	neuroblast
ABPLAPPAPP.P7.8L	neuroblast
ABPRAPPAPP.P7.8R	neuroblast
ABPLAPAPAP.P9.10L	neuroblast
ABPRAPAPAP.P9.10R	neuroblast
ABPLAPAPPA.P11	neuroblast
ABPRAPAPPA.P12	neuroblast
ABARPPAAAP.H2L	neuroblast
ABARPPPAAP.H2R	neuroblast
ABPLAPAPAAA.QL	neuroblast
ABPRAPAPAAA.QR	neuroblast
ABPLAPAPAAP.V5L	neuroblast
ABPRAPAPAAP.V5R	neuroblast
ABPLAPPPPP.TL	neuroblast
ABPRAPPPPP.TR	neuroblast
ABPLPAPPPAA.K	neuroblast
MSPAAPAAA.M1	neuron
ABARAAPAPPA.M2L	neuron
ABARAAPPPPA.M2R	neuron
ABARAAPAPPP.M3L	neuron
ABARAAPPPPP.M3R	neuron
MSPAAAAAA.M4	neuron
MSPAAAPAP.M5	neuron
ABALPAAAPPP.MCL	neuron
ABARAPAAPPP.MCR	neuron
ABARAAPAPAAV.NSML	neuron
ABARAAPPPAAV.NSMR	neuron
ABARAAPPAAA.MI	neuron
ABALPAPPPAA.I1L	neuron
ABARAPAPPAA.I1R	neuron
ABALPAPPAAPA.I2L	neuron
ABARAPAPAAPA.I2R	neuron
MSAAAAAPAA.I3	neuron
MSAAAAPAA.I4	neuron
ABARAPAPAPP.I5	neuron
MSPAAAPAA.I6	neuron
ABPRPPAPAAP.DA1	neuron
ABPLPPAPAPA.DA2	neuron
ABPRPPAPAPA.DA3	neuron
ABPLPPAPAPP.DA4	neuron
ABPRPPAPAPP.DA5	neuron
ABPLPPPAAAP.DA6	neuron
ABPRPPPAAAP.DA7	neuron
ABPRPAPAPPP.DA8	neuron
ABPLPPPAAAA.DA9	neuron
ABPLPAAAAPP.DB1.3	neuron
ABARAPPAPPA.DB2	neuron
ABPRPAAAAPP.DB3.1	neuron
ABPRPAPPAPP.DB4	neuron
ABPLPAPAPPP.DB5	neuron
ABPLPPAAPPP.DB6	neuron
ABPRPPAAPPP.DB7	neuron
ABPLPPAPPAP.DD1	neuron
ABPRPPAPPAP.DD2	neuron
ABPLPPAPPPA.DD3	neuron
ABPRPPAPPPA.DD4	neuron
ABPLPPAPPPP.DD5	neuron
ABPRPPAPPPP.DD6	neuron
ABALPAPAAAA.RIPL	neuron
ABARAPPAAAA.RIPR	neuron
ABPLAPAAAAPP.ADAL	neuron
ABPRAPAAAAPP.ADAR	neuron
ABPLPAAPPPA.AIML	neuron
ABPRPAAPPPA.AIMR	neuron
ABALAAAALAL.AINL	neuron
ABALAAPAAAR.AINR	neuron
ABPRPPPPAPP.DVA	neuron
CAAPAA.DVC	neuron
ABALAPAAPAA.RIAL	neuron
ABALAAPPPAA.RIAR	neuron
ABPLPAAPPAP.RIBL	neuron
ABPRPAAPPAP.RIBR	neuron
ABPLPPAAAAPP.RICL	neuron
ABPRPPAAAAPP.RICR	neuron
ABALAPPAAPA.RID	neuron
ABPLPPAPAAAP.RIFL	neuron
ABPRPPAPAAAP.RIFR	neuron
ABPLPPAPPAA.RIGL	neuron
ABPRPPAPPAA.RIGR	neuron
ABPRPAPPAAA.RIH	neuron
ABPRPAPPPAA.RIR	neuron
ABPRPAPPAPA.RIS	neuron
ABPLPAAPAAA.RIVL	neuron
ABPRPAAPAAA.RIVR	neuron
ABPLAPAAAPP.RMGL	neuron
ABPRAPAAAPP.RMGR	neuron
ABALPPAPAPA.SAADL	neuron
ABARAPPPAPA.SAADR	neuron
ABPLPAAAAAA.SAAVL	neuron
ABPRPAAAAAA.SAAVR	neuron
ABPLPPAPAAP.SABD	neuron
ABPLPPAPAAAA.SABVL	neuron
ABPRPPAPAAAA.SABVR	neuron
ABPLAAAAAPPP.URXL	neuron
ABARPAPAAPPP.URXR	neuron
ABALPAPAPAA.RMDDL	neuron
ABARAPPAPAA.RMDDR	neuron
ABALPPPAPAD.RMDL	neuron
ABPRAAAAPAD.RMDR	neuron
ABALPPAPAAA.RMDVL	neuron
ABARAPPPAAA.RMDVR	neuron
ABALPAPAPAPP.SMBDL	neuron
ABARAPPAPAPP.SMBDR	neuron
ABALPAPAPPP.SMBVL	neuron
ABARAPPAPPP.SMBVR	neuron
ABPLPAPAAAA.SMDDL	neuron
ABPRPAPAAAA.SMDDR	neuron
ABALPPAPPAA.SMDVL	neuron
ABARAPPPPAA.SMDVR	neuron
ABPLPPAAPAP.RIML	neuron
ABPRPPAAPAP.RIMR	neuron
ABALAPPPAAP.RMED	neuron
ABALAAAARLP.RMEL	neuron
ABALAAAARRP.RMER	neuron
ABPLPAPPAAA.RMEV	neuron
ABPLAAAAAAA.URADL	neuron
ABARPAPAAAA.URADR	neuron
ABPLPAAAPAA.URAVL	neuron
ABPRPAAAPAA.URAVR	neuron
ABPLPAPAPAP.AVKL	neuron
ABPRPAPAPAP.AVKR	neuron
ABPRPAPPAAP.AVL	neuron
ABALPPAAAPA.AVAL	neuron
ABALAAPPAPA.AVAR	neuron
ABPLPAAPAAP.AVBL	neuron
ABPRPAAPAAP.AVBR	neuron
ABALAAAPALR.AVDL	neuron
ABALAAAPPRL.AVDR	neuron
ABALPPPAAAA.AVEL	neuron
ABPRAAAAAAA.AVER	neuron
ABPRPAPPPAP.AVG	neuron
ABPLPPPAAPAA.PVCL	neuron
ABPRPPPAAPAA.PVCR	neuron
ABPLAPPPAPPA.HSNL	neuron
ABPRAPPPAPPA.HSNR	neuron
ABPLPPPAAPAP.LUAL	neuron
ABPRPPPAAPAP.LUAR	neuron
ABPLPPPPAAA.PVPL	neuron
ABPRPPPPAAA.PVPR	neuron
ABPLAPPPAAA.PVQL	neuron
ABPRAPPPAAA.PVQR	neuron
CAAPPV.PVR	neuron
ABPLPAPPPPA.PVT	neuron
ABALPPPPPPPP.AUAL	neuron
ABPRAAAPPPPP.AUAR	neuron
ABALAPAAAAA.AVHL	neuron
ABALAPPAPAA.AVHR	neuron
ABALAPAPPPA.AVJL	neuron
ABALAPPPPPA.AVJR	neuron
ABARPPAAPPP.BDUL	neuron
ABARPPPAPPP.BDUR	neuron
ABPLAAPAAPA.URBL	neuron
ABPRAAPAAPA.URBR	neuron
ABPLPAPAAPA.SIADL	neuron
ABPRPAPAAPA.SIADR	neuron
ABPLPAPAPPA.SIAVL	neuron
ABPRPAPAPPA.SIAVR	neuron
ABPLPPAAAAA.SIBDL	neuron
ABPRPPAAAAA.SIBDR	neuron
ABPLPAPAAPP.SIBVL	neuron
ABPRPAPAAPP.SIBVR	neuron
ABPLPPAAPPA.AIAL	neuron
ABPRPPAAPPA.AIAR	neuron
ABPLAAPAPPA.AIBL	neuron
ABPRAAPAPPA.AIBR	neuron
ABPLPAPAAAP.AIYL	neuron
ABPRPAPAAAP.AIYR	neuron
ABPLAPAAAPAV.AIZL	neuron
ABPRAPAAAPAV.AIZR	neuron
ABALPPPPPAA.ADFL	neuron
ABPRAAAPPAA.ADFR	neuron
ABALPPPAPAV.AFDL	neuron
ABPRAAAAPAV.AFDR	neuron
ABALPPPPPPAA.ASEL	neuron
ABPRAAAPPPAA.ASER	neuron
ABALPPPAPPPA.ASKL	neuron
ABPRAAAAPPPA.ASKR	neuron
ABPLPAAAAAP.AWCL	neuron
ABPRPAAAAAP.AWCR	neuron
ABPLAAPAPAA.AWAL	neuron
ABPRAAPAPAA.AWAR	neuron
ABALPPPPAAD.ADLL	neuron
ABPRAAAPAAD.ADLR	neuron
ABPLAAPAPAP.ASGL	neuron
ABPRAAPAPAP.ASGR	neuron
ABPLPAAPPAA.ASHL	neuron
ABPRPAAPPAA.ASHR	neuron
ABPLAAPAPPPA.ASIL	neuron
ABPRAAPAPPPA.ASIR	neuron
ABALPPPPPPPA.ASJL	neuron
ABPRAAAPPPPA.ASJR	neuron
ABALPPPPPAP.AWBL	neuron
ABPRAAAPPAP.AWBR	neuron
ABPLPPPAAPP.PHAL	neuron
ABPRPPPAAPP.PHAR	neuron
ABPLAPPPAPPP.PHBL	neuron
ABPRAPPPAPPP.PHBR	neuron
ABALPPAPPAP.BAGL	neuron
ABARAPPPPAP.BAGR	neuron
ABPLAPAPPPPAP.ALNL	neuron
ABPRAPAPPPPAP.ALNR	neuron
ABPLAPAAAPAD.FLPL	neuron
ABPRAPAAAPAD.FLPR	neuron
ABPLAPAAAAPA.ADEL	neuron
ABPRAPAAAAPA.ADER	neuron
ABPLAAAAAPPA.CEPDL	neuron
ABARPAPAAPPA.CEPDR	neuron
ABPLPAAPPPPA.CEPVL	neuron
ABPRPAAPPPPA.CEPVR	neuron
ABALAPAPAPAA.OLQDL	neuron
ABALAPPPAPAA.OLQDR	neuron
ABPLPAAAPPAA.OLQVL	neuron
ABPRPAAAPPAA.OLQVR	neuron
ABARPPAAPPA.ALML	neuron
ABARPPPAPPA.ALMR	neuron
ABPLAPAPPPPAA.PLML	neuron
ABPRAPAPPPPAA.PLMR	neuron
ABALAPAPPAAA.IL1DL	neuron
ABALAPPPPAAA.IL1DR	neuron
ABALAPAAPPAA.IL1L	neuron
ABALAAPPPPAA.IL1R	neuron
ABALPPAPPPAA.IL1VL	neuron
ABARAPPPPPAA.IL1VR	neuron
ABALAPAPPAP.IL2DL	neuron
ABALAPPPPAP.IL2DR	neuron
ABALAPAAPPP.IL2L	neuron
ABALAAPPPPP.IL2R	neuron
ABALPPAPPPP.IL2VL	neuron
ABARAPPPPPP.IL2VR	neuron
ABALAPAPAPP.URYDL	neuron
ABALAPPPAPP.URYDR	neuron
ABPLPAAAPPP.URYVL	neuron
ABPRPAAAPPP.URYVR	neuron
ABALPPPPAPAA.OLLL	neuron
ABPRAAAPAPAA.OLLR	neuron
ABALAPPPAAA.ALA	neuron
ABALAPAAAPA.CANL	neuron
ABALAPPAPPA.CANR	neuron
ABARAAPAAAP.PM1DL	pharynx
ABARAAPPAAP.PM1DR	pharynx
ABARAAAAAAP.PM1L	pharynx
ABARAAAAAPP.PM1R	pharynx
ABALPAAAAPA.PM1VL	pharynx
ABARAPAAAPA.PM1VR	pharynx
ABARAAPAAPA.PM2DL	pharynx
ABARAAPPAPA.PM2DR	pharynx
ABALPAAAPAA.PM2L	pharynx
ABARAPAAPAA.PM2R	pharynx
ABALPAAAAAP.PM2VL	pharynx
ABARAPAAAAP.PM2VR	pharynx
MSAAAPAAA.PM3DL	pharynx
MSPAAAAPA.PM3DR	pharynx
ABALPAAPAPP.PM3L	pharynx
ABARAPAAPPA.PM3R	pharynx
ABALPAPPPPP.PM3VL	pharynx
ABARAPAPPPP.PM3VR	pharynx
MSAAAAAPP.PM4DL	pharynx
MSPAAAAPP.PM4DR	pharynx
MSAAAPAAP.PM4L	pharynx
ABARAAAPAPP.PM4R	pharynx
MSAAPAAAA.PM4VL	pharynx
MSPAPAAAA.PM4VR	pharynx
MSAAAAPAP.PM5DL	pharynx
MSPAAAPPA.PM5DR	pharynx
ABARAAPAPAP.PM5L	pharynx
ABARAAPPPAP.PM5R	pharynx
MSAAPAAAP.PM5VL	pharynx
MSPAPAAAP.PM5VR	pharynx
MSPAAAPPP.PM6D	pharynx
MSAAPAPPA.PM6VL	pharynx
MSPAPAPPA.PM6VR	pharynx
MSAAAAPPP.PM7D	pharynx
MSAAPAAPP.PM7VL	pharynx
MSPAPAAPP.PM7VR	pharynx
MSAAAPAPP.PM8	pharynx
ABALPAAPAPA.MC1DL	pharynx
ABARAAAPAPA.MC1DR	pharynx
ABALPAPPPPA.MC1V	pharynx
ABARAAPAAPP.MC2DL	pharynx
ABARAAPPAPP.MC2DR	pharynx
ABARAPAPPPA.MC2V	pharynx
MSAAAPAPA.MC3DL	pharynx
MSPAAPAPA.MC3DR	pharynx
ABALPAPPAPP.MC3V	pharynx
ABARAAAAPAP.E1D	pharynx
ABARAAAAAAA.E1VL	pharynx
ABARAAAAAPA.E1VR	pharynx
ABALPAAPAAP.E2DL	pharynx
ABARAAAPAAP.E2DR	pharynx
ABALPAPPAPA.E2V	pharynx
ABARAAPAAAA.E3D	pharynx
ABALPAAAAAA.E3VL	pharynx
ABARAPAAAAA.E3VR	pharynx
MSAAPAAPAA.G1AL	pharynx
MSPAPAAPAA.G1AR	pharynx
MSAAAAAPAP.G1P	pharynx
MSAAPAPAA.G2L	pharynx
MSPAPAPAA.G2R	pharynx
MSPAAPAAA.M1	pharynx
ABARAAPAPPA.M2L	pharynx
ABARAAPPPPA.M2R	pharynx
ABARAAPAPPP.M3L	pharynx
ABARAAPPPPP.M3R	pharynx
MSPAAAAAA.M4	pharynx
MSPAAAPAP.M5	pharynx
ABALPAAAPPP.MCL	pharynx
ABARAPAAPPP.MCR	pharynx
ABARAAPAPAAV.NSML	pharynx
ABARAAPPPAAV.NSMR	pharynx
ABARAAPPAAA.MI	pharynx
ABALPAPPPAA.I1L	pharynx
ABARAPAPPAA.I1R	pharynx
ABALPAPPAAPA.I2L	pharynx
ABARAPAPAAPA.I2R	pharynx
MSAAAAAPAA.I3	pharynx
MSAAAAPAA.I4	pharynx
ABARAPAPAPP.I5	pharynx
MSPAAAPAA.I6	pharynx
MSPAAPAPP.VPI1	pharynx
MSAAPAPPP.VPI2DL	pharynx
MSPAPAPPP.VPI2DR	pharynx
MSAAPPAA.VPI2V	pharynx
MSAAAPPP.VPI3D	pharynx
MSAAPPAP.VPI3V	pharynx
ABARAAPAAAP.PM1DL	pharynxMuscle
ABARAAPPAAP.PM1DR	pharynxMuscle
ABARAAAAAAP.PM1L	pharynxMuscle
ABARAAAAAPP.PM1R	pharynxMuscle
ABALPAAAAPA.PM1VL	pharynxMuscle
ABARAPAAAPA.PM1VR	pharynxMuscle
ABARAAPAAPA.PM2DL	pharynxMuscle
ABARAAPPAPA.PM2DR	pharynxMuscle
ABALPAAAPAA.PM2L	pharynxMuscle
ABARAPAAPAA.PM2R	pharynxMuscle
ABALPAAAAAP.PM2VL	pharynxMuscle
ABARAPAAAAP.PM2VR	pharynxMuscle
MSAAAPAAA.PM3DL	pharynxMuscle
MSPAAAAPA.PM3DR	pharynxMuscle
ABALPAAPAPP.PM3L	pharynxMuscle
ABARAPAAPPA.PM3R	pharynxMuscle
ABALPAPPPPP.PM3VL	pharynxMuscle
ABARAPAPPPP.PM3VR	pharynxMuscle
MSAAAAAPP.PM4DL	pharynxMuscle
MSPAAAAPP.PM4DR	pharynxMuscle
MSAAAPAAP.PM4L	pharynxMuscle
ABARAAAPAPP.PM4R	pharynxMuscle
MSAAPAAAA.PM4VL	pharynxMuscle
MSPAPAAAA.PM4VR	pharynxMuscle
MSAAAAPAP.PM5DL	pharynxMuscle
MSPAAAPPA.PM5DR	pharynxMuscle
ABARAAPAPAP.PM5L	pharynxMuscle
ABARAAPPPAP.PM5R	pharynxMuscle
MSAAPAAAP.PM5VL	pharynxMuscle
MSPAPAAAP.PM5VR	pharynxMuscle
MSPAAAPPP.PM6D	pharynxMuscle
MSAAPAPPA.PM6VL	pharynxMuscle
MSPAPAPPA.PM6VR	pharynxMuscle
MSAAAAPPP.PM7D	pharynxMuscle
MSAAPAAPP.PM7VL	pharynxMuscle
MSPAPAAPP.PM7VR	pharynxMuscle
MSAAAPAPP.PM8	pharynxMuscle
MSPAAPAAA.M1	pharynxNeuron
ABARAAPAPPA.M2L	pharynxNeuron
ABARAAPPPPA.M2R	pharynxNeuron
ABARAAPAPPP.M3L	pharynxNeuron
ABARAAPPPPP.M3R	pharynxNeuron
MSPAAAAAA.M4	pharynxNeuron
MSPAAAPAP.M5	pharynxNeuron
ABALPAAAPPP.MCL	pharynxNeuron
ABARAPAAPPP.MCR	pharynxNeuron
ABARAAPAPAAV.NSML	pharynxNeuron
ABARAAPPPAAV.NSMR	pharynxNeuron
ABARAAPPAAA.MI	pharynxNeuron
ABALPAPPPAA.I1L	pharynxNeuron
ABARAPAPPAA.I1R	pharynxNeuron
ABALPAPPAAPA.I2L	pharynxNeuron
ABARAPAPAAPA.I2R	pharynxNeuron
MSAAAAAPAA.I3	pharynxNeuron
MSAAAAPAA.I4	pharynxNeuron
ABARAPAPAPP.I5	pharynxNeuron
MSPAAAPAA.I6	pharynxNeuron
ABPLAAAPPA.HOL	seam
ABARPAPPPA.HOR	seam
ABPLAAAPPP.H1L	seam
ABARPAPPPP.H1R	seam
ABARPPAAAP.H2L	seam
ABARPPPAAP.H2R	seam
ABARPPAPAA.V1L	seam
ABARPPPPAA.V1R	seam
ABARPPAPAP.V2L	seam
ABARPPPPAP.V2R	seam
ABPLAPPAPA.V3L	seam
ABPRAPPAPA.V3R	seam
ABARPPAPPA.V4L	seam
ABARPPPPPA.V4R	seam
ABPLAPAPAAP.V5L	seam
ABPRAPAPAAP.V5R	seam
ABARPPAPPP.V6L	seam
ABARPPPPPP.V6R	seam
ABPLAPPPPP.TL	seam
ABPRAPPPPP.TR	seam
ABPLAAAAAPPP.URXL	sensory
ABARPAPAAPPP.URXR	sensory
ABPLAAAAAAA.URADL	sensory
ABARPAPAAAA.URADR	sensory
ABPLPAAAPAA.URAVL	sensory
ABPRPAAAPAA.URAVR	sensory
ABPLAAPAAPA.URBL	sensory
ABPRAAPAAPA.URBR	sensory
ABALPPPPPAA.ADFL	sensory
ABPRAAAPPAA.ADFR	sensory
ABALPPPAPAV.AFDL	sensory
ABPRAAAAPAV.AFDR	sensory
ABALPPPPPPAA.ASEL	sensory
ABPRAAAPPPAA.ASER	sensory
ABALPPPAPPPA.ASKL	sensory
ABPRAAAAPPPA.ASKR	sensory
ABPLPAAAAAP.AWCL	sensory
ABPRPAAAAAP.AWCR	sensory
ABPLAAPAPAA.AWAL	sensory
ABPRAAPAPAA.AWAR	sensory
ABALPPPPAAD.ADLL	sensory
ABPRAAAPAAD.ADLR	sensory
ABPLAAPAPAP.ASGL	sensory
ABPRAAPAPAP.ASGR	sensory
ABPLPAAPPAA.ASHL	sensory
ABPRPAAPPAA.ASHR	sensory
ABPLAAPAPPPA.ASIL	sensory
ABPRAAPAPPPA.ASIR	sensory
ABALPPPPPPPA.ASJL	sensory
ABPRAAAPPPPA.ASJR	sensory
ABALPPPPPAP.AWBL	sensory
ABPRAAAPPAP.AWBR	sensory
ABPLPPPAAPP.PHAL	sensory
ABPRPPPAAPP.PHAR	sensory
ABPLAPPPAPPP.PHBL	sensory
ABPRAPPPAPPP.PHBR	sensory
ABALPPAPPAP.BAGL	sensory
ABARAPPPPAP.BAGR	sensory
ABPLAPAPPPPAP.ALNL	sensory
ABPRAPAPPPPAP.ALNR	sensory
ABPLAPAAAPAD.FLPL	sensory
ABPRAPAAAPAD.FLPR	sensory
ABPLAPAAAAPA.ADEL	sensory
ABPRAPAAAAPA.ADER	sensory
ABPLAAAAAPPA.CEPDL	sensory
ABARPAPAAPPA.CEPDR	sensory
ABPLPAAPPPPA.CEPVL	sensory
ABPRPAAPPPPA.CEPVR	sensory
ABALAPAPAPAA.OLQDL	sensory
ABALAPPPAPAA.OLQDR	sensory
ABPLPAAAPPAA.OLQVL	sensory
ABPRPAAAPPAA.OLQVR	sensory
ABARPPAAPPA.ALML	sensory
ABARPPPAPPA.ALMR	sensory
ABPLAPAPPPPAA.PLML	sensory
ABPRAPAPPPPAA.PLMR	sensory
ABALAPAPPAAA.IL1DL	sensory
ABALAPPPPAAA.IL1DR	sensory
ABALAPAAPPAA.IL1L	sensory
ABALAAPPPPAA.IL1R	sensory
ABALPPAPPPAA.IL1VL	sensory
ABARAPPPPPAA.IL1VR	sensory
ABALAPAPPAP.IL2DL	sensory
ABALAPPPPAP.IL2DR	sensory
ABALAPAAPPP.IL2L	sensory
ABALAAPPPPP.IL2R	sensory
ABALPPAPPPP.IL2VL	sensory
ABARAPPPPPP.IL2VR	sensory
ABALAPAPAPP.URYDL	sensory
ABALAPPPAPP.URYDR	sensory
ABPLPAAAPPP.URYVL	sensory
ABPRPAAAPPP.URYVR	sensory
ABALPPPPAPAA.OLLL	sensory
ABPRAAAPAPAA.OLLR	sensory
ABALAPPPAAA.ALA	sensory
ABARPPAAAA.ADESHL	sheath
ABARPPPAAA.ADESHR	sheath
ABPLAAPAAPP.AMSHL	sheath
ABPRAAPAAPP.AMSHR	sheath
ABARPAAAAPP.CEPSHDL	sheath
ABARPAAAPAP.CEPSHDR	sheath
ABPLPAAAPAP.CEPSHVL	sheath
ABPRPAAAPAP.CEPSHVR	sheath
ABALAAAPARR.ILSHDL	sheath
ABALAAAPPLL.ILSHDR	sheath
ABALAAAALPP.ILSHL	sheath
ABALAAPAAPP.ILSHR	sheath
ABALPPAPAAP.ILSHVL	sheath
ABARAPPPAAP.ILSHVR	sheath
ABALPPPAAPD.OLLSHL	sheath
ABPRAAAAAPD.OLLSHR	sheath
ABARPAAAAPA.OLQSHDL	sheath
ABARPAAAPAA.OLQSHDR	sheath
ABALPPPAAAP.OLQSHVL	sheath
ABPRAAAAAAP.OLQSHVR	sheath
ABPLPPPAPAA.PHSHL	sheath
ABPRPPPAPAA.PHSHR	sheath
ABPLAPAAPP.P1.2L	skin
ABPRAPAAPP.P1.2R	skin
ABPLAPPAAA.P3.4L	skin
ABPRAPPAAA.P3.4R	skin
ABPLAPPAAP.P5.6L	skin
ABPRAPPAAP.P5.6R	skin
ABPLAPPAPP.P7.8L	skin
ABPRAPPAPP.P7.8R	skin
ABPLAPAPAP.P9.10L	skin
ABPRAPAPAP.P9.10R	skin
ABPLAPAPPA.P11	skin
ABPRAPAPPA.P12	skin
ABPLAAAPPA.HOL	skin
ABARPAPPPA.HOR	skin
ABPLAAAPPP.H1L	skin
ABARPAPPPP.H1R	skin
ABARPPAAAP.H2L	skin
ABARPPPAAP.H2R	skin
ABPLAPAPAAA.QL	skin
ABPRAPAPAAA.QR	skin
ABARPPAPAA.V1L	skin
ABARPPPPAA.V1R	skin
ABARPPAPAP.V2L	skin
ABARPPPPAP.V2R	skin
ABPLAPPAPA.V3L	skin
ABPRAPPAPA.V3R	skin
ABARPPAPPA.V4L	skin
ABARPPPPPA.V4R	skin
ABPLAPAPAAP.V5L	skin
ABPRAPAPAAP.V5R	skin
ABARPPAPPP.V6L	skin
ABARPPPPPP.V6R	skin
ABPLAPPPPP.TL	skin
ABPRAPPPPP.TR	skin
ABALPAAPPPA.HYP1	skin
ABARAAAPPPP.HYP1	skin
ABARAPPAAPA.HYP1	skin
ABALPAAPPPP.HYP2	skin
ABALPAPAAAP.HYP2	skin
ABPLAAPAAAA.HYP3	skin
ABPRAAPAAAA.HYP3	skin
ABARPAPAPA.HYP4	skin
ABPLAAPPAA.HYP4	skin
ABPRAAPPAA.HYP4	skin
ABARPAPPAP.HYP5	skin
ABPLAAAPAP.HYP5	skin
ABPLAAAAPA.HYP6	skin
ABARPAAPAA.HYP6	skin
ABPLAAAAPP.HYP6	skin
ABARPAPAPP.HYP6	skin
ABPLAAPPAP.HYP6	skin
ABPRAAPPAP.HYP6	skin
ABARPAAPAP.HYP7	skin
ABARPAAPPA.HYP7	skin
ABPLAAPPPA.HYP7	skin
ABPRAAPPPA.HYP7	skin
ABARPPPAPA.HYP7	skin
ABARPPAAPA.HYP7	skin
ABARPAAPPP.HYP7	skin
ABPLAAPPPP.HYP7	skin
ABPRAAPPPP.HYP7	skin
CAAAAA.HYP7	skin
CPAAAA.HYP7	skin
CPAAAP.HYP7	skin
CAAAAP.HYP7	skin
CPAAPA.HYP7	skin
CAAAPA.HYP7	skin
CAAAPP.HYP7	skin
CPAAPP.HYP7	skin
CPAPAA.HYP7	skin
CPAPAP.HYP7	skin
CAAPPD.HYP7	skin
CPAPPD.HYP7	skin
ABPLAPPPPA.HYP7	skin
ABPRAPPPPA.HYP7	skin
ABPLPPPAPAP.HYP8.9	skin
ABPRPPPAPAP.HYP9.8	skin
ABPLPPPPPPP.HYP10	skin
ABPRPPPPPPP.HYP10	skin
CPAPPV.HYP11	skin
ABPLPAAPAPA.AMSOL	socket
ABPRPAAPAPA.AMSOR	socket
ABALAPAPPPP.CEPSODL	socket
ABALAPPPPPP.CEPSODR	socket
ABALPPAAPPP.CEPSOVL	socket
ABALAAPAPPP.CEPSOVR	socket
ABPLAAPAAAP.ILSODL	socket
ABPRAAPAAAP.ILSODR	socket
ABALAAAPALL.ILSOL	socket
ABALAAAPPRR.ILSOR	socket
ABALPPAPAPP.ILSOVL	socket
ABARAPPPAPP.ILSOVR	socket
ABALAPAAAPP.OLLSOL	socket
ABALAPPAPPP.OLLSOR	socket
ABARPAAAAAL.OLQSODL	socket
ABARPAAAAAR.OLQSODR	socket
ABALPPAAAPP.OLQSOVL	socket
ABALAAPPAPP.OLQSOVR	socket
ABPRPAPPPPP.VIRL	valve
ABPRPAPPPPA.VIRR	valve
MSPAAPAPP.VPI1	valve
MSAAPAPPP.VPI2DL	valve
MSPAPAPPP.VPI2DR	valve
MSAAPPAA.VPI2V	valve
MSAAAPPP.VPI3D	valve
MSAAPPAP.VPI3V	valve

## Sheet: SI > 95 cluster
node in the dendrogram	relationship of cell members	si	cell
92	cell class	1	ABPLAAPAPAA.AWAL
92	cell class	1	ABPRAAPAPAA.AWAR
143	cell class	1	ABALPPPAPAV.AFDL
143	cell class	1	ABPRAAAAPAV.AFDR
250	cell class	1	ABPLPAAAAAP.AWCL
250	cell class	1	ABPRPAAAAAP.AWCR
340	cell class	1	ABALPPPPPPAA.ASEL
340	cell class	1	ABPRAAAPPPAA.ASER
458	cell class	1	DPPPPA.MU_BODDR11
458	cell class	1	DPPPPP.MU_BODDR13
458	cell class	1	DAPPPA.MU_BODDL11
458	cell class	1	DAPPPP.MU_BODDL13
458	cell class	1	DAPPAP.MU_BODDL9
458	cell class	1	DPPPAP.MU_BODDR9
458	cell class	1	DAPPAA.MU_BODDL7
458	cell class	1	DPPPAA.MU_BODDR7
196	subclass	0.952911	DAAPP.MU_BODVL5
458	cell class	1	DAAPP.MU_BODVL5
196	subclass	0.952911	DPAPP.MU_BODVR5
458	cell class	1	DPAPP.MU_BODVR5
458	cell class	1	DAAPA.MU_BODVL3
458	cell class	1	DPAPA.MU_BODVR3
231	subclass	0.99926	DAPAA.MU_BODVL8
458	cell class	1	DAPAA.MU_BODVL8
231	subclass	0.99926	DPPAA.MU_BODVR8
458	cell class	1	DPPAA.MU_BODVR8
458	cell class	1	DPAAP.MU_BODDR8
458	cell class	1	DAAAA.MU_BODVL6
458	cell class	1	DPAAA.MU_BODVR6
458	cell class	1	DPPAP.MU_BODDR10
458	cell class	1	DAAAP.MU_BODDL8
458	cell class	1	DAPAP.MU_BODDL10
458	cell class	1	CPPPAPP.MU_BODDR24
458	cell class	1	CAPPAPP.MU_BODDL24
133	subclass	0.954835	CAPPPPV.MU_BODVL23
458	cell class	1	CAPPPPV.MU_BODVL23
133	subclass	0.954835	CPPPPPV.MU_BODVR24
458	cell class	1	CPPPPPV.MU_BODVR24
458	cell class	1	CAPPAAA.MU_BODDL12
458	cell class	1	CAPAAAA.MU_BODVL10
458	cell class	1	CAPAAAP.MU_BODVL12
458	cell class	1	CAPAAPA.MU_BODVL14
458	cell class	1	CPPAAAA.MU_BODVR10
458	cell class	1	CPPPAAA.MU_BODDR12
458	cell class	1	CPPPAAP.MU_BODDR17
458	cell class	1	CAPAPAA.MU_BODDL14
458	cell class	1	CAPAPAP.MU_BODDL18
458	cell class	1	CPPAPAA.MU_BODDR14
458	cell class	1	CPPAPAP.MU_BODDR18
458	cell class	1	CPPAAAP.MU_BODVR12
458	cell class	1	CAPAAPP.MU_BODVL16
458	cell class	1	CPPAAPA.MU_BODVR14
458	cell class	1	CPPAAPP.MU_BODVR16
458	cell class	1	CAPAPPA.MU_BODVL19
458	cell class	1	CAPAPPP.MU_BODVL22
458	cell class	1	CPPAPPA.MU_BODVR20
458	cell class	1	CPPAPPP.MU_BODVR21
134	subclass	0.98221	CPPPAPA.MU_BODDR20
458	cell class	1	CPPPAPA.MU_BODDR20
134	subclass	0.98221	CPPPPPD.MU_BODDR23
458	cell class	1	CPPPPPD.MU_BODDR23
458	cell class	1	CAPPAPA.MU_BODDL20
458	cell class	1	CAPPPPD.MU_BODDL23
149	subclass	0.950246	CPPPPAA.MU_BODDR19
458	cell class	1	CPPPPAA.MU_BODDR19
149	subclass	0.950246	CPPPPAP.MU_BODDR21
458	cell class	1	CPPPPAP.MU_BODDR21
458	cell class	1	CAPPPAP.MU_BODDL21
458	cell class	1	CAPPAAP.MU_BODDL17
458	cell class	1	CAPPPAA.MU_BODDL19
230	subclass	0.992979	MSAPAPAP.MU_BODVL2
458	cell class	1	MSAPAPAP.MU_BODVL2
230	subclass	0.992979	MSAPAPPA.MU_BODDL1
458	cell class	1	MSAPAPPA.MU_BODDL1
230	subclass	0.992979	MSPPAPAP.MU_BODVR2
458	cell class	1	MSPPAPAP.MU_BODVR2
230	subclass	0.992979	MSPPAPPA.MU_BODDR1
458	cell class	1	MSPPAPPA.MU_BODDR1
40	subclass	0.975299	MSAPAAAP.MU_BODDL2
230	subclass	0.992979	MSAPAAAP.MU_BODDL2
458	cell class	1	MSAPAAAP.MU_BODDL2
40	subclass	0.975299	MSPPAAAP.MU_BODDR2
230	subclass	0.992979	MSPPAAAP.MU_BODDR2
458	cell class	1	MSPPAAAP.MU_BODDR2
230	subclass	0.992979	MSAPPAPP.MU_BODVL1
458	cell class	1	MSAPPAPP.MU_BODVL1
230	subclass	0.992979	MSPPPAPP.MU_BODVR1
458	cell class	1	MSPPPAPP.MU_BODVR1
458	cell class	1	MSAPPPPP.MU_BODDL5
458	cell class	1	MSPPPPPP.MU_BODDR5
458	cell class	1	MSAPPPAP.MU_BODDL6
458	cell class	1	MSPPPPAP.MU_BODDR6
458	cell class	1	MSPPPPAA.MU_BODVR4
458	cell class	1	MSPPAPPP.MU_BODDR4
458	cell class	1	MSAPPPPA.MU_BODDL3
458	cell class	1	MSPPPPPA.MU_BODDR3
458	cell class	1	MSAPPPAA.MU_BODVL4
458	cell class	1	MSAPAPPP.MU_BODDL4
458	cell class	1	MSPAPPPAA.MU_BODVR7
458	cell class	1	MSPAPPPAP.MU_BODVR9
458	cell class	1	MSAAPPPAA.MU_BODVL7
458	cell class	1	MSAAPPPAP.MU_BODVL9
458	cell class	1	MSAAPPPPA.MU_BODVL11
458	cell class	1	MSAAPPPPP.MU_BODVL13
458	cell class	1	MSPAPPPPA.MU_BODVR11
458	cell class	1	MSPAPPPPP.MU_BODVR13
458	cell class	1	ABPRPPPPPAA.MU_BODVR19
214	subclass	1	MSPAPPAA.MU_BODVL15
458	cell class	1	MSPAPPAA.MU_BODVL15
214	subclass	1	MSPAPPAP.MU_BODVR15
458	cell class	1	MSPAPPAP.MU_BODVR15
476	sister cell AND lineal homolog	0.978852	ABPLPPPPPAA.MU_INT_L
476	sister cell AND lineal homolog	0.978852	MSPPAAPP.MU_INT_R
476	sister cell AND lineal homolog	0.978852	ABPRPPPPPAP.MU_SPH
476	sister cell AND lineal homolog	0.978852	ABPLPPPPPAP.MU_ANAL
383	cell class	1	ABPLAPPPAPPA.HSNL
383	cell class	1	ABPRAPPPAPPA.HSNR
344	cell class	1	MSPPPAAP.Z1
344	cell class	1	MSAPPAAP.Z4
265	cell class	1	ABPLPAPAPAA.EXC_GL_L
265	cell class	1	ABPRPAPAPAA.EXC_GL_R
295	cell class	1	MSAPAPAAP.CCPL
295	cell class	1	MSAPAPAAA.CCAL
295	cell class	1	MSPPAPAAA.CCAR
295	cell class	1	MSPPAPAAP.CCPR
210	cell class	1	ABALPPPAPPPA.ASKL
210	cell class	1	ABPRAAAAPPPA.ASKR
126	cell class	1	ABALPPPPPPPA.ASJL
126	cell class	1	ABPRAAAPPPPA.ASJR
46	cell class	1	ABALPPPPPAP.AWBL
46	cell class	1	ABPRAAAPPAP.AWBR
122	cell class	1	ABALPPPPPAA.ADFL
122	cell class	1	ABPRAAAPPAA.ADFR
89	cell class	1	ABPLPAAPPAA.ASHL
89	cell class	1	ABPRPAAPPAA.ASHR
12	cell class	1	ABPLAPPPAPPP.PHBL
345	PHAPHB	0.988927	ABPLAPPPAPPP.PHBL
12	cell class	1	ABPRAPPPAPPP.PHBR
345	PHAPHB	0.988927	ABPRAPPPAPPP.PHBR
35	cell class	1	ABPLPPPAAPP.PHAL
345	PHAPHB	0.988927	ABPLPPPAAPP.PHAL
35	cell class	1	ABPRPPPAAPP.PHAR
345	PHAPHB	0.988927	ABPRPPPAAPP.PHAR
16	cell class	1	ABALPPPPAAD.ADLL
16	cell class	1	ABPRAAAPAAD.ADLR
63	cell class	1	ABPLAAPAPAP.ASGL
63	cell class	1	ABPRAAPAPAP.ASGR
140	cell class	1	ABPLAAPAPPPA.ASIL
140	cell class	1	ABPRAAPAPPPA.ASIR
157	cell class	1	ABPLPPPAPAA.PHSHL
157	cell class	1	ABPRPPPAPAA.PHSHR
336	cell class	0.9715	ABPLPAAAPAP.CEPSHVL
336	cell class	0.9715	ABPRPAAAPAP.CEPSHVR
336	cell class	0.9715	ABARPAAAAPP.CEPSHDL
336	cell class	0.9715	ABARPAAAPAP.CEPSHDR
49	subclass	1	ABALPPAPAPP.ILSOVL
49	subclass	1	ABARAPPPAPP.ILSOVR
127	subclass	0.987681	ABPLAAPAAAP.ILSODL
127	subclass	0.987681	ABPRAAPAAAP.ILSODR
39	subclass	1	ABALPPAPAAP.ILSHVL
39	subclass	1	ABARAPPPAAP.ILSHVR
166	subclass	0.998215	ABARPAAAAAL.OLQSODL
166	subclass	0.998215	ABARPAAAAAR.OLQSODR
237	cell class	0.999264	ABALAPAAAPP.OLLSOL
237	cell class	0.999264	ABALAPPAPPP.OLLSOR
253	cell class	1	ABARPPAAAA.ADESHL
253	cell class	1	ABARPPPAAA.ADESHR
285	cell class	0.9967	ABPLAAAPAA.XXXL
285	cell class	0.9967	ABARPAPPAA.XXXR
305	cell class	0.988817	ABPLPAAPAPA.AMSOL
305	cell class	0.988817	ABPRPAAPAPA.AMSOR
73	subclass	1	ABPLAAPAAAA.HYP3
73	subclass	1	ABPRAAPAAAA.HYP3
45	subclass	1	ABPLPAPPPAP.K.
45	subclass	1	ABPLPAPPPAA.K
368	sister cell	1	ABPLAPAAPA.G2
368	sister cell	1	ABPRAPAAPA.W
388	sister cell	0.989184	ABPRPAAAAPA.G1
388	sister cell	0.989184	ABPLPAAAAPA.EXC_DUCT
245	cell class	1	ABALAPAAAPA.CANL
245	cell class	1	ABALAPPAPPA.CANR
440	subclass	0.996216	ABPLPAAAAPP.DB1.3
440	subclass	0.996216	ABPRPAAAAPP.DB3.1
114	cell class	1	ABPLAPAPPPPAA.PLML
114	cell class	1	ABPRAPAPPPPAA.PLMR
177	cell class	1	ABARPPAAPPA.ALML
177	cell class	1	ABARPPPAPPA.ALMR
289	cell class	1	ABARPPAAPPP.BDUL
289	cell class	1	ABARPPPAPPP.BDUR
293	cell class	1	ABALAAAALAL.AINL
293	cell class	1	ABALAAPAAAR.AINR
42	cell class	1	ABARAAPAPAAV.NSML
42	cell class	1	ABARAAPPPAAV.NSMR
67	cell class	1	ABALPAPPPAA.I1L
67	cell class	1	ABARAPAPPAA.I1R
80	cell class	0.974436	ABALPAAAPPP.MCL
80	cell class	0.974436	ABARAPAAPPP.MCR
124	cell class	0.976339	ABALPAPPAAPA.I2L
124	cell class	0.976339	ABARAPAPAAPA.I2R
8	cell class	1	ABARAAPAPPP.M3L
8	cell class	1	ABARAAPPPPP.M3R
25	cell class	1	ABARAAPAPPA.M2L
25	cell class	1	ABARAAPPPPA.M2R
85	cell class	1	ABALPPPPPPPP.AUAL
85	cell class	1	ABPRAAAPPPPP.AUAR
170	cell class	1	ABALPPAPPAP.BAGL
170	cell class	1	ABARAPPPPAP.BAGR
2	subclass	1	MSAAAAAAL.GLRDL
213	cell class	1	MSAAAAAAL.GLRDL
2	subclass	1	MSAAAAAAR.GLRDR
213	cell class	1	MSAAAAAAR.GLRDR
213	cell class	1	MSAPAAAAV.GLRVL
213	cell class	1	MSPPAAAAV.GLRVR
213	cell class	1	MSAPAAAAD.GLRL
213	cell class	1	MSPPAAAAD.GLRR
41	cell class	1	ABPLPPPAAPAP.LUAL
41	cell class	1	ABPRPPPAAPAP.LUAR
138	cell class	1	ABPLAPPPAAA.PVQL
138	cell class	1	ABPRAPPPAAA.PVQR
64	cell class	1	ABPLPPAAAAPP.RICL
64	cell class	1	ABPRPPAAAAPP.RICR
219	cell class	1	ABPLAPAAAAPP.ADAL
219	cell class	1	ABPRAPAAAAPP.ADAR
27	cell class	1	ABPLPPPPAAA.PVPL
27	cell class	1	ABPRPPPPAAA.PVPR
53	cell class	1	ABPLAPAPPPPAP.ALNL
53	cell class	1	ABPRAPAPPPPAP.ALNR
37	cell class	1	ABPLPPPAAPAA.PVCL
37	cell class	1	ABPRPPPAAPAA.PVCR
246	cell class	0.991812	ABPLPPAPPAA.RIGL
246	cell class	0.991812	ABPRPPAPPAA.RIGR
54	cell class	0.965227	ABPLPPAPAAAP.RIFL
54	cell class	0.965227	ABPRPPAPAAAP.RIFR
155	subclass	0.96544	ABPLPPAPAAAA.SABVL
155	subclass	0.96544	ABPRPPAPAAAA.SABVR
236	cell class	0.984819	ABPLAPAAAPP.RMGL
236	cell class	0.984819	ABPRAPAAAPP.RMGR
62	cell class	1	ABPLAPAAAPAV.AIZL
62	cell class	1	ABPRAPAAAPAV.AIZR
93	cell class	1	ABPLAPAAAPAD.FLPL
93	cell class	1	ABPRAPAAAPAD.FLPR
18	subclass	1	ABPLPAAPPPPA.CEPVL
360	cell class	0.961505	ABPLPAAPPPPA.CEPVL
18	subclass	1	ABPRPAAPPPPA.CEPVR
360	cell class	0.961505	ABPRPAAPPPPA.CEPVR
66	subclass	1	ABPLAAAAAPPA.CEPDL
360	cell class	0.961505	ABPLAAAAAPPA.CEPDL
66	subclass	1	ABARPAPAAPPA.CEPDR
360	cell class	0.961505	ABARPAPAAPPA.CEPDR
79	subclass	0.997587	ABALAPAPAPAA.OLQDL
79	subclass	0.997587	ABALAPPPAPAA.OLQDR
104	subclass	0.99879	ABPLPAAAPPAA.OLQVL
104	subclass	0.99879	ABPRPAAAPPAA.OLQVR
252	subclass	0.970422	ABALAPAAPPP.IL2L
252	subclass	0.970422	ABALAAPPPPP.IL2R
121	subclass	0.98282	ABALAPAPPAP.IL2DL
264	subclass	0.987435	ABALAPAPPAP.IL2DL
121	subclass	0.98282	ABALAPPPPAP.IL2DR
264	subclass	0.987435	ABALAPPPPAP.IL2DR
264	subclass	0.987435	ABALPPAPPPP.IL2VL
264	subclass	0.987435	ABARAPPPPPP.IL2VR
71	cell class	1	ABPLAAPAAPA.URBL
71	cell class	1	ABPRAAPAAPA.URBR
112	subclass	0.996228	ABPLPAAAPAA.URAVL
112	subclass	0.996228	ABPRPAAAPAA.URAVR
123	subclass	0.974758	ABPLAAAAAAA.URADL
123	subclass	0.974758	ABARPAPAAAA.URADR
106	subclass	0.993367	ABALAPAPAPP.URYDL
309	cell class	0.952601	ABALAPAPAPP.URYDL
106	subclass	0.993367	ABALAPPPAPP.URYDR
309	cell class	0.952601	ABALAPPPAPP.URYDR
131	subclass	0.998753	ABPLPAAAPPP.URYVL
309	cell class	0.952601	ABPLPAAAPPP.URYVL
131	subclass	0.998753	ABPRPAAAPPP.URYVR
309	cell class	0.952601	ABPRPAAAPPP.URYVR
51	cell class	1	ABALPPPPAPAA.OLLL
51	cell class	1	ABPRAAAPAPAA.OLLR
115	subclass	1	ABALAAAARLP.RMEL
115	subclass	1	ABALAAAARRP.RMER
189	cell class	0.98484	ABALPAPAAAA.RIPL
189	cell class	0.98484	ABARAPPAAAA.RIPR
83	cell class	1	ABPLAAAAAPPP.URXL
83	cell class	1	ABARPAPAAPPP.URXR
60	cell class	1	ABALAPAAPAA.RIAL
60	cell class	1	ABALAAPPPAA.RIAR
55	cell class	1	ABPLPAAPPAP.RIBL
55	cell class	1	ABPRPAAPPAP.RIBR
65	cell class	1	ABPLAAPAPPA.AIBL
65	cell class	1	ABPRAAPAPPA.AIBR
91	cell class	1	ABALPPAAAPA.AVAL
91	cell class	1	ABALAAPPAPA.AVAR
95	cell class	1	ABPLPPAAPAP.RIML
95	cell class	1	ABPRPPAAPAP.RIMR
107	subclass	1	ABALPPPAPAD.RMDL
107	subclass	1	ABPRAAAAPAD.RMDR
164	subclass	0.99123	ABALPAPAPAA.RMDDL
164	subclass	0.99123	ABARAPPAPAA.RMDDR
217	subclass	0.964651	ABALPPAPAAA.RMDVL
217	subclass	0.964651	ABARAPPPAAA.RMDVR
9	subclass	1	ABALPPAPAPA.SAADL
9	subclass	1	ABARAPPPAPA.SAADR
75	subclass	1	ABPLPAAAAAA.SAAVL
75	subclass	1	ABPRPAAAAAA.SAAVR
78	subclass	1	ABPLPAPAAAA.SMDDL
78	subclass	1	ABPRPAPAAAA.SMDDR
197	subclass	0.99752	ABALPPAPPAA.SMDVL
197	subclass	0.99752	ABARAPPPPAA.SMDVR
199	cell class	0.994082	ABPLPAAPAAA.RIVL
199	cell class	0.994082	ABPRPAAPAAA.RIVR
216	cell class	0.991809	ABPLPAAPAAP.AVBL
216	cell class	0.991809	ABPRPAAPAAP.AVBR
72	cell class	0.992899	ABALAAAPALR.AVDL
72	cell class	0.992899	ABALAAAPPRL.AVDR
159	cell class	0.997761	ABALAPAPPPA.AVJL
159	cell class	0.997761	ABALAPPPPPA.AVJR
58	cell class	1	ABALAPAAAAA.AVHL
58	cell class	1	ABALAPPAPAA.AVHR
77	cell class	1	ABALPPPAAAA.AVEL
77	cell class	1	ABPRAAAAAAA.AVER
105	cell class	1	ABPLPAPAPAP.AVKL
105	cell class	1	ABPRPAPAPAP.AVKR
1	cell class	1	ABPLPPAAPPA.AIAL
1	cell class	1	ABPRPPAAPPA.AIAR
84	cell class	1	ABPLPAPAAAP.AIYL
84	cell class	1	ABPRPAPAAAP.AIYR
96	cell class	0.996954	ABPLPAAPPPA.AIML
96	cell class	0.996954	ABPRPAAPPPA.AIMR
100	subclass	0.994697	ABALPAPAPPP.SMBVL
100	subclass	0.994697	ABARAPPAPPP.SMBVR
129	subclass	0.99213	ABALPAPAPAPP.SMBDL
129	subclass	0.99213	ABARAPPAPAPP.SMBDR
94	subclass	0.984005	ABPLPAPAPPA.SIAVL
279	cell class	0.998109	ABPLPAPAPPA.SIAVL
94	subclass	0.984005	ABPRPAPAPPA.SIAVR
279	cell class	0.998109	ABPRPAPAPPA.SIAVR
111	subclass	0.985439	ABPLPAPAAPA.SIADL
279	cell class	0.998109	ABPLPAPAAPA.SIADL
111	subclass	0.985439	ABPRPAPAAPA.SIADR
279	cell class	0.998109	ABPRPAPAAPA.SIADR
68	subclass	1	ABPLPPAAAAA.SIBDL
308	cell class	0.982125	ABPLPPAAAAA.SIBDL
68	subclass	1	ABPRPPAAAAA.SIBDR
308	cell class	0.982125	ABPRPPAAAAA.SIBDR
116	subclass	0.997888	ABPLPAPAAPP.SIBVL
308	cell class	0.982125	ABPLPAPAAPP.SIBVL
116	subclass	0.997888	ABPRPAPAAPP.SIBVR
308	cell class	0.982125	ABPRPAPAAPP.SIBVR
283	cell class	1	ABPLAAPAAPP.AMSHL
283	cell class	1	ABPRAAPAAPP.AMSHR
21	cell class	1	ABPRPAPPPPP.VIRL
501	lineal homolog	0.990021	ABPRPAPPPPP.VIRL
21	cell class	1	ABPRPAPPPPA.VIRR
501	lineal homolog	0.990021	ABPRPAPPPPA.VIRR
316	cell class	0.999691	ABPLPAPPPPP.RECT_D
501	lineal homolog	0.990021	ABPLPAPPPPP.RECT_D
44	subclass	1	ABPLPPPPAAP.RECT_VL
316	cell class	0.999691	ABPLPPPPAAP.RECT_VL
501	lineal homolog	0.990021	ABPLPPPPAAP.RECT_VL
44	subclass	1	ABPRPPPPAAP.RECT_VR
316	cell class	0.999691	ABPRPPPPAAP.RECT_VR
501	lineal homolog	0.990021	ABPRPPPPAAP.RECT_VR
36	subclass	1	MSAAPAPAA.G2L
36	subclass	1	MSPAPAPAA.G2R
101	subclass	1	MSAAPAAPAA.G1AL
101	subclass	1	MSPAPAAPAA.G1AR
223	cell class	1	MSAAPAPPA.PM6VL
223	cell class	1	MSPAAAPPP.PM6D
223	cell class	1	MSPAPAPPA.PM6VR
314	cell class	0.981119	MSAAAAPPP.PM7D
314	cell class	0.981119	MSAAPAAPP.PM7VL
314	cell class	0.981119	MSPAPAAPP.PM7VR
357	subclass	0.977274	ABALPAPPAPP.MC3V
233	subclass	0.976346	MSAAAPAPA.MC3DL
357	subclass	0.977274	MSAAAPAPA.MC3DL
233	subclass	0.976346	MSPAAPAPA.MC3DR
357	subclass	0.977274	MSPAAPAPA.MC3DR
17	subclass	0.959077	MSAAPAAAA.PM4VL
266	cell class	0.988459	MSAAPAAAA.PM4VL
17	subclass	0.959077	MSPAPAAAA.PM4VR
266	cell class	0.988459	MSPAPAAAA.PM4VR
266	cell class	0.988459	MSAAAPAAP.PM4L
266	cell class	0.988459	ABARAAAPAPP.PM4R
32	subclass	0.977742	MSAAAAAPP.PM4DL
266	cell class	0.988459	MSAAAAAPP.PM4DL
32	subclass	0.977742	MSPAAAAPP.PM4DR
266	cell class	0.988459	MSPAAAAPP.PM4DR
192	cell class	1	MSAAAAPAP.PM5DL
192	cell class	1	MSPAAAPPA.PM5DR
4	subclass	0.961419	MSAAPAAAP.PM5VL
192	cell class	1	MSAAPAAAP.PM5VL
4	subclass	0.961419	MSPAPAAAP.PM5VR
192	cell class	1	MSPAPAAAP.PM5VR
13	subclass	0.998189	ABARAAPAPAP.PM5L
192	cell class	1	ABARAAPAPAP.PM5L
13	subclass	0.998189	ABARAAPPPAP.PM5R
192	cell class	1	ABARAAPPPAP.PM5R
6	subclass	1	MSAAAPAAA.PM3DL
211	cell class	1	MSAAAPAAA.PM3DL
6	subclass	1	MSPAAAAPA.PM3DR
211	cell class	1	MSPAAAAPA.PM3DR
15	subclass	0.969394	ABALPAPPPPP.PM3VL
211	cell class	1	ABALPAPPPPP.PM3VL
15	subclass	0.969394	ABARAPAPPPP.PM3VR
211	cell class	1	ABARAPAPPPP.PM3VR
211	cell class	1	ABALPAAPAPP.PM3L
211	cell class	1	ABARAPAAPPA.PM3R
174	subclass	1	ABALPAPPPPA.MC1V
47	subclass	0.957451	ABALPAAPAPA.MC1DL
174	subclass	1	ABALPAAPAPA.MC1DL
47	subclass	0.957451	ABARAAAPAPA.MC1DR
174	subclass	1	ABARAAAPAPA.MC1DR
286	subclass	0.997945	ABARAPAPPPA.MC2V
74	subclass	0.961884	ABARAAPAAPP.MC2DL
286	subclass	0.997945	ABARAAPAAPP.MC2DL
74	subclass	0.961884	ABARAAPPAPP.MC2DR
286	subclass	0.997945	ABARAAPPAPP.MC2DR
161	subclass	0.996487	ABARAAAPPPA.ARC_ANT_DR
161	subclass	0.996487	ABALPAAPPAA.ARC_ANT_DL
256	subclass	0.95181	ABALPAAPPAP.ARC_POST_VL
256	subclass	0.95181	ABARAAAPPAA.ARC_POST_D
256	subclass	0.95181	ABARAAAPPAP.ARC_POST_VR
22	subclass	1	ABARAAPAAPA.PM2DL
22	subclass	1	ABARAAPPAPA.PM2DR
205	cell class	0.998919	ABARAAAAAAP.PM1L
205	cell class	0.998919	ABARAAAAAPP.PM1R
3	subclass	1	ABARAAPAAAP.PM1DL
205	cell class	0.998919	ABARAAPAAAP.PM1DL
3	subclass	1	ABARAAPPAAP.PM1DR
205	cell class	0.998919	ABARAAPPAAP.PM1DR
205	cell class	0.998919	ABALPAAAAPA.PM1VL
205	cell class	0.998919	ABARAPAAAPA.PM1VR
142	subclass	1	ABARAAPAAAA.E3D
142	subclass	1	ABALPAAAAAA.E3VL
142	subclass	1	ABARAPAAAAA.E3VR
240	subclass	0.998228	ABARAAAAPAP.E1D
59	subclass	0.98389	ABARAAAAAAA.E1VL
240	subclass	0.998228	ABARAAAAAAA.E1VL
59	subclass	0.98389	ABARAAAAAPA.E1VR
240	subclass	0.998228	ABARAAAAAPA.E1VR
378	cell class	1	EPLPPA.INT8L
378	cell class	1	EPRPPA.INT8R
378	cell class	1	EPLPPP.INT9L
378	cell class	1	EPRPPP.INT9R
5	subclass	0.962232	EARAAD.INT1DR
52	subclass	0.996011	EARAAD.INT1DR
378	cell class	1	EARAAD.INT1DR
5	subclass	0.962232	EARAAV.INT1VR
52	subclass	0.996011	EARAAV.INT1VR
378	cell class	1	EARAAV.INT1VR
52	subclass	0.996011	EALAAD.INT1DL
378	cell class	1	EALAAD.INT1DL
52	subclass	0.996011	EALAAV.INT1VL
378	cell class	1	EALAAV.INT1VL
378	cell class	1	EPRAP.INT6R
378	cell class	1	EPRPA.INT7R
378	cell class	1	EPLAP.INT6L
378	cell class	1	EPLPA.INT7L
378	cell class	1	EPRAA.INT4D
378	cell class	1	EALPA.INT2V
378	cell class	1	EARPA.INT2D
378	cell class	1	EALAP.INT3V
378	cell class	1	EARAP.INT3D
378	cell class	1	EPLAA.INT4V
378	cell class	1	EALPP.INT5L
378	cell class	1	EARPP.INT5R
271	V5 and Q	1	ABPRAPAPAAA.QR
456	Q and seam	1	ABPRAPAPAAA.QR
271	V5 and Q	1	ABPRAPAPAAP.V5R
456	Q and seam	1	ABPRAPAPAAP.V5R
271	V5 and Q	1	ABPLAPAPAAA.QL
456	Q and seam	1	ABPLAPAPAAA.QL
271	V5 and Q	1	ABPLAPAPAAP.V5L
456	Q and seam	1	ABPLAPAPAAP.V5L
56	cell class	1	ABPLAPPPPP.TL
456	Q and seam	1	ABPLAPPPPP.TL
56	cell class	1	ABPRAPPPPP.TR
456	Q and seam	1	ABPRAPPPPP.TR
137	subclass	0.99999	ABPLAAAPPP.H1L
456	Q and seam	1	ABPLAAAPPP.H1L
137	subclass	0.99999	ABARPAPPPP.H1R
456	Q and seam	1	ABARPAPPPP.H1R
456	Q and seam	1	ABPLAAAPPA.HOL
456	Q and seam	1	ABARPAPPPA.HOR
456	Q and seam	1	ABARPPAAAP.H2L
456	Q and seam	1	ABARPPPAAP.H2R
456	Q and seam	1	ABARPPAPPP.V6L
456	Q and seam	1	ABARPPPPPP.V6R
456	Q and seam	1	ABARPPAPAA.V1L
456	Q and seam	1	ABARPPPPAA.V1R
456	Q and seam	1	ABPLAPPAPA.V3L
456	Q and seam	1	ABPRAPPAPA.V3R
456	Q and seam	1	ABARPPAPAP.V2L
456	Q and seam	1	ABARPPPPAP.V2R
456	Q and seam	1	ABARPPAPPA.V4L
456	Q and seam	1	ABARPPPPPA.V4R
180	subclass	1	ABPLPPPPPPP.HYP10
180	subclass	1	ABPRPPPPPPP.HYP10
33	subclass	1	ABPLAPPPPA.HYP7
33	subclass	1	ABPRAPPPPA.HYP7
7	subclass	1	ABPLAAPPAA.HYP4
7	subclass	1	ABPRAAPPAA.HYP4
185	subclass	0.994093	ABARPAPPAP.HYP5
185	subclass	0.994093	ABPLAAAPAP.HYP5
29	subclass	1	ABPLAAPPAP.HYP6
29	subclass	1	ABPRAAPPAP.HYP6
103	subclass	1	ABPLAAAAPA.HYP6
103	subclass	1	ABARPAAPAA.HYP6
103	subclass	1	ABPLAAAAPP.HYP6
103	subclass	1	ABARPAPAPP.HYP6
181	subclass	0.981905	ABPLAPAAPP.P1.2L
181	subclass	0.981905	ABPRAPAAPP.P1.2R
76	subclass	0.994544	ABPLAPAPAP.P9.10L
76	subclass	0.994544	ABPRAPAPAP.P9.10R
34	subclass	0.961661	ABARPPPAPA.HYP7
34	subclass	0.961661	ABPLAAPPPP.HYP7
20	subclass	1	ABARPAAPAP.HYP7
20	subclass	1	ABARPAAPPA.HYP7
57	subclass	0.998205	ABPLAAPPPA.HYP7
57	subclass	0.998205	ABPRAAPPPA.HYP7
178	subclass	1	CAAPPD.HYP7
178	subclass	1	CPAPPD.HYP7
179	subclass	0.999999	CPAPAA.HYP7
179	subclass	0.999999	CPAPAP.HYP7
179	subclass	0.999999	CAAAPP.HYP7
179	subclass	0.999999	CPAAPP.HYP7
179	subclass	0.999999	CPAAPA.HYP7
11	subclass	0.995245	CPAAAA.HYP7
179	subclass	0.999999	CPAAAA.HYP7
11	subclass	0.995245	CPAAAP.HYP7
179	subclass	0.999999	CPAAAP.HYP7
69	subclass	0.958662	CAAAPA.HYP7
179	subclass	0.999999	CAAAPA.HYP7
69	subclass	0.958662	CAAAAA.HYP7
179	subclass	0.999999	CAAAAA.HYP7
69	subclass	0.958662	CAAAAP.HYP7
179	subclass	0.999999	CAAAAP.HYP7

## Sheet: multi-clade cell type
cell	cell type	node	phentypic cell type of node
MSPAAPAAA.M1	ACh	MSPAAPAAA.M1	M1
ABARAPPAPPA.DB2	ACh	ABARAPPAPPA.DB2	NA
ABPRPPPPAPP.DVA	ACh	ABPRPPPPAPP.DVA	DVA
ABPRPPAPAAP.DA1	DA	ABPRPPAPAAP.DA1	NA
ABARAPPAPPA.DB2	DB	ABARAPPAPPA.DB2	NA
ABPRPPAPPPP.DD6	DD	ABPRPPAPPPP.DD6	NA
ABPRPAAAAPA.G1	excretorySocket	ABPRPAAAAPA.G1	NA
ABPLAPAAPA.G2	excretorySocket	ABPLAPAAPA.G2	NA
ABPRPPAPPPP.DD6	GABA	ABPRPPAPPPP.DD6	NA
ABPRPAPPAPA.RIS	GABA	ABPRPAPPAPA.RIS	RIS
ABPRPAPPAAP.AVL	GABA	ABPRPAPPAAP.AVL	AVL
ABALAPPPAAA.ALA	GABA	ABALAPPPAAA.ALA	ALA
ABARAPAPAPP.I5	Glu	ABARAPAPAPP.I5	I5
CAAPAA.DVC	Glu	CAAPAA.DVC	DVC
MSAAAAPAA.I4	inter	MSAAAAPAA.I4	I4
ABARAPAPAPP.I5	inter	ABARAPAPAPP.I5	NA
MSPAAAPAA.I6	inter	MSPAAAPAA.I6	I6
ABALAPPAAPA.RID	inter	ABALAPPAAPA.RID	RID
MSPAAPAAA.M1	motor	MSPAAPAAA.M1	NA
ABPRPPAPPPP.DD6	motor	ABPRPPAPPPP.DD6	NA
ABPRPAPPAAP.AVL	motor	ABPRPAPPAAP.AVL	NA
MSAAAPAPP.PM8	muscle	MSAAAPAPP.PM8	pm8
ABPLPAPPPAA.K	neuroblast	ABPLPAPPPAA.K	NA
MSAAAPAPP.PM8	pharynxMuscle	MSAAAPAPP.PM8	NA
MSPAAPAPP.VPI1	pharynxVPI	MSPAAPAPP.VPI1	NA
ABPLAPAPAAA.QL	Q	ABPLAPAPAAA.QL	NA
ABPRAPAPAAA.QR	Q	ABPRAPAPAAA.QR	NA
ABPLAPAPAAP.V5L	seam	ABPLAPAPAAP.V5L	NA
ABPRAPAPAAP.V5R	seam	ABPRAPAPAAP.V5R	NA
ABALAPPPAAA.ALA	sensory	ABALAPPPAAA.ALA	NA
ABALPPPAAPD.OLLSHL	sheathOLL	ABALPPPAAPD.OLLSHL	NA
ABPRAAAAAPD.OLLSHR	sheathOLL	ABPRAAAAAPD.OLLSHR	NA
ABPLAPAPAAP.V5L	V	ABPLAPAPAAP.V5L	NA
ABPRAPAPAAP.V5R	V	ABPRAPAPAAP.V5R	NA
MSPAAPAPP.VPI1	valve	MSPAAPAPP.VPI1	NA
ABARAAPAPPA.M2L	ACh	25	M2
ABARAAPPPPA.M2R	ACh	25	M2
ABPLPPPPAAA.PVPL	ACh	27	PVP
ABPRPPPPAAA.PVPR	ACh	27	PVP
ABPLAAAAAPPP.URXL	ACh	83	URX
ABARPAPAAPPP.URXR	ACh	83	URX
ABALPPAAAPA.AVAL	ACh	91	AVA
ABALAAPPAPA.AVAR	ACh	91	AVA
ABALAAAALAL.AINL	ACh	293	AIN
ABALAAPAAAR.AINR	ACh	293	AIN
ABPRPPAPAAP.DA1	ACh	376	NA
ABPLPPAPAAP.SABD	ACh	376	NA
ABPLPPAPAAAP.RIFL	ACh	376	NA
ABPRPPAPAAAP.RIFR	ACh	376	NA
ABPLPPAPAAAA.SABVL	ACh	376	NA
ABPRPPAPAAAA.SABVR	ACh	376	NA
ABPLAPPPAPPA.HSNL	ACh	383	HSN
ABPRAPPPAPPA.HSNR	ACh	383	HSN
ABPLPPAAPPA.AIAL	ACh	406	NA
ABPRPPAAPPA.AIAR	ACh	406	NA
ABPLPAPAAAP.AIYL	ACh	406	NA
ABPRPAPAAAP.AIYR	ACh	406	NA
ABALAPAAPPP.IL2L	ACh	417	NA
ABALAAPPPPP.IL2R	ACh	417	NA
ABALAPAPPAP.IL2DL	ACh	417	NA
ABALAPPPPAP.IL2DR	ACh	417	NA
ABALPPAPPPP.IL2VL	ACh	417	NA
ABARAPPPPPP.IL2VR	ACh	417	NA
ABPLAAPAAPA.URBL	ACh	417	NA
ABPRAAPAAPA.URBR	ACh	417	NA
ABPLPAAAPAA.URAVL	ACh	417	NA
ABPRPAAAPAA.URAVR	ACh	417	NA
ABPLAAAAAAA.URADL	ACh	417	NA
ABARPAPAAAA.URADR	ACh	417	NA
ABPRPAPAPPP.DA8	ACh	425	DA
ABPLPPPAAAA.DA9	ACh	425	DA
ABPLPPAPAPA.DA2	ACh	425	DA
ABPLPPAPAPP.DA4	ACh	425	DA
ABPRPPAPAPA.DA3	ACh	425	DA
ABPRPPAPAPP.DA5	ACh	425	DA
ABPLPPPAAAP.DA6	ACh	425	DA
ABPRPPPAAAP.DA7	ACh	425	DA
ABPLPPAAPPP.DB6	ACh	425	DA
ABPRPPAAPPP.DB7	ACh	425	DA
ABPRPAPPAPP.DB4	ACh	425	DA
ABPLPAPAPPP.DB5	ACh	425	DA
ABALPPPAPAD.RMDL	ACh	428	NA
ABPRAAAAPAD.RMDR	ACh	428	NA
ABALPAPAPAA.RMDDL	ACh	428	NA
ABARAPPAPAA.RMDDR	ACh	428	NA
ABALPPAPAAA.RMDVL	ACh	428	NA
ABARAPPPAAA.RMDVR	ACh	428	NA
ABALPPAPAPA.SAADL	ACh	428	NA
ABARAPPPAPA.SAADR	ACh	428	NA
ABPLPAAAAAA.SAAVL	ACh	428	NA
ABPRPAAAAAA.SAAVR	ACh	428	NA
ABPLPAPAAAA.SMDDL	ACh	428	NA
ABPRPAPAAAA.SMDDR	ACh	428	NA
ABALPPAPPAA.SMDVL	ACh	428	NA
ABARAPPPPAA.SMDVR	ACh	428	NA
ABPLPAAPAAA.RIVL	ACh	428	NA
ABPRPAAPAAA.RIVR	ACh	428	NA
ABPLPAAPAAP.AVBL	ACh	428	NA
ABPRPAAPAAP.AVBR	ACh	428	NA
ABALAAAPALR.AVDL	ACh	428	NA
ABALAAAPPRL.AVDR	ACh	428	NA
ABALPPPAAAA.AVEL	ACh	428	NA
ABPRAAAAAAA.AVER	ACh	428	NA
ABALPAPAPPP.SMBVL	ACh	435	NA
ABARAPPAPPP.SMBVR	ACh	435	NA
ABALPAPAPAPP.SMBDL	ACh	435	NA
ABARAPPAPAPP.SMBDR	ACh	435	NA
ABPLPAPAPPA.SIAVL	ACh	435	NA
ABPRPAPAPPA.SIAVR	ACh	435	NA
ABPLPAPAAPA.SIADL	ACh	435	NA
ABPRPAPAAPA.SIADR	ACh	435	NA
ABPLPPAAAAA.SIBDL	ACh	435	NA
ABPRPPAAAAA.SIBDR	ACh	435	NA
ABPLPAPAAPP.SIBVL	ACh	435	NA
ABPRPAPAAPP.SIBVR	ACh	435	NA
ABALPAPPPAA.I1L	ACh	438	NA
ABARAPAPPAA.I1R	ACh	438	NA
MSAAAAAPAA.I3	ACh	438	NA
ABALPAAAPPP.MCL	ACh	438	NA
ABARAPAAPPP.MCR	ACh	438	NA
MSPAAAAAA.M4	ACh	439	NA
MSPAAAPAP.M5	ACh	439	NA
ABPLPAAAAPP.DB1.3	ACh	440	NA
ABPRPAAAAPP.DB3.1	ACh	440	NA
ABPRPAPPAAA.RIH	ACh	453	NA
ABPRPAPPPAA.RIR	ACh	453	NA
ABPRPAPPPAP.AVG	ACh	453	NA
ABPLAPAPPPPAP.ALNL	ACh	454	NA
ABPRAPAPPPPAP.ALNR	ACh	454	NA
ABPLPPPAAPAA.PVCL	ACh	454	NA
ABPRPPPAAPAA.PVCR	ACh	454	NA
ABALPPPPPPPA.ASJL	ACh	508	NA
ABPRAAAPPPPA.ASJR	ACh	508	NA
ABALPPPPPAP.AWBL	ACh	508	NA
ABPRAAAPPAP.AWBR	ACh	508	NA
ABALPPPPPAA.ADFL	ACh	508	NA
ABPRAAAPPAA.ADFR	ACh	508	NA
ABPRPAPAPPP.DA8	DA	425	DA
ABPLPPPAAAA.DA9	DA	425	DA
ABPLPPAPAPA.DA2	DA	425	DA
ABPLPPAPAPP.DA4	DA	425	DA
ABPRPPAPAPA.DA3	DA	425	DA
ABPRPPAPAPP.DA5	DA	425	DA
ABPLPPPAAAP.DA6	DA	425	DA
ABPRPPPAAAP.DA7	DA	425	DA
ABPLPPAAPPP.DB6	DB	373	NA
ABPRPPAAPPP.DB7	DB	373	NA
ABPRPAPPAPP.DB4	DB	373	NA
ABPLPAPAPPP.DB5	DB	373	NA
ABPLPAAAAPP.DB1.3	DB	440	NA
ABPRPAAAAPP.DB3.1	DB	440	NA
ABPLPPAPPAP.DD1	DD	413	DD
ABPRPPAPPAP.DD2	DD	413	DD
ABPRPPAPPPA.DD4	DD	413	DD
ABPLPPAPPPA.DD3	DD	413	DD
ABPLPPAPPPP.DD5	DD	413	DD
ABPLAPAAAAPA.ADEL	Dopamine	315	ADE
ABPRAPAAAAPA.ADER	Dopamine	315	ADE
ABPLPAAPPPPA.CEPVL	Dopamine	360	CEP
ABPRPAAPPPPA.CEPVR	Dopamine	360	CEP
ABPLAAAAAPPA.CEPDL	Dopamine	360	CEP
ABARPAPAAPPA.CEPDR	Dopamine	360	CEP
ABARAAAPAAP.E2DR	epithelium	269	NA
ABALPAAPAAP.E2DL	epithelium	269	NA
ABALPAPPAPA.E2V	epithelium	269	NA
ABARAAPAAAA.E3D	epithelium	377	NA
ABALPAAAAAA.E3VL	epithelium	377	NA
ABARAPAAAAA.E3VR	epithelium	377	NA
ABARAAAAPAP.E1D	epithelium	377	NA
ABARAAAAAAA.E1VL	epithelium	377	NA
ABARAAAAAPA.E1VR	epithelium	377	NA
ABPLPAPPPAP.K.	epithelium	497	rectalEpithelium
ABPLPAPPPAA.K	epithelium	497	rectalEpithelium
ABPLPPPPAPP.F	epithelium	497	rectalEpithelium
ABPLPPPPAPA.U	epithelium	497	rectalEpithelium
ABPRPPPAAAA.Y.PDA	epithelium	497	rectalEpithelium
ABPRPPPPAPA.B	epithelium	497	rectalEpithelium
ABPLPAAPPAP.RIBL	GABA	55	RIB
ABPRPAAPPAP.RIBR	GABA	55	RIB
ABPLPPAPPAP.DD1	GABA	413	DD
ABPRPPAPPAP.DD2	GABA	413	DD
ABPRPPAPPPA.DD4	GABA	413	DD
ABPLPPAPPPA.DD3	GABA	413	DD
ABPLPPAPPPP.DD5	GABA	413	DD
ABALAAAARLP.RMEL	GABA	424	RME
ABALAAAARRP.RMER	GABA	424	RME
ABALAPPPAAP.RMED	GABA	424	RME
ABPLPAPPAAA.RMEV	GABA	424	RME
ABPLPAPAPAA.EXC_GL_L	gland	265	excGland
ABPRPAPAPAA.EXC_GL_R	gland	265	excGland
ABPLPAPPPPP.RECT_D	gland	316	rectalGland
ABPLPPPPAAP.RECT_VL	gland	316	rectalGland
ABPRPPPPAAP.RECT_VR	gland	316	rectalGland
MSAAPAPAA.G2L	gland	471	pharynxGland
MSPAPAPAA.G2R	gland	471	pharynxGland
MSAAAAAPAP.G1P	gland	471	pharynxGland
MSAAPAAPAA.G1AL	gland	471	pharynxGland
MSPAPAAPAA.G1AR	gland	471	pharynxGland
ABPLPPPAPAA.PHSHL	glial	157	sheathPH
ABPRPPPAPAA.PHSHR	glial	157	sheathPH
ABPLAAPAAPP.AMSHL	glial	283	sheathAM
ABPRAAPAAPP.AMSHR	glial	283	sheathAM
ABPLPAAPAPA.AMSOL	glial	305	socketAM
ABPRPAAPAPA.AMSOR	glial	305	socketAM
ABPLPAAAPAP.CEPSHVL	glial	491	NA
ABPRPAAAPAP.CEPSHVR	glial	491	NA
ABARPAAAAPP.CEPSHDL	glial	491	NA
ABARPAAAPAP.CEPSHDR	glial	491	NA
ABALAPAPPPP.CEPSODL	glial	491	NA
ABALAPPPPPP.CEPSODR	glial	491	NA
ABALPPAAPPP.CEPSOVL	glial	491	NA
ABALAAPAPPP.CEPSOVR	glial	491	NA
ABALPPAAAPP.OLQSOVL	glial	491	NA
ABALAAPPAPP.OLQSOVR	glial	491	NA
ABARPAAAAPA.OLQSHDL	glial	491	NA
ABARPAAAPAA.OLQSHDR	glial	491	NA
ABALAAAPALL.ILSOL	glial	491	NA
ABALAAAPPRR.ILSOR	glial	491	NA
ABALPPAPAPP.ILSOVL	glial	491	NA
ABARAPPPAPP.ILSOVR	glial	491	NA
ABPLAAPAAAP.ILSODL	glial	491	NA
ABPRAAPAAAP.ILSODR	glial	491	NA
ABPRAAAAAPD.OLLSHR	glial	491	NA
ABALPPAPAAP.ILSHVL	glial	491	NA
ABARAPPPAAP.ILSHVR	glial	491	NA
ABALAAAALPP.ILSHL	glial	491	NA
ABALAAPAAPP.ILSHR	glial	491	NA
ABPRAAAAAAP.OLQSHVR	glial	491	NA
ABALPPPAAPD.OLLSHL	glial	491	NA
ABALPPPAAAP.OLQSHVL	glial	491	NA
ABALAAAPARR.ILSHDL	glial	491	NA
ABALAAAPPLL.ILSHDR	glial	491	NA
ABARPAAAAAL.OLQSODL	glial	491	NA
ABARPAAAAAR.OLQSODR	glial	491	NA
ABALAPAAAPP.OLLSOL	glial	491	NA
ABALAPPAPPP.OLLSOR	glial	491	NA
ABARPPAAAA.ADESHL	glial	491	NA
ABARPPPAAA.ADESHR	glial	491	NA
ABARAAPAPPP.M3L	Glu	8	M3
ABARAAPPPPP.M3R	Glu	8	M3
ABPLPPPAAPAP.LUAL	Glu	41	LUA
ABPRPPPAAPAP.LUAR	Glu	41	LUA
ABPLPPAAPAP.RIML	Glu	95	RIM
ABPRPPAAPAP.RIMR	Glu	95	RIM
ABPLPAAPPPA.AIML	Glu	96	AIM
ABPRPAAPPPA.AIMR	Glu	96	AIM
ABPLAPPPAAA.PVQL	Glu	138	PVQ
ABPRAPPPAAA.PVQR	Glu	138	PVQ
ABALPPPAPPPA.ASKL	Glu	210	ASK
ABPRAAAAPPPA.ASKR	Glu	210	ASK
ABPLAPAAAAPP.ADAL	Glu	219	ADA
ABPRAPAAAAPP.ADAR	Glu	219	ADA
ABPLPPAPPAA.RIGL	Glu	246	RIG
ABPRPPAPPAA.RIGR	Glu	246	RIG
ABALAPAPAPAA.OLQDL	Glu	354	OLQ
ABALAPPPAPAA.OLQDR	Glu	354	OLQ
ABPLPAAAPPAA.OLQVL	Glu	354	OLQ
ABPRPAAAPPAA.OLQVR	Glu	354	OLQ
ABPLAPAAAPAV.AIZL	Glu	382	NA
ABPRAPAAAPAV.AIZR	Glu	382	NA
ABPLAPAAAPAD.FLPL	Glu	382	NA
ABPRAPAAAPAD.FLPR	Glu	382	NA
ABALAPAPAPP.URYDL	Glu	400	NA
ABALAPPPAPP.URYDR	Glu	400	NA
ABPLPAAAPPP.URYVL	Glu	400	NA
ABPRPAAAPPP.URYVR	Glu	400	NA
ABALPPPPAPAA.OLLL	Glu	400	NA
ABPRAAAPAPAA.OLLR	Glu	400	NA
ABALAPAPPAAA.IL1DL	Glu	400	NA
ABALAPPPPAAA.IL1DR	Glu	400	NA
ABALPPAPPPAA.IL1VL	Glu	400	NA
ABARAPPPPPAA.IL1VR	Glu	400	NA
ABALAPAAPPAA.IL1L	Glu	400	NA
ABALAAPPPPAA.IL1R	Glu	400	NA
ABARAAPPAAA.MI	Glu	416	NA
ABALPAPPAAPA.I2L	Glu	416	NA
ABARAPAPAAPA.I2R	Glu	416	NA
ABALAPAAPAA.RIAL	Glu	442	NA
ABALAAPPPAA.RIAR	Glu	442	NA
ABPLAAPAPPA.AIBL	Glu	442	NA
ABPRAAPAPPA.AIBR	Glu	442	NA
ABPLPAAPPAA.ASHL	Glu	498	NA
ABPRPAAPPAA.ASHR	Glu	498	NA
ABPLAPPPAPPP.PHBL	Glu	498	NA
ABPRAPPPAPPP.PHBR	Glu	498	NA
ABPLPPPAAPP.PHAL	Glu	498	NA
ABPRPPPAAPP.PHAR	Glu	498	NA
ABALPPPPAAD.ADLL	Glu	498	NA
ABPRAAAPAAD.ADLR	Glu	498	NA
ABPLAAPAPAP.ASGL	Glu	498	NA
ABPRAAPAPAP.ASGR	Glu	498	NA
ABALPPPPPPPP.AUAL	Glu	514	NA
ABPRAAAPPPPP.AUAR	Glu	514	NA
ABALPPAPPAP.BAGL	Glu	514	NA
ABARAPPPPAP.BAGR	Glu	514	NA
ABPLAPAPPPPAA.PLML	Glu	524	NA
ABPRAPAPPPPAA.PLMR	Glu	524	NA
ABARPPAAPPA.ALML	Glu	524	NA
ABARPPPAPPA.ALMR	Glu	524	NA
CAAPPV.PVR	Glu	524	NA
ABALPPPAPAV.AFDL	Glu	526	NA
ABPRAAAAPAV.AFDR	Glu	526	NA
ABPLPAAAAAP.AWCL	Glu	526	NA
ABPRPAAAAAP.AWCR	Glu	526	NA
ABALPPPPPPAA.ASEL	Glu	526	NA
ABPRAAAPPPAA.ASER	Glu	526	NA
ABARAPPAAPA.HYP1	HYP	469	NA
ABALPAAPPPA.HYP1	HYP	469	NA
ABARAAAPPPP.HYP1	HYP	469	NA
ABPLAAPAAAA.HYP3	HYP	469	NA
ABPRAAPAAAA.HYP3	HYP	469	NA
ABALPAAPPPP.HYP2	HYP	469	NA
ABALPAPAAAP.HYP2	HYP	469	NA
ABPLPPPPPPP.HYP10	HYP	523	NA
ABPRPPPPPPP.HYP10	HYP	523	NA
ABPLPPPAPAP.HYP8.9	HYP	523	NA
ABPRPPPAPAP.HYP9.8	HYP	523	NA
CPAPPV.HYP11	HYP	523	NA
ABPLAPPPPA.HYP7	HYP	523	NA
ABPRAPPPPA.HYP7	HYP	523	NA
ABARPAPAPA.HYP4	HYP	523	NA
ABPLAAPPAA.HYP4	HYP	523	NA
ABPRAAPPAA.HYP4	HYP	523	NA
ABARPAPPAP.HYP5	HYP	523	NA
ABPLAAAPAP.HYP5	HYP	523	NA
ABPLAAPPAP.HYP6	HYP	523	NA
ABPRAAPPAP.HYP6	HYP	523	NA
ABPLAAAAPA.HYP6	HYP	523	NA
ABARPAAPAA.HYP6	HYP	523	NA
ABPLAAAAPP.HYP6	HYP	523	NA
ABARPAPAPP.HYP6	HYP	523	NA
ABARPPAAPA.HYP7	HYP	523	NA
ABARPAAPPP.HYP7	HYP	523	NA
ABPRAAPPPP.HYP7	HYP	523	NA
ABARPPPAPA.HYP7	HYP	523	NA
ABPLAAPPPP.HYP7	HYP	523	NA
ABARPAAPAP.HYP7	HYP	523	NA
ABARPAAPPA.HYP7	HYP	523	NA
ABPLAAPPPA.HYP7	HYP	523	NA
ABPRAAPPPA.HYP7	HYP	523	NA
CAAPPD.HYP7	HYP	523	NA
CPAPPD.HYP7	HYP	523	NA
CPAPAA.HYP7	HYP	523	NA
CPAPAP.HYP7	HYP	523	NA
CAAAPP.HYP7	HYP	523	NA
CPAAPP.HYP7	HYP	523	NA
CPAAPA.HYP7	HYP	523	NA
CPAAAA.HYP7	HYP	523	NA
CPAAAP.HYP7	HYP	523	NA
CAAAPA.HYP7	HYP	523	NA
CAAAAA.HYP7	HYP	523	NA
CAAAAP.HYP7	HYP	523	NA
ABPLAPAAAPAV.AIZL	inter	62	AIZ
ABPRAPAAAPAV.AIZR	inter	62	AIZ
ABPLAAPAAPA.URBL	inter	71	URB
ABPRAAPAAPA.URBR	inter	71	URB
ABALPPPPPPPP.AUAL	inter	85	AUA
ABPRAAAPPPPP.AUAR	inter	85	AUA
ABALPAPAAAA.RIPL	inter	189	RIP
ABARAPPAAAA.RIPR	inter	189	RIP
ABPLAPAAAPP.RMGL	inter	236	RMG
ABPRAPAAAPP.RMGR	inter	236	RMG
ABALAPAAAPA.CANL	inter	245	CAN
ABALAPPAPPA.CANR	inter	245	CAN
ABALAAAALAL.AINL	inter	293	AIN
ABALAAPAAAR.AINR	inter	293	AIN
ABALPAPPPAA.I1L	inter	438	NA
ABARAPAPPAA.I1R	inter	438	NA
MSAAAAAPAA.I3	inter	438	NA
ABARAAPPAAA.MI	inter	438	NA
ABALPAPPAAPA.I2L	inter	438	NA
ABARAPAPAAPA.I2R	inter	438	NA
ABPLPPAPPAA.RIGL	inter	463	NA
ABPRPPAPPAA.RIGR	inter	463	NA
ABPLPPAPAAP.SABD	inter	463	NA
ABPLPPAPAAAP.RIFL	inter	463	NA
ABPRPPAPAAAP.RIFR	inter	463	NA
ABPLPPAPAAAA.SABVL	inter	463	NA
ABPRPPAPAAAA.SABVR	inter	463	NA
ABPRPAPPAPA.RIS	inter	490	NA
ABPRPAPPAAA.RIH	inter	490	NA
ABPRPAPPPAA.RIR	inter	490	NA
ABPRPAPPAAP.AVL	inter	490	NA
ABPRPAPPPAP.AVG	inter	490	NA
ABPLAAAAAPPP.URXL	inter	490	NA
ABARPAPAAPPP.URXR	inter	490	NA
ABALAPAAPAA.RIAL	inter	490	NA
ABALAAPPPAA.RIAR	inter	490	NA
ABPLPAAPPAP.RIBL	inter	490	NA
ABPRPAAPPAP.RIBR	inter	490	NA
ABPLAAPAPPA.AIBL	inter	490	NA
ABPRAAPAPPA.AIBR	inter	490	NA
ABALPPAAAPA.AVAL	inter	490	NA
ABALAAPPAPA.AVAR	inter	490	NA
ABPLPPAAPAP.RIML	inter	490	NA
ABPRPPAAPAP.RIMR	inter	490	NA
ABALPPAPAPA.SAADL	inter	490	NA
ABARAPPPAPA.SAADR	inter	490	NA
ABPLPAAAAAA.SAAVL	inter	490	NA
ABPRPAAAAAA.SAAVR	inter	490	NA
ABPLPAAPAAA.RIVL	inter	490	NA
ABPRPAAPAAA.RIVR	inter	490	NA
ABPLPAAPAAP.AVBL	inter	490	NA
ABPRPAAPAAP.AVBR	inter	490	NA
ABALAAAPALR.AVDL	inter	490	NA
ABALAAAPPRL.AVDR	inter	490	NA
ABALAPAPPPA.AVJL	inter	490	NA
ABALAPPPPPA.AVJR	inter	490	NA
ABALAPAAAAA.AVHL	inter	490	NA
ABALAPPAPAA.AVHR	inter	490	NA
ABALPPPAAAA.AVEL	inter	490	NA
ABPRAAAAAAA.AVER	inter	490	NA
ABPLPAPAPAP.AVKL	inter	490	NA
ABPRPAPAPAP.AVKR	inter	490	NA
ABPLPPAAPPA.AIAL	inter	490	NA
ABPRPPAAPPA.AIAR	inter	490	NA
ABPLPAPAAAP.AIYL	inter	490	NA
ABPRPAPAAAP.AIYR	inter	490	NA
ABPLPAAPPPA.AIML	inter	490	NA
ABPRPAAPPPA.AIMR	inter	490	NA
ABPLPAPAPPA.SIAVL	inter	490	NA
ABPRPAPAPPA.SIAVR	inter	490	NA
ABPLPAPAAPA.SIADL	inter	490	NA
ABPRPAPAAPA.SIADR	inter	490	NA
ABPLPPAAAAA.SIBDL	inter	490	NA
ABPRPPAAAAA.SIBDR	inter	490	NA
ABPLPAPAAPP.SIBVL	inter	490	NA
ABPRPAPAAPP.SIBVR	inter	490	NA
ABPRPPPPAPP.DVA	inter	493	NA
ABPLPPPAAPAP.LUAL	inter	493	NA
ABPRPPPAAPAP.LUAR	inter	493	NA
ABPLPAPPPPA.PVT	inter	507	NA
ABPLAPPPAAA.PVQL	inter	507	NA
ABPRAPPPAAA.PVQR	inter	507	NA
ABPLPPAAAAPP.RICL	inter	507	NA
ABPRPPAAAAPP.RICR	inter	507	NA
ABPLAPAAAAPP.ADAL	inter	507	NA
ABPRAPAAAAPP.ADAR	inter	507	NA
ABPLPPPPAAA.PVPL	inter	507	NA
ABPRPPPPAAA.PVPR	inter	507	NA
CAAPAA.DVC	inter	507	NA
ABPLPPPAAPAA.PVCL	inter	507	NA
ABPRPPPAAPAA.PVCR	inter	507	NA
CAAPPV.PVR	inter	517	NA
ABARPPAAPPP.BDUL	inter	517	NA
ABARPPPAPPP.BDUR	inter	517	NA
ABARAAPAPAAV.NSML	motor	42	NSM
ABARAAPPPAAV.NSMR	motor	42	NSM
ABPLPPAAPAP.RIML	motor	95	RIM
ABPRPPAAPAP.RIMR	motor	95	RIM
ABPLPAAAPAA.URAVL	motor	299	URA
ABPRPAAAPAA.URAVR	motor	299	URA
ABPLAAAAAAA.URADL	motor	299	URA
ABARPAPAAAA.URADR	motor	299	URA
ABPRPPAPAAP.DA1	motor	376	NA
ABPLPPAPAAP.SABD	motor	376	NA
ABPLPPAPAAAA.SABVL	motor	376	NA
ABPRPPAPAAAA.SABVR	motor	376	NA
ABPLAPPPAPPA.HSNL	motor	383	HSN
ABPRAPPPAPPA.HSNR	motor	383	HSN
ABALPPPAPAD.RMDL	motor	402	NA
ABPRAAAAPAD.RMDR	motor	402	NA
ABALPAPAPAA.RMDDL	motor	402	NA
ABARAPPAPAA.RMDDR	motor	402	NA
ABALPPAPAAA.RMDVL	motor	402	NA
ABARAPPPAAA.RMDVR	motor	402	NA
ABPLPAPAAAA.SMDDL	motor	402	NA
ABPRPAPAAAA.SMDDR	motor	402	NA
ABALPPAPPAA.SMDVL	motor	402	NA
ABARAPPPPAA.SMDVR	motor	402	NA
ABARAAPPAAA.MI	motor	416	NA
ABALPAAAPPP.MCL	motor	416	NA
ABARAPAAPPP.MCR	motor	416	NA
ABALPAPAPPP.SMBVL	motor	435	NA
ABARAPPAPPP.SMBVR	motor	435	NA
ABALPAPAPAPP.SMBDL	motor	435	NA
ABARAPPAPAPP.SMBDR	motor	435	NA
ABPLPAPAPPA.SIAVL	motor	435	NA
ABPRPAPAPPA.SIAVR	motor	435	NA
ABPLPAPAAPA.SIADL	motor	435	NA
ABPRPAPAAPA.SIADR	motor	435	NA
ABPLPPAAAAA.SIBDL	motor	435	NA
ABPRPPAAAAA.SIBDR	motor	435	NA
ABPLPAPAAPP.SIBVL	motor	435	NA
ABPRPAPAAPP.SIBVR	motor	435	NA
MSPAAAAAA.M4	motor	439	NA
MSPAAAPAP.M5	motor	439	NA
ABPLPAAAAPP.DB1.3	motor	440	NA
ABPRPAAAAPP.DB3.1	motor	440	NA
ABARAAPAPPP.M3L	motor	452	NA
ABARAAPPPPP.M3R	motor	452	NA
ABARAAPAPPA.M2L	motor	452	NA
ABARAAPPPPA.M2R	motor	452	NA
ABPLPPAPPAP.DD1	motor	474	NA
ABPRPPAPPAP.DD2	motor	474	NA
ABPRPPAPPPA.DD4	motor	474	NA
ABPLPPAPPPA.DD3	motor	474	NA
ABPLPPAPPPP.DD5	motor	474	NA
ABPRPAPAPPP.DA8	motor	474	NA
ABPLPPPAAAA.DA9	motor	474	NA
ABPLPPAPAPA.DA2	motor	474	NA
ABPLPPAPAPP.DA4	motor	474	NA
ABPRPPAPAPA.DA3	motor	474	NA
ABPRPPAPAPP.DA5	motor	474	NA
ABPLPPPAAAP.DA6	motor	474	NA
ABPRPPPAAAP.DA7	motor	474	NA
ABPLPPAAPPP.DB6	motor	474	NA
ABPRPPAAPPP.DB7	motor	474	NA
ABPRPAPPAPP.DB4	motor	474	NA
ABPLPAPAPPP.DB5	motor	474	NA
ABALAAAARLP.RMEL	motor	485	NA
ABALAAAARRP.RMER	motor	485	NA
ABALAPPPAAP.RMED	motor	485	NA
ABPLPAPPAAA.RMEV	motor	485	NA
ABARAPPAPPA.DB2	motor	485	NA
MSAAPAAAA.PM4VL	muscle	427	NA
MSPAPAAAA.PM4VR	muscle	427	NA
MSAAAPAAP.PM4L	muscle	427	NA
ABARAAAPAPP.PM4R	muscle	427	NA
MSAAAAAPP.PM4DL	muscle	427	NA
MSPAAAAPP.PM4DR	muscle	427	NA
MSAAAAPAP.PM5DL	muscle	427	NA
MSPAAAPPA.PM5DR	muscle	427	NA
MSAAPAAAP.PM5VL	muscle	427	NA
MSPAPAAAP.PM5VR	muscle	427	NA
ABARAAPAPAP.PM5L	muscle	427	NA
ABARAAPPPAP.PM5R	muscle	427	NA
MSAAAPAAA.PM3DL	muscle	427	NA
MSPAAAAPA.PM3DR	muscle	427	NA
ABALPAPPPPP.PM3VL	muscle	427	NA
ABARAPAPPPP.PM3VR	muscle	427	NA
ABALPAAPAPP.PM3L	muscle	427	NA
ABARAPAAPPA.PM3R	muscle	427	NA
ABARAAPAAPA.PM2DL	muscle	444	NA
ABARAAPPAPA.PM2DR	muscle	444	NA
ABALPAAAAAP.PM2VL	muscle	444	NA
ABARAPAAAAP.PM2VR	muscle	444	NA
ABALPAAAPAA.PM2L	muscle	444	NA
ABARAPAAPAA.PM2R	muscle	444	NA
ABARAAAAAAP.PM1L	muscle	444	NA
ABARAAAAAPP.PM1R	muscle	444	NA
ABARAAPAAAP.PM1DL	muscle	444	NA
ABARAAPPAAP.PM1DR	muscle	444	NA
ABALPAAAAPA.PM1VL	muscle	444	NA
ABARAPAAAPA.PM1VR	muscle	444	NA
MSAAPAPPA.PM6VL	muscle	445	NA
MSPAAAPPP.PM6D	muscle	445	NA
MSPAPAPPA.PM6VR	muscle	445	NA
MSAAAAPPP.PM7D	muscle	445	NA
MSAAPAAPP.PM7VL	muscle	445	NA
MSPAPAAPP.PM7VR	muscle	445	NA
DPPPPA.MU_BODDR11	muscle	537	NA
DPPPPP.MU_BODDR13	muscle	537	NA
DAPPPA.MU_BODDL11	muscle	537	NA
DAPPPP.MU_BODDL13	muscle	537	NA
DAPPAP.MU_BODDL9	muscle	537	NA
DPPPAP.MU_BODDR9	muscle	537	NA
DAPPAA.MU_BODDL7	muscle	537	NA
DPPPAA.MU_BODDR7	muscle	537	NA
DAAPP.MU_BODVL5	muscle	537	NA
DPAPP.MU_BODVR5	muscle	537	NA
DAAPA.MU_BODVL3	muscle	537	NA
DPAPA.MU_BODVR3	muscle	537	NA
DAPAA.MU_BODVL8	muscle	537	NA
DPPAA.MU_BODVR8	muscle	537	NA
DPAAP.MU_BODDR8	muscle	537	NA
DAAAA.MU_BODVL6	muscle	537	NA
DPAAA.MU_BODVR6	muscle	537	NA
DPPAP.MU_BODDR10	muscle	537	NA
DAAAP.MU_BODDL8	muscle	537	NA
DAPAP.MU_BODDL10	muscle	537	NA
CPPPAPP.MU_BODDR24	muscle	537	NA
CAPPAPP.MU_BODDL24	muscle	537	NA
CAPPPPV.MU_BODVL23	muscle	537	NA
CPPPPPV.MU_BODVR24	muscle	537	NA
CAPPAAA.MU_BODDL12	muscle	537	NA
CAPAAAA.MU_BODVL10	muscle	537	NA
CAPAAAP.MU_BODVL12	muscle	537	NA
CAPAAPA.MU_BODVL14	muscle	537	NA
CPPAAAA.MU_BODVR10	muscle	537	NA
CPPPAAA.MU_BODDR12	muscle	537	NA
CPPPAAP.MU_BODDR17	muscle	537	NA
CAPAPAA.MU_BODDL14	muscle	537	NA
CAPAPAP.MU_BODDL18	muscle	537	NA
CPPAPAA.MU_BODDR14	muscle	537	NA
CPPAPAP.MU_BODDR18	muscle	537	NA
CPPAAAP.MU_BODVR12	muscle	537	NA
CAPAAPP.MU_BODVL16	muscle	537	NA
CPPAAPA.MU_BODVR14	muscle	537	NA
CPPAAPP.MU_BODVR16	muscle	537	NA
CAPAPPA.MU_BODVL19	muscle	537	NA
CAPAPPP.MU_BODVL22	muscle	537	NA
CPPAPPA.MU_BODVR20	muscle	537	NA
CPPAPPP.MU_BODVR21	muscle	537	NA
CPPPAPA.MU_BODDR20	muscle	537	NA
CPPPPPD.MU_BODDR23	muscle	537	NA
CAPPAPA.MU_BODDL20	muscle	537	NA
CAPPPPD.MU_BODDL23	muscle	537	NA
CPPPPAA.MU_BODDR19	muscle	537	NA
CPPPPAP.MU_BODDR21	muscle	537	NA
CAPPPAP.MU_BODDL21	muscle	537	NA
CAPPAAP.MU_BODDL17	muscle	537	NA
CAPPPAA.MU_BODDL19	muscle	537	NA
MSAPAPAP.MU_BODVL2	muscle	537	NA
MSAPAPPA.MU_BODDL1	muscle	537	NA
MSPPAPAP.MU_BODVR2	muscle	537	NA
MSPPAPPA.MU_BODDR1	muscle	537	NA
MSAPAAAP.MU_BODDL2	muscle	537	NA
MSPPAAAP.MU_BODDR2	muscle	537	NA
MSAPPAPP.MU_BODVL1	muscle	537	NA
MSPPPAPP.MU_BODVR1	muscle	537	NA
MSAPPPPP.MU_BODDL5	muscle	537	NA
MSPPPPPP.MU_BODDR5	muscle	537	NA
MSAPPPAP.MU_BODDL6	muscle	537	NA
MSPPPPAP.MU_BODDR6	muscle	537	NA
MSPPPPAA.MU_BODVR4	muscle	537	NA
MSPPAPPP.MU_BODDR4	muscle	537	NA
MSAPPPPA.MU_BODDL3	muscle	537	NA
MSPPPPPA.MU_BODDR3	muscle	537	NA
MSAPPPAA.MU_BODVL4	muscle	537	NA
MSAPAPPP.MU_BODDL4	muscle	537	NA
MSPAPPPAA.MU_BODVR7	muscle	537	NA
MSPAPPPAP.MU_BODVR9	muscle	537	NA
MSAAPPPAA.MU_BODVL7	muscle	537	NA
MSAAPPPAP.MU_BODVL9	muscle	537	NA
MSAAPPPPA.MU_BODVL11	muscle	537	NA
MSAAPPPPP.MU_BODVL13	muscle	537	NA
MSPAPPPPA.MU_BODVR11	muscle	537	NA
MSPAPPPPP.MU_BODVR13	muscle	537	NA
ABPRPPPPPAA.MU_BODVR19	muscle	537	NA
MSPAPPAA.MU_BODVL15	muscle	537	NA
MSPAPPAP.MU_BODVR15	muscle	537	NA
ABPLPPPPPAA.MU_INT_L	muscle	537	NA
MSPPAAPP.MU_INT_R	muscle	537	NA
ABPRPPPPPAP.MU_SPH	muscle	537	NA
ABPLPPPPPAP.MU_ANAL	muscle	537	NA
ABPLPPPAPAA.PHSHL	neural	157	sheathPH
ABPRPPPAPAA.PHSHR	neural	157	sheathPH
ABPLAAPAAPP.AMSHL	neural	283	sheathAM
ABPRAAPAAPP.AMSHR	neural	283	sheathAM
ABPLPAAPAPA.AMSOL	neural	305	socketAM
ABPRPAAPAPA.AMSOR	neural	305	socketAM
ABPLAPPPAPPA.HSNL	neural	383	HSN
ABPRAPPPAPPA.HSNR	neural	383	HSN
ABPLPAAAPAP.CEPSHVL	neural	491	NA
ABPRPAAAPAP.CEPSHVR	neural	491	NA
ABARPAAAAPP.CEPSHDL	neural	491	NA
ABARPAAAPAP.CEPSHDR	neural	491	NA
ABALAPAPPPP.CEPSODL	neural	491	NA
ABALAPPPPPP.CEPSODR	neural	491	NA
ABALPPAAPPP.CEPSOVL	neural	491	NA
ABALAAPAPPP.CEPSOVR	neural	491	NA
ABALPPAAAPP.OLQSOVL	neural	491	NA
ABALAAPPAPP.OLQSOVR	neural	491	NA
ABARPAAAAPA.OLQSHDL	neural	491	NA
ABARPAAAPAA.OLQSHDR	neural	491	NA
ABALAAAPALL.ILSOL	neural	491	NA
ABALAAAPPRR.ILSOR	neural	491	NA
ABALPPAPAPP.ILSOVL	neural	491	NA
ABARAPPPAPP.ILSOVR	neural	491	NA
ABPLAAPAAAP.ILSODL	neural	491	NA
ABPRAAPAAAP.ILSODR	neural	491	NA
ABPRAAAAAPD.OLLSHR	neural	491	NA
ABALPPAPAAP.ILSHVL	neural	491	NA
ABARAPPPAAP.ILSHVR	neural	491	NA
ABALAAAALPP.ILSHL	neural	491	NA
ABALAAPAAPP.ILSHR	neural	491	NA
ABPRAAAAAAP.OLQSHVR	neural	491	NA
ABALPPPAAPD.OLLSHL	neural	491	NA
ABALPPPAAAP.OLQSHVL	neural	491	NA
ABALAAAPARR.ILSHDL	neural	491	NA
ABALAAAPPLL.ILSHDR	neural	491	NA
ABARPAAAAAL.OLQSODL	neural	491	NA
ABARPAAAAAR.OLQSODR	neural	491	NA
ABALAPAAAPP.OLLSOL	neural	491	NA
ABALAPPAPPP.OLLSOR	neural	491	NA
ABARPPAAAA.ADESHL	neural	491	NA
ABARPPPAAA.ADESHR	neural	491	NA
ABALPPPAPPPA.ASKL	neural	534	NA
ABPRAAAAPPPA.ASKR	neural	534	NA
ABALPPPPPPPA.ASJL	neural	534	NA
ABPRAAAPPPPA.ASJR	neural	534	NA
ABALPPPPPAP.AWBL	neural	534	NA
ABPRAAAPPAP.AWBR	neural	534	NA
ABALPPPPPAA.ADFL	neural	534	NA
ABPRAAAPPAA.ADFR	neural	534	NA
ABPLPAAPPAA.ASHL	neural	534	NA
ABPRPAAPPAA.ASHR	neural	534	NA
ABPLAPPPAPPP.PHBL	neural	534	NA
ABPRAPPPAPPP.PHBR	neural	534	NA
ABPLPPPAAPP.PHAL	neural	534	NA
ABPRPPPAAPP.PHAR	neural	534	NA
ABALPPPPAAD.ADLL	neural	534	NA
ABPRAAAPAAD.ADLR	neural	534	NA
ABPLAAPAPAP.ASGL	neural	534	NA
ABPRAAPAPAP.ASGR	neural	534	NA
ABPLAAPAPPPA.ASIL	neural	534	NA
ABPRAAPAPPPA.ASIR	neural	534	NA
ABPLAAPAPAA.AWAL	neural	536	NA
ABPRAAPAPAA.AWAR	neural	536	NA
ABALPPPAPAV.AFDL	neural	536	NA
ABPRAAAAPAV.AFDR	neural	536	NA
ABPLPAAAAAP.AWCL	neural	536	NA
ABPRPAAAAAP.AWCR	neural	536	NA
ABALPPPPPPAA.ASEL	neural	536	NA
ABPRAAAPPPAA.ASER	neural	536	NA
ABALAPAAAPA.CANL	neural	542	NA
ABALAPPAPPA.CANR	neural	542	NA
ABPLPAAAAPP.DB1.3	neural	542	NA
ABPRPAAAAPP.DB3.1	neural	542	NA
ABPLAPAPPPPAA.PLML	neural	542	NA
ABPRAPAPPPPAA.PLMR	neural	542	NA
ABARPPAAPPA.ALML	neural	542	NA
ABARPPPAPPA.ALMR	neural	542	NA
CAAPPV.PVR	neural	542	NA
ABARPPAAPPP.BDUL	neural	542	NA
ABARPPPAPPP.BDUR	neural	542	NA
ABALAAAALAL.AINL	neural	542	NA
ABALAAPAAAR.AINR	neural	542	NA
MSPAAPAAA.M1	neural	542	NA
MSPAAAPAA.I6	neural	542	NA
ABARAAPAPAAV.NSML	neural	542	NA
ABARAAPPPAAV.NSMR	neural	542	NA
ABALPAPPPAA.I1L	neural	542	NA
ABARAPAPPAA.I1R	neural	542	NA
MSAAAAAPAA.I3	neural	542	NA
ABARAAPPAAA.MI	neural	542	NA
ABALPAAAPPP.MCL	neural	542	NA
ABARAPAAPPP.MCR	neural	542	NA
ABALPAPPAAPA.I2L	neural	542	NA
ABARAPAPAAPA.I2R	neural	542	NA
ABARAAPAPPP.M3L	neural	542	NA
ABARAAPPPPP.M3R	neural	542	NA
ABARAAPAPPA.M2L	neural	542	NA
ABARAAPPPPA.M2R	neural	542	NA
ABARAPAPAPP.I5	neural	542	NA
MSPAAAAAA.M4	neural	542	NA
MSPAAAPAP.M5	neural	542	NA
MSAAAAPAA.I4	neural	542	NA
ABALPPPPPPPP.AUAL	neural	542	NA
ABPRAAAPPPPP.AUAR	neural	542	NA
ABALPPAPPAP.BAGL	neural	542	NA
ABARAPPPPAP.BAGR	neural	542	NA
ABPRPPPPAPP.DVA	neural	542	NA
ABPLPPPAAPAP.LUAL	neural	542	NA
ABPRPPPAAPAP.LUAR	neural	542	NA
ABPLPAPPPPA.PVT	neural	542	NA
ABPLAPPPAAA.PVQL	neural	542	NA
ABPRAPPPAAA.PVQR	neural	542	NA
ABPLPPAAAAPP.RICL	neural	542	NA
ABPRPPAAAAPP.RICR	neural	542	NA
ABPLAPAAAAPP.ADAL	neural	542	NA
ABPRAPAAAAPP.ADAR	neural	542	NA
ABPRPPAPPPP.DD6	neural	542	NA
ABPLPPPPAAA.PVPL	neural	542	NA
ABPRPPPPAAA.PVPR	neural	542	NA
ABPLAPAPPPPAP.ALNL	neural	542	NA
ABPRAPAPPPPAP.ALNR	neural	542	NA
CAAPAA.DVC	neural	542	NA
ABPLPPPAAPAA.PVCL	neural	542	NA
ABPRPPPAAPAA.PVCR	neural	542	NA
ABPLPPAPPAA.RIGL	neural	542	NA
ABPRPPAPPAA.RIGR	neural	542	NA
ABPRPPAPAAP.DA1	neural	542	NA
ABPLPPAPAAP.SABD	neural	542	NA
ABPLPPAPAAAP.RIFL	neural	542	NA
ABPRPPAPAAAP.RIFR	neural	542	NA
ABPLPPAPAAAA.SABVL	neural	542	NA
ABPRPPAPAAAA.SABVR	neural	542	NA
ABPLPPAPPAP.DD1	neural	542	NA
ABPRPPAPPAP.DD2	neural	542	NA
ABPRPPAPPPA.DD4	neural	542	NA
ABPLPPAPPPA.DD3	neural	542	NA
ABPLPPAPPPP.DD5	neural	542	NA
ABPRPAPAPPP.DA8	neural	542	NA
ABPLPPPAAAA.DA9	neural	542	NA
ABPLPPAPAPA.DA2	neural	542	NA
ABPLPPAPAPP.DA4	neural	542	NA
ABPRPPAPAPA.DA3	neural	542	NA
ABPRPPAPAPP.DA5	neural	542	NA
ABPLPPPAAAP.DA6	neural	542	NA
ABPRPPPAAAP.DA7	neural	542	NA
ABPLPPAAPPP.DB6	neural	542	NA
ABPRPPAAPPP.DB7	neural	542	NA
ABPRPAPPAPP.DB4	neural	542	NA
ABPLPAPAPPP.DB5	neural	542	NA
ABPLAPAAAPP.RMGL	neural	542	NA
ABPRAPAAAPP.RMGR	neural	542	NA
ABPLAPAAAAPA.ADEL	neural	542	NA
ABPRAPAAAAPA.ADER	neural	542	NA
ABPLAPAAAPAV.AIZL	neural	542	NA
ABPRAPAAAPAV.AIZR	neural	542	NA
ABPLAPAAAPAD.FLPL	neural	542	NA
ABPRAPAAAPAD.FLPR	neural	542	NA
ABPLPAAPPPPA.CEPVL	neural	542	NA
ABPRPAAPPPPA.CEPVR	neural	542	NA
ABPLAAAAAPPA.CEPDL	neural	542	NA
ABARPAPAAPPA.CEPDR	neural	542	NA
ABALAPAPAPAA.OLQDL	neural	542	NA
ABALAPPPAPAA.OLQDR	neural	542	NA
ABPLPAAAPPAA.OLQVL	neural	542	NA
ABPRPAAAPPAA.OLQVR	neural	542	NA
ABALAPAAPPP.IL2L	neural	542	NA
ABALAAPPPPP.IL2R	neural	542	NA
ABALAPAPPAP.IL2DL	neural	542	NA
ABALAPPPPAP.IL2DR	neural	542	NA
ABALPPAPPPP.IL2VL	neural	542	NA
ABARAPPPPPP.IL2VR	neural	542	NA
ABPLAAPAAPA.URBL	neural	542	NA
ABPRAAPAAPA.URBR	neural	542	NA
ABPLPAAAPAA.URAVL	neural	542	NA
ABPRPAAAPAA.URAVR	neural	542	NA
ABPLAAAAAAA.URADL	neural	542	NA
ABARPAPAAAA.URADR	neural	542	NA
ABALAPAPAPP.URYDL	neural	542	NA
ABALAPPPAPP.URYDR	neural	542	NA
ABPLPAAAPPP.URYVL	neural	542	NA
ABPRPAAAPPP.URYVR	neural	542	NA
ABALPPPPAPAA.OLLL	neural	542	NA
ABPRAAAPAPAA.OLLR	neural	542	NA
ABALAPAPPAAA.IL1DL	neural	542	NA
ABALAPPPPAAA.IL1DR	neural	542	NA
ABALPPAPPPAA.IL1VL	neural	542	NA
ABARAPPPPPAA.IL1VR	neural	542	NA
ABALAPAAPPAA.IL1L	neural	542	NA
ABALAAPPPPAA.IL1R	neural	542	NA
ABALAAAARLP.RMEL	neural	542	NA
ABALAAAARRP.RMER	neural	542	NA
ABALAPPPAAP.RMED	neural	542	NA
ABPLPAPPAAA.RMEV	neural	542	NA
ABARAPPAPPA.DB2	neural	542	NA
ABALPAPAAAA.RIPL	neural	542	NA
ABARAPPAAAA.RIPR	neural	542	NA
ABALAPPAAPA.RID	neural	542	NA
ABALAPPPAAA.ALA	neural	542	NA
ABPRPAPPAPA.RIS	neural	542	NA
ABPRPAPPAAA.RIH	neural	542	NA
ABPRPAPPPAA.RIR	neural	542	NA
ABPRPAPPAAP.AVL	neural	542	NA
ABPRPAPPPAP.AVG	neural	542	NA
ABPLAAAAAPPP.URXL	neural	542	NA
ABARPAPAAPPP.URXR	neural	542	NA
ABALAPAAPAA.RIAL	neural	542	NA
ABALAAPPPAA.RIAR	neural	542	NA
ABPLPAAPPAP.RIBL	neural	542	NA
ABPRPAAPPAP.RIBR	neural	542	NA
ABPLAAPAPPA.AIBL	neural	542	NA
ABPRAAPAPPA.AIBR	neural	542	NA
ABALPPAAAPA.AVAL	neural	542	NA
ABALAAPPAPA.AVAR	neural	542	NA
ABPLPPAAPAP.RIML	neural	542	NA
ABPRPPAAPAP.RIMR	neural	542	NA
ABALPPPAPAD.RMDL	neural	542	NA
ABPRAAAAPAD.RMDR	neural	542	NA
ABALPAPAPAA.RMDDL	neural	542	NA
ABARAPPAPAA.RMDDR	neural	542	NA
ABALPPAPAAA.RMDVL	neural	542	NA
ABARAPPPAAA.RMDVR	neural	542	NA
ABALPPAPAPA.SAADL	neural	542	NA
ABARAPPPAPA.SAADR	neural	542	NA
ABPLPAAAAAA.SAAVL	neural	542	NA
ABPRPAAAAAA.SAAVR	neural	542	NA
ABPLPAPAAAA.SMDDL	neural	542	NA
ABPRPAPAAAA.SMDDR	neural	542	NA
ABALPPAPPAA.SMDVL	neural	542	NA
ABARAPPPPAA.SMDVR	neural	542	NA
ABPLPAAPAAA.RIVL	neural	542	NA
ABPRPAAPAAA.RIVR	neural	542	NA
ABPLPAAPAAP.AVBL	neural	542	NA
ABPRPAAPAAP.AVBR	neural	542	NA
ABALAAAPALR.AVDL	neural	542	NA
ABALAAAPPRL.AVDR	neural	542	NA
ABALAPAPPPA.AVJL	neural	542	NA
ABALAPPPPPA.AVJR	neural	542	NA
ABALAPAAAAA.AVHL	neural	542	NA
ABALAPPAPAA.AVHR	neural	542	NA
ABALPPPAAAA.AVEL	neural	542	NA
ABPRAAAAAAA.AVER	neural	542	NA
ABPLPAPAPAP.AVKL	neural	542	NA
ABPRPAPAPAP.AVKR	neural	542	NA
ABPLPPAAPPA.AIAL	neural	542	NA
ABPRPPAAPPA.AIAR	neural	542	NA
ABPLPAPAAAP.AIYL	neural	542	NA
ABPRPAPAAAP.AIYR	neural	542	NA
ABPLPAAPPPA.AIML	neural	542	NA
ABPRPAAPPPA.AIMR	neural	542	NA
ABALPAPAPPP.SMBVL	neural	542	NA
ABARAPPAPPP.SMBVR	neural	542	NA
ABALPAPAPAPP.SMBDL	neural	542	NA
ABARAPPAPAPP.SMBDR	neural	542	NA
ABPLPAPAPPA.SIAVL	neural	542	NA
ABPRPAPAPPA.SIAVR	neural	542	NA
ABPLPAPAAPA.SIADL	neural	542	NA
ABPRPAPAAPA.SIADR	neural	542	NA
ABPLPPAAAAA.SIBDL	neural	542	NA
ABPRPPAAAAA.SIBDR	neural	542	NA
ABPLPAPAAPP.SIBVL	neural	542	NA
ABPRPAPAAPP.SIBVR	neural	542	NA
ABPLAPAPPA.P11	neuroblast	389	P
ABPRAPAPPA.P12	neuroblast	389	P
ABPLAPAAPP.P1.2L	neuroblast	389	P
ABPRAPAAPP.P1.2R	neuroblast	389	P
ABPLAPAPAP.P9.10L	neuroblast	389	P
ABPRAPAPAP.P9.10R	neuroblast	389	P
ABPLAPPAPP.P7.8L	neuroblast	389	P
ABPRAPPAPP.P7.8R	neuroblast	389	P
ABPLAPPAAA.P3.4L	neuroblast	389	P
ABPRAPPAAA.P3.4R	neuroblast	389	P
ABPLAPPAAP.P5.6L	neuroblast	389	P
ABPRAPPAAP.P5.6R	neuroblast	389	P
ABPRAPAPAAA.QR	neuroblast	456	NA
ABPRAPAPAAP.V5R	neuroblast	456	NA
ABPLAPAPAAA.QL	neuroblast	456	NA
ABPLAPAPAAP.V5L	neuroblast	456	NA
ABPLAPPPPP.TL	neuroblast	456	NA
ABPRAPPPPP.TR	neuroblast	456	NA
ABARPPAAAP.H2L	neuroblast	456	NA
ABARPPPAAP.H2R	neuroblast	456	NA
ABPLAPAAPA.G2	neuroblast	512	NA
ABPRAPAAPA.W	neuroblast	512	NA
ABPRPAAAAPA.G1	neuroblast	512	NA
ABPLAPPPAPPA.HSNL	neuron	383	HSN
ABPRAPPPAPPA.HSNR	neuron	383	HSN
ABALPPPAPPPA.ASKL	neuron	534	NA
ABPRAAAAPPPA.ASKR	neuron	534	NA
ABALPPPPPPPA.ASJL	neuron	534	NA
ABPRAAAPPPPA.ASJR	neuron	534	NA
ABALPPPPPAP.AWBL	neuron	534	NA
ABPRAAAPPAP.AWBR	neuron	534	NA
ABALPPPPPAA.ADFL	neuron	534	NA
ABPRAAAPPAA.ADFR	neuron	534	NA
ABPLPAAPPAA.ASHL	neuron	534	NA
ABPRPAAPPAA.ASHR	neuron	534	NA
ABPLAPPPAPPP.PHBL	neuron	534	NA
ABPRAPPPAPPP.PHBR	neuron	534	NA
ABPLPPPAAPP.PHAL	neuron	534	NA
ABPRPPPAAPP.PHAR	neuron	534	NA
ABALPPPPAAD.ADLL	neuron	534	NA
ABPRAAAPAAD.ADLR	neuron	534	NA
ABPLAAPAPAP.ASGL	neuron	534	NA
ABPRAAPAPAP.ASGR	neuron	534	NA
ABPLAAPAPPPA.ASIL	neuron	534	NA
ABPRAAPAPPPA.ASIR	neuron	534	NA
ABPLAAPAPAA.AWAL	neuron	536	NA
ABPRAAPAPAA.AWAR	neuron	536	NA
ABALPPPAPAV.AFDL	neuron	536	NA
ABPRAAAAPAV.AFDR	neuron	536	NA
ABPLPAAAAAP.AWCL	neuron	536	NA
ABPRPAAAAAP.AWCR	neuron	536	NA
ABALPPPPPPAA.ASEL	neuron	536	NA
ABPRAAAPPPAA.ASER	neuron	536	NA
ABALAPAAAPA.CANL	neuron	542	NA
ABALAPPAPPA.CANR	neuron	542	NA
ABPLPAAAAPP.DB1.3	neuron	542	NA
ABPRPAAAAPP.DB3.1	neuron	542	NA
ABPLAPAPPPPAA.PLML	neuron	542	NA
ABPRAPAPPPPAA.PLMR	neuron	542	NA
ABARPPAAPPA.ALML	neuron	542	NA
ABARPPPAPPA.ALMR	neuron	542	NA
CAAPPV.PVR	neuron	542	NA
ABARPPAAPPP.BDUL	neuron	542	NA
ABARPPPAPPP.BDUR	neuron	542	NA
ABALAAAALAL.AINL	neuron	542	NA
ABALAAPAAAR.AINR	neuron	542	NA
MSPAAPAAA.M1	neuron	542	NA
MSPAAAPAA.I6	neuron	542	NA
ABARAAPAPAAV.NSML	neuron	542	NA
ABARAAPPPAAV.NSMR	neuron	542	NA
ABALPAPPPAA.I1L	neuron	542	NA
ABARAPAPPAA.I1R	neuron	542	NA
MSAAAAAPAA.I3	neuron	542	NA
ABARAAPPAAA.MI	neuron	542	NA
ABALPAAAPPP.MCL	neuron	542	NA
ABARAPAAPPP.MCR	neuron	542	NA
ABALPAPPAAPA.I2L	neuron	542	NA
ABARAPAPAAPA.I2R	neuron	542	NA
ABARAAPAPPP.M3L	neuron	542	NA
ABARAAPPPPP.M3R	neuron	542	NA
ABARAAPAPPA.M2L	neuron	542	NA
ABARAAPPPPA.M2R	neuron	542	NA
ABARAPAPAPP.I5	neuron	542	NA
MSPAAAAAA.M4	neuron	542	NA
MSPAAAPAP.M5	neuron	542	NA
MSAAAAPAA.I4	neuron	542	NA
ABALPPPPPPPP.AUAL	neuron	542	NA
ABPRAAAPPPPP.AUAR	neuron	542	NA
ABALPPAPPAP.BAGL	neuron	542	NA
ABARAPPPPAP.BAGR	neuron	542	NA
ABPRPPPPAPP.DVA	neuron	542	NA
ABPLPPPAAPAP.LUAL	neuron	542	NA
ABPRPPPAAPAP.LUAR	neuron	542	NA
ABPLPAPPPPA.PVT	neuron	542	NA
ABPLAPPPAAA.PVQL	neuron	542	NA
ABPRAPPPAAA.PVQR	neuron	542	NA
ABPLPPAAAAPP.RICL	neuron	542	NA
ABPRPPAAAAPP.RICR	neuron	542	NA
ABPLAPAAAAPP.ADAL	neuron	542	NA
ABPRAPAAAAPP.ADAR	neuron	542	NA
ABPRPPAPPPP.DD6	neuron	542	NA
ABPLPPPPAAA.PVPL	neuron	542	NA
ABPRPPPPAAA.PVPR	neuron	542	NA
ABPLAPAPPPPAP.ALNL	neuron	542	NA
ABPRAPAPPPPAP.ALNR	neuron	542	NA
CAAPAA.DVC	neuron	542	NA
ABPLPPPAAPAA.PVCL	neuron	542	NA
ABPRPPPAAPAA.PVCR	neuron	542	NA
ABPLPPAPPAA.RIGL	neuron	542	NA
ABPRPPAPPAA.RIGR	neuron	542	NA
ABPRPPAPAAP.DA1	neuron	542	NA
ABPLPPAPAAP.SABD	neuron	542	NA
ABPLPPAPAAAP.RIFL	neuron	542	NA
ABPRPPAPAAAP.RIFR	neuron	542	NA
ABPLPPAPAAAA.SABVL	neuron	542	NA
ABPRPPAPAAAA.SABVR	neuron	542	NA
ABPLPPAPPAP.DD1	neuron	542	NA
ABPRPPAPPAP.DD2	neuron	542	NA
ABPRPPAPPPA.DD4	neuron	542	NA
ABPLPPAPPPA.DD3	neuron	542	NA
ABPLPPAPPPP.DD5	neuron	542	NA
ABPRPAPAPPP.DA8	neuron	542	NA
ABPLPPPAAAA.DA9	neuron	542	NA
ABPLPPAPAPA.DA2	neuron	542	NA
ABPLPPAPAPP.DA4	neuron	542	NA
ABPRPPAPAPA.DA3	neuron	542	NA
ABPRPPAPAPP.DA5	neuron	542	NA
ABPLPPPAAAP.DA6	neuron	542	NA
ABPRPPPAAAP.DA7	neuron	542	NA
ABPLPPAAPPP.DB6	neuron	542	NA
ABPRPPAAPPP.DB7	neuron	542	NA
ABPRPAPPAPP.DB4	neuron	542	NA
ABPLPAPAPPP.DB5	neuron	542	NA
ABPLAPAAAPP.RMGL	neuron	542	NA
ABPRAPAAAPP.RMGR	neuron	542	NA
ABPLAPAAAAPA.ADEL	neuron	542	NA
ABPRAPAAAAPA.ADER	neuron	542	NA
ABPLAPAAAPAV.AIZL	neuron	542	NA
ABPRAPAAAPAV.AIZR	neuron	542	NA
ABPLAPAAAPAD.FLPL	neuron	542	NA
ABPRAPAAAPAD.FLPR	neuron	542	NA
ABPLPAAPPPPA.CEPVL	neuron	542	NA
ABPRPAAPPPPA.CEPVR	neuron	542	NA
ABPLAAAAAPPA.CEPDL	neuron	542	NA
ABARPAPAAPPA.CEPDR	neuron	542	NA
ABALAPAPAPAA.OLQDL	neuron	542	NA
ABALAPPPAPAA.OLQDR	neuron	542	NA
ABPLPAAAPPAA.OLQVL	neuron	542	NA
ABPRPAAAPPAA.OLQVR	neuron	542	NA
ABALAPAAPPP.IL2L	neuron	542	NA
ABALAAPPPPP.IL2R	neuron	542	NA
ABALAPAPPAP.IL2DL	neuron	542	NA
ABALAPPPPAP.IL2DR	neuron	542	NA
ABALPPAPPPP.IL2VL	neuron	542	NA
ABARAPPPPPP.IL2VR	neuron	542	NA
ABPLAAPAAPA.URBL	neuron	542	NA
ABPRAAPAAPA.URBR	neuron	542	NA
ABPLPAAAPAA.URAVL	neuron	542	NA
ABPRPAAAPAA.URAVR	neuron	542	NA
ABPLAAAAAAA.URADL	neuron	542	NA
ABARPAPAAAA.URADR	neuron	542	NA
ABALAPAPAPP.URYDL	neuron	542	NA
ABALAPPPAPP.URYDR	neuron	542	NA
ABPLPAAAPPP.URYVL	neuron	542	NA
ABPRPAAAPPP.URYVR	neuron	542	NA
ABALPPPPAPAA.OLLL	neuron	542	NA
ABPRAAAPAPAA.OLLR	neuron	542	NA
ABALAPAPPAAA.IL1DL	neuron	542	NA
ABALAPPPPAAA.IL1DR	neuron	542	NA
ABALPPAPPPAA.IL1VL	neuron	542	NA
ABARAPPPPPAA.IL1VR	neuron	542	NA
ABALAPAAPPAA.IL1L	neuron	542	NA
ABALAAPPPPAA.IL1R	neuron	542	NA
ABALAAAARLP.RMEL	neuron	542	NA
ABALAAAARRP.RMER	neuron	542	NA
ABALAPPPAAP.RMED	neuron	542	NA
ABPLPAPPAAA.RMEV	neuron	542	NA
ABARAPPAPPA.DB2	neuron	542	NA
ABALPAPAAAA.RIPL	neuron	542	NA
ABARAPPAAAA.RIPR	neuron	542	NA
ABALAPPAAPA.RID	neuron	542	NA
ABALAPPPAAA.ALA	neuron	542	NA
ABPRPAPPAPA.RIS	neuron	542	NA
ABPRPAPPAAA.RIH	neuron	542	NA
ABPRPAPPPAA.RIR	neuron	542	NA
ABPRPAPPAAP.AVL	neuron	542	NA
ABPRPAPPPAP.AVG	neuron	542	NA
ABPLAAAAAPPP.URXL	neuron	542	NA
ABARPAPAAPPP.URXR	neuron	542	NA
ABALAPAAPAA.RIAL	neuron	542	NA
ABALAAPPPAA.RIAR	neuron	542	NA
ABPLPAAPPAP.RIBL	neuron	542	NA
ABPRPAAPPAP.RIBR	neuron	542	NA
ABPLAAPAPPA.AIBL	neuron	542	NA
ABPRAAPAPPA.AIBR	neuron	542	NA
ABALPPAAAPA.AVAL	neuron	542	NA
ABALAAPPAPA.AVAR	neuron	542	NA
ABPLPPAAPAP.RIML	neuron	542	NA
ABPRPPAAPAP.RIMR	neuron	542	NA
ABALPPPAPAD.RMDL	neuron	542	NA
ABPRAAAAPAD.RMDR	neuron	542	NA
ABALPAPAPAA.RMDDL	neuron	542	NA
ABARAPPAPAA.RMDDR	neuron	542	NA
ABALPPAPAAA.RMDVL	neuron	542	NA
ABARAPPPAAA.RMDVR	neuron	542	NA
ABALPPAPAPA.SAADL	neuron	542	NA
ABARAPPPAPA.SAADR	neuron	542	NA
ABPLPAAAAAA.SAAVL	neuron	542	NA
ABPRPAAAAAA.SAAVR	neuron	542	NA
ABPLPAPAAAA.SMDDL	neuron	542	NA
ABPRPAPAAAA.SMDDR	neuron	542	NA
ABALPPAPPAA.SMDVL	neuron	542	NA
ABARAPPPPAA.SMDVR	neuron	542	NA
ABPLPAAPAAA.RIVL	neuron	542	NA
ABPRPAAPAAA.RIVR	neuron	542	NA
ABPLPAAPAAP.AVBL	neuron	542	NA
ABPRPAAPAAP.AVBR	neuron	542	NA
ABALAAAPALR.AVDL	neuron	542	NA
ABALAAAPPRL.AVDR	neuron	542	NA
ABALAPAPPPA.AVJL	neuron	542	NA
ABALAPPPPPA.AVJR	neuron	542	NA
ABALAPAAAAA.AVHL	neuron	542	NA
ABALAPPAPAA.AVHR	neuron	542	NA
ABALPPPAAAA.AVEL	neuron	542	NA
ABPRAAAAAAA.AVER	neuron	542	NA
ABPLPAPAPAP.AVKL	neuron	542	NA
ABPRPAPAPAP.AVKR	neuron	542	NA
ABPLPPAAPPA.AIAL	neuron	542	NA
ABPRPPAAPPA.AIAR	neuron	542	NA
ABPLPAPAAAP.AIYL	neuron	542	NA
ABPRPAPAAAP.AIYR	neuron	542	NA
ABPLPAAPPPA.AIML	neuron	542	NA
ABPRPAAPPPA.AIMR	neuron	542	NA
ABALPAPAPPP.SMBVL	neuron	542	NA
ABARAPPAPPP.SMBVR	neuron	542	NA
ABALPAPAPAPP.SMBDL	neuron	542	NA
ABARAPPAPAPP.SMBDR	neuron	542	NA
ABPLPAPAPPA.SIAVL	neuron	542	NA
ABPRPAPAPPA.SIAVR	neuron	542	NA
ABPLPAPAAPA.SIADL	neuron	542	NA
ABPRPAPAAPA.SIADR	neuron	542	NA
ABPLPPAAAAA.SIBDL	neuron	542	NA
ABPRPPAAAAA.SIBDR	neuron	542	NA
ABPLPAPAAPP.SIBVL	neuron	542	NA
ABPRPAPAAPP.SIBVR	neuron	542	NA
MSPAAPAAA.M1	pharynx	527	pharynxNeuron
MSPAAAPAA.I6	pharynx	527	pharynxNeuron
ABARAAPAPAAV.NSML	pharynx	527	pharynxNeuron
ABARAAPPPAAV.NSMR	pharynx	527	pharynxNeuron
ABALPAPPPAA.I1L	pharynx	527	pharynxNeuron
ABARAPAPPAA.I1R	pharynx	527	pharynxNeuron
MSAAAAAPAA.I3	pharynx	527	pharynxNeuron
ABARAAPPAAA.MI	pharynx	527	pharynxNeuron
ABALPAAAPPP.MCL	pharynx	527	pharynxNeuron
ABARAPAAPPP.MCR	pharynx	527	pharynxNeuron
ABALPAPPAAPA.I2L	pharynx	527	pharynxNeuron
ABARAPAPAAPA.I2R	pharynx	527	pharynxNeuron
ABARAAPAPPP.M3L	pharynx	527	pharynxNeuron
ABARAAPPPPP.M3R	pharynx	527	pharynxNeuron
ABARAAPAPPA.M2L	pharynx	527	pharynxNeuron
ABARAAPPPPA.M2R	pharynx	527	pharynxNeuron
ABARAPAPAPP.I5	pharynx	527	pharynxNeuron
MSPAAAAAA.M4	pharynx	527	pharynxNeuron
MSPAAAPAP.M5	pharynx	527	pharynxNeuron
MSAAAAPAA.I4	pharynx	527	pharynxNeuron
MSAAPAPAA.G2L	pharynx	533	NA
MSPAPAPAA.G2R	pharynx	533	NA
MSAAAAAPAP.G1P	pharynx	533	NA
MSAAPAAPAA.G1AL	pharynx	533	NA
MSPAPAAPAA.G1AR	pharynx	533	NA
MSAAPAPPA.PM6VL	pharynx	533	NA
MSPAAAPPP.PM6D	pharynx	533	NA
MSPAPAPPA.PM6VR	pharynx	533	NA
MSAAAAPPP.PM7D	pharynx	533	NA
MSAAPAAPP.PM7VL	pharynx	533	NA
MSPAPAAPP.PM7VR	pharynx	533	NA
MSPAAPAPP.VPI1	pharynx	533	NA
MSAAAPAPP.PM8	pharynx	533	NA
ABALPAPPAPP.MC3V	pharynx	533	NA
MSAAAPAPA.MC3DL	pharynx	533	NA
MSPAAPAPA.MC3DR	pharynx	533	NA
MSAAPAAAA.PM4VL	pharynx	533	NA
MSPAPAAAA.PM4VR	pharynx	533	NA
MSAAAPAAP.PM4L	pharynx	533	NA
ABARAAAPAPP.PM4R	pharynx	533	NA
MSAAAAAPP.PM4DL	pharynx	533	NA
MSPAAAAPP.PM4DR	pharynx	533	NA
MSAAAAPAP.PM5DL	pharynx	533	NA
MSPAAAPPA.PM5DR	pharynx	533	NA
MSAAPAAAP.PM5VL	pharynx	533	NA
MSPAPAAAP.PM5VR	pharynx	533	NA
ABARAAPAPAP.PM5L	pharynx	533	NA
ABARAAPPPAP.PM5R	pharynx	533	NA
MSAAAPAAA.PM3DL	pharynx	533	NA
MSPAAAAPA.PM3DR	pharynx	533	NA
ABALPAPPPPP.PM3VL	pharynx	533	NA
ABARAPAPPPP.PM3VR	pharynx	533	NA
ABALPAAPAPP.PM3L	pharynx	533	NA
ABARAPAAPPA.PM3R	pharynx	533	NA
ABALPAPPPPA.MC1V	pharynx	533	NA
ABALPAAPAPA.MC1DL	pharynx	533	NA
ABARAAAPAPA.MC1DR	pharynx	533	NA
ABARAPAPPPA.MC2V	pharynx	533	NA
ABARAAPAAPP.MC2DL	pharynx	533	NA
ABARAAPPAPP.MC2DR	pharynx	533	NA
MSAAAPPP.VPI3D	pharynx	533	NA
MSAAPPAP.VPI3V	pharynx	533	NA
MSAAPPAA.VPI2V	pharynx	533	NA
MSAAPAPPP.VPI2DL	pharynx	533	NA
MSPAPAPPP.VPI2DR	pharynx	533	NA
ABARAAAPAAP.E2DR	pharynx	533	NA
ABALPAAPAAP.E2DL	pharynx	533	NA
ABALPAPPAPA.E2V	pharynx	533	NA
ABARAAPAAPA.PM2DL	pharynx	533	NA
ABARAAPPAPA.PM2DR	pharynx	533	NA
ABALPAAAAAP.PM2VL	pharynx	533	NA
ABARAPAAAAP.PM2VR	pharynx	533	NA
ABALPAAAPAA.PM2L	pharynx	533	NA
ABARAPAAPAA.PM2R	pharynx	533	NA
ABARAAAAAAP.PM1L	pharynx	533	NA
ABARAAAAAPP.PM1R	pharynx	533	NA
ABARAAPAAAP.PM1DL	pharynx	533	NA
ABARAAPPAAP.PM1DR	pharynx	533	NA
ABALPAAAAPA.PM1VL	pharynx	533	NA
ABARAPAAAPA.PM1VR	pharynx	533	NA
ABARAAPAAAA.E3D	pharynx	533	NA
ABALPAAAAAA.E3VL	pharynx	533	NA
ABARAPAAAAA.E3VR	pharynx	533	NA
ABARAAAAPAP.E1D	pharynx	533	NA
ABARAAAAAAA.E1VL	pharynx	533	NA
ABARAAAAAPA.E1VR	pharynx	533	NA
ABARAAAPAAP.E2DR	pharynxEpithelium	269	NA
ABALPAAPAAP.E2DL	pharynxEpithelium	269	NA
ABALPAPPAPA.E2V	pharynxEpithelium	269	NA
ABARAAPAAAA.E3D	pharynxEpithelium	377	NA
ABALPAAAAAA.E3VL	pharynxEpithelium	377	NA
ABARAPAAAAA.E3VR	pharynxEpithelium	377	NA
ABARAAAAPAP.E1D	pharynxEpithelium	377	NA
ABARAAAAAAA.E1VL	pharynxEpithelium	377	NA
ABARAAAAAPA.E1VR	pharynxEpithelium	377	NA
ABALPAPPAPP.MC3V	pharynxMC	357	NA
MSAAAPAPA.MC3DL	pharynxMC	357	NA
MSPAAPAPA.MC3DR	pharynxMC	357	NA
ABALPAPPPPA.MC1V	pharynxMC	443	NA
ABALPAAPAPA.MC1DL	pharynxMC	443	NA
ABARAAAPAPA.MC1DR	pharynxMC	443	NA
ABARAPAPPPA.MC2V	pharynxMC	443	NA
ABARAAPAAPP.MC2DL	pharynxMC	443	NA
ABARAAPPAPP.MC2DR	pharynxMC	443	NA
MSAAPAAAA.PM4VL	pharynxMuscle	427	NA
MSPAPAAAA.PM4VR	pharynxMuscle	427	NA
MSAAAPAAP.PM4L	pharynxMuscle	427	NA
ABARAAAPAPP.PM4R	pharynxMuscle	427	NA
MSAAAAAPP.PM4DL	pharynxMuscle	427	NA
MSPAAAAPP.PM4DR	pharynxMuscle	427	NA
MSAAAAPAP.PM5DL	pharynxMuscle	427	NA
MSPAAAPPA.PM5DR	pharynxMuscle	427	NA
MSAAPAAAP.PM5VL	pharynxMuscle	427	NA
MSPAPAAAP.PM5VR	pharynxMuscle	427	NA
ABARAAPAPAP.PM5L	pharynxMuscle	427	NA
ABARAAPPPAP.PM5R	pharynxMuscle	427	NA
MSAAAPAAA.PM3DL	pharynxMuscle	427	NA
MSPAAAAPA.PM3DR	pharynxMuscle	427	NA
ABALPAPPPPP.PM3VL	pharynxMuscle	427	NA
ABARAPAPPPP.PM3VR	pharynxMuscle	427	NA
ABALPAAPAPP.PM3L	pharynxMuscle	427	NA
ABARAPAAPPA.PM3R	pharynxMuscle	427	NA
ABARAAPAAPA.PM2DL	pharynxMuscle	444	NA
ABARAAPPAPA.PM2DR	pharynxMuscle	444	NA
ABALPAAAAAP.PM2VL	pharynxMuscle	444	NA
ABARAPAAAAP.PM2VR	pharynxMuscle	444	NA
ABALPAAAPAA.PM2L	pharynxMuscle	444	NA
ABARAPAAPAA.PM2R	pharynxMuscle	444	NA
ABARAAAAAAP.PM1L	pharynxMuscle	444	NA
ABARAAAAAPP.PM1R	pharynxMuscle	444	NA
ABARAAPAAAP.PM1DL	pharynxMuscle	444	NA
ABARAAPPAAP.PM1DR	pharynxMuscle	444	NA
ABALPAAAAPA.PM1VL	pharynxMuscle	444	NA
ABARAPAAAPA.PM1VR	pharynxMuscle	444	NA
MSAAPAPPA.PM6VL	pharynxMuscle	445	NA
MSPAAAPPP.PM6D	pharynxMuscle	445	NA
MSPAPAPPA.PM6VR	pharynxMuscle	445	NA
MSAAAAPPP.PM7D	pharynxMuscle	445	NA
MSAAPAAPP.PM7VL	pharynxMuscle	445	NA
MSPAPAAPP.PM7VR	pharynxMuscle	445	NA
MSAAAPPP.VPI3D	pharynxVPI	446	pharynxVPI
MSAAPPAP.VPI3V	pharynxVPI	446	pharynxVPI
MSAAPPAA.VPI2V	pharynxVPI	446	pharynxVPI
MSAAPAPPP.VPI2DL	pharynxVPI	446	pharynxVPI
MSPAPAPPP.VPI2DR	pharynxVPI	446	pharynxVPI
ABPLAPPPPP.TL	seam	436	seam
ABPRAPPPPP.TR	seam	436	seam
ABPLAAAPPP.H1L	seam	436	seam
ABARPAPPPP.H1R	seam	436	seam
ABPLAAAPPA.HOL	seam	436	seam
ABARPAPPPA.HOR	seam	436	seam
ABARPPAAAP.H2L	seam	436	seam
ABARPPPAAP.H2R	seam	436	seam
ABARPPAPPP.V6L	seam	436	seam
ABARPPPPPP.V6R	seam	436	seam
ABARPPAPAA.V1L	seam	436	seam
ABARPPPPAA.V1R	seam	436	seam
ABPLAPPAPA.V3L	seam	436	seam
ABPRAPPAPA.V3R	seam	436	seam
ABARPPAPAP.V2L	seam	436	seam
ABARPPPPAP.V2R	seam	436	seam
ABARPPAPPA.V4L	seam	436	seam
ABARPPPPPA.V4R	seam	436	seam
ABPLAPAPPPPAP.ALNL	sensory	53	ALN
ABPRAPAPPPPAP.ALNR	sensory	53	ALN
ABPLAAAAAPPP.URXL	sensory	83	URX
ABARPAPAAPPP.URXR	sensory	83	URX
ABALPPAPPAP.BAGL	sensory	170	BAG
ABARAPPPPAP.BAGR	sensory	170	BAG
ABPLAPAAAAPA.ADEL	sensory	434	NA
ABPRAPAAAAPA.ADER	sensory	434	NA
ABPLAPAAAPAD.FLPL	sensory	434	NA
ABPRAPAAAPAD.FLPR	sensory	434	NA
ABPLAPAPPPPAA.PLML	sensory	455	NA
ABPRAPAPPPPAA.PLMR	sensory	455	NA
ABARPPAAPPA.ALML	sensory	455	NA
ABARPPPAPPA.ALMR	sensory	455	NA
ABPLPAAPPPPA.CEPVL	sensory	467	NA
ABPRPAAPPPPA.CEPVR	sensory	467	NA
ABPLAAAAAPPA.CEPDL	sensory	467	NA
ABARPAPAAPPA.CEPDR	sensory	467	NA
ABALAPAPAPAA.OLQDL	sensory	467	NA
ABALAPPPAPAA.OLQDR	sensory	467	NA
ABPLPAAAPPAA.OLQVL	sensory	467	NA
ABPRPAAAPPAA.OLQVR	sensory	467	NA
ABALAPAAPPP.IL2L	sensory	467	NA
ABALAAPPPPP.IL2R	sensory	467	NA
ABALAPAPPAP.IL2DL	sensory	467	NA
ABALAPPPPAP.IL2DR	sensory	467	NA
ABALPPAPPPP.IL2VL	sensory	467	NA
ABARAPPPPPP.IL2VR	sensory	467	NA
ABPLAAPAAPA.URBL	sensory	467	NA
ABPRAAPAAPA.URBR	sensory	467	NA
ABPLPAAAPAA.URAVL	sensory	467	NA
ABPRPAAAPAA.URAVR	sensory	467	NA
ABPLAAAAAAA.URADL	sensory	467	NA
ABARPAPAAAA.URADR	sensory	467	NA
ABALAPAPAPP.URYDL	sensory	467	NA
ABALAPPPAPP.URYDR	sensory	467	NA
ABPLPAAAPPP.URYVL	sensory	467	NA
ABPRPAAAPPP.URYVR	sensory	467	NA
ABALPPPPAPAA.OLLL	sensory	467	NA
ABPRAAAPAPAA.OLLR	sensory	467	NA
ABALAPAPPAAA.IL1DL	sensory	467	NA
ABALAPPPPAAA.IL1DR	sensory	467	NA
ABALPPAPPPAA.IL1VL	sensory	467	NA
ABARAPPPPPAA.IL1VR	sensory	467	NA
ABALAPAAPPAA.IL1L	sensory	467	NA
ABALAAPPPPAA.IL1R	sensory	467	NA
ABALPPPAPPPA.ASKL	sensory	534	NA
ABPRAAAAPPPA.ASKR	sensory	534	NA
ABALPPPPPPPA.ASJL	sensory	534	NA
ABPRAAAPPPPA.ASJR	sensory	534	NA
ABALPPPPPAP.AWBL	sensory	534	NA
ABPRAAAPPAP.AWBR	sensory	534	NA
ABALPPPPPAA.ADFL	sensory	534	NA
ABPRAAAPPAA.ADFR	sensory	534	NA
ABPLPAAPPAA.ASHL	sensory	534	NA
ABPRPAAPPAA.ASHR	sensory	534	NA
ABPLAPPPAPPP.PHBL	sensory	534	NA
ABPRAPPPAPPP.PHBR	sensory	534	NA
ABPLPPPAAPP.PHAL	sensory	534	NA
ABPRPPPAAPP.PHAR	sensory	534	NA
ABALPPPPAAD.ADLL	sensory	534	NA
ABPRAAAPAAD.ADLR	sensory	534	NA
ABPLAAPAPAP.ASGL	sensory	534	NA
ABPRAAPAPAP.ASGR	sensory	534	NA
ABPLAAPAPPPA.ASIL	sensory	534	NA
ABPRAAPAPPPA.ASIR	sensory	534	NA
ABPLAAPAPAA.AWAL	sensory	536	NA
ABPRAAPAPAA.AWAR	sensory	536	NA
ABALPPPAPAV.AFDL	sensory	536	NA
ABPRAAAAPAV.AFDR	sensory	536	NA
ABPLPAAAAAP.AWCL	sensory	536	NA
ABPRPAAAAAP.AWCR	sensory	536	NA
ABALPPPPPPAA.ASEL	sensory	536	NA
ABPRAAAPPPAA.ASER	sensory	536	NA
ABPLPPPAPAA.PHSHL	sheath	157	sheathPH
ABPRPPPAPAA.PHSHR	sheath	157	sheathPH
ABARPAAAAPA.OLQSHDL	sheath	194	NA
ABARPAAAPAA.OLQSHDR	sheath	194	NA
ABARPPAAAA.ADESHL	sheath	253	sheathADE
ABARPPPAAA.ADESHR	sheath	253	sheathADE
ABPLAAPAAPP.AMSHL	sheath	283	sheathAM
ABPRAAPAAPP.AMSHR	sheath	283	sheathAM
ABPLPAAAPAP.CEPSHVL	sheath	336	sheathCEP
ABPRPAAAPAP.CEPSHVR	sheath	336	sheathCEP
ABARPAAAAPP.CEPSHDL	sheath	336	sheathCEP
ABARPAAAPAP.CEPSHDR	sheath	336	sheathCEP
ABPRAAAAAPD.OLLSHR	sheath	419	NA
ABALPPAPAAP.ILSHVL	sheath	419	NA
ABARAPPPAAP.ILSHVR	sheath	419	NA
ABALAAAALPP.ILSHL	sheath	419	NA
ABALAAPAAPP.ILSHR	sheath	419	NA
ABPRAAAAAAP.OLQSHVR	sheath	419	NA
ABALPPPAAPD.OLLSHL	sheath	419	NA
ABALPPPAAAP.OLQSHVL	sheath	419	NA
ABALAAAPARR.ILSHDL	sheath	419	NA
ABALAAAPPLL.ILSHDR	sheath	419	NA
ABALAAAPARR.ILSHDL	sheathIL	287	NA
ABALAAAPPLL.ILSHDR	sheathIL	287	NA
ABALPPAPAAP.ILSHVL	sheathIL	362	NA
ABARAPPPAAP.ILSHVR	sheathIL	362	NA
ABALAAAALPP.ILSHL	sheathIL	362	NA
ABALAAPAAPP.ILSHR	sheathIL	362	NA
ABARPAAAAPA.OLQSHDL	sheathOLQ	194	NA
ABARPAAAPAA.OLQSHDR	sheathOLQ	194	NA
ABPRAAAAAAP.OLQSHVR	sheathOLQ	330	NA
ABALPPPAAAP.OLQSHVL	sheathOLQ	330	NA
ABARAPPAAPA.HYP1	skin	469	NA
ABALPAAPPPA.HYP1	skin	469	NA
ABARAAAPPPP.HYP1	skin	469	NA
ABPLAAPAAAA.HYP3	skin	469	NA
ABPRAAPAAAA.HYP3	skin	469	NA
ABALPAAPPPP.HYP2	skin	469	NA
ABALPAPAAAP.HYP2	skin	469	NA
ABPRAPAPAAA.QR	skin	545	NA
ABPRAPAPAAP.V5R	skin	545	NA
ABPLAPAPAAA.QL	skin	545	NA
ABPLAPAPAAP.V5L	skin	545	NA
ABPLAPPPPP.TL	skin	545	NA
ABPRAPPPPP.TR	skin	545	NA
ABPLAAAPPP.H1L	skin	545	NA
ABARPAPPPP.H1R	skin	545	NA
ABPLAAAPPA.HOL	skin	545	NA
ABARPAPPPA.HOR	skin	545	NA
ABARPPAAAP.H2L	skin	545	NA
ABARPPPAAP.H2R	skin	545	NA
ABARPPAPPP.V6L	skin	545	NA
ABARPPPPPP.V6R	skin	545	NA
ABARPPAPAA.V1L	skin	545	NA
ABARPPPPAA.V1R	skin	545	NA
ABPLAPPAPA.V3L	skin	545	NA
ABPRAPPAPA.V3R	skin	545	NA
ABARPPAPAP.V2L	skin	545	NA
ABARPPPPAP.V2R	skin	545	NA
ABARPPAPPA.V4L	skin	545	NA
ABARPPPPPA.V4R	skin	545	NA
ABPLPPPPPPP.HYP10	skin	545	NA
ABPRPPPPPPP.HYP10	skin	545	NA
ABPLPPPAPAP.HYP8.9	skin	545	NA
ABPRPPPAPAP.HYP9.8	skin	545	NA
CPAPPV.HYP11	skin	545	NA
ABPLAPPPPA.HYP7	skin	545	NA
ABPRAPPPPA.HYP7	skin	545	NA
ABARPAPAPA.HYP4	skin	545	NA
ABPLAAPPAA.HYP4	skin	545	NA
ABPRAAPPAA.HYP4	skin	545	NA
ABARPAPPAP.HYP5	skin	545	NA
ABPLAAAPAP.HYP5	skin	545	NA
ABPLAAPPAP.HYP6	skin	545	NA
ABPRAAPPAP.HYP6	skin	545	NA
ABPLAAAAPA.HYP6	skin	545	NA
ABARPAAPAA.HYP6	skin	545	NA
ABPLAAAAPP.HYP6	skin	545	NA
ABARPAPAPP.HYP6	skin	545	NA
ABPLAPAPPA.P11	skin	545	NA
ABPRAPAPPA.P12	skin	545	NA
ABPLAPAAPP.P1.2L	skin	545	NA
ABPRAPAAPP.P1.2R	skin	545	NA
ABPLAPAPAP.P9.10L	skin	545	NA
ABPRAPAPAP.P9.10R	skin	545	NA
ABPLAPPAPP.P7.8L	skin	545	NA
ABPRAPPAPP.P7.8R	skin	545	NA
ABPLAPPAAA.P3.4L	skin	545	NA
ABPRAPPAAA.P3.4R	skin	545	NA
ABPLAPPAAP.P5.6L	skin	545	NA
ABPRAPPAAP.P5.6R	skin	545	NA
ABARPPAAPA.HYP7	skin	545	NA
ABARPAAPPP.HYP7	skin	545	NA
ABPRAAPPPP.HYP7	skin	545	NA
ABARPPPAPA.HYP7	skin	545	NA
ABPLAAPPPP.HYP7	skin	545	NA
ABARPAAPAP.HYP7	skin	545	NA
ABARPAAPPA.HYP7	skin	545	NA
ABPLAAPPPA.HYP7	skin	545	NA
ABPRAAPPPA.HYP7	skin	545	NA
CAAPPD.HYP7	skin	545	NA
CPAPPD.HYP7	skin	545	NA
CPAPAA.HYP7	skin	545	NA
CPAPAP.HYP7	skin	545	NA
CAAAPP.HYP7	skin	545	NA
CPAAPP.HYP7	skin	545	NA
CPAAPA.HYP7	skin	545	NA
CPAAAA.HYP7	skin	545	NA
CPAAAP.HYP7	skin	545	NA
CAAAPA.HYP7	skin	545	NA
CAAAAA.HYP7	skin	545	NA
CAAAAP.HYP7	skin	545	NA
ABPLPAAPAPA.AMSOL	socket	305	socketAM
ABPRPAAPAPA.AMSOR	socket	305	socketAM
ABARPAAAAAL.OLQSODL	socket	379	NA
ABARPAAAAAR.OLQSODR	socket	379	NA
ABALAPAAAPP.OLLSOL	socket	379	NA
ABALAPPAPPP.OLLSOR	socket	379	NA
ABALAPAPPPP.CEPSODL	socket	396	NA
ABALAPPPPPP.CEPSODR	socket	396	NA
ABALPPAAPPP.CEPSOVL	socket	396	NA
ABALAAPAPPP.CEPSOVR	socket	396	NA
ABALPPAAAPP.OLQSOVL	socket	396	NA
ABALAAPPAPP.OLQSOVR	socket	396	NA
ABALAAAPALL.ILSOL	socket	396	NA
ABALAAAPPRR.ILSOR	socket	396	NA
ABALPPAPAPP.ILSOVL	socket	396	NA
ABARAPPPAPP.ILSOVR	socket	396	NA
ABPLAAPAAAP.ILSODL	socket	396	NA
ABPRAAPAAAP.ILSODR	socket	396	NA
ABALPPAAAPP.OLQSOVL	socketOLQ	120	NA
ABALAAPPAPP.OLQSOVR	socketOLQ	120	NA
ABARPAAAAAL.OLQSODL	socketOLQ	166	NA
ABARPAAAAAR.OLQSODR	socketOLQ	166	NA
ABARPPAPPP.V6L	V	320	V
ABARPPPPPP.V6R	V	320	V
ABARPPAPAA.V1L	V	320	V
ABARPPPPAA.V1R	V	320	V
ABPLAPPAPA.V3L	V	320	V
ABPRAPPAPA.V3R	V	320	V
ABARPPAPAP.V2L	V	320	V
ABARPPPPAP.V2R	V	320	V
ABARPPAPPA.V4L	V	320	V
ABARPPPPPA.V4R	V	320	V
ABPRPAPPPPP.VIRL	valve	21	vir
ABPRPAPPPPA.VIRR	valve	21	vir
MSAAAPPP.VPI3D	valve	446	pharynxVPI
MSAAPPAP.VPI3V	valve	446	pharynxVPI
MSAAPPAA.VPI2V	valve	446	pharynxVPI
MSAAPAPPP.VPI2DL	valve	446	pharynxVPI
MSPAPAPPP.VPI2DR	valve	446	pharynxVPI
