# Supplementary material for: A full-body transcription factor expression atlas with completely resolved cell identities in C. elegans
Source: Nat Commun. 2024 Jan 9;15:358. doi: 10.1038/s41467-023-42677-6 (PMC10776613; doi:10.1038/s41467-023-42677-6)
Supplement: Supplementary file 10 — Supplementary Data 7 [file 41467_2023_42677_MOESM10_ESM.xlsx]

## Sheet: Sheet1
strain	allele	Genotype
VC1687	gk798	unc-39(gk798) V/nT1 [qIs51] (IV;V)
PD4443	ccIs4443	ccIs4443 [arg-1::GFP + dpy-20(+) ]
JK3276	q740	hnd-1(q740) X
XIL3514	gk798;ccIs4443	unc-39(gk798) V/nT1 [qIs51] (IV;V);ccIs4443 [arg-1::GFP + dpy-20(+) ]
XIL3611	wgIs686;gk798	ujIs113 (pie-1p::mCherry::H2B; nhr-2p::mCherry::his-24::let858 3’UTR; unc-119(+)) II; wgIs686 (mls-1::TY1::EGFP::3xFLAG + unc-119(+));unc-39(gk798) V/nT1 [qIs51] (IV;V)
SYS616	wgIs686	ujIs113 (pie-1p::mCherry::H2B; nhr-2p::mCherry::his-24::let858 3’UTR; unc-119(+)) II; wgIs686 (mls-1::TY1::EGFP::3xFLAG + unc-119(+))
XIL3263	kyIs262;thuSi31	kyIs262 [unc-86::myr GFP + odr-1::RFP] IV;thuSi31(psaeg-2_H1_cherry_let858 3'UTR),(ttTi5605)
XIL3284	thuSi77;thu42	thusi77(punc-86::H1::cherry),(ttTi5605); thu42(sma-9::SL2::H1::GFP)
XIL3612	gk798;thu7	unc-39(gk798) V/nT1 [qIs51] (IV;V);thu7(his-72::cherry)
XIL3616	thuSi553;stIs10631	thuSi553(Pclec-252::neonGreen::H2B::let-858 3'UTR,Cbr-unc-119(+))(ttTi5605)Ⅱ;stIs10631(ref-2a::H1-Wcherry;unc-119(+))
XIL3636	stIs10631;juIs76;bx85	stIs10631(ref-2a::H1-Wcherry;unc-119(+));unc-119(ed3);juIs76 [unc-25p::GFP + lin-15(+)] II;tlp-1(bx85) IV
XIL3159	stIs10631;juIs76	stIs10631(ref-2a::H1-Wcherry;unc-119(+));unc-119(ed3);juIs76 [unc-25p::GFP + lin-15(+)] II;
SD1353		WT nuclear wcherry for W05B2.5 promoter
SD1354		WT nuclear wcherry for W05B2.5 promoter
SD1546		Is[Pdpy-7::H1::wcherry] Is[Pmyo-3::NLS::GFP::lacz] (nuc+mito)
XIL2374	thuSi374	thuSi374(Pmyo-2::cherry::H2B), (ttTi5605) line#2
XIL1354	thuEx354	thuEx354(Phsp16.2::Cas9_PU6::hnd-1(ctctcttccgatttgaggta,caaatgatcaatgtactgca,tcgtgctcaatgtatcaact);Pmyo-2::cherry;Phlh-8::H1::cherry::let-858 UTR;Prps-27::NeoR::unc-54 UTR);ccIs4443 [arg-1::GFP + dpy-20(+) ]
XIL9222	thu222;wgIs347	thu222(cherry::H2B::2A::hnd-1) ;wgIs347(hlh-8::TY1 EGFP 3xFLAG(P000006_E02); unc-119(+));unc-119(ed3)
