# Supplementary material for: A full-body transcription factor expression atlas with completely resolved cell identities in C. elegans
Source: Nat Commun. 2024 Jan 9;15:358. doi: 10.1038/s41467-023-42677-6 (PMC10776613; doi:10.1038/s41467-023-42677-6)
Supplement: Supplementary file 12 — Source Data [file 41467_2023_42677_MOESM12_ESM.zip]

Archive with 15 entries (13 files):
- Source Data/
- Source Data/Figure 1.xlsx
- Source Data/Figure 2.xlsx
- Source Data/Figure 3/
- Source Data/Figure 3/Figure 3.pdf
- Source Data/Figure 3/Figure 3.RData
- Source Data/Figure 3/README.txt
- Source Data/Figure 4.xlsx
- Source Data/Figure 5.xlsx
- Source Data/Figure 6.xlsx
- Source Data/Figure 7.xlsx
- Source Data/Supplementary Figure 2.xlsx
- Source Data/Supplementary Figure 3.xlsx
- Source Data/Supplementary Figure 4E.xlsx
- Source Data/Supplementary Figure 6.xlsx
