# Supplementary material for: A full-body transcription factor expression atlas with completely resolved cell identities in C. elegans
Source: Nat Commun. 2024 Jan 9;15:358. doi: 10.1038/s41467-023-42677-6 (PMC10776613; doi:10.1038/s41467-023-42677-6)
Supplement: Supplementary file 12 — Source Data [file 41467_2023_42677_MOESM12_ESM.zip › Source Data/Figure 1.xlsx]

## Sheet: Figure1E
stack	scoring_template	annotation_template	annotating.mode	confidence	accuracy	low_CS_group
alr-1_RW10701_20140322_0001_S1	single optimal template	single optimal template	rpm	0.9657	0.905	yes
alr-1_RW10701_20140322_0001_S1	single optimal template	single optimal template	bipartite improved	0.9429	0.7724	yes
atf-6_XIL0163_20140116_0002_S1	single optimal template	single optimal template	rpm	0.9688	0.8692
atf-6_XIL0163_20140116_0002_S1	single optimal template	single optimal template	bipartite improved	0.9975	0.9767
C05D10.1_RW10978_20131222_0002_S1	single optimal template	single optimal template	rpm	0.9973	0.9391
C05D10.1_RW10978_20131222_0002_S1	single optimal template	single optimal template	bipartite improved	0.9987	0.9928
C07E3.6_SD1794_20140116_0001_S1	single optimal template	single optimal template	rpm	0.9511	0.8656
C07E3.6_SD1794_20140116_0001_S1	single optimal template	single optimal template	bipartite improved	0.9962	0.8369
C08G9.2_XIL0463_20140505_0001_S1	single optimal template	single optimal template	rpm	0.9973	0.9283
C08G9.2_XIL0463_20140505_0001_S1	single optimal template	single optimal template	bipartite improved	0.9983	0.948
C16A3.4_SD1664_20140414_0001_S1	single optimal template	single optimal template	rpm	0.979	0.8961
C16A3.4_SD1664_20140414_0001_S1	single optimal template	single optimal template	bipartite improved	0.9964	0.8602
cdc-14c_XIL0142_20140217_0001_S1	single optimal template	single optimal template	rpm	0.9979	0.9337
cdc-14c_XIL0142_20140217_0001_S1	single optimal template	single optimal template	bipartite improved	0.9986	0.9785
ceh-14_XIL0110_20131218_0001_S1	single optimal template	single optimal template	rpm	0.9952	0.9265
ceh-14_XIL0110_20131218_0001_S1	single optimal template	single optimal template	bipartite improved	0.9981	0.9677
ceh-19a_XIL0490_20140527_0001_S1	single optimal template	single optimal template	rpm	0.9959	0.8853
ceh-19a_XIL0490_20140527_0001_S1	single optimal template	single optimal template	bipartite improved	0.9981	0.9749
ceh-30_RW10690_20140309_0001_S1	single optimal template	single optimal template	rpm	0.9874	0.9068
ceh-30_RW10690_20140309_0001_S1	single optimal template	single optimal template	bipartite improved	0.9982	0.9785
ceh-45_XIL0183_20131222_0002_S1	single optimal template	single optimal template	rpm	0.9973	0.9355
ceh-45_XIL0183_20131222_0002_S1	single optimal template	single optimal template	bipartite improved	0.9986	0.9839
ceh-51_XIL0442_20140423_0001_S1	single optimal template	single optimal template	rpm	0.9909	0.8423
ceh-51_XIL0442_20140423_0001_S1	single optimal template	single optimal template	bipartite improved	0.998	0.957
ceh-5_XIL0209_20131230_0001_S1	single optimal template	single optimal template	rpm	0.9584	0.8154
ceh-5_XIL0209_20131230_0001_S1	single optimal template	single optimal template	bipartite improved	0.9972	0.9265
ceh-60_XIL0206_20140219_0002_S1	single optimal template	single optimal template	rpm	0.992	0.8781
ceh-60_XIL0206_20140219_0002_S1	single optimal template	single optimal template	bipartite improved	0.9983	0.9749
ceh-88_XIL0467_20140506_0002_S1	single optimal template	single optimal template	rpm	0.9749	0.871
ceh-88_XIL0467_20140506_0002_S1	single optimal template	single optimal template	bipartite improved	0.9982	0.9749
ceh-8_XIL0213_20140328_0002_S1	single optimal template	single optimal template	rpm	0.9932	0.8781
ceh-8_XIL0213_20140328_0002_S1	single optimal template	single optimal template	bipartite improved	0.998	0.9677
cey-3_XIL0258_20140524_0001_S1	single optimal template	single optimal template	rpm	0.9967	0.914
cey-3_XIL0258_20140524_0001_S1	single optimal template	single optimal template	bipartite improved	0.9982	0.9857
cey-4_XIL0236_20140121_0001_S1	single optimal template	single optimal template	rpm	0.9951	0.8961
cey-4_XIL0236_20140121_0001_S1	single optimal template	single optimal template	bipartite improved	0.9979	0.9785
cnd-1_RW10054_20131222_0001_S1	single optimal template	single optimal template	rpm	0.9976	0.9659
cnd-1_RW10054_20131222_0001_S1	single optimal template	single optimal template	bipartite improved	0.9986	0.9839
crh-2_RW11784_20140106_0001_S1	single optimal template	single optimal template	rpm	0.9317	0.8172
crh-2_RW11784_20140106_0001_S1	single optimal template	single optimal template	bipartite improved	0.9977	0.957
D1081.8_RW10669_20140510_0002_S1	single optimal template	single optimal template	rpm	0.9959	0.9283
D1081.8_RW10669_20140510_0002_S1	single optimal template	single optimal template	bipartite improved	0.9984	0.9875
daf-16d_RW11691_20140606_0001_S1	single optimal template	single optimal template	rpm	0.9305	0.8817
daf-16d_RW11691_20140606_0001_S1	single optimal template	single optimal template	bipartite improved	0.9958	0.7957
daf-8_XIL0218_20140321_0001_S1	single optimal template	single optimal template	rpm	0.994	0.8781
daf-8_XIL0218_20140321_0001_S1	single optimal template	single optimal template	bipartite improved	0.9983	0.9606
dnj-11_XIL0210_20140121_0002_S1	single optimal template	single optimal template	rpm	0.9962	0.9427
dnj-11_XIL0210_20140121_0002_S1	single optimal template	single optimal template	bipartite improved	0.9984	0.9821
dnj-11_XIL0324_20140306_0001_S1	single optimal template	single optimal template	rpm	0.9968	0.9211
dnj-11_XIL0324_20140306_0001_S1	single optimal template	single optimal template	bipartite improved	0.9982	0.9624
dpl-1_SD1671_20140329_0002_S1	single optimal template	single optimal template	rpm	0.9945	0.8961
dpl-1_SD1671_20140329_0002_S1	single optimal template	single optimal template	bipartite improved	0.9983	0.9695
dpy-26_XIL0464_20140505_0001_S1	single optimal template	single optimal template	rpm	0.997	0.9355
dpy-26_XIL0464_20140505_0001_S1	single optimal template	single optimal template	bipartite improved	0.9986	0.9713
drap-1b_SD1788_20140510_0002_S1	single optimal template	single optimal template	rpm	0.9933	0.8996
drap-1b_SD1788_20140510_0002_S1	single optimal template	single optimal template	bipartite improved	0.9977	0.9785
dsc-1_XIL0341_20140227_0001_S1	single optimal template	single optimal template	rpm	0.9942	0.853
dsc-1_XIL0341_20140227_0001_S1	single optimal template	single optimal template	bipartite improved	0.9973	0.8996
eea-1_XIL0195_20140225_0002_S1	single optimal template	single optimal template	rpm	0.9956	0.9176
eea-1_XIL0195_20140225_0002_S1	single optimal template	single optimal template	bipartite improved	0.998	0.9642
efl-1_RW10816_20140106_0001_S1	single optimal template	single optimal template	rpm	0.9935	0.9391
efl-1_RW10816_20140106_0001_S1	single optimal template	single optimal template	bipartite improved	0.998	0.9928
efl-1_SD1672_20130331_0003_S1	single optimal template	single optimal template	rpm	0.9907	0.8925
efl-1_SD1672_20130331_0003_S1	single optimal template	single optimal template	bipartite improved	0.9976	0.9516
egl-38_XIL0362_20140301_0003_S1	single optimal template	single optimal template	rpm	0.9949	0.9229
egl-38_XIL0362_20140301_0003_S1	single optimal template	single optimal template	bipartite improved	0.9979	0.9713
egl-44d_XIL0216_20140219_0002_S1	single optimal template	single optimal template	rpm	0.9902	0.9122
egl-44d_XIL0216_20140219_0002_S1	single optimal template	single optimal template	bipartite improved	0.9983	0.9928
end-1_RW10221_20140106_0001_S1	single optimal template	single optimal template	rpm	0.9958	0.9283
end-1_RW10221_20140106_0001_S1	single optimal template	single optimal template	bipartite improved	0.9983	0.9857
eor-1_RW11074_20140517_0002_S1	single optimal template	single optimal template	rpm	0.9966	0.8907
eor-1_RW11074_20140517_0002_S1	single optimal template	single optimal template	bipartite improved	0.9983	0.9875
eyg-1_XIL0438_20140428_0002_S1	single optimal template	single optimal template	rpm	0.9948	0.8799
eyg-1_XIL0438_20140428_0002_S1	single optimal template	single optimal template	bipartite improved	0.9978	0.9265
F19F10.1_RW11620_20140508_0001_S1	single optimal template	single optimal template	rpm	0.9943	0.8925
F19F10.1_RW11620_20140508_0001_S1	single optimal template	single optimal template	bipartite improved	0.998	0.9857
F22D6.2_RW11754_20131221_0001_S1	single optimal template	single optimal template	rpm	0.9979	0.9319
F22D6.2_RW11754_20131221_0001_S1	single optimal template	single optimal template	bipartite improved	0.9987	0.9713
F23B12.7_XIL0148_20140305_0002_S1	single optimal template	single optimal template	rpm	0.9968	0.9319
F23B12.7_XIL0148_20140305_0002_S1	single optimal template	single optimal template	bipartite improved	0.9985	0.9928
F26A10.2_XIL0309_20140228_0002_S1	single optimal template	single optimal template	rpm	0.9953	0.8996
F26A10.2_XIL0309_20140228_0002_S1	single optimal template	single optimal template	bipartite improved	0.9979	0.9659
F33H1.4_XIL0516_20140531_0001_S1	single optimal template	single optimal template	rpm	0.9896	0.9301
F33H1.4_XIL0516_20140531_0001_S1	single optimal template	single optimal template	bipartite improved	0.9981	0.9713
hlh-13_XIL0138_20140219_0001_S1	single optimal template	single optimal template	rpm	0.9844	0.7796
hlh-13_XIL0138_20140219_0001_S1	single optimal template	single optimal template	bipartite improved	0.997	0.9229
hlh-15_XIL0155_20140102_0002_S1	single optimal template	single optimal template	rpm	0.9945	0.8889
hlh-15_XIL0155_20140102_0002_S1	single optimal template	single optimal template	bipartite improved	0.9981	0.9821
hlh-26_RW10149_20140106_0001_S1	single optimal template	single optimal template	rpm	0.9924	0.871
hlh-26_RW10149_20140106_0001_S1	single optimal template	single optimal template	bipartite improved	0.9982	0.9928
hlh-27_RW10222_20140426_0001_S1	single optimal template	single optimal template	rpm	0.998	0.9552
hlh-27_RW10222_20140426_0001_S1	single optimal template	single optimal template	bipartite improved	0.9987	0.9785
hlh-28_XIL0214_20140414_0002_S1	single optimal template	single optimal template	rpm	0.9951	0.8441
hlh-28_XIL0214_20140414_0002_S1	single optimal template	single optimal template	bipartite improved	0.9977	0.9265
hnd-1_SD1542_20130402_0002_S1	single optimal template	single optimal template	rpm	0.9427	0.8351	yes
hnd-1_SD1542_20130402_0002_S1	single optimal template	single optimal template	bipartite improved	0.9361	0.6039	yes
hnd-1_SD1542_20130402_0003_S1	single optimal template	single optimal template	rpm	0.9637	0.8297
hnd-1_SD1542_20130402_0003_S1	single optimal template	single optimal template	bipartite improved	0.9971	0.9444
jun-1b_SD1543_20140430_0001_S1	single optimal template	single optimal template	rpm	0.9965	0.9444
jun-1b_SD1543_20140430_0001_S1	single optimal template	single optimal template	bipartite improved	0.9984	0.9839
jun-1_RW10272_20140301_0001_S1	single optimal template	single optimal template	rpm	0.9963	0.9552
jun-1_RW10272_20140301_0001_S1	single optimal template	single optimal template	bipartite improved	0.998	0.9803
let-381_XIL0235_20140116_0001_S1	single optimal template	single optimal template	rpm	0.9943	0.9229
let-381_XIL0235_20140116_0001_S1	single optimal template	single optimal template	bipartite improved	0.9984	0.9713
lsy-2b_XIL0300_20140114_0002_S1	single optimal template	single optimal template	rpm	0.9973	0.9498
lsy-2b_XIL0300_20140114_0002_S1	single optimal template	single optimal template	bipartite improved	0.9987	0.991
M03D4.4_RW11809_20131224_0001_S1	single optimal template	single optimal template	rpm	0.9529	0.8961	yes
M03D4.4_RW11809_20131224_0001_S1	single optimal template	single optimal template	bipartite improved	0.985	0.7527	yes
madf-5_RW11728_20140213_0002_S1	single optimal template	single optimal template	rpm	0.9586	0.914
madf-5_RW11728_20140213_0002_S1	single optimal template	single optimal template	bipartite improved	0.998	0.9839
madf-5_XIL0343_20140307_0001_S1	single optimal template	single optimal template	rpm	0.995	0.8871
madf-5_XIL0343_20140307_0001_S1	single optimal template	single optimal template	bipartite improved	0.998	0.9677
mel-28_RW10927_20140309_0001_S1	single optimal template	single optimal template	rpm	0.9935	0.9265
mel-28_RW10927_20140309_0001_S1	single optimal template	single optimal template	bipartite improved	0.9984	0.9803
nfx-1_XIL0135_20140305_0002_S1	single optimal template	single optimal template	rpm	0.9934	0.853
nfx-1_XIL0135_20140305_0002_S1	single optimal template	single optimal template	bipartite improved	0.9976	0.948
nfyb-1_RW10880_20140310_0002_S1	single optimal template	single optimal template	rpm	0.9913	0.8728
nfyb-1_RW10880_20140310_0002_S1	single optimal template	single optimal template	bipartite improved	0.9984	0.9534
nfyc-1_RW11751_20131219_0001_S1	single optimal template	single optimal template	rpm	0.9979	0.9677
nfyc-1_RW11751_20131219_0001_S1	single optimal template	single optimal template	bipartite improved	0.9985	0.9928
nhr-10_XIL0346_20140302_0002_S1	single optimal template	single optimal template	rpm	0.9936	0.8692
nhr-10_XIL0346_20140302_0002_S1	single optimal template	single optimal template	bipartite improved	0.9975	0.948
nhr-153_XIL0422_20140409_0002_S1	single optimal template	single optimal template	rpm	0.9682	0.8638
nhr-153_XIL0422_20140409_0002_S1	single optimal template	single optimal template	bipartite improved	0.9974	0.9857
nhr-178_XIL0462_20140505_0001_S1	single optimal template	single optimal template	rpm	0.9964	0.9158
nhr-178_XIL0462_20140505_0001_S1	single optimal template	single optimal template	bipartite improved	0.9984	0.9839
nhr-180_XIL0450_20140423_0002_S1	single optimal template	single optimal template	rpm	0.9979	0.9498
nhr-180_XIL0450_20140423_0002_S1	single optimal template	single optimal template	bipartite improved	0.9986	0.9785
nhr-206_XIL0541_20140609_0001_S1	single optimal template	single optimal template	rpm	0.9882	0.8853
nhr-206_XIL0541_20140609_0001_S1	single optimal template	single optimal template	bipartite improved	0.998	0.957
nhr-216_XIL0519_20140607_0002_S1	single optimal template	single optimal template	rpm	0.9938	0.8817
nhr-216_XIL0519_20140607_0002_S1	single optimal template	single optimal template	bipartite improved	0.9979	0.9211
nhr-25b_XIL0140_20140320_0001_S1	single optimal template	single optimal template	rpm	0.9963	0.9355
nhr-25b_XIL0140_20140320_0001_S1	single optimal template	single optimal template	bipartite improved	0.998	0.9892
nhr-34a_RW11450_20131226_0001_S1	single optimal template	single optimal template	rpm	0.9973	0.9444
nhr-34a_RW11450_20131226_0001_S1	single optimal template	single optimal template	bipartite improved	0.9983	0.9677
nhr-38_XIL0488_20140526_0002_S1	single optimal template	single optimal template	rpm	0.9909	0.8602
nhr-38_XIL0488_20140526_0002_S1	single optimal template	single optimal template	bipartite improved	0.9973	0.9247
nhr-63_XIL0459_20140506_0002_S1	single optimal template	single optimal template	rpm	0.9684	0.7778
nhr-63_XIL0459_20140506_0002_S1	single optimal template	single optimal template	bipartite improved	0.9971	0.9409
nhr-69_RW10656_20131219_0001_S1	single optimal template	single optimal template	rpm	0.9948	0.9122
nhr-69_RW10656_20131219_0001_S1	single optimal template	single optimal template	bipartite improved	0.9983	0.9785
nob-1_SD1635_20140415_0002_S1	single optimal template	single optimal template	rpm	0.9955	0.9427
nob-1_SD1635_20140415_0002_S1	single optimal template	single optimal template	bipartite improved	0.9979	0.9857
ntl-2c_XIL0457_20140423_0001_S1	single optimal template	single optimal template	rpm	0.977	0.8423
ntl-2c_XIL0457_20140423_0001_S1	single optimal template	single optimal template	bipartite improved	0.9976	0.9534
odd-1_XIL0349_20140307_0001_S1	single optimal template	single optimal template	rpm	0.9938	0.914
odd-1_XIL0349_20140307_0001_S1	single optimal template	single optimal template	bipartite improved	0.9981	0.9875
pal-1_SD1549_20140415_0002_S1	single optimal template	single optimal template	rpm	0.9678	0.9104	yes
pal-1_SD1549_20140415_0002_S1	single optimal template	single optimal template	bipartite improved	0.8266	0.5448	yes
pax-3_RW10645_20130419_0001_S1	single optimal template	single optimal template	rpm	0.9912	0.914
pax-3_RW10645_20130419_0001_S1	single optimal template	single optimal template	bipartite improved	0.9982	0.9444
pqn-21_RW11797_20131220_0001_S1	single optimal template	single optimal template	rpm	0.9955	0.9265
pqn-21_RW11797_20131220_0001_S1	single optimal template	single optimal template	bipartite improved	0.9983	0.9785
R144.3_RW10881_20140104_0001_S1	single optimal template	single optimal template	rpm	0.9818	0.8781
R144.3_RW10881_20140104_0001_S1	single optimal template	single optimal template	bipartite improved	0.9978	0.957
repo-1_RW11152_20131231_0001_S1	single optimal template	single optimal template	rpm	0.9973	0.9552
repo-1_RW11152_20131231_0001_S1	single optimal template	single optimal template	bipartite improved	0.9982	0.9803
rnf-113_RW10948_20140222_0001_S1	single optimal template	single optimal template	rpm	0.9955	0.914
rnf-113_RW10948_20140222_0001_S1	single optimal template	single optimal template	bipartite improved	0.9983	0.9749
rnt-1_XIL0188_20140104_0001_S1	single optimal template	single optimal template	rpm	0.9975	0.9659
rnt-1_XIL0188_20140104_0001_S1	single optimal template	single optimal template	bipartite improved	0.9987	1
sbp-1_XIL0201_20140326_0002_S1	single optimal template	single optimal template	rpm	0.4495	0.7957	yes
sbp-1_XIL0201_20140326_0002_S1	single optimal template	single optimal template	bipartite improved	0.1766	0.0233	yes
sdc-1_XIL0485_20140528_0002_S1	single optimal template	single optimal template	rpm	0.992	0.871
sdc-1_XIL0485_20140528_0002_S1	single optimal template	single optimal template	bipartite improved	0.998	0.9695
sem-2_XIL0153_20140120_0001_S1	single optimal template	single optimal template	rpm	0.9939	0.8781
sem-2_XIL0153_20140120_0001_S1	single optimal template	single optimal template	bipartite improved	0.9975	0.9498
set-9_XIL0339_20140307_0001_S1	single optimal template	single optimal template	rpm	0.9609	0.8763
set-9_XIL0339_20140307_0001_S1	single optimal template	single optimal template	bipartite improved	0.9977	0.9767
sex-1_RW11612_20140507_0002_S1	single optimal template	single optimal template	rpm	0.9953	0.9122
sex-1_RW11612_20140507_0002_S1	single optimal template	single optimal template	bipartite improved	0.998	0.9588
slr-2a_XIL0466_20140506_0001_S1	single optimal template	single optimal template	rpm	0.9866	0.8674
slr-2a_XIL0466_20140506_0001_S1	single optimal template	single optimal template	bipartite improved	0.9977	0.9319
snfc-5_XIL0497_20140524_0001_S1	single optimal template	single optimal template	rpm	0.9841	0.8423
snfc-5_XIL0497_20140524_0001_S1	single optimal template	single optimal template	bipartite improved	0.998	0.9498
somi-1b_SD1640_20140108_0001_S1	single optimal template	single optimal template	rpm	0.9944	0.8996
somi-1b_SD1640_20140108_0001_S1	single optimal template	single optimal template	bipartite improved	0.9985	0.9857
sox-3_XIL068_20131221_0002_S1	single optimal template	single optimal template	rpm	0.9977	0.9283
sox-3_XIL068_20131221_0002_S1	single optimal template	single optimal template	bipartite improved	0.9986	0.991
swsn-1_XIL0161_20140217_0002_S1	single optimal template	single optimal template	rpm	0.9902	0.9265
swsn-1_XIL0161_20140217_0002_S1	single optimal template	single optimal template	bipartite improved	0.9985	0.9857
swsn-3_XIL0119_20140218_0002_S1	single optimal template	single optimal template	rpm	0.9948	0.8817
swsn-3_XIL0119_20140218_0002_S1	single optimal template	single optimal template	bipartite improved	0.9979	0.9857
T08G5.7_RW11640_20140403_0001_S1	single optimal template	single optimal template	rpm	0.8146	0.8369	yes
T08G5.7_RW11640_20140403_0001_S1	single optimal template	single optimal template	bipartite improved	0.8708	0.5161	yes
T08G5.7_RW11642_20140102_0002_S1	single optimal template	single optimal template	rpm	0.9967	0.8978
T08G5.7_RW11642_20140102_0002_S1	single optimal template	single optimal template	bipartite improved	0.9982	0.9659
worm_20131222_0001_S1	single optimal template	single optimal template	rpm	0.9974	0.9319
worm_20131222_0001_S1	single optimal template	single optimal template	bipartite improved	0.9987	0.9821
tab-1_XIL0194_20140324_0001_S1	single optimal template	single optimal template	rpm	0.9943	0.9462
tab-1_XIL0194_20140324_0001_S1	single optimal template	single optimal template	bipartite improved	0.9983	0.9964
worm_20140517_0001_S1	single optimal template	single optimal template	rpm	0.9912	0.8172
worm_20140517_0001_S1	single optimal template	single optimal template	bipartite improved	0.9976	0.9462
tbx-9_RW10375_20140517_0002_S1	single optimal template	single optimal template	rpm	0.9951	0.9409
tbx-9_RW10375_20140517_0002_S1	single optimal template	single optimal template	bipartite improved	0.9985	0.9821
tlp-1_SD1641_20140417_0001_S1	single optimal template	single optimal template	rpm	0.9946	0.8513
tlp-1_SD1641_20140417_0001_S1	single optimal template	single optimal template	bipartite improved	0.9976	0.9624
tra-1b_XIL0177_20140105_0002_S1	single optimal template	single optimal template	rpm	0.9949	0.905
tra-1b_XIL0177_20140105_0002_S1	single optimal template	single optimal template	bipartite improved	0.9981	0.9857

## Sheet: Figure 1F
	scoring_template	confidence	accuracy	mode	low_CS_group
atf-6_XIL0164_20140916_0001_S1	2	0.998153	0.9444	5-template combination
atf-8_XIL0332_20140922_0002_S1	2	0.997797	0.9444	5-template combination
atf-8_XIL0333_20140405_0001_S1	2	0.997776	0.9265	5-template combination
cdc-14c_XIL0143_20140917_0002_S1	2	0.997953	0.9229	5-template combination
ceh-24_XIL0621_20140718_0001_S1	2	0.997999	0.9606	5-template combination
ceh-24_XIL0622_20140908_0002_S1	2	0.930017	0.828	5-template combination	yes
ceh-24_XIL0707_20141022_0001_S1	2	0.997374	0.8763	5-template combination
chd-7_RW11431_20140705_0002_S1	2	0.997578	0.9677	5-template combination
chd-7_RW11446_20140611_0001_S1	2	0.997632	0.9695	5-template combination
ctbp-1b_XIL0167_20131230_0001_S1	2	0.998056	0.948	5-template combination
ctbp-1b_XIL0168_20140814_0001_S1	2	0.998147	0.9857	5-template combination
daf-16f_RW11614_20130420_0002_S1	2	0.998061	0.9014	5-template combination
daf-3a_RW11523_20140718_0002_S1	2	0.998274	0.9749	5-template combination
daf-3a_RW11525_20140718_0001_S1	2	0.997983	0.9964	5-template combination
daf-3a_RW11527_20140902_0001_S1	2	0.998202	0.9695	5-template combination
dmd-4_RW10540_20140919_0002_S1	2	0.998391	0.9749	5-template combination
dmd-4_SD1633_20140416_0001_S1	2	0.863724	0.8369	5-template combination	yes
dpl-1_RW10782_20140905_0001_S1	2	0.997645	0.9265	5-template combination
drap-1_RW11156_20140614_0001_S1	2	0.997554	0.9444	5-template combination
drap-1_RW11177_20140624_0001_S1	2	0.998542	0.9821	5-template combination
eea-1_XIL0196_20140805_0002_S1	2	0.996601	0.8943	5-template combination
efl-3_XIL0156_20140215_0003_S1	2	0.998058	0.9194	5-template combination
efl-3_XIL0185_20140808_0002_S1	2	0.998397	0.9606	5-template combination
egl-44d_XIL0204_20140805_0001_S1	2	0.998352	0.9337	5-template combination
eor-1_RW11073_20141020_0002_S1	2	0.998181	0.9659	5-template combination
F26A10.2_XIL0323_20140809_0001_S1	2	0.998586	0.9892	5-template combination
F27D4.4_RW10553_20141202_0003_S1	2	0.997996	0.9642	5-template combination
F27D4.4b_RW10551_20140919_0001_S1	2	0.997782	0.9498	5-template combination
gfl-1_XIL0499_20140523_0001_S1	2	0.997588	0.9355	5-template combination
gfl-1_XIL0539_20140614_0001_S1	2	0.99806	0.9803	5-template combination
hlh-13_XIL0139_20140117_0001_S1	2	0.9979	0.9427	5-template combination
hlh-32_XIL0814_20141227_0001_S1	2	0.998209	0.9624	5-template combination
hlh-32_XIL0815_20141227_0001_S1	2	0.997527	0.9265	5-template combination
hmg-1.2_RW10770_20140923_0001_S1	2	0.998795	0.991	5-template combination
hmg-1.2_RW10809_20130424_0004_S1	2	0.998391	0.9785	5-template combination
hnd-1_SD1542_20131121_0001_S1	2	0.998533	0.957	5-template combination
let-381_XIL0205_20140915_0002_S1	2	0.997798	0.9785	5-template combination
let-607_XIL034_20140918_0001_S1	2	0.998111	0.9606	5-template combination
lsy-27_RW10628_20140722_0001_S1	2	0.998391	0.9785	5-template combination
lsy-2b_XIL0271_20140213_0002_S1	2	0.997017	0.8799	5-template combination
mex-5_XIL0563_20140630_0001_S1	2	0.998094	0.9516	5-template combination
mex-5_XIL0564_20140701_0001_S1	2	0.998158	0.9588	5-template combination
nfyb-1_RW10878_20140905_0002_S1	2	0.998224	0.9839	5-template combination
nhr-105b_XIL0820_20141224_0001_S1	2	0.997952	0.9588	5-template combination
nhr-113_XIL0742_20141110_0001_S1	2	0.998118	0.9588	5-template combination
nhr-114_XIL0795_20141219_0002_S1	2	0.997415	0.9283	5-template combination
nhr-119_XIL0680_20140925_0002_S1	2	0.998377	0.9964	5-template combination
nhr-126_XIL0651_20140824_0002_S1	2	0.997465	0.9803	5-template combination
nhr-12_XIL0785_20141213_0002_S1	2	0.998041	0.9713	5-template combination
nhr-130_XIL0662_20140912_0002_S1	2	0.998431	0.9857	5-template combination
nhr-131_XIL0537_20140611_0002_S1	2	0.997276	0.9498	5-template combination
nhr-131_XIL0545_20140616_0002_S1	2	0.998291	0.9624	5-template combination
nhr-134_XIL0634_20140805_0002_S1	2	0.997713	0.9749	5-template combination
nhr-134_XIL0643_20140828_0002_S1	2	0.997429	0.9588	5-template combination
nhr-13_XIL0717_20141111_0001_S1	2	0.998148	0.9283	5-template combination
nhr-170_XIL0558_20140625_0002_S1	2	0.998403	0.9462	5-template combination
nhr-177_XIL0722_20141116_0003_S1	2	0.997412	0.9606	5-template combination
nhr-183_XIL0691_20141024_0002_S1	2	0.997689	0.9588	5-template combination
nhr-1_XIL0557_20140626_0001_S1	2	0.998417	0.9588	5-template combination
nhr-206_XIL0604_20140708_0001_S1	2	0.998396	0.9713	5-template combination
nhr-228_XIL0526_20140605_0002_S1	2	0.910191	0.7796	5-template combination	yes
nhr-228_XIL0592_20140718_0001_S1	2	0.997619	0.9624	5-template combination
nhr-26_XIL0513_20140603_0001_S1	2	0.998325	0.9839	5-template combination
nhr-26_XIL0540_20140611_0002_S1	2	0.998294	0.9516	5-template combination
nhr-270_XIL0571_20140627_0001_S1	2	0.997787	0.9552	5-template combination
nhr-270_XIL0572_20140702_0001_S1	2	0.998296	0.9767	5-template combination
nhr-44_XIL0528_20140602_0002_S1	2	0.998695	0.9928	5-template combination
nhr-44_XIL0631_20140819_0001_S1	2	0.996991	0.8781	5-template combination
nhr-49_RW10928_20140723_0002_S1	2	0.998589	0.9821	5-template combination
nhr-49_RW10929_20140722_0002_S1	2	0.997819	0.9713	5-template combination
nhr-53_XIL0776_20141230_0002_S1	2	0.997959	0.9821	5-template combination
nhr-55_XIL0702_20141015_0001_S1	2	0.998331	0.957	5-template combination
nhr-58b_XIL0788_20141216_0002_S1	2	0.998331	0.9892	5-template combination
nhr-59_XIL0567_20140703_0001_S1	2	0.996477	0.8566	5-template combination
nhr-5_XIL0598_20140812_0002_S1	2	0.998482	0.9444	5-template combination
nhr-5_XIL0599_20141022_0002_S1	2	0.997404	0.9767	5-template combination
nhr-63_XIL0460_20140730_0002_S1	2	0.997911	0.9516	5-template combination
pax-3_RW10644_20131028_0001_S1	2	0.997661	0.9624	5-template combination
R144.3_SD1675_20131115_0001_S1	2	0.998087	0.9695	5-template combination
rabx-5_XIL0608_20140714_0002_S1	2	0.997472	0.9462	5-template combination
rad-26_RW10569_20140621_0001_S1	2	0.997915	0.9642	5-template combination
rad-26_RW10570_20140620_0001_S1	2	0.998761	0.9839	5-template combination
rnf-113_RW10947_20141009_0002_S1	2	0.998549	0.9767	5-template combination
sbp-1_XIL0202_20140804_0001_S1	2	0.998051	0.9552	5-template combination
sem-2_XIL0147_20140920_0001_S1	2	0.99853	0.9803	5-template combination
somi-1b_XIL0570_20140625_0001_S1	2	0.997601	0.9785	5-template combination
swsn-7_RW10189_20141013_0002_S1	2	0.99829	0.9624	5-template combination
swsn-7_SD1588_20140428_0002_S1	2	0.997309	0.9319	5-template combination
T20F7.1_RW11015_20140105_0002_S1	2	0.99813	0.9803	5-template combination
T20F7.1_SD1792_20131204_0002_S1	2	0.99838	0.9695	5-template combination
taf-5_XIL0453_20140820_0002_S1	2	0.997557	0.9444	5-template combination
tbx-2_XIL037_20140304_0002_S1	2	0.998388	0.9892	5-template combination
tra-1b_XIL0176_20140218_0002_S1	2	0.997734	0.9337	5-template combination
uaf-2_XIL056_20141126_0001_S1	2	0.997816	0.9695	5-template combination
uaf-2_XIL06_20131130_0001_S1	2	0.99797	0.9606	5-template combination
W03F9.2_RW10838_20130903_0004_S1	2	0.998286	0.9588	5-template combination
W03F9.2_RW10838_20131120_0001_S1	2	0.998428	0.9803	5-template combination
W03F9.2_SD1684_20131205_0002_S1	2	0.997996	0.9857	5-template combination
zip-3_RW11815_20131008_0001_S1	2	0.99846	0.9892	5-template combination
zip-3_RW11815_20131119_0002_S1	2	0.998523	1	5-template combination
atf-6_XIL0164_20140916_0001_S11	2	0.998153	0.9444	single optimal template
atf-8_XIL0332_20140922_0002_S11	2	0.997797	0.9444	single optimal template
atf-8_XIL0333_20140405_0001_S11	2	0.997776	0.9265	single optimal template
cdc-14c_XIL0143_20140917_0002_S11	2	0.997952	0.9229	single optimal template
ceh-24_XIL0621_20140718_0001_S11	2	0.997999	0.9606	single optimal template
ceh-24_XIL0622_20140908_0002_S11	2	0.843736	0.7796	single optimal template	yes
ceh-24_XIL0707_20141022_0001_S11	2	0.907311	0.8692	single optimal template	yes
chd-7_RW11431_20140705_0002_S11	2	0.939163	0.862	single optimal template	yes
chd-7_RW11446_20140611_0001_S11	2	0.890725	0.8405	single optimal template	yes
ctbp-1b_XIL0167_20131230_0001_S11	2	0.998056	0.948	single optimal template
ctbp-1b_XIL0168_20140814_0001_S11	2	0.998147	0.9857	single optimal template
daf-16f_RW11614_20130420_0002_S11	2	0.998061	0.9014	single optimal template
daf-3a_RW11523_20140718_0002_S11	2	0.998274	0.9749	single optimal template
daf-3a_RW11525_20140718_0001_S11	2	0.997966	0.9928	single optimal template
daf-3a_RW11527_20140902_0001_S11	2	0.998202	0.9731	single optimal template
dmd-4_RW10540_20140919_0002_S11	2	0.998391	0.9749	single optimal template
dmd-4_SD1633_20140416_0001_S11	2	0.817778	0.7903	single optimal template	yes
dpl-1_RW10782_20140905_0001_S11	2	0.997645	0.9265	single optimal template
drap-1_RW11156_20140614_0001_S11	2	0.997544	0.9516	single optimal template
drap-1_RW11177_20140624_0001_S11	2	0.998542	0.9821	single optimal template
eea-1_XIL0196_20140805_0002_S11	2	0.996588	0.8781	single optimal template
efl-3_XIL0156_20140215_0003_S11	2	0.998058	0.9194	single optimal template
efl-3_XIL0185_20140808_0002_S11	2	0.998397	0.9606	single optimal template
egl-44d_XIL0204_20140805_0001_S11	2	0.998322	0.9516	single optimal template
eor-1_RW11073_20141020_0002_S11	2	0.998181	0.9659	single optimal template
F26A10.2_XIL0323_20140809_0001_S11	2	0.998586	0.9839	single optimal template
F27D4.4_RW10553_20141202_0003_S11	2	0.997996	0.9642	single optimal template
F27D4.4b_RW10551_20140919_0001_S11	2	0.997782	0.9498	single optimal template
gfl-1_XIL0499_20140523_0001_S11	2	0.997588	0.9355	single optimal template
gfl-1_XIL0539_20140614_0001_S11	2	0.99806	0.9803	single optimal template
hlh-13_XIL0139_20140117_0001_S11	2	0.966588	0.8566	single optimal template	yes
hlh-32_XIL0814_20141227_0001_S11	2	0.998209	0.9624	single optimal template
hlh-32_XIL0815_20141227_0001_S11	2	0.948105	0.8495	single optimal template	yes
hmg-1.2_RW10770_20140923_0001_S11	2	0.998795	0.991	single optimal template
hmg-1.2_RW10809_20130424_0004_S11	2	0.998391	0.9785	single optimal template
hnd-1_SD1542_20131121_0001_S11	2	0.998533	0.957	single optimal template
let-381_XIL0205_20140915_0002_S11	2	0.997798	0.9785	single optimal template
let-607_XIL034_20140918_0001_S11	2	0.998111	0.9606	single optimal template
lsy-27_RW10628_20140722_0001_S11	2	0.998391	0.9785	single optimal template
lsy-2b_XIL0271_20140213_0002_S11	2	0.792725	0.0197	single optimal template	yes
mex-5_XIL0563_20140630_0001_S11	2	0.998094	0.9516	single optimal template
mex-5_XIL0564_20140701_0001_S11	2	0.998158	0.9588	single optimal template
nfyb-1_RW10878_20140905_0002_S11	2	0.998224	0.9839	single optimal template
nhr-105b_XIL0820_20141224_0001_S11	2	0.997952	0.9588	single optimal template
nhr-113_XIL0742_20141110_0001_S11	2	0.998118	0.9588	single optimal template
nhr-114_XIL0795_20141219_0002_S11	2	0.865158	0.853	single optimal template	yes
nhr-119_XIL0680_20140925_0002_S11	2	0.998371	0.9857	single optimal template
nhr-126_XIL0651_20140824_0002_S11	2	0.997465	0.9803	single optimal template
nhr-12_XIL0785_20141213_0002_S11	2	0.998041	0.9713	single optimal template
nhr-130_XIL0662_20140912_0002_S11	2	0.998431	0.9857	single optimal template
nhr-131_XIL0537_20140611_0002_S11	2	0.997203	0.9498	single optimal template
nhr-131_XIL0545_20140616_0002_S11	2	0.998291	0.9624	single optimal template
nhr-134_XIL0634_20140805_0002_S11	2	0.997711	0.9606	single optimal template
nhr-134_XIL0643_20140828_0002_S11	2	0.997429	0.9588	single optimal template
nhr-13_XIL0717_20141111_0001_S11	2	0.998134	0.9337	single optimal template
nhr-170_XIL0558_20140625_0002_S11	2	0.998403	0.9462	single optimal template
nhr-177_XIL0722_20141116_0003_S11	2	0.719246	0.8692	single optimal template	yes
nhr-183_XIL0691_20141024_0002_S11	2	0.997689	0.9588	single optimal template
nhr-1_XIL0557_20140626_0001_S11	2	0.998407	0.9606	single optimal template
nhr-206_XIL0604_20140708_0001_S11	2	0.998396	0.9713	single optimal template
nhr-228_XIL0526_20140605_0002_S11	2	0.909248	0.724	single optimal template	yes
nhr-228_XIL0592_20140718_0001_S11	2	0.997619	0.9624	single optimal template
nhr-26_XIL0513_20140603_0001_S11	2	0.998305	0.9713	single optimal template
nhr-26_XIL0540_20140611_0002_S11	2	0.998294	0.9516	single optimal template
nhr-270_XIL0571_20140627_0001_S11	2	0.997787	0.9552	single optimal template
nhr-270_XIL0572_20140702_0001_S11	2	0.998296	0.9767	single optimal template
nhr-44_XIL0528_20140602_0002_S11	2	0.998695	0.9928	single optimal template
nhr-44_XIL0631_20140819_0001_S11	2	0.996991	0.8781	single optimal template
nhr-49_RW10928_20140723_0002_S11	2	0.998589	0.9821	single optimal template
nhr-49_RW10929_20140722_0002_S11	2	0.926907	0.8674	single optimal template	yes
nhr-53_XIL0776_20141230_0002_S11	2	0.909337	0.8584	single optimal template	yes
nhr-55_XIL0702_20141015_0001_S11	2	0.998293	0.9516	single optimal template
nhr-58b_XIL0788_20141216_0002_S11	2	0.998331	0.9892	single optimal template
nhr-59_XIL0567_20140703_0001_S11	2	0.912922	0.8047	single optimal template	yes
nhr-5_XIL0598_20140812_0002_S11	2	0.998482	0.9444	single optimal template
nhr-5_XIL0599_20141022_0002_S11	2	0.997404	0.9767	single optimal template
nhr-63_XIL0460_20140730_0002_S11	2	0.997893	0.9427	single optimal template
pax-3_RW10644_20131028_0001_S11	2	0.733798	0.8763	single optimal template	yes
R144.3_SD1675_20131115_0001_S11	2	0.998087	0.9695	single optimal template
rabx-5_XIL0608_20140714_0002_S11	2	0.996547	0.8495	single optimal template
rad-26_RW10569_20140621_0001_S11	2	0.997887	0.9677	single optimal template
rad-26_RW10570_20140620_0001_S11	2	0.998761	0.9839	single optimal template
rnf-113_RW10947_20141009_0002_S11	2	0.998549	0.9767	single optimal template
sbp-1_XIL0202_20140804_0001_S11	2	0.998022	0.9516	single optimal template
sem-2_XIL0147_20140920_0001_S11	2	0.99853	0.9803	single optimal template
somi-1b_XIL0570_20140625_0001_S11	2	0.899933	0.8674	single optimal template	yes
swsn-7_RW10189_20141013_0002_S11	2	0.99829	0.9624	single optimal template
swsn-7_SD1588_20140428_0002_S11	2	0.895083	0.7957	single optimal template	yes
T20F7.1_RW11015_20140105_0002_S11	2	0.99813	0.9803	single optimal template
T20F7.1_SD1792_20131204_0002_S11	2	0.99838	0.9695	single optimal template
taf-5_XIL0453_20140820_0002_S11	2	0.997557	0.9444	single optimal template
tbx-2_XIL037_20140304_0002_S11	2	0.998388	0.9892	single optimal template
tra-1b_XIL0176_20140218_0002_S11	2	0.997734	0.9337	single optimal template
uaf-2_XIL056_20141126_0001_S11	2	0.997816	0.9695	single optimal template
uaf-2_XIL06_20131130_0001_S11	2	0.99797	0.9606	single optimal template
W03F9.2_RW10838_20130903_0004_S11	2	0.998286	0.9588	single optimal template
W03F9.2_RW10838_20131120_0001_S11	2	0.998428	0.9803	single optimal template
W03F9.2_SD1684_20131205_0002_S11	2	0.997996	0.9857	single optimal template
zip-3_RW11815_20131008_0001_S11	2	0.99846	0.9892	single optimal template
zip-3_RW11815_20131119_0002_S11	2	0.998523	1	single optimal template

## Sheet: Figure 1G
	worm annotation confidence	annotation accuracy	EPC
efl-3_XIL0156_20140215_0003_S1	0.998059	0.919355	no
let-381_XIL0205_20140915_0002_S1	0.997797	0.978495	no
nhr-26_XIL0540_20140611_0002_S1	0.998295	0.951613	no
nhr-126_XIL0651_20140824_0002_S1	0.997465	0.980287	no
nhr-5_XIL0599_20141022_0002_S1	0.997403	0.976703	no
nhr-134_XIL0634_20140805_0002_S1	0.997714	0.97491	no
egl-44d_XIL0204_20140805_0001_S1	0.998353	0.933692	no
nhr-206_XIL0604_20140708_0001_S1	0.998394	0.971326	no
chd-7_RW11446_20140611_0001_S1	0.997631	0.969534	no
zip-3_RW11815_20131119_0002_S1	0.998522	1	no
nhr-26_XIL0513_20140603_0001_S1	0.998323	0.983871	no
F26A10.2_XIL0323_20140809_0001_S1	0.998588	0.989247	no
nhr-105b_XIL0820_20141224_0001_S1	0.997952	0.958781	no
ceh-24_XIL0621_20140718_0001_S1	0.998	0.960573	no
R144.3_SD1675_20131115_0001_S1	0.998087	0.969534	no
eor-1_RW11073_20141020_0002_S1	0.998182	0.96595	no
gfl-1_XIL0539_20140614_0001_S1	0.998058	0.980287	no
chd-7_RW11431_20140705_0002_S1	0.997576	0.967742	no
eea-1_XIL0196_20140805_0002_S1	0.996603	0.894265	no
nhr-53_XIL0776_20141230_0002_S1	0.997958	0.982079	no
atf-8_XIL0332_20140922_0002_S1	0.997795	0.944444	no
let-607_XIL034_20140918_0001_S1	0.998111	0.960573	no
nhr-12_XIL0785_20141213_0002_S1	0.998042	0.971326	no
hlh-32_XIL0814_20141227_0001_S1	0.998209	0.962366	no
nhr-131_XIL0537_20140611_0002_S1	0.997278	0.949821	no
sbp-1_XIL0202_20140804_0001_S1	0.99805	0.955197	no
nhr-130_XIL0662_20140912_0002_S1	0.99843	0.985663	no
cdc-14c_XIL0143_20140917_0002_S1	0.997952	0.922939	no
W03F9.2_RW10838_20131120_0001_S1	0.998427	0.980287	no
nhr-170_XIL0558_20140625_0002_S1	0.998403	0.946237	no
F27D4.4_RW10553_20141202_0003_S1	0.997996	0.964158	no
mex-5_XIL0563_20140630_0001_S1	0.998096	0.951613	no
nhr-131_XIL0545_20140616_0002_S1	0.998291	0.962366	no
nhr-13_XIL0717_20141111_0001_S1	0.998147	0.928315	no
nhr-55_XIL0702_20141015_0001_S1	0.998332	0.956989	no
nhr-63_XIL0460_20140730_0002_S1	0.997912	0.951613	no
nhr-44_XIL0631_20140819_0001_S1	0.996991	0.878136	no
nhr-49_RW10929_20140722_0002_S1	0.99782	0.971326	no
daf-3a_RW11523_20140718_0002_S1	0.998273	0.97491	no
atf-8_XIL0333_20140405_0001_S1	0.997778	0.926523	no
nfyb-1_RW10878_20140905_0002_S1	0.998224	0.983871	no
hlh-32_XIL0815_20141227_0001_S1	0.997529	0.926523	no
hmg-1.2_RW10770_20140923_0001_S1	0.998793	0.991039	no
uaf-2_XIL06_20131130_0001_S1	0.997969	0.960573	no
dmd-4_RW10540_20140919_0002_S1	0.998393	0.97491	no
taf-5_XIL0453_20140820_0002_S1	0.997556	0.944444	no
T20F7.1_SD1792_20131204_0002_S1	0.998379	0.969534	no
W03F9.2_RW10838_20130903_0004_S1	0.998292	0.960503	no
ctbp-1b_XIL0168_20140814_0001_S1	0.998145	0.985663	no
lsy-27_RW10628_20140722_0001_S1	0.998391	0.978495	no
atf-6_XIL0164_20140916_0001_S1	0.998152	0.944444	no
daf-16f_RW11614_20130420_0002_S1	0.998061	0.901434	no
hnd-1_SD1542_20131121_0001_S1	0.998535	0.956989	no
drap-1_RW11177_20140624_0001_S1	0.998543	0.982079	no
nhr-113_XIL0742_20141110_0001_S1	0.998118	0.958781	no
efl-3_XIL0185_20140808_0002_S1	0.998397	0.960573	no
pax-3_RW10644_20131028_0001_S1	0.997659	0.962366	no
daf-3a_RW11525_20140718_0001_S1	0.997983	0.996416	no
nhr-44_XIL0528_20140602_0002_S1	0.998694	0.992832	no
somi-1b_XIL0570_20140625_0001_S1	0.997601	0.978495	no
nhr-134_XIL0643_20140828_0002_S1	0.997429	0.958781	no
ceh-24_XIL0707_20141022_0001_S1	0.997376	0.876344	no
hmg-1.2_RW10809_20130424_0004_S1	0.998392	0.978495	no
gfl-1_XIL0499_20140523_0001_S1	0.997587	0.935484	no
rad-26_RW10569_20140621_0001_S1	0.997915	0.964158	no
nhr-1_XIL0557_20140626_0001_S1	0.998416	0.958781	no
swsn-7_SD1588_20140428_0002_S1	0.997309	0.9319	no
dpl-1_RW10782_20140905_0001_S1	0.997644	0.926523	no
mex-5_XIL0564_20140701_0001_S1	0.998157	0.958781	no
rnf-113_RW10947_20141009_0002_S1	0.998551	0.976703	no
zip-3_RW11815_20131008_0001_S1	0.998462	0.989247	no
dmd-4_SD1633_20140416_0001_S1	0.866506	0.84296	no
uaf-2_XIL056_20141126_0001_S1	0.997816	0.969534	no
nhr-177_XIL0722_20141116_0003_S1	0.997409	0.960573	no
daf-3a_RW11527_20140902_0001_S1	0.998202	0.969534	no
W03F9.2_SD1684_20131205_0002_S1	0.997995	0.985663	no
nhr-270_XIL0571_20140627_0001_S1	0.997786	0.955197	no
nhr-228_XIL0526_20140605_0002_S1	0.916194	0.785199	no
F27D4.4b_RW10551_20140919_0001_S1	0.997781	0.949821	no
hlh-13_XIL0139_20140117_0001_S1	0.9979	0.942652	no
ctbp-1b_XIL0167_20131230_0001_S1	0.998055	0.948029	no
T20F7.1_RW11015_20140105_0002_S1	0.998131	0.980287	no
rad-26_RW10570_20140620_0001_S1	0.99876	0.983871	no
nhr-59_XIL0567_20140703_0001_S1	0.996475	0.856631	no
sem-2_XIL0147_20140920_0001_S1	0.998528	0.980287	no
lsy-2b_XIL0271_20140213_0002_S1	0.997026	0.881508	no
nhr-119_XIL0680_20140925_0002_S1	0.998375	0.996416	no
nhr-228_XIL0592_20140718_0001_S1	0.99762	0.962366	no
tbx-2_XIL037_20140304_0002_S1	0.998388	0.989247	no
drap-1_RW11156_20140614_0001_S1	0.997554	0.944444	no
nhr-183_XIL0691_20141024_0002_S1	0.99769	0.958781	no
rabx-5_XIL0608_20140714_0002_S1	0.997471	0.946237	no
ceh-24_XIL0622_20140908_0002_S1	0.930018	0.827957	no
nhr-114_XIL0795_20141219_0002_S1	0.997415	0.928315	no
tra-1b_XIL0176_20140218_0002_S1	0.997735	0.933692	no
nhr-58b_XIL0788_20141216_0002_S1	0.998332	0.989247	no
nhr-49_RW10928_20140723_0002_S1	0.998589	0.982079	no
nhr-5_XIL0598_20140812_0002_S1	0.998482	0.944444	no
nhr-270_XIL0572_20140702_0001_S1	0.998296	0.976703	no
swsn-7_RW10189_20141013_0002_S1	0.998293	0.962366	no
efl-3_XIL0156_20140215_0003_S1	0.997999	0.9319	yes
let-381_XIL0205_20140915_0002_S1	0.997865	0.985663	yes
nhr-26_XIL0540_20140611_0002_S1	0.998396	0.969534	yes
nhr-126_XIL0651_20140824_0002_S1	0.997613	0.983871	yes
nhr-5_XIL0599_20141022_0002_S1	0.997414	0.983871	yes
nhr-134_XIL0634_20140805_0002_S1	0.997887	0.991039	yes
egl-44d_XIL0204_20140805_0001_S1	0.998404	0.944444	yes
nhr-206_XIL0604_20140708_0001_S1	0.998323	0.980287	yes
chd-7_RW11446_20140611_0001_S1	0.997753	0.985663	yes
zip-3_RW11815_20131119_0002_S1	0.998551	1	yes
nhr-26_XIL0513_20140603_0001_S1	0.998344	0.992832	yes
F26A10.2_XIL0323_20140809_0001_S1	0.998629	1	yes
nhr-105b_XIL0820_20141224_0001_S1	0.997957	0.971326	yes
ceh-24_XIL0621_20140718_0001_S1	0.998197	0.967742	yes
R144.3_SD1675_20131115_0001_S1	0.998096	0.97491	yes
eor-1_RW11073_20141020_0002_S1	0.998271	0.97491	yes
gfl-1_XIL0539_20140614_0001_S1	0.99799	0.992832	yes
chd-7_RW11431_20140705_0002_S1	0.997685	0.978495	yes
eea-1_XIL0196_20140805_0002_S1	0.996778	0.926523	yes
nhr-53_XIL0776_20141230_0002_S1	0.998071	0.985663	yes
atf-8_XIL0332_20140922_0002_S1	0.997874	0.967742	yes
let-607_XIL034_20140918_0001_S1	0.998183	0.973118	yes
nhr-12_XIL0785_20141213_0002_S1	0.998062	0.992832	yes
hlh-32_XIL0814_20141227_0001_S1	0.998295	0.97491	yes
nhr-131_XIL0537_20140611_0002_S1	0.997491	0.967742	yes
sbp-1_XIL0202_20140804_0001_S1	0.998166	0.978495	yes
nhr-130_XIL0662_20140912_0002_S1	0.998425	0.992832	yes
cdc-14c_XIL0143_20140917_0002_S1	0.998113	0.971326	yes
W03F9.2_RW10838_20131120_0001_S1	0.99848	0.983871	yes
nhr-170_XIL0558_20140625_0002_S1	0.998472	0.958781	yes
F27D4.4_RW10553_20141202_0003_S1	0.998045	0.980287	yes
mex-5_XIL0563_20140630_0001_S1	0.998147	0.982079	yes
nhr-131_XIL0545_20140616_0002_S1	0.998151	0.967742	yes
nhr-13_XIL0717_20141111_0001_S1	0.998243	0.9319	yes
nhr-55_XIL0702_20141015_0001_S1	0.998356	0.969534	yes
nhr-63_XIL0460_20140730_0002_S1	0.997893	0.97491	yes
nhr-44_XIL0631_20140819_0001_S1	0.997052	0.935484	yes
nhr-49_RW10929_20140722_0002_S1	0.997884	0.992832	yes
daf-3a_RW11523_20140718_0002_S1	0.998351	0.980287	yes
atf-8_XIL0333_20140405_0001_S1	0.997794	0.973118	yes
nfyb-1_RW10878_20140905_0002_S1	0.998313	0.992832	yes
hlh-32_XIL0815_20141227_0001_S1	0.99757	0.962366	yes
hmg-1.2_RW10770_20140923_0001_S1	0.99881	0.991039	yes
uaf-2_XIL06_20131130_0001_S1	0.998038	0.976703	yes
dmd-4_RW10540_20140919_0002_S1	0.998448	0.982079	yes
taf-5_XIL0453_20140820_0002_S1	0.997564	0.973118	yes
T20F7.1_SD1792_20131204_0002_S1	0.99843	0.973118	yes
W03F9.2_RW10838_20130903_0004_S1	0.998344	0.942549	yes
ctbp-1b_XIL0168_20140814_0001_S1	0.998185	0.989247	yes
lsy-27_RW10628_20140722_0001_S1	0.998295	0.992832	yes
atf-6_XIL0164_20140916_0001_S1	0.998216	0.948029	yes
daf-16f_RW11614_20130420_0002_S1	0.998075	0.917563	yes
hnd-1_SD1542_20131121_0001_S1	0.998554	0.956989	yes
drap-1_RW11177_20140624_0001_S1	0.998542	0.985663	yes
nhr-113_XIL0742_20141110_0001_S1	0.998227	0.96595	yes
efl-3_XIL0185_20140808_0002_S1	0.997688	0.971326	yes
pax-3_RW10644_20131028_0001_S1	0.997812	0.960573	yes
daf-3a_RW11525_20140718_0001_S1	0.998074	1	yes
nhr-44_XIL0528_20140602_0002_S1	0.998705	0.992832	yes
somi-1b_XIL0570_20140625_0001_S1	0.997759	0.978495	yes
nhr-134_XIL0643_20140828_0002_S1	0.997474	0.971326	yes
ceh-24_XIL0707_20141022_0001_S1	0.997682	0.960573	yes
hmg-1.2_RW10809_20130424_0004_S1	0.99849	0.978495	yes
gfl-1_XIL0499_20140523_0001_S1	0.997395	0.976703	yes
rad-26_RW10569_20140621_0001_S1	0.998011	0.971326	yes
nhr-1_XIL0557_20140626_0001_S1	0.998401	0.964158	yes
swsn-7_SD1588_20140428_0002_S1	0.997534	0.964158	yes
dpl-1_RW10782_20140905_0001_S1	0.996672	0.955197	yes
mex-5_XIL0564_20140701_0001_S1	0.998238	0.967742	yes
rnf-113_RW10947_20141009_0002_S1	0.998526	0.982079	yes
zip-3_RW11815_20131008_0001_S1	0.998506	0.989247	yes
dmd-4_SD1633_20140416_0001_S1	0.988488	0.898734	yes
uaf-2_XIL056_20141126_0001_S1	0.997848	0.978495	yes
nhr-177_XIL0722_20141116_0003_S1	0.997639	0.97491	yes
daf-3a_RW11527_20140902_0001_S1	0.998206	0.97491	yes
W03F9.2_SD1684_20131205_0002_S1	0.998113	0.982079	yes
nhr-270_XIL0571_20140627_0001_S1	0.997859	0.96595	yes
nhr-228_XIL0526_20140605_0002_S1	0.931758	0.867993	yes
F27D4.4b_RW10551_20140919_0001_S1	0.997835	0.969534	yes
hlh-13_XIL0139_20140117_0001_S1	0.997978	0.971326	yes
ctbp-1b_XIL0167_20131230_0001_S1	0.998033	0.973118	yes
T20F7.1_RW11015_20140105_0002_S1	0.998221	0.989247	yes
rad-26_RW10570_20140620_0001_S1	0.998788	0.983871	yes
nhr-59_XIL0567_20140703_0001_S1	0.996789	0.901434	yes
sem-2_XIL0147_20140920_0001_S1	0.998552	0.987455	yes
lsy-2b_XIL0271_20140213_0002_S1	0.997308	0.903052	yes
nhr-119_XIL0680_20140925_0002_S1	0.998413	1	yes
nhr-228_XIL0592_20140718_0001_S1	0.9977	0.971326	yes
tbx-2_XIL037_20140304_0002_S1	0.998445	0.992832	yes
drap-1_RW11156_20140614_0001_S1	0.997649	0.949821	yes
nhr-183_XIL0691_20141024_0002_S1	0.997668	0.978495	yes
rabx-5_XIL0608_20140714_0002_S1	0.99733	0.960573	yes
ceh-24_XIL0622_20140908_0002_S1	0.997327	0.97491	yes
nhr-114_XIL0795_20141219_0002_S1	0.997173	0.960573	yes
tra-1b_XIL0176_20140218_0002_S1	0.997879	0.948029	yes
nhr-58b_XIL0788_20141216_0002_S1	0.998405	0.992832	yes
nhr-49_RW10928_20140723_0002_S1	0.998627	0.989247	yes
nhr-5_XIL0598_20140812_0002_S1	0.998472	0.958781	yes
nhr-270_XIL0572_20140702_0001_S1	0.998391	0.980287	yes
swsn-7_RW10189_20141013_0002_S1	0.998379	0.97491	yes

## Sheet: Figure 1H
stack	annotation_mode	accuracy
atf-6_XIL0164_20140916_0001_S1.ano.ano.txt	5-template after EPC	0.948
atf-6_XIL0164_20140916_0001_S1.ano.ano.txt	5-template before EPC	0.9444
atf-6_XIL0164_20140916_0001_S1.ano.ano.txt	5-template RPM	0.9176
atf-6_XIL0164_20140916_0001_S1.ano.ano.txt	single-optimal-template	0.9444
atf-6_XIL0164_20140916_0001_S1.ano.ano.txt	single-optimal-template RPM	0.9086
atf-8_XIL0332_20140922_0002_S1.ano.ano.txt	5-template after EPC	0.9677
atf-8_XIL0332_20140922_0002_S1.ano.ano.txt	5-template before EPC	0.9444
atf-8_XIL0332_20140922_0002_S1.ano.ano.txt	5-template RPM	0.8638
atf-8_XIL0332_20140922_0002_S1.ano.ano.txt	single-optimal-template	0.9444
atf-8_XIL0332_20140922_0002_S1.ano.ano.txt	single-optimal-template RPM	0.8638
atf-8_XIL0333_20140405_0001_S1.ano.ano.txt	5-template after EPC	0.9731
atf-8_XIL0333_20140405_0001_S1.ano.ano.txt	5-template before EPC	0.9265
atf-8_XIL0333_20140405_0001_S1.ano.ano.txt	5-template RPM	0.8925
atf-8_XIL0333_20140405_0001_S1.ano.ano.txt	single-optimal-template	0.9265
atf-8_XIL0333_20140405_0001_S1.ano.ano.txt	single-optimal-template RPM	0.8548
cdc-14c_XIL0143_20140917_0002_S1.ano.ano.txt	5-template after EPC	0.9713
cdc-14c_XIL0143_20140917_0002_S1.ano.ano.txt	5-template before EPC	0.9229
cdc-14c_XIL0143_20140917_0002_S1.ano.ano.txt	5-template RPM	0.8692
cdc-14c_XIL0143_20140917_0002_S1.ano.ano.txt	single-optimal-template	0.9229
cdc-14c_XIL0143_20140917_0002_S1.ano.ano.txt	single-optimal-template RPM	0.8441
ceh-24_XIL0621_20140718_0001_S1.ano.ano.txt	5-template after EPC	0.9677
ceh-24_XIL0621_20140718_0001_S1.ano.ano.txt	5-template before EPC	0.9606
ceh-24_XIL0621_20140718_0001_S1.ano.ano.txt	5-template RPM	0.9086
ceh-24_XIL0621_20140718_0001_S1.ano.ano.txt	single-optimal-template	0.9606
ceh-24_XIL0621_20140718_0001_S1.ano.ano.txt	single-optimal-template RPM	0.8835
ceh-24_XIL0622_20140908_0002_S1.ano.ano.txt	5-template after EPC	0.9749
ceh-24_XIL0622_20140908_0002_S1.ano.ano.txt	5-template before EPC	0.828
ceh-24_XIL0622_20140908_0002_S1.ano.ano.txt	5-template RPM	0.828
ceh-24_XIL0622_20140908_0002_S1.ano.ano.txt	single-optimal-template	0.7796
ceh-24_XIL0622_20140908_0002_S1.ano.ano.txt	single-optimal-template RPM	0.7796
ceh-24_XIL0707_20141022_0001_S1.ano.ano.txt	5-template after EPC	0.9606
ceh-24_XIL0707_20141022_0001_S1.ano.ano.txt	5-template before EPC	0.8763
ceh-24_XIL0707_20141022_0001_S1.ano.ano.txt	5-template RPM	0.8925
ceh-24_XIL0707_20141022_0001_S1.ano.ano.txt	single-optimal-template	0.8692
ceh-24_XIL0707_20141022_0001_S1.ano.ano.txt	single-optimal-template RPM	0.8692
chd-7_RW11431_20140705_0002_S1.ano.ano.txt	5-template after EPC	0.9785
chd-7_RW11431_20140705_0002_S1.ano.ano.txt	5-template before EPC	0.9677
chd-7_RW11431_20140705_0002_S1.ano.ano.txt	5-template RPM	0.8781
chd-7_RW11431_20140705_0002_S1.ano.ano.txt	single-optimal-template	0.862
chd-7_RW11431_20140705_0002_S1.ano.ano.txt	single-optimal-template RPM	0.862
chd-7_RW11446_20140611_0001_S1.ano.ano.txt	5-template after EPC	0.9857
chd-7_RW11446_20140611_0001_S1.ano.ano.txt	5-template before EPC	0.9695
chd-7_RW11446_20140611_0001_S1.ano.ano.txt	5-template RPM	0.8746
chd-7_RW11446_20140611_0001_S1.ano.ano.txt	single-optimal-template	0.8405
chd-7_RW11446_20140611_0001_S1.ano.ano.txt	single-optimal-template RPM	0.8405
ctbp-1b_XIL0167_20131230_0001_S1.ano.ano.txt	5-template after EPC	0.9731
ctbp-1b_XIL0167_20131230_0001_S1.ano.ano.txt	5-template before EPC	0.948
ctbp-1b_XIL0167_20131230_0001_S1.ano.ano.txt	5-template RPM	0.8996
ctbp-1b_XIL0167_20131230_0001_S1.ano.ano.txt	single-optimal-template	0.948
ctbp-1b_XIL0167_20131230_0001_S1.ano.ano.txt	single-optimal-template RPM	0.8853
ctbp-1b_XIL0168_20140814_0001_S1.ano.ano.txt	5-template after EPC	0.9892
ctbp-1b_XIL0168_20140814_0001_S1.ano.ano.txt	5-template before EPC	0.9857
ctbp-1b_XIL0168_20140814_0001_S1.ano.ano.txt	5-template RPM	0.9516
ctbp-1b_XIL0168_20140814_0001_S1.ano.ano.txt	single-optimal-template	0.9857
ctbp-1b_XIL0168_20140814_0001_S1.ano.ano.txt	single-optimal-template RPM	0.9158
daf-16f_RW11614_20130420_0002_S1.ano.ano.txt	5-template after EPC	0.9176
daf-16f_RW11614_20130420_0002_S1.ano.ano.txt	5-template before EPC	0.9014
daf-16f_RW11614_20130420_0002_S1.ano.ano.txt	5-template RPM	0.8871
daf-16f_RW11614_20130420_0002_S1.ano.ano.txt	single-optimal-template	0.9014
daf-16f_RW11614_20130420_0002_S1.ano.ano.txt	single-optimal-template RPM	0.8817
daf-3a_RW11523_20140718_0002_S1.ano.ano.txt	5-template after EPC	0.9803
daf-3a_RW11523_20140718_0002_S1.ano.ano.txt	5-template before EPC	0.9749
daf-3a_RW11523_20140718_0002_S1.ano.ano.txt	5-template RPM	0.9319
daf-3a_RW11523_20140718_0002_S1.ano.ano.txt	single-optimal-template	0.9749
daf-3a_RW11523_20140718_0002_S1.ano.ano.txt	single-optimal-template RPM	0.9319
daf-3a_RW11525_20140718_0001_S1.ano.ano.txt	5-template after EPC	1
daf-3a_RW11525_20140718_0001_S1.ano.ano.txt	5-template before EPC	0.9964
daf-3a_RW11525_20140718_0001_S1.ano.ano.txt	5-template RPM	0.948
daf-3a_RW11525_20140718_0001_S1.ano.ano.txt	single-optimal-template	0.9928
daf-3a_RW11525_20140718_0001_S1.ano.ano.txt	single-optimal-template RPM	0.8423
daf-3a_RW11527_20140902_0001_S1.ano.ano.txt	5-template after EPC	0.9749
daf-3a_RW11527_20140902_0001_S1.ano.ano.txt	5-template before EPC	0.9695
daf-3a_RW11527_20140902_0001_S1.ano.ano.txt	5-template RPM	0.9409
daf-3a_RW11527_20140902_0001_S1.ano.ano.txt	single-optimal-template	0.9731
daf-3a_RW11527_20140902_0001_S1.ano.ano.txt	single-optimal-template RPM	0.9301
dmd-4_RW10540_20140919_0002_S1.ano.ano.txt	5-template after EPC	0.9821
dmd-4_RW10540_20140919_0002_S1.ano.ano.txt	5-template before EPC	0.9749
dmd-4_RW10540_20140919_0002_S1.ano.ano.txt	5-template RPM	0.9176
dmd-4_RW10540_20140919_0002_S1.ano.ano.txt	single-optimal-template	0.9749
dmd-4_RW10540_20140919_0002_S1.ano.ano.txt	single-optimal-template RPM	0.914
dmd-4_SD1633_20140416_0001_S1.ano.ano.txt	5-template after EPC	0.8907
dmd-4_SD1633_20140416_0001_S1.ano.ano.txt	5-template before EPC	0.8369
dmd-4_SD1633_20140416_0001_S1.ano.ano.txt	5-template RPM	0.8369
dmd-4_SD1633_20140416_0001_S1.ano.ano.txt	single-optimal-template	0.7903
dmd-4_SD1633_20140416_0001_S1.ano.ano.txt	single-optimal-template RPM	0.7903
dpl-1_RW10782_20140905_0001_S1.ano.ano.txt	5-template after EPC	0.9552
dpl-1_RW10782_20140905_0001_S1.ano.ano.txt	5-template before EPC	0.9265
dpl-1_RW10782_20140905_0001_S1.ano.ano.txt	5-template RPM	0.8889
dpl-1_RW10782_20140905_0001_S1.ano.ano.txt	single-optimal-template	0.9265
dpl-1_RW10782_20140905_0001_S1.ano.ano.txt	single-optimal-template RPM	0.8638
drap-1_RW11156_20140614_0001_S1.ano.ano.txt	5-template after EPC	0.9498
drap-1_RW11156_20140614_0001_S1.ano.ano.txt	5-template before EPC	0.9444
drap-1_RW11156_20140614_0001_S1.ano.ano.txt	5-template RPM	0.8495
drap-1_RW11156_20140614_0001_S1.ano.ano.txt	single-optimal-template	0.9516
drap-1_RW11156_20140614_0001_S1.ano.ano.txt	single-optimal-template RPM	0.819
drap-1_RW11177_20140624_0001_S1.ano.ano.txt	5-template after EPC	0.9857
drap-1_RW11177_20140624_0001_S1.ano.ano.txt	5-template before EPC	0.9821
drap-1_RW11177_20140624_0001_S1.ano.ano.txt	5-template RPM	0.957
drap-1_RW11177_20140624_0001_S1.ano.ano.txt	single-optimal-template	0.9821
drap-1_RW11177_20140624_0001_S1.ano.ano.txt	single-optimal-template RPM	0.9516
eea-1_XIL0196_20140805_0002_S1.ano.ano.txt	5-template after EPC	0.9265
eea-1_XIL0196_20140805_0002_S1.ano.ano.txt	5-template before EPC	0.8943
eea-1_XIL0196_20140805_0002_S1.ano.ano.txt	5-template RPM	0.8082
eea-1_XIL0196_20140805_0002_S1.ano.ano.txt	single-optimal-template	0.8781
eea-1_XIL0196_20140805_0002_S1.ano.ano.txt	single-optimal-template RPM	0.8082
efl-3_XIL0156_20140215_0003_S1.ano.ano.txt	5-template after EPC	0.9319
efl-3_XIL0156_20140215_0003_S1.ano.ano.txt	5-template before EPC	0.9194
efl-3_XIL0156_20140215_0003_S1.ano.ano.txt	5-template RPM	0.8889
efl-3_XIL0156_20140215_0003_S1.ano.ano.txt	single-optimal-template	0.9194
efl-3_XIL0156_20140215_0003_S1.ano.ano.txt	single-optimal-template RPM	0.8423
efl-3_XIL0185_20140808_0002_S1.ano.ano.txt	5-template after EPC	0.9713
efl-3_XIL0185_20140808_0002_S1.ano.ano.txt	5-template before EPC	0.9606
efl-3_XIL0185_20140808_0002_S1.ano.ano.txt	5-template RPM	0.8566
efl-3_XIL0185_20140808_0002_S1.ano.ano.txt	single-optimal-template	0.9606
efl-3_XIL0185_20140808_0002_S1.ano.ano.txt	single-optimal-template RPM	0.8566
egl-44d_XIL0204_20140805_0001_S1.ano.ano.txt	5-template after EPC	0.9444
egl-44d_XIL0204_20140805_0001_S1.ano.ano.txt	5-template before EPC	0.9337
egl-44d_XIL0204_20140805_0001_S1.ano.ano.txt	5-template RPM	0.9247
egl-44d_XIL0204_20140805_0001_S1.ano.ano.txt	single-optimal-template	0.9516
egl-44d_XIL0204_20140805_0001_S1.ano.ano.txt	single-optimal-template RPM	0.8674
eor-1_RW11073_20141020_0002_S1.ano.ano.txt	5-template after EPC	0.9749
eor-1_RW11073_20141020_0002_S1.ano.ano.txt	5-template before EPC	0.9659
eor-1_RW11073_20141020_0002_S1.ano.ano.txt	5-template RPM	0.9122
eor-1_RW11073_20141020_0002_S1.ano.ano.txt	single-optimal-template	0.9659
eor-1_RW11073_20141020_0002_S1.ano.ano.txt	single-optimal-template RPM	0.8871
F26A10.2_XIL0323_20140809_0001_S1.ano.ano.txt	5-template after EPC	1
F26A10.2_XIL0323_20140809_0001_S1.ano.ano.txt	5-template before EPC	0.9892
F26A10.2_XIL0323_20140809_0001_S1.ano.ano.txt	5-template RPM	0.9301
F26A10.2_XIL0323_20140809_0001_S1.ano.ano.txt	single-optimal-template	0.9839
F26A10.2_XIL0323_20140809_0001_S1.ano.ano.txt	single-optimal-template RPM	0.9265
F27D4.4_RW10553_20141202_0003_S1.ano.ano.txt	5-template after EPC	0.9803
F27D4.4_RW10553_20141202_0003_S1.ano.ano.txt	5-template before EPC	0.9642
F27D4.4_RW10553_20141202_0003_S1.ano.ano.txt	5-template RPM	0.9211
F27D4.4_RW10553_20141202_0003_S1.ano.ano.txt	single-optimal-template	0.9642
F27D4.4_RW10553_20141202_0003_S1.ano.ano.txt	single-optimal-template RPM	0.8925
F27D4.4b_RW10551_20140919_0001_S1.ano.ano.txt	5-template after EPC	0.9695
F27D4.4b_RW10551_20140919_0001_S1.ano.ano.txt	5-template before EPC	0.9498
F27D4.4b_RW10551_20140919_0001_S1.ano.ano.txt	5-template RPM	0.9122
F27D4.4b_RW10551_20140919_0001_S1.ano.ano.txt	single-optimal-template	0.9498
F27D4.4b_RW10551_20140919_0001_S1.ano.ano.txt	single-optimal-template RPM	0.862
gfl-1_XIL0499_20140523_0001_S1.ano.ano.txt	5-template after EPC	0.9767
gfl-1_XIL0499_20140523_0001_S1.ano.ano.txt	5-template before EPC	0.9355
gfl-1_XIL0499_20140523_0001_S1.ano.ano.txt	5-template RPM	0.8423
gfl-1_XIL0499_20140523_0001_S1.ano.ano.txt	single-optimal-template	0.9355
gfl-1_XIL0499_20140523_0001_S1.ano.ano.txt	single-optimal-template RPM	0.8423
gfl-1_XIL0539_20140614_0001_S1.ano.ano.txt	5-template after EPC	0.9928
gfl-1_XIL0539_20140614_0001_S1.ano.ano.txt	5-template before EPC	0.9803
gfl-1_XIL0539_20140614_0001_S1.ano.ano.txt	5-template RPM	0.9211
gfl-1_XIL0539_20140614_0001_S1.ano.ano.txt	single-optimal-template	0.9803
gfl-1_XIL0539_20140614_0001_S1.ano.ano.txt	single-optimal-template RPM	0.9158
hlh-13_XIL0139_20140117_0001_S1.ano.ano.txt	5-template after EPC	0.9713
hlh-13_XIL0139_20140117_0001_S1.ano.ano.txt	5-template before EPC	0.9427
hlh-13_XIL0139_20140117_0001_S1.ano.ano.txt	5-template RPM	0.8566
hlh-13_XIL0139_20140117_0001_S1.ano.ano.txt	single-optimal-template	0.8566
hlh-13_XIL0139_20140117_0001_S1.ano.ano.txt	single-optimal-template RPM	0.8566
hlh-32_XIL0814_20141227_0001_S1.ano.ano.txt	5-template after EPC	0.9749
hlh-32_XIL0814_20141227_0001_S1.ano.ano.txt	5-template before EPC	0.9624
hlh-32_XIL0814_20141227_0001_S1.ano.ano.txt	5-template RPM	0.9391
hlh-32_XIL0814_20141227_0001_S1.ano.ano.txt	single-optimal-template	0.9624
hlh-32_XIL0814_20141227_0001_S1.ano.ano.txt	single-optimal-template RPM	0.9265
hlh-32_XIL0815_20141227_0001_S1.ano.ano.txt	5-template after EPC	0.9624
hlh-32_XIL0815_20141227_0001_S1.ano.ano.txt	5-template before EPC	0.9265
hlh-32_XIL0815_20141227_0001_S1.ano.ano.txt	5-template RPM	0.8799
hlh-32_XIL0815_20141227_0001_S1.ano.ano.txt	single-optimal-template	0.8495
hlh-32_XIL0815_20141227_0001_S1.ano.ano.txt	single-optimal-template RPM	0.8495
hmg-1.2_RW10770_20140923_0001_S1.ano.ano.txt	5-template after EPC	0.991
hmg-1.2_RW10770_20140923_0001_S1.ano.ano.txt	5-template before EPC	0.991
hmg-1.2_RW10770_20140923_0001_S1.ano.ano.txt	5-template RPM	0.9731
hmg-1.2_RW10770_20140923_0001_S1.ano.ano.txt	single-optimal-template	0.991
hmg-1.2_RW10770_20140923_0001_S1.ano.ano.txt	single-optimal-template RPM	0.9606
hmg-1.2_RW10809_20130424_0004_S1.ano.ano.txt	5-template after EPC	0.9785
hmg-1.2_RW10809_20130424_0004_S1.ano.ano.txt	5-template before EPC	0.9785
hmg-1.2_RW10809_20130424_0004_S1.ano.ano.txt	5-template RPM	0.9444
hmg-1.2_RW10809_20130424_0004_S1.ano.ano.txt	single-optimal-template	0.9785
hmg-1.2_RW10809_20130424_0004_S1.ano.ano.txt	single-optimal-template RPM	0.9176
hnd-1_SD1542_20131121_0001_S1.ano.ano.txt	5-template after EPC	0.957
hnd-1_SD1542_20131121_0001_S1.ano.ano.txt	5-template before EPC	0.957
hnd-1_SD1542_20131121_0001_S1.ano.ano.txt	5-template RPM	0.9516
hnd-1_SD1542_20131121_0001_S1.ano.ano.txt	single-optimal-template	0.957
hnd-1_SD1542_20131121_0001_S1.ano.ano.txt	single-optimal-template RPM	0.9427
let-381_XIL0205_20140915_0002_S1.ano.ano.txt	5-template after EPC	0.9857
let-381_XIL0205_20140915_0002_S1.ano.ano.txt	5-template before EPC	0.9785
let-381_XIL0205_20140915_0002_S1.ano.ano.txt	5-template RPM	0.871
let-381_XIL0205_20140915_0002_S1.ano.ano.txt	single-optimal-template	0.9785
let-381_XIL0205_20140915_0002_S1.ano.ano.txt	single-optimal-template RPM	0.8441
lsy-27_RW10628_20140722_0001_S1.ano.ano.txt	5-template after EPC	0.9928
lsy-27_RW10628_20140722_0001_S1.ano.ano.txt	5-template before EPC	0.9785
lsy-27_RW10628_20140722_0001_S1.ano.ano.txt	5-template RPM	0.9624
lsy-27_RW10628_20140722_0001_S1.ano.ano.txt	single-optimal-template	0.9785
lsy-27_RW10628_20140722_0001_S1.ano.ano.txt	single-optimal-template RPM	0.9462
lsy-2b_XIL0271_20140213_0002_S1.ano.ano.txt	5-template after EPC	0.9014
lsy-2b_XIL0271_20140213_0002_S1.ano.ano.txt	5-template before EPC	0.8799
lsy-2b_XIL0271_20140213_0002_S1.ano.ano.txt	5-template RPM	0.8011
lsy-2b_XIL0271_20140213_0002_S1.ano.ano.txt	single-optimal-template	0.0197
lsy-2b_XIL0271_20140213_0002_S1.ano.ano.txt	single-optimal-template RPM	0.0197
mex-5_XIL0563_20140630_0001_S1.ano.ano.txt	5-template after EPC	0.9821
mex-5_XIL0563_20140630_0001_S1.ano.ano.txt	5-template before EPC	0.9516
mex-5_XIL0563_20140630_0001_S1.ano.ano.txt	5-template RPM	0.9158
mex-5_XIL0563_20140630_0001_S1.ano.ano.txt	single-optimal-template	0.9516
mex-5_XIL0563_20140630_0001_S1.ano.ano.txt	single-optimal-template RPM	0.9014
mex-5_XIL0564_20140701_0001_S1.ano.ano.txt	5-template after EPC	0.9677
mex-5_XIL0564_20140701_0001_S1.ano.ano.txt	5-template before EPC	0.9588
mex-5_XIL0564_20140701_0001_S1.ano.ano.txt	5-template RPM	0.914
mex-5_XIL0564_20140701_0001_S1.ano.ano.txt	single-optimal-template	0.9588
mex-5_XIL0564_20140701_0001_S1.ano.ano.txt	single-optimal-template RPM	0.9032
nfyb-1_RW10878_20140905_0002_S1.ano.ano.txt	5-template after EPC	0.9928
nfyb-1_RW10878_20140905_0002_S1.ano.ano.txt	5-template before EPC	0.9839
nfyb-1_RW10878_20140905_0002_S1.ano.ano.txt	5-template RPM	0.9444
nfyb-1_RW10878_20140905_0002_S1.ano.ano.txt	single-optimal-template	0.9839
nfyb-1_RW10878_20140905_0002_S1.ano.ano.txt	single-optimal-template RPM	0.9229
nhr-1_XIL0557_20140626_0001_S1.ano.ano.txt	5-template after EPC	0.9642
nhr-1_XIL0557_20140626_0001_S1.ano.ano.txt	5-template before EPC	0.9588
nhr-1_XIL0557_20140626_0001_S1.ano.ano.txt	5-template RPM	0.9444
nhr-1_XIL0557_20140626_0001_S1.ano.ano.txt	single-optimal-template	0.9606
nhr-1_XIL0557_20140626_0001_S1.ano.ano.txt	single-optimal-template RPM	0.9283
nhr-105b_XIL0820_20141224_0001_S1.ano.ano.txt	5-template after EPC	0.9713
nhr-105b_XIL0820_20141224_0001_S1.ano.ano.txt	5-template before EPC	0.9588
nhr-105b_XIL0820_20141224_0001_S1.ano.ano.txt	5-template RPM	0.8889
nhr-105b_XIL0820_20141224_0001_S1.ano.ano.txt	single-optimal-template	0.9588
nhr-105b_XIL0820_20141224_0001_S1.ano.ano.txt	single-optimal-template RPM	0.8638
nhr-113_XIL0742_20141110_0001_S1.ano.ano.txt	5-template after EPC	0.9659
nhr-113_XIL0742_20141110_0001_S1.ano.ano.txt	5-template before EPC	0.9588
nhr-113_XIL0742_20141110_0001_S1.ano.ano.txt	5-template RPM	0.905
nhr-113_XIL0742_20141110_0001_S1.ano.ano.txt	single-optimal-template	0.9588
nhr-113_XIL0742_20141110_0001_S1.ano.ano.txt	single-optimal-template RPM	0.8961
nhr-114_XIL0795_20141219_0002_S1.ano.ano.txt	5-template after EPC	0.9606
nhr-114_XIL0795_20141219_0002_S1.ano.ano.txt	5-template before EPC	0.9283
nhr-114_XIL0795_20141219_0002_S1.ano.ano.txt	5-template RPM	0.8889
nhr-114_XIL0795_20141219_0002_S1.ano.ano.txt	single-optimal-template	0.853
nhr-114_XIL0795_20141219_0002_S1.ano.ano.txt	single-optimal-template RPM	0.853
nhr-119_XIL0680_20140925_0002_S1.ano.ano.txt	5-template after EPC	1
nhr-119_XIL0680_20140925_0002_S1.ano.ano.txt	5-template before EPC	0.9964
nhr-119_XIL0680_20140925_0002_S1.ano.ano.txt	5-template RPM	0.9498
nhr-119_XIL0680_20140925_0002_S1.ano.ano.txt	single-optimal-template	0.9857
nhr-119_XIL0680_20140925_0002_S1.ano.ano.txt	single-optimal-template RPM	0.9444
nhr-12_XIL0785_20141213_0002_S1.ano.ano.txt	5-template after EPC	0.9928
nhr-12_XIL0785_20141213_0002_S1.ano.ano.txt	5-template before EPC	0.9713
nhr-12_XIL0785_20141213_0002_S1.ano.ano.txt	5-template RPM	0.8853
nhr-12_XIL0785_20141213_0002_S1.ano.ano.txt	single-optimal-template	0.9713
nhr-12_XIL0785_20141213_0002_S1.ano.ano.txt	single-optimal-template RPM	0.8692
nhr-126_XIL0651_20140824_0002_S1.ano.ano.txt	5-template after EPC	0.9839
nhr-126_XIL0651_20140824_0002_S1.ano.ano.txt	5-template before EPC	0.9803
nhr-126_XIL0651_20140824_0002_S1.ano.ano.txt	5-template RPM	0.8799
nhr-126_XIL0651_20140824_0002_S1.ano.ano.txt	single-optimal-template	0.9803
nhr-126_XIL0651_20140824_0002_S1.ano.ano.txt	single-optimal-template RPM	0.8548
nhr-13_XIL0717_20141111_0001_S1.ano.ano.txt	5-template after EPC	0.9319
nhr-13_XIL0717_20141111_0001_S1.ano.ano.txt	5-template before EPC	0.9283
nhr-13_XIL0717_20141111_0001_S1.ano.ano.txt	5-template RPM	0.9229
nhr-13_XIL0717_20141111_0001_S1.ano.ano.txt	single-optimal-template	0.9337
nhr-13_XIL0717_20141111_0001_S1.ano.ano.txt	single-optimal-template RPM	0.9104
nhr-130_XIL0662_20140912_0002_S1.ano.ano.txt	5-template after EPC	0.9928
nhr-130_XIL0662_20140912_0002_S1.ano.ano.txt	5-template before EPC	0.9857
nhr-130_XIL0662_20140912_0002_S1.ano.ano.txt	5-template RPM	0.9624
nhr-130_XIL0662_20140912_0002_S1.ano.ano.txt	single-optimal-template	0.9857
nhr-130_XIL0662_20140912_0002_S1.ano.ano.txt	single-optimal-template RPM	0.9552
nhr-131_XIL0537_20140611_0002_S1.ano.ano.txt	5-template after EPC	0.9677
nhr-131_XIL0537_20140611_0002_S1.ano.ano.txt	5-template before EPC	0.9498
nhr-131_XIL0537_20140611_0002_S1.ano.ano.txt	5-template RPM	0.8692
nhr-131_XIL0537_20140611_0002_S1.ano.ano.txt	single-optimal-template	0.9498
nhr-131_XIL0537_20140611_0002_S1.ano.ano.txt	single-optimal-template RPM	0.8692
nhr-131_XIL0545_20140616_0002_S1.ano.ano.txt	5-template after EPC	0.9677
nhr-131_XIL0545_20140616_0002_S1.ano.ano.txt	5-template before EPC	0.9624
nhr-131_XIL0545_20140616_0002_S1.ano.ano.txt	5-template RPM	0.9373
nhr-131_XIL0545_20140616_0002_S1.ano.ano.txt	single-optimal-template	0.9624
nhr-131_XIL0545_20140616_0002_S1.ano.ano.txt	single-optimal-template RPM	0.9265
nhr-134_XIL0634_20140805_0002_S1.ano.ano.txt	5-template after EPC	0.991
nhr-134_XIL0634_20140805_0002_S1.ano.ano.txt	5-template before EPC	0.9749
nhr-134_XIL0634_20140805_0002_S1.ano.ano.txt	5-template RPM	0.8943
nhr-134_XIL0634_20140805_0002_S1.ano.ano.txt	single-optimal-template	0.9606
nhr-134_XIL0634_20140805_0002_S1.ano.ano.txt	single-optimal-template RPM	0.8781
nhr-134_XIL0643_20140828_0002_S1.ano.ano.txt	5-template after EPC	0.9713
nhr-134_XIL0643_20140828_0002_S1.ano.ano.txt	5-template before EPC	0.9588
nhr-134_XIL0643_20140828_0002_S1.ano.ano.txt	5-template RPM	0.8996
nhr-134_XIL0643_20140828_0002_S1.ano.ano.txt	single-optimal-template	0.9588
nhr-134_XIL0643_20140828_0002_S1.ano.ano.txt	single-optimal-template RPM	0.8674
nhr-170_XIL0558_20140625_0002_S1.ano.ano.txt	5-template after EPC	0.9588
nhr-170_XIL0558_20140625_0002_S1.ano.ano.txt	5-template before EPC	0.9462
nhr-170_XIL0558_20140625_0002_S1.ano.ano.txt	5-template RPM	0.9301
nhr-170_XIL0558_20140625_0002_S1.ano.ano.txt	single-optimal-template	0.9462
nhr-170_XIL0558_20140625_0002_S1.ano.ano.txt	single-optimal-template RPM	0.9086
nhr-177_XIL0722_20141116_0003_S1.ano.ano.txt	5-template after EPC	0.9749
nhr-177_XIL0722_20141116_0003_S1.ano.ano.txt	5-template before EPC	0.9606
nhr-177_XIL0722_20141116_0003_S1.ano.ano.txt	5-template RPM	0.8656
nhr-177_XIL0722_20141116_0003_S1.ano.ano.txt	single-optimal-template	0.8692
nhr-177_XIL0722_20141116_0003_S1.ano.ano.txt	single-optimal-template RPM	0.8692
nhr-183_XIL0691_20141024_0002_S1.ano.ano.txt	5-template after EPC	0.9785
nhr-183_XIL0691_20141024_0002_S1.ano.ano.txt	5-template before EPC	0.9588
nhr-183_XIL0691_20141024_0002_S1.ano.ano.txt	5-template RPM	0.871
nhr-183_XIL0691_20141024_0002_S1.ano.ano.txt	single-optimal-template	0.9588
nhr-183_XIL0691_20141024_0002_S1.ano.ano.txt	single-optimal-template RPM	0.862
nhr-206_XIL0604_20140708_0001_S1.ano.ano.txt	5-template after EPC	0.9803
nhr-206_XIL0604_20140708_0001_S1.ano.ano.txt	5-template before EPC	0.9713
nhr-206_XIL0604_20140708_0001_S1.ano.ano.txt	5-template RPM	0.9319
nhr-206_XIL0604_20140708_0001_S1.ano.ano.txt	single-optimal-template	0.9713
nhr-206_XIL0604_20140708_0001_S1.ano.ano.txt	single-optimal-template RPM	0.9176
nhr-228_XIL0526_20140605_0002_S1.ano.ano.txt	5-template after EPC	0.8602
nhr-228_XIL0526_20140605_0002_S1.ano.ano.txt	5-template before EPC	0.7796
nhr-228_XIL0526_20140605_0002_S1.ano.ano.txt	5-template RPM	0.7796
nhr-228_XIL0526_20140605_0002_S1.ano.ano.txt	single-optimal-template	0.724
nhr-228_XIL0526_20140605_0002_S1.ano.ano.txt	single-optimal-template RPM	0.724
nhr-228_XIL0592_20140718_0001_S1.ano.ano.txt	5-template after EPC	0.9713
nhr-228_XIL0592_20140718_0001_S1.ano.ano.txt	5-template before EPC	0.9624
nhr-228_XIL0592_20140718_0001_S1.ano.ano.txt	5-template RPM	0.8763
nhr-228_XIL0592_20140718_0001_S1.ano.ano.txt	single-optimal-template	0.9624
nhr-228_XIL0592_20140718_0001_S1.ano.ano.txt	single-optimal-template RPM	0.8602
nhr-26_XIL0513_20140603_0001_S1.ano.ano.txt	5-template after EPC	0.9928
nhr-26_XIL0513_20140603_0001_S1.ano.ano.txt	5-template before EPC	0.9839
nhr-26_XIL0513_20140603_0001_S1.ano.ano.txt	5-template RPM	0.9391
nhr-26_XIL0513_20140603_0001_S1.ano.ano.txt	single-optimal-template	0.9713
nhr-26_XIL0513_20140603_0001_S1.ano.ano.txt	single-optimal-template RPM	0.9265
nhr-26_XIL0540_20140611_0002_S1.ano.ano.txt	5-template after EPC	0.9695
nhr-26_XIL0540_20140611_0002_S1.ano.ano.txt	5-template before EPC	0.9516
nhr-26_XIL0540_20140611_0002_S1.ano.ano.txt	5-template RPM	0.9373
nhr-26_XIL0540_20140611_0002_S1.ano.ano.txt	single-optimal-template	0.9516
nhr-26_XIL0540_20140611_0002_S1.ano.ano.txt	single-optimal-template RPM	0.9247
nhr-270_XIL0571_20140627_0001_S1.ano.ano.txt	5-template after EPC	0.9659
nhr-270_XIL0571_20140627_0001_S1.ano.ano.txt	5-template before EPC	0.9552
nhr-270_XIL0571_20140627_0001_S1.ano.ano.txt	5-template RPM	0.8656
nhr-270_XIL0571_20140627_0001_S1.ano.ano.txt	single-optimal-template	0.9552
nhr-270_XIL0571_20140627_0001_S1.ano.ano.txt	single-optimal-template RPM	0.8441
nhr-270_XIL0572_20140702_0001_S1.ano.ano.txt	5-template after EPC	0.9803
nhr-270_XIL0572_20140702_0001_S1.ano.ano.txt	5-template before EPC	0.9767
nhr-270_XIL0572_20140702_0001_S1.ano.ano.txt	5-template RPM	0.9444
nhr-270_XIL0572_20140702_0001_S1.ano.ano.txt	single-optimal-template	0.9767
nhr-270_XIL0572_20140702_0001_S1.ano.ano.txt	single-optimal-template RPM	0.9122
nhr-44_XIL0528_20140602_0002_S1.ano.ano.txt	5-template after EPC	0.9928
nhr-44_XIL0528_20140602_0002_S1.ano.ano.txt	5-template before EPC	0.9928
nhr-44_XIL0528_20140602_0002_S1.ano.ano.txt	5-template RPM	0.9839
nhr-44_XIL0528_20140602_0002_S1.ano.ano.txt	single-optimal-template	0.9928
nhr-44_XIL0528_20140602_0002_S1.ano.ano.txt	single-optimal-template RPM	0.957
nhr-44_XIL0631_20140819_0001_S1.ano.ano.txt	5-template after EPC	0.9355
nhr-44_XIL0631_20140819_0001_S1.ano.ano.txt	5-template before EPC	0.8781
nhr-44_XIL0631_20140819_0001_S1.ano.ano.txt	5-template RPM	0.8333
nhr-44_XIL0631_20140819_0001_S1.ano.ano.txt	single-optimal-template	0.8781
nhr-44_XIL0631_20140819_0001_S1.ano.ano.txt	single-optimal-template RPM	0.7957
nhr-49_RW10928_20140723_0002_S1.ano.ano.txt	5-template after EPC	0.9892
nhr-49_RW10928_20140723_0002_S1.ano.ano.txt	5-template before EPC	0.9821
nhr-49_RW10928_20140723_0002_S1.ano.ano.txt	5-template RPM	0.9427
nhr-49_RW10928_20140723_0002_S1.ano.ano.txt	single-optimal-template	0.9821
nhr-49_RW10928_20140723_0002_S1.ano.ano.txt	single-optimal-template RPM	0.9319
nhr-49_RW10929_20140722_0002_S1.ano.ano.txt	5-template after EPC	0.9928
nhr-49_RW10929_20140722_0002_S1.ano.ano.txt	5-template before EPC	0.9713
nhr-49_RW10929_20140722_0002_S1.ano.ano.txt	5-template RPM	0.8763
nhr-49_RW10929_20140722_0002_S1.ano.ano.txt	single-optimal-template	0.8674
nhr-49_RW10929_20140722_0002_S1.ano.ano.txt	single-optimal-template RPM	0.8674
nhr-5_XIL0598_20140812_0002_S1.ano.ano.txt	5-template after EPC	0.9588
nhr-5_XIL0598_20140812_0002_S1.ano.ano.txt	5-template before EPC	0.9444
nhr-5_XIL0598_20140812_0002_S1.ano.ano.txt	5-template RPM	0.9068
nhr-5_XIL0598_20140812_0002_S1.ano.ano.txt	single-optimal-template	0.9444
nhr-5_XIL0598_20140812_0002_S1.ano.ano.txt	single-optimal-template RPM	0.9086
nhr-5_XIL0599_20141022_0002_S1.ano.ano.txt	5-template after EPC	0.9839
nhr-5_XIL0599_20141022_0002_S1.ano.ano.txt	5-template before EPC	0.9767
nhr-5_XIL0599_20141022_0002_S1.ano.ano.txt	5-template RPM	0.8548
nhr-5_XIL0599_20141022_0002_S1.ano.ano.txt	single-optimal-template	0.9767
nhr-5_XIL0599_20141022_0002_S1.ano.ano.txt	single-optimal-template RPM	0.8351
nhr-53_XIL0776_20141230_0002_S1.ano.ano.txt	5-template after EPC	0.9857
nhr-53_XIL0776_20141230_0002_S1.ano.ano.txt	5-template before EPC	0.9821
nhr-53_XIL0776_20141230_0002_S1.ano.ano.txt	5-template RPM	0.8871
nhr-53_XIL0776_20141230_0002_S1.ano.ano.txt	single-optimal-template	0.8584
nhr-53_XIL0776_20141230_0002_S1.ano.ano.txt	single-optimal-template RPM	0.8584
nhr-55_XIL0702_20141015_0001_S1.ano.ano.txt	5-template after EPC	0.9695
nhr-55_XIL0702_20141015_0001_S1.ano.ano.txt	5-template before EPC	0.957
nhr-55_XIL0702_20141015_0001_S1.ano.ano.txt	5-template RPM	0.9247
nhr-55_XIL0702_20141015_0001_S1.ano.ano.txt	single-optimal-template	0.9516
nhr-55_XIL0702_20141015_0001_S1.ano.ano.txt	single-optimal-template RPM	0.9104
nhr-58b_XIL0788_20141216_0002_S1.ano.ano.txt	5-template after EPC	0.9928
nhr-58b_XIL0788_20141216_0002_S1.ano.ano.txt	5-template before EPC	0.9892
nhr-58b_XIL0788_20141216_0002_S1.ano.ano.txt	5-template RPM	0.9516
nhr-58b_XIL0788_20141216_0002_S1.ano.ano.txt	single-optimal-template	0.9892
nhr-58b_XIL0788_20141216_0002_S1.ano.ano.txt	single-optimal-template RPM	0.9229
nhr-59_XIL0567_20140703_0001_S1.ano.ano.txt	5-template after EPC	0.9014
nhr-59_XIL0567_20140703_0001_S1.ano.ano.txt	5-template before EPC	0.8566
nhr-59_XIL0567_20140703_0001_S1.ano.ano.txt	5-template RPM	0.8369
nhr-59_XIL0567_20140703_0001_S1.ano.ano.txt	single-optimal-template	0.8047
nhr-59_XIL0567_20140703_0001_S1.ano.ano.txt	single-optimal-template RPM	0.8047
nhr-63_XIL0460_20140730_0002_S1.ano.ano.txt	5-template after EPC	0.9749
nhr-63_XIL0460_20140730_0002_S1.ano.ano.txt	5-template before EPC	0.9516
nhr-63_XIL0460_20140730_0002_S1.ano.ano.txt	5-template RPM	0.9409
nhr-63_XIL0460_20140730_0002_S1.ano.ano.txt	single-optimal-template	0.9427
nhr-63_XIL0460_20140730_0002_S1.ano.ano.txt	single-optimal-template RPM	0.9086
pax-3_RW10644_20131028_0001_S1.ano.ano.txt	5-template after EPC	0.9606
pax-3_RW10644_20131028_0001_S1.ano.ano.txt	5-template before EPC	0.9624
pax-3_RW10644_20131028_0001_S1.ano.ano.txt	5-template RPM	0.8943
pax-3_RW10644_20131028_0001_S1.ano.ano.txt	single-optimal-template	0.8763
pax-3_RW10644_20131028_0001_S1.ano.ano.txt	single-optimal-template RPM	0.8763
R144.3_SD1675_20131115_0001_S1.ano.ano.txt	5-template after EPC	0.9749
R144.3_SD1675_20131115_0001_S1.ano.ano.txt	5-template before EPC	0.9695
R144.3_SD1675_20131115_0001_S1.ano.ano.txt	5-template RPM	0.9229
R144.3_SD1675_20131115_0001_S1.ano.ano.txt	single-optimal-template	0.9695
R144.3_SD1675_20131115_0001_S1.ano.ano.txt	single-optimal-template RPM	0.8746
rabx-5_XIL0608_20140714_0002_S1.ano.ano.txt	5-template after EPC	0.9606
rabx-5_XIL0608_20140714_0002_S1.ano.ano.txt	5-template before EPC	0.9462
rabx-5_XIL0608_20140714_0002_S1.ano.ano.txt	5-template RPM	0.8513
rabx-5_XIL0608_20140714_0002_S1.ano.ano.txt	single-optimal-template	0.8495
rabx-5_XIL0608_20140714_0002_S1.ano.ano.txt	single-optimal-template RPM	0.8405
rad-26_RW10569_20140621_0001_S1.ano.ano.txt	5-template after EPC	0.9713
rad-26_RW10569_20140621_0001_S1.ano.ano.txt	5-template before EPC	0.9642
rad-26_RW10569_20140621_0001_S1.ano.ano.txt	5-template RPM	0.9301
rad-26_RW10569_20140621_0001_S1.ano.ano.txt	single-optimal-template	0.9677
rad-26_RW10569_20140621_0001_S1.ano.ano.txt	single-optimal-template RPM	0.914
rad-26_RW10570_20140620_0001_S1.ano.ano.txt	5-template after EPC	0.9839
rad-26_RW10570_20140620_0001_S1.ano.ano.txt	5-template before EPC	0.9839
rad-26_RW10570_20140620_0001_S1.ano.ano.txt	5-template RPM	0.9552
rad-26_RW10570_20140620_0001_S1.ano.ano.txt	single-optimal-template	0.9839
rad-26_RW10570_20140620_0001_S1.ano.ano.txt	single-optimal-template RPM	0.9444
rnf-113_RW10947_20141009_0002_S1.ano.ano.txt	5-template after EPC	0.9821
rnf-113_RW10947_20141009_0002_S1.ano.ano.txt	5-template before EPC	0.9767
rnf-113_RW10947_20141009_0002_S1.ano.ano.txt	5-template RPM	0.9606
rnf-113_RW10947_20141009_0002_S1.ano.ano.txt	single-optimal-template	0.9767
rnf-113_RW10947_20141009_0002_S1.ano.ano.txt	single-optimal-template RPM	0.9498
sbp-1_XIL0202_20140804_0001_S1.ano.ano.txt	5-template after EPC	0.9785
sbp-1_XIL0202_20140804_0001_S1.ano.ano.txt	5-template before EPC	0.9552
sbp-1_XIL0202_20140804_0001_S1.ano.ano.txt	5-template RPM	0.9373
sbp-1_XIL0202_20140804_0001_S1.ano.ano.txt	single-optimal-template	0.9516
sbp-1_XIL0202_20140804_0001_S1.ano.ano.txt	single-optimal-template RPM	0.9086
sem-2_XIL0147_20140920_0001_S1.ano.ano.txt	5-template after EPC	0.9875
sem-2_XIL0147_20140920_0001_S1.ano.ano.txt	5-template before EPC	0.9803
sem-2_XIL0147_20140920_0001_S1.ano.ano.txt	5-template RPM	0.9624
sem-2_XIL0147_20140920_0001_S1.ano.ano.txt	single-optimal-template	0.9803
sem-2_XIL0147_20140920_0001_S1.ano.ano.txt	single-optimal-template RPM	0.9373
somi-1b_XIL0570_20140625_0001_S1.ano.ano.txt	5-template after EPC	0.9785
somi-1b_XIL0570_20140625_0001_S1.ano.ano.txt	5-template before EPC	0.9785
somi-1b_XIL0570_20140625_0001_S1.ano.ano.txt	5-template RPM	0.8925
somi-1b_XIL0570_20140625_0001_S1.ano.ano.txt	single-optimal-template	0.8674
somi-1b_XIL0570_20140625_0001_S1.ano.ano.txt	single-optimal-template RPM	0.8674
swsn-7_RW10189_20141013_0002_S1.ano.ano.txt	5-template after EPC	0.9749
swsn-7_RW10189_20141013_0002_S1.ano.ano.txt	5-template before EPC	0.9624
swsn-7_RW10189_20141013_0002_S1.ano.ano.txt	5-template RPM	0.9211
swsn-7_RW10189_20141013_0002_S1.ano.ano.txt	single-optimal-template	0.9624
swsn-7_RW10189_20141013_0002_S1.ano.ano.txt	single-optimal-template RPM	0.9014
swsn-7_SD1588_20140428_0002_S1.ano.ano.txt	5-template after EPC	0.9642
swsn-7_SD1588_20140428_0002_S1.ano.ano.txt	5-template before EPC	0.9319
swsn-7_SD1588_20140428_0002_S1.ano.ano.txt	5-template RPM	0.8566
swsn-7_SD1588_20140428_0002_S1.ano.ano.txt	single-optimal-template	0.7957
swsn-7_SD1588_20140428_0002_S1.ano.ano.txt	single-optimal-template RPM	0.7957
syp-6_XIL034_20140918_0001_S1.ano.ano.txt	5-template after EPC	0.9731
syp-6_XIL034_20140918_0001_S1.ano.ano.txt	5-template before EPC	0.9606
syp-6_XIL034_20140918_0001_S1.ano.ano.txt	5-template RPM	0.9122
syp-6_XIL034_20140918_0001_S1.ano.ano.txt	single-optimal-template	0.9606
syp-6_XIL034_20140918_0001_S1.ano.ano.txt	single-optimal-template RPM	0.9122
T20F7.1_RW11015_20140105_0002_S1.ano.ano.txt	5-template after EPC	0.9892
T20F7.1_RW11015_20140105_0002_S1.ano.ano.txt	5-template before EPC	0.9803
T20F7.1_RW11015_20140105_0002_S1.ano.ano.txt	5-template RPM	0.9355
T20F7.1_RW11015_20140105_0002_S1.ano.ano.txt	single-optimal-template	0.9803
T20F7.1_RW11015_20140105_0002_S1.ano.ano.txt	single-optimal-template RPM	0.9086
T20F7.1_SD1792_20131204_0002_S1.ano.ano.txt	5-template after EPC	0.9731
T20F7.1_SD1792_20131204_0002_S1.ano.ano.txt	5-template before EPC	0.9695
T20F7.1_SD1792_20131204_0002_S1.ano.ano.txt	5-template RPM	0.9373
T20F7.1_SD1792_20131204_0002_S1.ano.ano.txt	single-optimal-template	0.9695
T20F7.1_SD1792_20131204_0002_S1.ano.ano.txt	single-optimal-template RPM	0.9301
taf-5_XIL0453_20140820_0002_S1.ano.ano.txt	5-template after EPC	0.9731
taf-5_XIL0453_20140820_0002_S1.ano.ano.txt	5-template before EPC	0.9444
taf-5_XIL0453_20140820_0002_S1.ano.ano.txt	5-template RPM	0.8853
taf-5_XIL0453_20140820_0002_S1.ano.ano.txt	single-optimal-template	0.9444
taf-5_XIL0453_20140820_0002_S1.ano.ano.txt	single-optimal-template RPM	0.8835
tbx-2_XIL037_20140304_0002_S1.ano.ano.txt	5-template after EPC	0.9928
tbx-2_XIL037_20140304_0002_S1.ano.ano.txt	5-template before EPC	0.9892
tbx-2_XIL037_20140304_0002_S1.ano.ano.txt	5-template RPM	0.9373
tbx-2_XIL037_20140304_0002_S1.ano.ano.txt	single-optimal-template	0.9892
tbx-2_XIL037_20140304_0002_S1.ano.ano.txt	single-optimal-template RPM	0.9373
tra-1b_XIL0176_20140218_0002_S1.ano.ano.txt	5-template after EPC	0.948
tra-1b_XIL0176_20140218_0002_S1.ano.ano.txt	5-template before EPC	0.9337
tra-1b_XIL0176_20140218_0002_S1.ano.ano.txt	5-template RPM	0.8978
tra-1b_XIL0176_20140218_0002_S1.ano.ano.txt	single-optimal-template	0.9337
tra-1b_XIL0176_20140218_0002_S1.ano.ano.txt	single-optimal-template RPM	0.8763
uaf-2_XIL056_20141126_0001_S1.ano.ano.txt	5-template after EPC	0.9785
uaf-2_XIL056_20141126_0001_S1.ano.ano.txt	5-template before EPC	0.9695
uaf-2_XIL056_20141126_0001_S1.ano.ano.txt	5-template RPM	0.9176
uaf-2_XIL056_20141126_0001_S1.ano.ano.txt	single-optimal-template	0.9695
uaf-2_XIL056_20141126_0001_S1.ano.ano.txt	single-optimal-template RPM	0.8889
uaf-2_XIL06_20131130_0001_S1.ano.ano.txt	5-template after EPC	0.9767
uaf-2_XIL06_20131130_0001_S1.ano.ano.txt	5-template before EPC	0.9606
uaf-2_XIL06_20131130_0001_S1.ano.ano.txt	5-template RPM	0.8943
uaf-2_XIL06_20131130_0001_S1.ano.ano.txt	single-optimal-template	0.9606
uaf-2_XIL06_20131130_0001_S1.ano.ano.txt	single-optimal-template RPM	0.8943
W03F9.2_RW10838_20130903_0004_S1.ano.ano.txt	5-template after EPC	0.9409
W03F9.2_RW10838_20130903_0004_S1.ano.ano.txt	5-template before EPC	0.9588
W03F9.2_RW10838_20130903_0004_S1.ano.ano.txt	5-template RPM	0.914
W03F9.2_RW10838_20130903_0004_S1.ano.ano.txt	single-optimal-template	0.9588
W03F9.2_RW10838_20130903_0004_S1.ano.ano.txt	single-optimal-template RPM	0.9086
W03F9.2_RW10838_20131120_0001_S1.ano.ano.txt	5-template after EPC	0.9839
W03F9.2_RW10838_20131120_0001_S1.ano.ano.txt	5-template before EPC	0.9803
W03F9.2_RW10838_20131120_0001_S1.ano.ano.txt	5-template RPM	0.9391
W03F9.2_RW10838_20131120_0001_S1.ano.ano.txt	single-optimal-template	0.9803
W03F9.2_RW10838_20131120_0001_S1.ano.ano.txt	single-optimal-template RPM	0.9409
W03F9.2_SD1684_20131205_0002_S1.ano.ano.txt	5-template after EPC	0.9821
W03F9.2_SD1684_20131205_0002_S1.ano.ano.txt	5-template before EPC	0.9857
W03F9.2_SD1684_20131205_0002_S1.ano.ano.txt	5-template RPM	0.9444
W03F9.2_SD1684_20131205_0002_S1.ano.ano.txt	single-optimal-template	0.9857
W03F9.2_SD1684_20131205_0002_S1.ano.ano.txt	single-optimal-template RPM	0.9194
zip-3_RW11815_20131008_0001_S1.ano.ano.txt	5-template after EPC	0.9892
zip-3_RW11815_20131008_0001_S1.ano.ano.txt	5-template before EPC	0.9892
zip-3_RW11815_20131008_0001_S1.ano.ano.txt	5-template RPM	0.9409
zip-3_RW11815_20131008_0001_S1.ano.ano.txt	single-optimal-template	0.9892
zip-3_RW11815_20131008_0001_S1.ano.ano.txt	single-optimal-template RPM	0.9337
zip-3_RW11815_20131119_0002_S1.ano.ano.txt	5-template after EPC	1
zip-3_RW11815_20131119_0002_S1.ano.ano.txt	5-template before EPC	1
zip-3_RW11815_20131119_0002_S1.ano.ano.txt	5-template RPM	0.9624
zip-3_RW11815_20131119_0002_S1.ano.ano.txt	single-optimal-template	1
zip-3_RW11815_20131119_0002_S1.ano.ano.txt	single-optimal-template RPM	0.9534
