# Supplementary material for: A full-body transcription factor expression atlas with completely resolved cell identities in C. elegans
Source: Nat Commun. 2024 Jan 9;15:358. doi: 10.1038/s41467-023-42677-6 (PMC10776613; doi:10.1038/s41467-023-42677-6)
Supplement: Supplementary file 12 — Source Data [file 41467_2023_42677_MOESM12_ESM.zip › Source Data/Figure 2.xlsx]

## Sheet: Figure 2B
name	intra_strain_coorlation_coefficient			name	inter_strain_coorlation_coefficient
OH9294	0.925598			aptf-4	0.659965
OP186	0.993133			atf-6	0.600935
OP348	0.851146			atf-7	0.547552
OP524	0.963234			atf-8	0.909488
OP528	0.292898			athp-1	0.144135
RW10234	0.926673			attf-2	0.425822
RW10265	0.883633			B0250.4	0.535901
RW10272	0.63041			bed-1	0.556078
RW10375	0.907724			C04F5.9	0.881434
RW10403	0.974957			C06E2.1	0.948202
RW10404	0.975486			C09F5.3	0.791863
RW10458	0.838963			C16A3.4	0.639701
RW10495	0.761081			ccch-2	0.395104
RW10506	0.724086			ccr-4	0.470552
RW10508	0.925596			cdc-14	0.654731
RW10538	0.773869			cdc-5L	0.835166
RW10567	0.872083			cebp-1	0.685627
RW10627	0.766312			ceh-12	0.804923
RW10634	0.572452			ceh-14	0.709072
RW10635	0.850617			ceh-16	0.721429
RW10645	0.897168			ceh-17	0.954711
RW10657	0.9723			ceh-2	0.823488
RW10683	0.881135			ceh-23	0.456903
RW10691	0.776229			ceh-24	0.739238
RW10695	0.813299			ceh-27	0.572575
RW10716	0.72611			ceh-33	0.985739
RW10838	0.597743			ceh-37	0.930291
RW10872	0.918614			ceh-39	0.650896
RW10878	0.569746			ceh-41	0.887385
RW10915	0.920131			ceh-48	0.875598
RW10939	0.666112			ceh-57	0.731058
RW10946	0.44763			ceh-58	0.673127
RW10948	0.511345			ceh-63	1
RW10975	0.993834			ceh-81	0.903352
RW11156	0.780324			ceh-83	0.512682
RW11178	0.508353			ceh-8	0.779167
RW11425	0.54963			ceh-9	0.75044
RW11510	0.871027			ces-1	0.90292
RW11631	0.703428			cey-1	0.619133
RW11772	0.898423			chd-7	0.547158
RW11776	0.75968			cky-1	0.901037
RW11815	0.872843			crh-1	0.876849
SD1542	0.980411			ctbp-1	0.656861
SD1644	0.791002			daf-3	0.243474
SD1687	0.784			daf-6	0.620278
SD1788	0.76292			dhhc-1	0.699172
XIL01010	0.943321			dhhc-10	0.908337
XIL01115	0.801577			dhhc-2	0.812192
XIL01120	0.78005			dmd-3	0.796942
XIL01133	0.790828			dmd-4	0.950795
XIL0129	0.71892			dmd-9	0.527336
XIL0156	0.690336			dnj-1	0.716059
XIL0233	0.926748			dpff-1	0.770547
XIL0269	0.252149			dpl-1	0.668615
XIL029	0.640274			dpy-20	0.431511
XIL0304	0.859435			drap-1	0.769424
XIL032	0.906242			dsc-1	0.374842
XIL034	0.710953			eea-	0.704775
XIL0362	0.825392			efl-1	0.852953
XIL0419	0.944939			efl-3	0.562427
XIL043	0.716735			egl-27	0.344314
XIL0435	0.854185			egl-38	0.385588
XIL0442	0.614218			egl-44	0.614655
XIL0466	0.581557			egl-46	0.728835
XIL0576	0.8493			elt-2	0.952472
XIL0592	0.673824			end-1	0.470966
XIL0597	0.640255			eor-1	0.0260068
XIL068	0.898003			eyg-1	0.777134
XIL0724	0.560206			F16B12.6	0.652828
XIL0746	0.417431			F21A9.2	0.862798
XIL0749	0.986802			F21D5.9	0.864583
XIL0772	0.325831			F22D6.2	0.846785
XIL0882	0.922168			F23B12.7	0.636477
XIL0898	0.747304			F26A10.2	0.540304
XIL0907	0.82013			F26H9.2	0.509689
XIL0915	0.666015			F27D4.4	0.341276
XIL0916	0.511601			F38C2.7	0.863333
XIL0923	0.782562			F55C5.11	NA
XIL0926	0.996964			flh-3	0.450118
XIL0929	0.893343			fos-1	0.818745
XIL0930	0.910915			fozi-1	0.582095
XIL2161	0.8938			gfl-1	0.638752
XIL238	0.689215			grh-1	0.901449
XIL33	0.969712			him-8	0.669196
XIL36	0.876839			hlh-12	NA
XIL9112	0.957135			hlh-13	0.394189
XIL9122	0.909275			hlh-16	0.797725
XIL9126	0.029803			hlh-3	0.920958
XIL9127	0.807328			hlh-30	0.92386
XIL9129	0.424323			hlh-32	0.366446
XIL9132	0.911085			hlh-4	0.43392
XIL9136	0.843669			hmg-1.2	0.328286
XIL9137	0.899129			hmg-5	0.845706
XIL9138	0.981151			icd-	0.653322
XIL9139	0.466414			ing-3	0.301595
XIL9140	0.72133			itr-1	0.780525
XIL9147	0.963959			jun-1	0.635963
XIL9152	0.692089			klf-1	0.886416
XIL9157	0.889699			let-381	0.841914
				lim-6	0.599356
				lin-1	0.965732
				lin-13	0.333728
				lin-15B	0.271618
				lin-22	0.603896
				lin-31	0.285185
				lin-38	0.467149
				lin-41	0.545187
				lir-1	0.7856
				lsy-2	0.343706
				lsy-27	0.239027
				madf-10	0.529896
				madf-2	0.700872
				mbl-1	0.746119
				mef-2	0.900528
				mep-1	-0.535837
				mex-5	0.71208
				mnm-2	0.454607
				moe-3	0.922275
				mxl-	0.460375
				mxl-3	0.709417
				nfya-1	0.297059
				nfyb-1	0.49465
				nfyc-1	0.510362
				nhr-101	0.86013
				nhr-107	0.902575
				nhr-110	0.790976
				nhr-11	0.764891
				nhr-117	0.559826
				nhr-119	0.446346
				nhr-120	NA
				nhr-121	0.998371
				nhr-129	0.535486
				nhr-131	0.791547
				nhr-133	0.676344
				nhr-1	0.789334
				nhr-136	0.761655
				nhr-15	0.101961
				nhr-167	0.946323
				nhr-168	0.904412
				nhr-17	0.666095
				nhr-183	0.782829
				nhr-18	0.807649
				nhr-18	0.821009
				nhr-192	0.760655
				nhr-194	NA
				nhr-2	0.45337
				nhr-204	NA
				nhr-206	0.722099
				nhr-207	0.596498
				nhr-214	0.50629
				nhr-222	0.470113
				nhr-228	0.786241
				nhr-230	0.833149
				nhr-231	0.740602
				nhr-26	0.696234
				nhr-261	0.8512
				nhr-270	0.831498
				nhr-277	0.720691
				nhr-286	NA
				nhr-3	0.334835
				nhr-31	0.960856
				nhr-32	0.709636
				nhr-36	0.845063
				nhr-38	0.895981
				nhr-4	0.590467
				nhr-44	0.854405
				nhr-45	0.670058
				nhr-46	0.88554
				nhr-49	0.601944
				nhr-5	0.566844
				nhr-5	0.826064
				nhr-53	0.849309
				nhr-57	0.852344
				nhr-58	0.782213
				nhr-60	0.803719
				nhr-63	0.66579
				nhr-65	0.842903
				nhr-67	0.674811
				nhr-68	0.779067
				nhr-69	0.951465
				nhr-71	0.926625
				nhr-79	0.758924
				nhr-86	0.722192
				nhr-94	NA
				pag-3	0.516994
				pax-3	0.934525
				pbrm-1	0.330887
				pqn-21	0.840938
				pqn-75	0.695372
				pros-1	0.782213
				R02D3.7	0.470847
				R11H6.5	0.564362
				R144.3	0.891629
				rad-26	0.894452
				rbm-22	0.307706
				ref-1	0.745791
				rnf-113	0.530288
				rnt-1	0.72991
				saeg-2	0.874517
				sbp-1	0.725025
				sdc-1	0.481901
				sdz-38	0.93487
				sem-2	0.96649
				sknr-1	0.635952
				slr-2	0.699786
				sma-9	0.700759
				snfc-5	0.307518
				sox-3	0.526172
				sptf-2	0.581531
				sup-37	0.724619
				svh-5	0.766476
				swsn-3	0.312565
				swsn-7	0.0921672
				T06G6.5	0.26654
				T07D10.3	0.876657
				T08G5.7	0.503933
				T20F7.1	0.496541
				T26A5.8	0.776632
				tag-68	NA
				tbx-11	0.716683
				tlp-1	0.904915
				tra-1	0.733401
				uaf-2	0.154524
				unc-3	0.726749
				vab-3	0.82495
				W03F9.2	0.747158
				wrm-1	0.566407
				xbp-1	0.649363
				Y22D7AL.16	0.949821
				Y47G6A.7	0.603834
				Y48C3A.20	0.33651
				Y53G8AR.9	0.622354
				Y5F2A.4	0.460382
				Y7A9D.1	0.673525
				zfp-1	0.655252
				zip-12	0.957988
				ztf-17	0.805778
				ztf-30	0.520404
				ztf-6	0.578618
				ztf-8	0.624337

## Sheet: Figure 2C
gene	up.intergenc.length	gene type	reporter type	ROCAUC
alr-1			fosmid or KI reporter	0.827102
ceh-1			fosmid or KI reporter	0.49537
ceh-100	2296	1-7kb >1kb intron	promoter reporter	NA
ceh-12	1538	1-7kb <1kb intron	promoter reporter	NA
ceh-14	3924	1-7kb <1kb intron	promoter reporter	0.691919
ceh-16	4450	1-7kb <1kb intron	promoter reporter	1
ceh-17	1193	1-7kb <1kb intron	promoter reporter	1
ceh-18	12013	>7 kb	promoter reporter	0.566079
ceh-19	2771	1-7kb <1kb intron	promoter reporter	0.747274
ceh-2	3711	1-7kb <1kb intron	promoter reporter	1
ceh-20			fosmid or KI reporter	0.969382
ceh-21	208	<1 kb	promoter reporter	NA
ceh-22	3732	1-7kb <1kb intron	promoter reporter	NA
ceh-23	7277	>7 kb	promoter reporter	0.661664
ceh-24	6098	1-7kb <1kb intron	promoter reporter	0.810662
ceh-27	2818	1-7kb <1kb intron	promoter reporter	0.745919
ceh-28	6499	1-7kb <1kb intron	promoter reporter	1
ceh-30	4321	1-7kb <1kb intron	promoter reporter	NA
ceh-31	10826	>7 kb	promoter reporter	NA
ceh-32	4468	1-7kb <1kb intron	promoter reporter	0.632353
ceh-33			fosmid or KI reporter	NA
ceh-34			fosmid or KI reporter	1
ceh-36	12209	>7 kb	promoter reporter	0.593458
ceh-37	16151	>7 kb	promoter reporter	0.781545
ceh-38			fosmid or KI reporter	NA
ceh-39	4846	1-7kb <1kb intron	promoter reporter	NA
ceh-40	966	<1 kb	promoter reporter	NA
ceh-41	1379	1-7kb <1kb intron	promoter reporter	NA
ceh-43	13030	>7 kb	promoter reporter	0.593325
ceh-44	270	<1 kb	promoter reporter	NA
ceh-45	12861	>7 kb	promoter reporter	0.490783
ceh-48	2528	1-7kb <1kb intron	promoter reporter	NA
ceh-5	1803	1-7kb <1kb intron	promoter reporter	NA
ceh-51	1167	1-7kb >1kb intron	promoter reporter	NA
ceh-53			fosmid or KI reporter	1
ceh-54	2747	1-7kb <1kb intron	promoter reporter	0.904565
ceh-57	2288	1-7kb <1kb intron	promoter reporter	0.996462
ceh-58	15771	>7 kb	promoter reporter	NA
ceh-6			fosmid or KI reporter	0.833333
ceh-60	3467	1-7kb <1kb intron	promoter reporter	NA
ceh-62	7263	>7 kb	promoter reporter	NA
ceh-63	566	<1 kb	promoter reporter	0.6
ceh-7	996	<1 kb	promoter reporter	0.340183
ceh-8	3625	1-7kb >1kb intron	promoter reporter	0.486111
ceh-81	429	<1 kb	promoter reporter	NA
ceh-82	315	<1 kb	promoter reporter	NA
ceh-83	446	<1 kb	promoter reporter	NA
ceh-86	13367	>7 kb	promoter reporter	NA
ceh-88	575	<1 kb	promoter reporter	NA
ceh-9	6049	1-7kb <1kb intron	promoter reporter	0.741186
ceh-93	783	<1 kb	promoter reporter	0.711009
cog-1			fosmid or KI reporter	0.735011
dsc-1			fosmid or KI reporter	1
duxl-1	1351	1-7kb <1kb intron	promoter reporter	NA
dve-1	12566	>7 kb	promoter reporter	0.895206
egl-5			fosmid or KI reporter	0.821429
eyg-1	1566	1-7kb <1kb intron	promoter reporter	NA
hmbx-1			fosmid or KI reporter	0.873231
irx-1	7355	>7 kb	promoter reporter	0.557736
lim-4			fosmid or KI reporter	0.859077
lim-6	5191	1-7kb >1kb intron	promoter reporter	0.682783
lim-7	11126	>7 kb	promoter reporter	0.532923
lin-11			fosmid or KI reporter	0.991154
lin-39			fosmid or KI reporter	0.996233
mab-5			fosmid or KI reporter	0.850902
mec-3			fosmid or KI reporter	0.833333
mls-2	5655	1-7kb <1kb intron	promoter reporter	0.729751
nob-1	17610	>7 kb	promoter reporter	0.736239
pal-1	1417	1-7kb <1kb intron	promoter reporter	NA
pax-3	2656	1-7kb <1kb intron	promoter reporter	NA
pha-2	3956	1-7kb <1kb intron	promoter reporter	1
php-3	604	<1 kb	promoter reporter	0.456221
pros-1			fosmid or KI reporter	0.818828
tab-1	3614	1-7kb <1kb intron	promoter reporter	1
ttx-3			fosmid or KI reporter	1
unc-30			fosmid or KI reporter	0.958333
unc-39			fosmid or KI reporter	1
unc-42	3161	1-7kb <1kb intron	promoter reporter	0.941878
unc-62			fosmid or KI reporter	0.92548
unc-86			fosmid or KI reporter	0.978723
vab-15			fosmid or KI reporter	1
vab-3	18747	>7 kb	promoter reporter	NA
zag-1			fosmid or KI reporter	0.696375
zfh-2			fosmid or KI reporter	0.839261

## Sheet: Figure 2D
gene	corembryoL2	correlation_coefficient_embryo.vs.L1	correlation_coefficient_L1.vs.L2
ada-2	0.331555	0.182341	0.194913
aha-1	0.507305	0.351731	0.681201
alr-1	0.470753	0.429008	0.757299
aptf-1	0.893857	0.503899	0.512019
aptf-3	0.255664	-0.0611683	0.258677
aptf-4	0.3731	0.37375	0.0117772
atf-2	0.22832	0.36572	0.450065
atf-6	0.577053	0.659279	0.296387
atf-8	0.791563	0.987768	0.784837
athp-1	0.383651	0.62164	0.501188
attf-2	0.272999	0.471421	0.507805
attf-3	0.22756	0.441222	0.502521
attf-4	0.388512	0.512566	0.328983
attf-6	0.401221	0.100029	0.190737
B0261.1	0.438579	-0.0615902	-0.0664056
B0310.2	0.276739	0.840314	0.31919
B0336.7	0.482765	0.698967	0.224823
bar-1	0.658843	0.527011	0.56138
bcl-11	0.540484	-0.0703038	-0.0370037
bed-1	0.282581	0.553744	0.327764
blmp-1	0.56392	0.996357	0.617016
C01F6.9	0.700278	0.396973	0.098825
C04F5.9	0.335389	NA	NA
C06E2.1	0.259276	0.0908069	0.8398
C08G9.2	0.180295	0.920922	0.0661752
C09F5.3	0.256851	0.860437	0.422551
C16A3.4	0.456544	0.614405	0.223122
C27A2.7	0.468635	0.562278	0.475726
C34F6.9	0.311027	0.302854	0.563936
C38D4.7	0.0299889	0.0689939	-0.0392664
cbp-1	0.404032	0.591566	0.51445
ccar-1	0.3883	0.583238	0.508173
ccch-1	0.354635	0.10368	0.560806
ccch-2	0.280898	0.543983	-0.055481
ccch-5	0.920672	0.842779	0.800033
ccr-4	0.34352	0.661423	0.416676
cdc-14	0.498126	0.682876	0.516968
cdc-5L	0.373108	0.684727	0.139485
cdk-9	0.368834	0.641771	0.486291
cebp-1	0.567218	0.901437	0.657683
cebp-2	0.365464	0.340061	0.329145
ced-6	0.525844	0.87187	0.296439
ceh-1	0.278545	0.349823	-0.0349247
ceh-100	0.397877	0.267301	0.487477
ceh-12	NA	-0.0325657	NA
ceh-14	-0.0696813	0.449244	0.0134038
ceh-16	0.994403	0.993079	0.993265
ceh-17	0.958062	0.995025	0.974779
ceh-18	0.508129	0.636491	0.278617
ceh-19	0.233364	0.688305	0.787967
ceh-2	0.845023	0.0972336	0.555857
ceh-20	0.394835	0.491095	0.740012
ceh-21	0.486433	0.756988	0.557786
ceh-22	0.241026	0.963493	0.284832
ceh-23	0.0347438	0.205955	0.418507
ceh-24	0.978018	0.979852	0.980921
ceh-27	0.498871	0.47784	0.223664
ceh-28	NA	0.182952	NA
ceh-30	0.299361	0.342588	0.275112
ceh-31	0.746685	0.234087	0.0432192
ceh-32	0.846084	0.508718	0.2302
ceh-33	0.181982	0.999226	0.167736
ceh-34	0.486388	0.362448	0.481583
ceh-36	0.950665	0.706777	0.677403
ceh-37	0.595939	0.380439	0.347613
ceh-38	0.412448	0.678225	0.436692
ceh-39	0.310688	0.44562	0.360023
ceh-40	0.53867	0.800186	0.320449
ceh-41	0.685352	0.406299	0.266654
ceh-43	0.626171	0.330561	0.262061
ceh-44	0.695704	0.0914302	-0.0224663
ceh-45	0.802814	0.622795	0.316493
ceh-48	0.504817	0.480487	0.557022
ceh-5	0.0316509	0.817524	0.109431
ceh-51	0.252893	0.53905	0.292946
ceh-53	0.0688113	0.0832339	0.958762
ceh-54	0.517503	0.305149	0.151443
ceh-57	0.843296	0.837481	0.865347
ceh-58	0.23273	0.218509	0.148955
ceh-6	0.487197	0.656687	0.684064
ceh-60	0.720466	0.569228	0.0868943
ceh-62	0.178193	0.34516	0.0944471
ceh-63	0.422115	0.996965	0.406429
ceh-7	0.216608	-0.0211292	-0.0600894
ceh-8	0.846672	-0.0333571	0.0657406
ceh-81	-0.0265094	-0.01701	-0.0315647
ceh-82	NA	0.668491	NA
ceh-83	0.259828	0.510839	0.0575348
ceh-86	0.130672	0.610357	0.189007
ceh-88	0.382956	0.729014	0.428785
ceh-9	0.899335	-0.00813801	-0.0377785
ceh-93	0.406476	0.670687	0.410572
ces-1	-0.0198642	0.704956	-0.0702521
ces-2	0.181792	0.103541	-0.0368449
cey-1	0.839729	0.246432	0.0717484
cey-2	0.505302	-0.121691	-0.20034
cey-3	0.247742	-0.213149	-0.101067
cey-4	0.662834	0.135105	0.702683
cfi-1	0.28562	0.470961	0.43315
chd-7	0.350187	0.674487	0.486452
che-1	0.693328	0.99865	0.690163
cky-1	0.499811	0.592592	0.465104
cnd-1	0.0959766	0.0525877	-0.0652436
cog-1	0.188507	0.754957	0.154919
crh-1	0.307538	0.903608	0.512989
ctbp-1	0.188326	0.351572	0.670703
dac-1	0.27612	0.887032	0.270558
daf-12	0.755667	0.871678	0.609246
daf-14	0.268206	0.179361	0.190084
daf-16	0.530765	0.411292	0.523735
daf-19	0.0730213	0.123313	0.0100635
daf-3	0.597428	0.702784	0.436626
daf-8	0.112912	0.510061	0.346706
dcp-66	0.44727	0.703864	0.497169
dhhc-1	0.383649	0.422708	0.0266162
dhhc-10	0.258354	0.459604	0.305592
dhhc-11	0.594931	0.667045	0.576723
dhhc-14	0.771936	0.470439	0.0957743
dhhc-2	0.688845	0.665986	0.264799
dhhc-7	0.353591	0.628696	0.46102
die-1	0.514222	0.103156	0.098656
dmd-10	0.0168656	0.188189	-0.0271892
dmd-11	NA	NA	-0.0520228
dmd-3	0.36712	0.490172	0.631863
dmd-4	0.49846	0.689848	0.76183
dmd-5	0.809454	0.939332	0.834822
dmd-7	0.574235	0.863576	0.260295
dmd-9	0.81147	0.291093	0.189708
dnj-11	0.61754	0.648628	0.597317
dpl-1	0.169983	0.443064	0.388544
dpy-20	0.260448	0.107231	0.082239
dpy-26	0.319669	0.690975	0.129554
drap-1	0.512434	0.667498	0.386949
dsc-1	0.561658	0.903525	0.596171
duxl-1	0.36706	0.806759	0.332106
dve-1	0.515008	0.838949	0.540372
eea-1	0.497837	0.769458	0.217512
efl-1	0.226924	0.558517	0.499912
efl-3	0.183898	0.171886	0.971657
egl-13	0.275217	0.51706	0.0799752
egl-18	0.647919	0.802259	0.588737
egl-27	0.519521	0.592585	0.518386
egl-38	0.381573	0.742574	0.373346
egl-43	0.374882	0.16733	0.0884575
egl-44	0.492471	0.463962	0.138404
egl-46	0.188518	0.690921	-0.0400593
egl-5	0.786874	0.869141	0.8345
ekl-4	0.340301	0.580961	0.574297
elf-1	0.258546	0.616779	0.0680362
elt-1	0.838175	0.820436	0.976589
elt-2	0.947207	0.992094	0.950304
elt-3	0.841444	0.998283	0.818201
elt-7	0.952626	0.989764	0.965573
end-1	0.215873	0.796178	0.0501927
end-3	-0.0144127	-0.0248021	-0.0188797
eor-1	0.330732	0.523619	0.407586
ets-7	NA	0.598136	NA
ets-9	0.967046	0.96331	0.99973
eyg-1	0.847158	0.781101	0.877412
F10B5.3	0.486977	0.666679	0.919428
F13C5.2	0.408155	0.424212	0.423182
F16B12.6	0.302908	0.567386	0.354969
F19F10.1	0.279225	0.581197	-0.0551632
F21A9.2	0.160615	0.951281	0.222912
F21D5.9	NA	0.321678	NA
F22D6.2	0.699719	0.735258	0.694805
F22F1.3	-0.0627257	0.183069	0.147863
F23B12.7	0.489862	0.642394	0.535095
F26A10.2	0.233887	0.121828	0.197269
F26H9.2	0.664353	0.201373	0.0602415
F27D4.4	0.565568	0.710827	0.437788
F33H1.4	0.307774	0.598284	0.443254
F38C2.7	NA	0.340529	NA
F47E1.3	0.952148	-0.123849	-0.132052
F52B5.7	0.151612	-0.0178025	-0.0507584
F57A8.1	0.214505	0.64961	0.21036
F57C9.4	0.371938	0.616265	0.459173
fax-1	0.751391	0.540119	0.40064
fkh-3	0.485968	-0.123955	-0.0792471
fkh-4	0.0136844	0.579455	0.172668
fkh-5	-0.0637223	0.399199	0.11405
fkh-6	-0.0339604	0.0435066	0.0807099
fkh-8	0.859266	0.737217	0.571345
flh-1	0.177047	0.568226	0.328125
flh-3	0.276044	0.607265	0.209121
fos-1	0.67793	0.156321	0.0297444
fozi-1	0.301587	0.23346	0.0520948
frpr-9	0.056317	0.168245	0.570431
gei-13	0.699612	0.281349	0.204653
gei-8	0.409464	0.285415	-0.0492002
gfl-1	0.244329	0.0485579	-0.0590065
gla-3	0.105974	0.0362352	-0.19388
grh-1	0.705454	0.961342	0.569108
ham-2	0.303667	-0.00533434	0.77501
hbl-1	0.363441	0.426509	0.36824
him-8	0.0824307	0.0543661	-0.00581164
hlh-1	0.986611	0.888145	0.89711
hlh-10	0.465423	-0.0696449	-0.0424174
hlh-13	0.306824	0.367885	0.834926
hlh-15	0.996917	0.967338	0.955068
hlh-16	0.0125141	0.0354291	-0.0615974
hlh-17	-0.0509214	0.0695111	0.0231106
hlh-19	0.625778	0.10502	0.0392028
hlh-2	0.197238	0.766067	-0.0209032
hlh-26	NA	NA	0.00266896
hlh-28	NA	NA	NA
hlh-29	NA	-0.0919134	NA
hlh-3	0.142742	-0.0184482	-0.0296014
hlh-30	0.576088	0.714387	0.664316
hlh-32	0.0195476	0.0777562	0.177675
hlh-33	0.630117	0.953218	0.683202
hlh-34	-0.00684398	0.935041	-0.0181025
hlh-4	0.1125	0.59423	-0.0485885
hlh-6	0.293862	0.358007	0.937397
hlh-8	0.249088	0.979718	0.193275
hmbx-1	0.344576	0.542195	0.212382
hmg-1.2	0.304841	0.531387	0.40555
hmg-11	0.229617	0.48095	0.350042
hmg-12	0.525652	0.368294	0.315792
hmg-20	0.205165	-0.0571185	-0.0859113
hmg-4	0.359259	0.568977	0.391825
hmg-5	0.440329	0.679767	0.260155
hmg-6	0.0569642	0.0733854	-0.0822501
hnd-1	NA	0.572839	NA
hsf-1	0.325333	0.927889	0.305474
icd-2	0.580385	0.624667	0.422221
ing-3	0.327438	0.488161	0.343211
irx-1	0.658144	0.397068	0.211577
isw-1	0.23829	0.358432	0.643098
45078	0.504935	0.637562	0.214796
K04C1.3	0.402204	0.450308	0.28692
K09A11.1	0.449898	0.807809	0.21954
K11D12.12	0.183829	0.456631	0.408287
K11H3.4	0.314633	-0.266465	-0.166403
klf-1	0.715226	0.779263	0.557218
klf-3	0.910478	0.140531	0.0642592
klu-1	0.193003	-0.00417332	0.615833
klu-2	0.30472	0.329878	0.380087
let-381	0.703014	0.902691	0.333617
let-391	0.445663	0.608809	0.222899
let-526	0.44152	-0.0992566	-0.153072
lim-4	0.813826	0.777732	0.856002
lim-6	0.59252	0.295611	0.766399
lim-7	0.554119	0.0108616	-0.0132506
lin-1	0.726099	0.495629	0.449535
lin-11	0.848276	0.898153	0.775204
lin-13	0.427297	0.544965	0.41947
lin-15B	0.399514	0.558337	0.436663
lin-22	0.999875	-0.0451438	-0.0424622
lin-26	0.557069	0.84223	0.310413
lin-29	0.544597	0.195122	0.163044
lin-31	0.0254253	0.91992	-0.0395638
lin-32	NA	0.235436	NA
lin-36	0.201913	0.552531	0.485672
lin-38	0.217521	0.543292	0.36256
lin-39	0.301972	0.0657566	0.877038
lin-41	0.417658	0.134675	0.194199
lin-54	0.146464	-0.0463855	0.0239643
lin-59	0.462411	0.699243	0.532652
lir-1	0.511004	0.814283	0.487563
lir-2	0.277324	0.690339	0.389182
lpd-2	0.414133	0.500986	0.429005
lsy-2	0.261915	0.615038	0.357054
lsy-27	0.0123326	0.612878	0.0891679
M03D4.4	0.282262	0.639147	0.365477
mab-3	-0.000881067	0.431028	-0.0192855
mab-5	0.851236	0.736408	0.765954
mab-9	0.517538	0.704092	0.317886
madf-10	0.151705	0.250472	-0.0594038
madf-2	0.418612	0.729279	0.381902
madf-4	0.0703705	-0.07359	0.109129
madf-5	0.251956	0.801981	0.390348
madf-9	0.4845	0.393465	0.494677
mbf-1	0.564668	0.296477	0.0169374
mbl-1	0.388931	0.206854	0.348632
mbr-1	0.539744	0.728489	0.360042
mdl-1	0.641773	0.622776	0.316433
mec-3	0.172894	NA	NA
mef-2	0.707269	0.270457	0.283573
mel-28	0.260898	0.422978	-0.0142605
mep-1	0.466619	0.742582	0.477952
mex-5	0.313928	0.17762	0.132996
mex-6	0.145286	0.394477	0.00185166
mls-1	0.81965	0.930643	0.558156
mls-2	0.223888	0.238028	-0.013389
mml-1	0.599756	0.834881	0.462674
mnm-2	0.363061	0.552618	0.253732
moe-3	0.710444	0.925794	0.906216
mxl-1	0.440831	0.374221	0.848681
mxl-2	0.539769	0.658878	0.601607
mxl-3	0.754277	0.442533	0.439697
myrf-2	0.399765	0.605879	0.539818
nfx-1	0.446904	0.641404	0.633174
nfya-1	0.558166	0.691251	0.535122
nfyb-1	0.354105	0.653487	0.389334
nfyc-1	0.264343	0.499507	0.288162
ngn-1	-0.0708775	0.464318	0.0520983
nhr-1	0.768983	0.77577	0.627205
nhr-10	0.570109	0.721101	0.672089
nhr-100	0.544535	0.0482543	0.384402
nhr-101	0.679714	0.797331	0.579964
nhr-104	0.299915	0.0487501	0.0692348
nhr-105	0.817041	0.775577	0.656952
nhr-107	0.516671	0.707902	0.289875
nhr-108	0.898414	0.913328	0.917341
nhr-109	0.573158	0.963595	0.765011
nhr-11	0.814237	0.171332	-0.0313274
nhr-110	0.439289	-0.13007	-0.198042
nhr-113	0.999424	0.99968	0.999739
nhr-114	0.958547	0.998146	0.958096
nhr-117	0.77306	0.404494	0.287709
nhr-119	0.787907	0.83817	0.655252
nhr-12	0.608473	0.891639	0.565581
nhr-121	0.955384	0.955342	0.998968
nhr-122	0.478257	-0.104969	-0.0865538
nhr-125	0.573387	0.769771	0.309629
nhr-126	0.488164	0.278973	0.0626563
nhr-129	0.830356	0.757348	0.692394
nhr-13	0.456586	0.87667	0.71281
nhr-130	0.421059	0.408113	0.980818
nhr-131	0.859462	0.945137	0.93518
nhr-133	0.645274	0.810508	0.644994
nhr-134	0.614733	0.660242	0.548236
nhr-136	0.515704	0.401981	0.287234
nhr-14	0.537608	0.986905	0.44045
nhr-142	0.374515	0.896287	0.638795
nhr-15	0.095495	0.361701	-0.0149569
nhr-153	0.566831	0.648997	0.753261
nhr-156	0.092636	-0.0303792	-0.0675523
nhr-159	0.0311245	0.392276	0.0721471
nhr-166	0.84193	0.416196	0.367915
nhr-167	0.577263	0.751154	0.536072
nhr-168	0.872743	0.897883	0.686052
nhr-17	0.766853	0.791961	0.883253
nhr-170	0.96414	0.945813	0.97091
nhr-171	0.426321	0.996873	0.45108
nhr-172	0.426149	-0.149734	-0.00243991
nhr-176	0.857508	0.972407	0.873354
nhr-177	0.44121	0.900268	0.643887
nhr-178	0.232419	0.652778	0.725825
nhr-180	0.506193	0.862111	0.646204
nhr-181	0.393573	-0.0266072	-0.021929
nhr-183	0.381611	0.493711	0.349517
nhr-184	0.350499	0.547785	0.119861
nhr-187	0.840645	0.215917	0.336135
nhr-188	0.895469	0.375612	0.603119
nhr-189	0.835233	-0.0427718	-0.0336061
nhr-192	NA	0.170658	NA
nhr-2	0.335539	0.497493	0.533366
nhr-201	0.881406	0.921377	0.986821
nhr-202	0.958424	0.891804	0.919118
nhr-206	0.00940354	0.959662	-0.0659686
nhr-207	-0.009705	-0.017688	0.601572
nhr-209	0.450077	0.781401	0.373964
nhr-210	0.961547	0.93797	0.99676
nhr-211	0.756061	0.932617	0.722273
nhr-214	0.0811596	0.136023	0.638284
nhr-216	0.959075	0.921718	0.926969
nhr-22	0.752976	0.306839	0.438776
nhr-222	0.171158	0.40198	0.0541951
nhr-226	0.828245	0.99227	0.837282
nhr-228	0.435065	0.864595	0.395369
nhr-23	0.545561	0.203242	0.617049
nhr-230	0.664188	0.63341	0.295751
nhr-231	0.630112	0.113435	0.145477
nhr-237	0.553859	0.743613	0.479764
nhr-245	0.99993	1	0.99993
nhr-25	0.489966	0.992952	0.56401
nhr-255	NA	0.112624	NA
nhr-256	0.562766	0.838188	0.582388
nhr-258	0.643141	0.628667	-0.0138005
nhr-26	0.400841	0.763742	0.34153
nhr-260	-0.0385758	0.97873	-0.0260037
nhr-261	NA	0.942162	NA
nhr-270	0.997956	0.997652	0.999231
nhr-277	0.694442	0.269008	0.612504
nhr-3	0.425835	0.936762	0.354381
nhr-31	0.330117	0.900243	0.159943
nhr-32	0.717593	0.641862	0.78611
nhr-34	0.688327	0.91501	0.780842
nhr-36	0.475013	0.524868	0.312335
nhr-38	0.829789	-0.0429437	-0.0258247
nhr-4	0.769638	0.601686	0.339138
nhr-40	0.520037	0.67331	0.516831
nhr-41	0.480003	0.749304	0.606466
nhr-42	0.380991	0.55342	0.244243
nhr-43	0.664686	0.464268	0.850609
nhr-44	0.528557	0.875862	0.46989
nhr-45	0.577476	0.803007	0.663638
nhr-46	0.888939	0.694869	0.894944
nhr-47	0.370504	-0.0602048	-0.0356298
nhr-48	0.659994	-0.049905	-0.0741966
nhr-49	0.785703	0.851058	0.58244
nhr-5	0.728362	0.847925	0.858778
nhr-51	0.434529	0.803913	0.412182
nhr-52	0.212158	0.784819	-0.0194296
nhr-53	0.552228	0.77966	0.718417
nhr-55	0.6551	0.78063	0.778666
nhr-56	0.452887	0.711939	0.332997
nhr-57	0.337835	0.896377	0.271391
nhr-58	0.39491	0.764251	0.506023
nhr-59	0.360163	0.362689	0.175876
nhr-6	0.047309	0.194311	-0.0620058
nhr-60	0.827807	0.967314	0.715541
nhr-62	0.410164	0.037924	-0.00188846
nhr-63	0.467812	0.517206	0.108267
nhr-64	0.370946	0.731206	0.740466
nhr-65	0.775718	0.851519	0.684785
nhr-66	0.422069	0.722659	0.324839
nhr-67	0.274057	0.893701	0.190959
nhr-68	0.920253	0.977985	0.946571
nhr-69	0.807348	0.883233	0.863533
nhr-7	0.374145	0.713863	0.636506
nhr-70	0.674115	0.886651	0.625539
nhr-71	0.558425	0.812581	0.412345
nhr-73	0.998428	0.997684	0.999928
nhr-74	0.995875	-0.0164903	-0.0144325
nhr-79	0.858995	0.991997	0.899527
nhr-8	0.96119	0.986235	0.966811
nhr-80	0.98082	0.995267	0.989178
nhr-81	0.607679	0.998576	0.610029
nhr-86	0.70773	0.706817	0.155847
nhr-92	0.768586	0.886411	0.823809
nhr-98	0.425363	0.33098	0.499895
nob-1	0.642821	0.47094	0.901362
npax-1	0.416566	0.0724797	0.389255
npax-3	0.38583	0.55534	0.355991
npax-4	-0.0181693	NA	NA
ntl-2	0.487183	0.497923	0.256757
nurf-1	0.312923	0.472373	0.457725
odd-1	0.0736469	0.898687	0.0911755
oma-1	0.104471	0.069359	-0.0595672
pag-3	0.192341	-0.00741849	0.156182
pal-1	0.917762	0.830245	0.758013
pax-3	0.964681	0.994325	0.965991
pbrm-1	0.208528	0.532234	0.308878
peb-1	0.427291	0.882772	0.549589
pes-1	0.2608	NA	NA
pha-2	0.114362	0.945383	0.154698
pha-4	0.296864	0.821455	0.372867
php-3	0.826475	-0.0456712	-0.0901856
pos-1	0.0317312	-0.144582	-0.0908155
pqm-1	0.992872	NA	NA
pqn-21	0.455201	0.699635	0.57033
pqn-75	-0.00555384	0.639709	-0.0546819
pros-1	0.767018	0.489525	0.56874
R02D3.7	0.320757	0.648735	0.435554
R05D3.3	0.127563	0.243522	0.0736274
R10E4.11	0.190147	0.727807	0.447185
R11H6.5	0.428692	0.575177	0.38936
R144.3	0.509458	0.585886	0.073008
rabs-5	0.456493	0.708056	0.126406
rabx-5	0.142456	-0.119858	0.214819
rad-26	0.260902	0.382576	0.241839
rbm-22	0.479122	0.540544	0.522734
ref-1	0.62419	0.513139	0.15308
ref-2	0.60864	0.0434192	-0.0649189
repo-1	0.330214	0.661155	0.025195
rnf-113	0.266415	0.456234	0.454767
rnt-1	0.839874	0.20085	0.460967
saeg-2	0.504651	0.546291	0.489833
sbp-1	0.378016	0.706374	0.620011
sdc-1	0.25469	0.587368	0.482633
sdc-2	0.305055	0.50822	0.306292
sdc-3	0.235662	0.427498	0.585552
sdz-38	NA	0.298456	NA
sea-1	0.423891	0.628683	0.731348
sem-2	0.951433	0.734611	0.825454
sem-4	0.230285	0.182483	0.526351
set-16	0.357529	0.688848	0.150528
set-17	0.518195	0.575102	0.0155818
set-9	0.353713	0.385559	0.159388
sex-1	0.55868	0.568748	0.488152
sknr-1	-0.0303871	-0.11849	-0.0993971
slr-2	0.325336	0.510765	0.523628
sma-3	0.371445	0.934552	0.392213
sma-9	0.709777	0.746397	0.571535
snai-1	0.919374	-0.0344935	-0.0397301
snfc-5	0.316135	0.379302	0.339913
snpc-4	0.298523	0.660455	0.466916
snu-23	0.46964	0.799564	0.411638
somi-1	0.896191	0.462713	0.374349
sox-2	0.422947	0.397183	0.107538
sox-3	0.296424	0.230681	0.0408053
sox-4	0.761916	0.529445	0.281579
spr-1	0.539647	0.750087	0.418019
spr-3	0.431365	0.636613	0.613941
spt-16	0.385383	0.620893	0.428057
sptf-2	0.925943	0.914001	0.817521
svh-5	0.715842	0.726184	0.525553
swsn-3	0.249669	0.614431	0.409658
swsn-7	0.355923	0.63842	0.392721
syd-9	0.746404	0.65803	0.513488
T06G6.5	NA	NA	NA
T07D10.3	0.765549	0.765549	1
T07F8.4	0.168867	0.260308	0.0378252
T10D4.6	0.399903	0.65913	0.562451
T20F7.1	0.426225	0.605435	0.444209
T22C8.3	0.326445	0.601711	0.448522
T22C8.4	-0.043513	0.385244	0.0148733
T26A5.8	0.218341	0.588898	0.170666
T26A8.4	0.575596	0.552637	0.159154
tab-1	0.650029	0.603184	0.746835
taf-5	0.26807	0.234394	0.216958
tag-153	0.422516	0.790456	0.499346
tbx-11	-0.017344	0.827222	-0.028786
tbx-2	0.393402	-0.06569	-0.00881018
tbx-35	-0.0142857	-0.0436823	-0.0430116
tbx-36	-0.0342406	-0.11233	-0.0799891
tbx-38	0.0305922	0.239984	-0.0941566
tbx-39	-0.0231254	0.495682	0.257958
tbx-41	NA	NA	NA
tbx-8	-0.0215451	0.987749	-0.0406133
tbx-9	0.538415	0.92443	0.730258
tlp-1	0.654492	0.567785	0.749694
tra-1	0.759435	0.0271998	0.408019
ttx-3	0.70698	0.844106	0.817762
uaf-2	0.455597	0.554784	0.497471
ubxn-1	0.443211	-0.0541077	-0.0689909
unc-120	0.803342	0.874376	0.761649
unc-130	0.567296	0.669488	0.353584
unc-3	0.537332	NA	NA
unc-30	0.503107	0.817257	0.72662
unc-39	0.647677	0.70178	0.691239
unc-42	0.741562	0.661171	0.532004
unc-62	0.454392	0.398799	0.881114
unc-86	0.836205	0.913809	0.886905
vab-15	0.727836	0.659118	0.5734
vab-3	0.792364	0.939219	0.747872
W03F9.2	0.260946	0.468075	0.333758
W04D2.4	0.262832	0.415834	0.357917
wrm-1	0.123131	0.766331	0.362383
xbp-1	0.546775	0.427713	0.378753
xnd-1	-0.0564155	-0.0380504	0.14279
Y17G7B.22	0.183462	0.518986	0.154104
Y22D7AL.16	0.913161	0.729353	0.67534
Y47G6A.7	0.487981	0.833244	0.443312
Y53G8AR.9	0.398017	0.635635	0.514449
Y53H1A.2	0.508934	-0.0263304	-0.0787333
Y55F3AM.14	0.223799	0.699117	0.0599921
Y56A3A.18	0.496444	0.547361	0.51164
Y5F2A.4	0.368464	0.534248	0.32276
Y67H2A.10	0.259343	-0.0556784	-0.042464
Y7A9D.1	0.0724361	0.169323	0.0291647
zag-1	0.624995	0.627341	0.579995
zfh-2	0.71363	0.703245	0.542184
zfp-1	0.420372	0.554447	0.551127
zfp-2	0.325385	0.534727	0.445581
zfp-3	0.468821	0.709592	0.463075
zgpa-1	0.29891	0.499964	0.446446
zip-11	0.306146	0.421206	0.365721
zip-12	0.905299	0.975449	0.814911
zip-2	0.559677	-0.0434806	-0.0343701
zip-3	0.576558	0.365067	0.113486
zip-4	0.19742	0.435838	0.394562
zip-5	0.44105	0.968537	0.5631
zip-6	0.894399	-0.12796	-0.0288717
zip-7	0.192682	0.773765	-0.00281786
ZK185.1	0.296858	0.084041	-0.147062
ztf-11	0.575524	0.0281435	0.135374
ztf-13	0.454696	0.714078	0.398137
ztf-14	0.557128	-0.0375641	0.325505
ztf-16	0.181991	-0.0214763	-0.0172732
ztf-17	0.686833	0.751808	0.455349
ztf-18	0.224564	-0.0536761	-0.0265223
ztf-2	0.142224	0.126577	0.735444
ztf-25	NA	0.690019	NA
ztf-30	0.378279	0.947134	0.647547
ztf-6	0.305221	0.417306	0.753383
ztf-7	0.661328	0.777396	0.454786
ztf-8	0.404132	0.263177	0.446513
ztf-9	0.530951	0.668343	0.293691

## Sheet: Figure 2E
gene	MSAPPAPP.MU_BODVL1	MSPPPAPP.MU_BODVR1	MSAPAPPA.MU_BODDL1	MSPPAPPA.MU_BODDR1	MSAPAPAP.MU_BODVL2	MSPPAPAP.MU_BODVR2	MSAPAAAP.MU_BODDL2	MSPPAAAP.MU_BODDR2	DAAPA.MU_BODVL3	DPAPA.MU_BODVR3	MSAPPPPA.MU_BODDL3	MSPPPPPA.MU_BODDR3	MSAPPPAA.MU_BODVL4	MSPPPPAA.MU_BODVR4	MSAPAPPP.MU_BODDL4	MSPPAPPP.MU_BODDR4	DAAPP.MU_BODVL5	DPAPP.MU_BODVR5	MSAPPPPP.MU_BODDL5	MSPPPPPP.MU_BODDR5	DAAAA.MU_BODVL6	DPAAA.MU_BODVR6	MSAPPPAP.MU_BODDL6	MSPPPPAP.MU_BODDR6	MSAAPPPAA.MU_BODVL7	MSPAPPPAA.MU_BODVR7	DAPPAA.MU_BODDL7	DPPPAA.MU_BODDR7	DAPAA.MU_BODVL8	DPPAA.MU_BODVR8	DAAAP.MU_BODDL8	DPAAP.MU_BODDR8	MSAAPPPAP.MU_BODVL9	MSPAPPPAP.MU_BODVR9	DAPPAP.MU_BODDL9	DPPPAP.MU_BODDR9	CAPAAAA.MU_BODVL10	CPPAAAA.MU_BODVR10	DAPAP.MU_BODDL10	DPPAP.MU_BODDR10	MSAAPPPPA.MU_BODVL11	MSPAPPPPA.MU_BODVR11	DAPPPA.MU_BODDL11	DPPPPA.MU_BODDR11	CAPAAAP.MU_BODVL12	CPPAAAP.MU_BODVR12	CAPPAAA.MU_BODDL12	CPPPAAA.MU_BODDR12	MSAAPPPPP.MU_BODVL13
ceh-33	3.92901	3.37687	3.84582	3.93684	3.91981	3.28564	4.09529	3.98996	0	0	0	0	0	0	0	0	0	0	0	0	0	0	0	0	0	0	0	0	0	0	0	0	0	0	0	0	0	0	0	0	0	0	0	0	0	0	0	0	0
ZK185.1	3.78667	4.66756	3.22514	4.16877	4.27611	4.293	4.34303	4.71003	0	0.878241	2.48266	0	2.36442	0	0	1.48501	0	0	0.911316	0	0	0	0	0	0	0	0	0	0	0	0	0	0	0	0	0	0	0	0	0	0	0	0	0	0	0	0	0	0
ceh-34	0	1.25574	0	0	0	0	0	0	6.74906	6.83367	5.44975	6.14606	3.79745	5.10014	0	5.14477	0	0	0	0	0	0	0	0	0	0	0	0	0	0	0	0	0	0	0	0	0	0	0	0	0	0	0	0	0	0	0	0	0
snfc-5	1.62984	0	0	1.64838	0	0	0	2.01169	0	0.267241	0	0	1.54688	0	1.67736	1.88537	0	0	2.27012	1.34714	0	0	1.29364	0.0149787	0	0	0	2.62918	1.96258	1.75358	1.71938	0	0	0	0	3.52247	0	0	0	0	0	0	0	0	0	0	0	0	0
hmg-4	1.03728	1.52201	0.911938	1.56548	0.45	1.76147	0.514666	1.10823	0.0147729	0.00532724	0.368958	0.817349	0.392519	0.970037	0.308083	1.41092	0	0.123087	0.737549	0.799878	0.187141	0.00746968	0.516957	1.05401	0.261202	0.35102	0	0	0	0.014845	0	0	0.308971	0.445779	0	0	0	0	0	0.0770939	0.261504	0.756601	0	0	0	0	0	0	0.59205
ces-2	2.29432	0.466563	2.47148	2.16477	4.08036	0.120407	0.807053	2.16366	0.936206	0	2.65272	0	1.09946	0	0	1.02509	1.74779	0.36303	3.31581	4.00612	1.05525	0	2.06578	0	0.0955695	0.830013	1.13521	0.424688	0	0	0.592459	0.118582	1.38831	0.458906	0.883407	0	1.62311	0	0.623268	0	1.34256	0.764495	0.296448	0	0.354174	0	0	0	1.10879
Y55F3AM.14	4.14941	6.52931	4.2788	4.74215	6.06429	6.77384	7.00353	6.77631	0	0	0	0	1.69432	2.50708	0	1.34541	0	0	1.8932	0.966161	0	0	1.29466	2.57182	0	0	0	0	2.00482	2.65892	2.85499	0	0	1.46755	0	0	0	0.447316	2.16578	3.21926	0	0	0	0	0	2.83373	0	0.0350644	0
lin-39	0	0	0	0	0	0	0	0	0	0	0	0	0	0	0	0	0	0	0	0	0	0	0	0	0.742256	0	0	0	0	0	0	0	4.14892	4.07272	4.32895	4.1009	6.07506	5.91567	5.05706	2.45587	6.11363	6.14398	5.70163	5.7099	6.62537	6.60956	6.03124	6.1527	6.6378
mab-5	0	0	0	0	0	0	0	0	0	0	0	0	0	0	0	0	0	0	0	0	0	0	0	0	0	0	0	0	0	0	0	0	0	0	0	0	0	0	0	0	0	0	0	0	0	0	0	0	0
nhr-187	0	0	0	0	0	0	0	0	0	0	0	0	0	0	0	0	0	0	0	0	0	0	0	0	0	0	0	0	0	0	0	0	0	0	0	0	0	0	0	0	0	0	0	0	0	0	0	0	0
tlp-1	0	0	0	0	0	0	0	0	0	0	0	0	0	0	0	0	5.3172	5.43016	4.45109	5.7129	6.25505	5.50619	6.01374	6.64991	7.00977	6.63673	0.5342	4.71863	2.77078	4.35615	3.59127	0.574956	5.89932	6.0391	0.553857	4.60699	5.69283	5.31949	0.564671	1.65754	5.65721	5.2939	0.538942	4.5143	4.81986	5.78725	5.60651	5.39609	5.44692
Y17G7B.22	0	0	0	0	0	0	0	0	0	0	0	0.252858	0	3.15307	0	3.45732	3.69266	2.6964	6.33197	3.47456	2.81625	3.65626	4.70457	4.52603	4.55146	3.71565	5.03889	4.69048	3.50014	5.70962	0	0	4.79205	4.37349	0	4.18837	1.37052	5.95449	0	0	0	0	0	3.96931	4.38176	3.02311	4.86657	2.90113	4.02821
nhr-125	0	0	0	0	0	0	0	0	0	0	0	0	0	0	0	0	0	0	0	0	0	0	0	0	0	0	0	0	0	0	0	0	0	0	0	0	0	0	0	0	0	0	0	0	0	4.39788	0	0	0
sem-4	0	0	0	0	0	0	0	0	0	0	0	0	0	0	0	0	0	0	0	0	0	0	0	0	0	0	0	3.44328	0	0	0	0	0	0	0	0	0	0	0	0	0	0	0	0	0	0	0	0	0
bar-1	0	0	0	0	0	0	0	0	0	0	0	0	0	0	0	0	0	0	0	0	0	0	0	0	0	0	0	0	0	0	0	0	0	0	0	0	0	0	0	0	0	0	0	0	0	0	0	0	0
egl-5	0	0	0	0	0	0	0	0	0	0	0	0	0	0	0	0	0	0	0	0	0	0	0	0	0	0	0	0	0	0	0	0	0	0	0	0	0	0	0	0	0	0	0	0	0	0	0	0	0
[truncated: 32 more columns]

## Sheet: Figure 2F
gene	muscle.subtype	muscle band	expression level	consistent with reporter profile
snfc-5	ceh-13(+) ceh-34(-)	1	0.770777	no
hmg-4	ceh-13(+) ceh-34(-)	1	0.749204	no
ces-2	ceh-13(+) ceh-34(-)	1	0.704232	no
ceh-33	ceh-13(+) ceh-34(-)	1	4.04715	yes
ZK185.1	ceh-13(+) ceh-34(-)	1	1.47762	yes
ceh-34	ceh-13(+) ceh-34(-)	1	3.19104	yes
Y55F3AM.14	ceh-13(+) ceh-34(-)	1	3.89612	yes
snfc-5	ceh-34(+) ceh13(-) eya-1(-)	2	0.744459	no
hmg-4	ceh-34(+) ceh13(-) eya-1(-)	2	0.683481	no
ces-2	ceh-34(+) ceh13(-) eya-1(-)	2	0.490007	no
ceh-33	ceh-34(+) ceh13(-) eya-1(-)	2	1.68036	yes
ZK185.1	ceh-34(+) ceh13(-) eya-1(-)	2	1.39666	yes
ceh-34	ceh-34(+) ceh13(-) eya-1(-)	2	2.70187	yes
Y55F3AM.14	ceh-34(+) ceh13(-) eya-1(-)	2	0	yes
snfc-5	ceh-13(+) ceh-34(-)	3	1.18035	no
hmg-4	ceh-13(+) ceh-34(-)	3	1.19147	no
ces-2	ceh-13(+) ceh-34(-)	3	1.1469	no
ceh-33	ceh-13(+) ceh-34(-)	3	0.0544688	yes
ZK185.1	ceh-13(+) ceh-34(-)	3	1.00857	yes
ceh-34	ceh-13(+) ceh-34(-)	3	0	yes
Y55F3AM.14	ceh-13(+) ceh-34(-)	3	0.997258	yes
snfc-5	cwn-1(+) lin-39(+)	4	1.01411	no
hmg-4	cwn-1(+) lin-39(+)	4	0.857628	no
ces-2	cwn-1(+) lin-39(+)	4	1.58665	no
ceh-33	cwn-1(+) lin-39(+)	4	0	yes
ZK185.1	cwn-1(+) lin-39(+)	4	1.27776	yes
ceh-34	cwn-1(+) lin-39(+)	4	0.0222928	yes
Y55F3AM.14	cwn-1(+) lin-39(+)	4	0	yes
snfc-5	cwn-1(+) lin-39(-) cwn-2(-)	5	1.28909	no
hmg-4	cwn-1(+) lin-39(-) cwn-2(-)	5	1.29597	no
ces-2	cwn-1(+) lin-39(-) cwn-2(-)	5	1.13779	no
ceh-33	cwn-1(+) lin-39(-) cwn-2(-)	5	0.0873052	yes
ZK185.1	cwn-1(+) lin-39(-) cwn-2(-)	5	0.839384	yes
ceh-34	cwn-1(+) lin-39(-) cwn-2(-)	5	0.00606701	yes
Y55F3AM.14	cwn-1(+) lin-39(-) cwn-2(-)	5	1.10662	yes
snfc-5	egl-20(+) or nob-1(+)	6	1.00122	no
hmg-4	egl-20(+) or nob-1(+)	6	1.22224	no
ces-2	egl-20(+) or nob-1(+)	6	0.934418	no
ceh-33	egl-20(+) or nob-1(+)	6	0.130721	yes
ZK185.1	egl-20(+) or nob-1(+)	6	0	yes
ceh-34	egl-20(+) or nob-1(+)	6	0.0787284	yes
Y55F3AM.14	egl-20(+) or nob-1(+)	6	0	yes

## Sheet: Figure 2G
gene	muscle.subtype	muscle band	expression level	consistent with reporter profile
lin-39	ceh-13(+) ceh-34(-)	1	0.0771613	yes
mab-5	ceh-13(+) ceh-34(-)	1	0.123714	yes
nhr-187	ceh-13(+) ceh-34(-)	1	0	yes
lin-39	ceh-34(+) ceh13(-) eya-1(-)	2	0.475889	yes
mab-5	ceh-34(+) ceh13(-) eya-1(-)	2	0.361768	yes
nhr-187	ceh-34(+) ceh13(-) eya-1(-)	2	0	yes
lin-39	ceh-13(+) ceh-34(-)	3	0.900101	yes
mab-5	ceh-13(+) ceh-34(-)	3	0.430132	yes
nhr-187	ceh-13(+) ceh-34(-)	3	0	yes
lin-39	cwn-1(+) lin-39(+)	4	4.44298	yes
mab-5	cwn-1(+) lin-39(+)	4	2.34466	yes
nhr-187	cwn-1(+) lin-39(+)	4	0	yes
lin-39	cwn-1(+) lin-39(-) cwn-2(-)	5	0	yes
mab-5	cwn-1(+) lin-39(-) cwn-2(-)	5	2.13175	yes
nhr-187	cwn-1(+) lin-39(-) cwn-2(-)	5	6	yes
lin-39	egl-20(+) or nob-1(+)	6	0.103866	yes
mab-5	egl-20(+) or nob-1(+)	6	0.607969	yes
nhr-187	egl-20(+) or nob-1(+)	6	0	yes

## Sheet: Figure 2H
gene	muscle.subtype	muscle band	expression level	consistent with reporter profile
tlp-1	ceh-13(+) ceh-34(-)	1	0.127859	yes
Y17G7B.22	ceh-13(+) ceh-34(-)	1	1.28547	no
nhr-125	ceh-13(+) ceh-34(-)	1	0.729841	yes
sem-4	ceh-13(+) ceh-34(-)	1	0.118724	yes
bar-1	ceh-13(+) ceh-34(-)	1	0.748024	yes
egl-5	ceh-13(+) ceh-34(-)	1	0.100112	yes
tlp-1	ceh-34(+) ceh13(-) eya-1(-)	2	0.399743	yes
Y17G7B.22	ceh-34(+) ceh13(-) eya-1(-)	2	1.06315	no
nhr-125	ceh-34(+) ceh13(-) eya-1(-)	2	1.09564	yes
sem-4	ceh-34(+) ceh13(-) eya-1(-)	2	0.427605	yes
bar-1	ceh-34(+) ceh13(-) eya-1(-)	2	0.795414	yes
egl-5	ceh-34(+) ceh13(-) eya-1(-)	2	0.226216	yes
tlp-1	ceh-13(+) ceh-34(-)	3	0.975095	yes
Y17G7B.22	ceh-13(+) ceh-34(-)	3	1.20645	no
nhr-125	ceh-13(+) ceh-34(-)	3	0.527468	yes
sem-4	ceh-13(+) ceh-34(-)	3	0.826377	yes
bar-1	ceh-13(+) ceh-34(-)	3	0.765862	yes
egl-5	ceh-13(+) ceh-34(-)	3	0.384373	yes
tlp-1	cwn-1(+) lin-39(+)	4	0.8831	yes
Y17G7B.22	cwn-1(+) lin-39(+)	4	0.741066	no
nhr-125	cwn-1(+) lin-39(+)	4	0.723936	yes
sem-4	cwn-1(+) lin-39(+)	4	1.90758	yes
bar-1	cwn-1(+) lin-39(+)	4	0.776216	yes
egl-5	cwn-1(+) lin-39(+)	4	0.665515	yes
tlp-1	cwn-1(+) lin-39(-) cwn-2(-)	5	1.7292	yes
Y17G7B.22	cwn-1(+) lin-39(-) cwn-2(-)	5	1.70387	no
nhr-125	cwn-1(+) lin-39(-) cwn-2(-)	5	1.0243	yes
sem-4	cwn-1(+) lin-39(-) cwn-2(-)	5	1.66104	yes
bar-1	cwn-1(+) lin-39(-) cwn-2(-)	5	1.07648	yes
egl-5	cwn-1(+) lin-39(-) cwn-2(-)	5	2.40987	yes
tlp-1	egl-20(+) or nob-1(+)	6	1.88501	yes
Y17G7B.22	egl-20(+) or nob-1(+)	6	0	no
nhr-125	egl-20(+) or nob-1(+)	6	1.89882	yes
sem-4	egl-20(+) or nob-1(+)	6	1.05867	yes
bar-1	egl-20(+) or nob-1(+)	6	1.83801	yes
egl-5	egl-20(+) or nob-1(+)	6	2.21392	yes
