# Supplementary material for: A full-body transcription factor expression atlas with completely resolved cell identities in C. elegans
Source: Nat Commun. 2024 Jan 9;15:358. doi: 10.1038/s41467-023-42677-6 (PMC10776613; doi:10.1038/s41467-023-42677-6)
Supplement: Supplementary file 12 — Source Data [file 41467_2023_42677_MOESM12_ESM.zip › Source Data/Figure 3/README.txt]

# README for Figure 3 Source Data

## Folder Contents

This folder, named "**Figure3_SourceData**", contains the source data used to generate Figure 3 and consists of the following files:
- `Figure 3.pdf`
- `Figure 3.RData`

### `Figure 3.pdf`

This file illustrates a hierarchical clustering dendrogram generated with p-values, which was produced using the `pvclust` package in R. The dendrogram visually represents the clusters found within the data using a hierarchical clustering method and assesses the uncertainty in hierarchical cluster analysis via bootstrap resampling. Each node of the dendrogram shows the AU (Approximately Unbiased) p-value (%) computed by multiscale bootstrap resampling.

### `Figure 3.RData`

This `.RData` file contains the object `pvc`, which stores the results obtained from the clustering run using the `pvclust` function from the `pvclust` package. This object can be loaded into an R environment and further analyzed or manipulated.

## Generation Details

- **Software and Version:** R 4.2.1
- **Package and Version:** `pvclust` 2.2.0

### Notes on Using `pvclust`

The `pvclust` package in R was employed to perform hierarchical clustering along with the assessment of the stability of the produced clusters. It provides two types of p-values to assess the uncertainty in hierarchical clustering: AU (Approximately Unbiased) p-value and BP (Bootstrap Probability) value. For a detailed exploration of the methods used and additional functionalities of `pvclust`, refer to its documentation and vignettes available on CRAN.
