# Supplementary material for: A full-body transcription factor expression atlas with completely resolved cell identities in C. elegans
Source: Nat Commun. 2024 Jan 9;15:358. doi: 10.1038/s41467-023-42677-6 (PMC10776613; doi:10.1038/s41467-023-42677-6)
Supplement: Supplementary file 12 — Source Data [file 41467_2023_42677_MOESM12_ESM.zip › Source Data/Figure 4.xlsx]

## Sheet: Figure 4C
	TFnum	node	cell.subtype
ABPLAPPPAPPA.HSNL	159	383	HSN
ABPRAPPPAPPA.HSNR	162	383	HSN
ABALPPPAPPPA.ASKL	343	534	amphid
ABPRAAAAPPPA.ASKR	342	534	amphid
ABALPPPPPPPA.ASJL	270	534	amphid
ABPRAAAPPPPA.ASJR	268	534	amphid
ABALPPPPPAP.AWBL	265	534	amphid
ABPRAAAPPAP.AWBR	268	534	amphid
ABALPPPPPAA.ADFL	305	534	amphid
ABPRAAAPPAA.ADFR	310	534	amphid
ABPLPAAPPAA.ASHL	281	534	amphid
ABPRPAAPPAA.ASHR	282	534	amphid
ABPLAPPPAPPP.PHBL	234	534	phasmid
ABPRAPPPAPPP.PHBR	233	534	phasmid
ABPLPPPAAPP.PHAL	230	534	phasmid
ABPRPPPAAPP.PHAR	230	534	phasmid
ABALPPPPAAD.ADLL	278	534	amphid
ABPRAAAPAAD.ADLR	277	534	amphid
ABPLAAPAPAP.ASGL	275	534	amphid
ABPRAAPAPAP.ASGR	269	534	amphid
ABPLAAPAPPPA.ASIL	285	534	amphid
ABPRAAPAPPPA.ASIR	292	534	amphid
ABPLAAPAPAA.AWAL	372	536	amphid
ABPRAAPAPAA.AWAR	371	536	amphid
ABALPPPAPAV.AFDL	329	536	amphid
ABPRAAAAPAV.AFDR	328	536	amphid
ABPLPAAAAAP.AWCL	334	536	amphid
ABPRPAAAAAP.AWCR	331	536	amphid
ABALPPPPPPAA.ASEL	357	536	amphid
ABPRAAAPPPAA.ASER	358	536	amphid
ABALAPAAAPA.CANL	241	542	other neural cell
ABALAPPAPPA.CANR	238	542	other neural cell
ABPLPAAAAPP.DB1.3	280	542	other neural cell
ABPRPAAAAPP.DB3.1	282	542	other neural cell
ABPLAPAPPPPAA.PLML	226	542	other neural cell
ABPRAPAPPPPAA.PLMR	227	542	other neural cell
ABARPPAAPPA.ALML	239	542	other neural cell
ABARPPPAPPA.ALMR	239	542	other neural cell
CAAPPV.PVR	232	542	other neural cell
ABARPPAAPPP.BDUL	235	542	other neural cell
ABARPPPAPPP.BDUR	240	542	other neural cell
ABALAAAALAL.AINL	289	542	other neural cell
ABALAAPAAAR.AINR	293	542	other neural cell
MSPAAPAAA.M1	257	542	other neural cell
MSPAAAPAA.I6	252	542	other neural cell
ABARAAPAPAAV.NSML	241	542	other neural cell
ABARAAPPPAAV.NSMR	246	542	other neural cell
ABALPAPPPAA.I1L	233	542	other neural cell
ABARAPAPPAA.I1R	234	542	other neural cell
MSAAAAAPAA.I3	238	542	other neural cell
ABARAAPPAAA.MI	255	542	other neural cell
ABALPAAAPPP.MCL	231	542	other neural cell
ABARAPAAPPP.MCR	232	542	other neural cell
ABALPAPPAAPA.I2L	237	542	other neural cell
ABARAPAPAAPA.I2R	236	542	other neural cell
ABARAAPAPPP.M3L	248	542	other neural cell
ABARAAPPPPP.M3R	244	542	other neural cell
ABARAAPAPPA.M2L	262	542	other neural cell
ABARAAPPPPA.M2R	259	542	other neural cell
ABARAPAPAPP.I5	265	542	other neural cell
MSPAAAAAA.M4	246	542	other neural cell
MSPAAAPAP.M5	254	542	other neural cell
MSAAAAPAA.I4	272	542	other neural cell
ABALPPPPPPPP.AUAL	257	542	other neural cell
ABPRAAAPPPPP.AUAR	255	542	other neural cell
ABALPPAPPAP.BAGL	256	542	other neural cell
ABARAPPPPAP.BAGR	261	542	other neural cell
ABPRPPPPAPP.DVA	254	542	other neural cell
ABPLPPPAAPAP.LUAL	222	542	other neural cell
ABPRPPPAAPAP.LUAR	224	542	other neural cell
ABPLPAPPPPA.PVT	260	542	other neural cell
ABPLAPPPAAA.PVQL	246	542	other neural cell
ABPRAPPPAAA.PVQR	253	542	other neural cell
ABPLPPAAAAPP.RICL	237	542	other neural cell
ABPRPPAAAAPP.RICR	237	542	other neural cell
ABPLAPAAAAPP.ADAL	238	542	other neural cell
ABPRAPAAAAPP.ADAR	238	542	other neural cell
ABPRPPAPPPP.DD6	269	542	other neural cell
ABPLPPPPAAA.PVPL	268	542	other neural cell
ABPRPPPPAAA.PVPR	274	542	other neural cell
ABPLAPAPPPPAP.ALNL	243	542	other neural cell
ABPRAPAPPPPAP.ALNR	241	542	other neural cell
CAAPAA.DVC	263	542	other neural cell
ABPLPPPAAPAA.PVCL	235	542	other neural cell
ABPRPPPAAPAA.PVCR	232	542	other neural cell
ABPLPPAPPAA.RIGL	252	542	other neural cell
ABPRPPAPPAA.RIGR	246	542	other neural cell
ABPRPPAPAAP.DA1	238	542	other neural cell
ABPLPPAPAAP.SABD	264	542	other neural cell
ABPLPPAPAAAP.RIFL	244	542	other neural cell
ABPRPPAPAAAP.RIFR	242	542	other neural cell
ABPLPPAPAAAA.SABVL	252	542	other neural cell
ABPRPPAPAAAA.SABVR	248	542	other neural cell
ABPLPPAPPAP.DD1	270	542	other neural cell
ABPRPPAPPAP.DD2	243	542	other neural cell
ABPRPPAPPPA.DD4	230	542	other neural cell
ABPLPPAPPPA.DD3	232	542	other neural cell
ABPLPPAPPPP.DD5	232	542	other neural cell
ABPRPAPAPPP.DA8	250	542	other neural cell
ABPLPPPAAAA.DA9	255	542	other neural cell
ABPLPPAPAPA.DA2	233	542	other neural cell
ABPLPPAPAPP.DA4	225	542	other neural cell
ABPRPPAPAPA.DA3	216	542	other neural cell
ABPRPPAPAPP.DA5	214	542	other neural cell
ABPLPPPAAAP.DA6	223	542	other neural cell
ABPRPPPAAAP.DA7	235	542	other neural cell
ABPLPPAAPPP.DB6	217	542	other neural cell
ABPRPPAAPPP.DB7	221	542	other neural cell
ABPRPAPPAPP.DB4	232	542	other neural cell
ABPLPAPAPPP.DB5	222	542	other neural cell
ABPLAPAAAPP.RMGL	227	542	other neural cell
ABPRAPAAAPP.RMGR	225	542	other neural cell
ABPLAPAAAAPA.ADEL	235	542	other neural cell
ABPRAPAAAAPA.ADER	241	542	other neural cell
ABPLAPAAAPAV.AIZL	269	542	other neural cell
ABPRAPAAAPAV.AIZR	271	542	other neural cell
ABPLAPAAAPAD.FLPL	235	542	other neural cell
ABPRAPAAAPAD.FLPR	234	542	other neural cell
ABPLPAAPPPPA.CEPVL	249	542	other neural cell
ABPRPAAPPPPA.CEPVR	251	542	other neural cell
ABPLAAAAAPPA.CEPDL	223	542	other neural cell
ABARPAPAAPPA.CEPDR	224	542	other neural cell
ABALAPAPAPAA.OLQDL	251	542	other neural cell
ABALAPPPAPAA.OLQDR	250	542	other neural cell
ABPLPAAAPPAA.OLQVL	243	542	other neural cell
ABPRPAAAPPAA.OLQVR	246	542	other neural cell
ABALAPAAPPP.IL2L	229	542	other neural cell
ABALAAPPPPP.IL2R	234	542	other neural cell
ABALAPAPPAP.IL2DL	229	542	other neural cell
ABALAPPPPAP.IL2DR	233	542	other neural cell
ABALPPAPPPP.IL2VL	233	542	other neural cell
ABARAPPPPPP.IL2VR	240	542	other neural cell
ABPLAAPAAPA.URBL	235	542	other neural cell
ABPRAAPAAPA.URBR	232	542	other neural cell
ABPLPAAAPAA.URAVL	232	542	other neural cell
ABPRPAAAPAA.URAVR	228	542	other neural cell
ABPLAAAAAAA.URADL	226	542	other neural cell
ABARPAPAAAA.URADR	224	542	other neural cell
ABALAPAPAPP.URYDL	241	542	other neural cell
ABALAPPPAPP.URYDR	244	542	other neural cell
ABPLPAAAPPP.URYVL	237	542	other neural cell
ABPRPAAAPPP.URYVR	239	542	other neural cell
ABALPPPPAPAA.OLLL	238	542	other neural cell
ABPRAAAPAPAA.OLLR	244	542	other neural cell
ABALAPAPPAAA.IL1DL	236	542	other neural cell
ABALAPPPPAAA.IL1DR	237	542	other neural cell
ABALPPAPPPAA.IL1VL	236	542	other neural cell
ABARAPPPPPAA.IL1VR	234	542	other neural cell
ABALAPAAPPAA.IL1L	227	542	other neural cell
ABALAAPPPPAA.IL1R	221	542	other neural cell
ABALAAAARLP.RMEL	223	542	other neural cell
ABALAAAARRP.RMER	224	542	other neural cell
ABALAPPPAAP.RMED	238	542	other neural cell
ABPLPAPPAAA.RMEV	235	542	other neural cell
ABARAPPAPPA.DB2	254	542	other neural cell
ABALPAPAAAA.RIPL	227	542	other neural cell
ABARAPPAAAA.RIPR	228	542	other neural cell
ABALAPPAAPA.RID	259	542	other neural cell
ABALAPPPAAA.ALA	242	542	other neural cell
ABPRPAPPAPA.RIS	264	542	other neural cell
ABPRPAPPAAA.RIH	286	542	other neural cell
ABPRPAPPPAA.RIR	286	542	other neural cell
ABPRPAPPAAP.AVL	278	542	other neural cell
ABPRPAPPPAP.AVG	268	542	other neural cell
ABPLAAAAAPPP.URXL	269	542	other neural cell
ABARPAPAAPPP.URXR	268	542	other neural cell
ABALAPAAPAA.RIAL	260	542	other neural cell
ABALAAPPPAA.RIAR	255	542	other neural cell
ABPLPAAPPAP.RIBL	249	542	other neural cell
ABPRPAAPPAP.RIBR	252	542	other neural cell
ABPLAAPAPPA.AIBL	259	542	other neural cell
ABPRAAPAPPA.AIBR	260	542	other neural cell
ABALPPAAAPA.AVAL	266	542	other neural cell
ABALAAPPAPA.AVAR	265	542	other neural cell
ABPLPPAAPAP.RIML	261	542	other neural cell
ABPRPPAAPAP.RIMR	260	542	other neural cell
ABALPPPAPAD.RMDL	230	542	other neural cell
ABPRAAAAPAD.RMDR	232	542	other neural cell
ABALPAPAPAA.RMDDL	253	542	other neural cell
ABARAPPAPAA.RMDDR	255	542	other neural cell
ABALPPAPAAA.RMDVL	235	542	other neural cell
ABARAPPPAAA.RMDVR	233	542	other neural cell
ABALPPAPAPA.SAADL	270	542	other neural cell
ABARAPPPAPA.SAADR	273	542	other neural cell
ABPLPAAAAAA.SAAVL	269	542	other neural cell
ABPRPAAAAAA.SAAVR	270	542	other neural cell
ABPLPAPAAAA.SMDDL	248	542	other neural cell
ABPRPAPAAAA.SMDDR	249	542	other neural cell
ABALPPAPPAA.SMDVL	256	542	other neural cell
ABARAPPPPAA.SMDVR	262	542	other neural cell
ABPLPAAPAAA.RIVL	255	542	other neural cell
ABPRPAAPAAA.RIVR	251	542	other neural cell
ABPLPAAPAAP.AVBL	275	542	other neural cell
ABPRPAAPAAP.AVBR	277	542	other neural cell
ABALAAAPALR.AVDL	253	542	other neural cell
ABALAAAPPRL.AVDR	249	542	other neural cell
ABALAPAPPPA.AVJL	243	542	other neural cell
ABALAPPPPPA.AVJR	244	542	other neural cell
ABALAPAAAAA.AVHL	246	542	other neural cell
ABALAPPAPAA.AVHR	242	542	other neural cell
ABALPPPAAAA.AVEL	250	542	other neural cell
ABPRAAAAAAA.AVER	250	542	other neural cell
ABPLPAPAPAP.AVKL	261	542	other neural cell
ABPRPAPAPAP.AVKR	262	542	other neural cell
ABPLPPAAPPA.AIAL	271	542	other neural cell
ABPRPPAAPPA.AIAR	269	542	other neural cell
ABPLPAPAAAP.AIYL	275	542	other neural cell
ABPRPAPAAAP.AIYR	272	542	other neural cell
ABPLPAAPPPA.AIML	255	542	other neural cell
ABPRPAAPPPA.AIMR	250	542	other neural cell
ABALPAPAPPP.SMBVL	276	542	other neural cell
ABARAPPAPPP.SMBVR	278	542	other neural cell
ABALPAPAPAPP.SMBDL	274	542	other neural cell
ABARAPPAPAPP.SMBDR	274	542	other neural cell
ABPLPAPAPPA.SIAVL	244	542	other neural cell
ABPRPAPAPPA.SIAVR	254	542	other neural cell
ABPLPAPAAPA.SIADL	260	542	other neural cell
ABPRPAPAAPA.SIADR	255	542	other neural cell
ABPLPPAAAAA.SIBDL	238	542	other neural cell
ABPRPPAAAAA.SIBDR	235	542	other neural cell
ABPLPAPAAPP.SIBVL	261	542	other neural cell
ABPRPAPAAPP.SIBVR	255	542	other neural cell
ABPLPPPAPAA.PHSHL	276	157	phasmid
ABPRPPPAPAA.PHSHR	276	157	phasmid
ABARPAAAAPA.OLQSHDL	206	194	other neural cell
ABARPAAAPAA.OLQSHDR	208	194	other neural cell
ABARPPAAAA.ADESHL	216	253	other neural cell
ABARPPPAAA.ADESHR	217	253	other neural cell
ABPLAAPAAPP.AMSHL	273	283	amphid
ABPRAAPAAPP.AMSHR	275	283	amphid
ABPLPAAAPAP.CEPSHVL	216	336	other neural cell
ABPRPAAAPAP.CEPSHVR	219	336	other neural cell
ABARPAAAAPP.CEPSHDL	217	336	other neural cell
ABARPAAAPAP.CEPSHDR	221	336	other neural cell
ABPRAAAAAPD.OLLSHR	202	419	other neural cell
ABALPPAPAAP.ILSHVL	229	419	other neural cell
ABARAPPPAAP.ILSHVR	222	419	other neural cell
ABALAAAALPP.ILSHL	201	419	other neural cell
ABALAAPAAPP.ILSHR	201	419	other neural cell
ABPRAAAAAAP.OLQSHVR	203	419	other neural cell
ABALPPPAAPD.OLLSHL	204	419	other neural cell
ABALPPPAAAP.OLQSHVL	204	419	other neural cell
ABALAAAPARR.ILSHDL	207	419	other neural cell
ABALAAAPPLL.ILSHDR	209	419	other neural cell
ABPLPAAPAPA.AMSOL	224	305	amphid
ABPRPAAPAPA.AMSOR	232	305	amphid
ABARPAAAAAL.OLQSODL	221	379	other neural cell
ABARPAAAAAR.OLQSODR	225	379	other neural cell
ABALAPAAAPP.OLLSOL	202	379	other neural cell
ABALAPPAPPP.OLLSOR	212	379	other neural cell
ABALAPAPPPP.CEPSODL	211	396	other neural cell
ABALAPPPPPP.CEPSODR	214	396	other neural cell
ABALPPAAPPP.CEPSOVL	212	396	other neural cell
ABALAAPAPPP.CEPSOVR	212	396	other neural cell
ABALPPAAAPP.OLQSOVL	204	396	other neural cell
ABALAAPPAPP.OLQSOVR	208	396	other neural cell
ABALAAAPALL.ILSOL	219	396	other neural cell
ABALAAAPPRR.ILSOR	216	396	other neural cell
ABALPPAPAPP.ILSOVL	229	396	other neural cell
ABARAPPPAPP.ILSOVR	232	396	other neural cell
ABPLAAPAAAP.ILSODL	217	396	other neural cell
ABPRAAPAAAP.ILSODR	211	396	other neural cell

## Sheet: Figure 4D
cell	n.umi	time.point	batch	Size_Factor	to.filter	cell.type	cell.subtype	plot.cell.type	raw.embryo.time	embryo.time	embryo.time.bin	raw.embryo.time.bin	lineage	celltype.for.TF.count	num_TFs_expressed
AAACCTGCAAGACGTG-300.1.1	1003	300_minutes	Waterston_300_minutes	0.606675	FALSE	Ciliated_amphid_neuron	AFD	AFD	350	350	330-390	330-390	ABalpppapav/ABpraaaapav	amphid	39
AACCATGAGTTGAGAT-300.1.1	2527	300_minutes	Waterston_300_minutes	1.52848	FALSE	Ciliated_amphid_neuron	ASE	ASE	330	670	> 650	330-390	unannotated	amphid	86
AACTCCCTCCGTTGCT-300.1.1	1940	300_minutes	Waterston_300_minutes	1.17343	FALSE	Pharyngeal_neuron	unannotated	Pharyngeal_neuron	260	260	210-270	210-270	ABpxppppaa	non-amphid	94
ACACCAACAAGGTTTC-300.1.1	1555	300_minutes	Waterston_300_minutes	0.940558	FALSE	Pharyngeal_neuron	unannotated	Pharyngeal_neuron	300	300	270-330	270-330	unannotated	non-amphid	54
ACCAGTATCGTAGGTT-300.1.1	1411	300_minutes	Waterston_300_minutes	0.853459	FALSE	Ciliated_amphid_neuron	AFD	AFD	300	300	270-330	270-330	ABalpppapav/ABpraaaapav	amphid	65
ACCCACTAGCCACCTG-300.1.1	2471	300_minutes	Waterston_300_minutes	1.49461	FALSE	Pharyngeal_neuron	unannotated	Pharyngeal_neuron	320	300	270-330	270-330	unannotated	non-amphid	77
ACGATGTCAAGCTGAG-300.1.1	3940	300_minutes	Waterston_300_minutes	2.38315	FALSE	Pharyngeal_neuron	unannotated	Pharyngeal_neuron	180	195	170-210	170-210	ABalpappa/ABarapapa	non-amphid	123
ACGGCCAGTCTCAACA-300.1.1	3281	300_minutes	Waterston_300_minutes	1.98455	FALSE	unannotated	DB	DB	300	325	270-330	270-330	ABpxppaapp	non-amphid	113
ACGGGCTAGAAGGACA-300.1.1	2046	300_minutes	Waterston_300_minutes	1.23755	FALSE	unannotated	DD	DD	380	350	330-390	330-390	unannotated	non-amphid	72
ACTATCTCAAACGTGG-300.1.1	1388	300_minutes	Waterston_300_minutes	0.839547	FALSE	Ciliated_amphid_neuron	ADL	ADL	420	405	390-450	390-450	ABalppppaad/ABpraaapaad	amphid	51
ACTTACTTCCTCTAGC-300.1.1	3129	300_minutes	Waterston_300_minutes	1.89261	FALSE	Ciliated_non_amphid_neuron	IL2	IL2	350	350	330-390	330-390	ABalapxppap/ABalaappppp/ABalapaappp/ABalppapppp/ABarapppppp	non-amphid	100
AGACGTTGTCAGAATA-300.1.1	1572	300_minutes	Waterston_300_minutes	0.950841	FALSE	unannotated	CAN	CAN	380	380	330-390	330-390	ABalapaaapa/ABalappappa	non-amphid	63
AGACGTTTCGGAAACG-300.1.1	1000	300_minutes	Waterston_300_minutes	0.604861	FALSE	unannotated	AVG	AVG	390	385	330-390	390-450	ABprpapppap	non-amphid	53
AGCCTAACACATGACT-300.1.1	1366	300_minutes	Waterston_300_minutes	0.82624	FALSE	unannotated	RMED	RMED	380	355	330-390	330-390	unannotated	non-amphid	58
AGCGGTCGTTCCGGCA-300.1.1	1418	300_minutes	Waterston_300_minutes	0.857693	FALSE	Pharyngeal_neuron	unannotated	Pharyngeal_neuron	320	310	270-330	270-330	unannotated	non-amphid	60
AGGTCCGGTCGCCATG-300.1.1	1097	300_minutes	Waterston_300_minutes	0.663532	FALSE	Ciliated_amphid_neuron	ASH	ASH	370	390	390-450	330-390	ABpxpaappaa	amphid	39
AGTAGTCGTAGGGTAC-300.1.1	1973	300_minutes	Waterston_300_minutes	1.19339	FALSE	Pharyngeal_neuron	unannotated	Pharyngeal_neuron	200	270	270-330	170-210	ABpxpapaa	non-amphid	57
AGTTGGTAGCACACAG-300.1.1	1442	300_minutes	Waterston_300_minutes	0.872209	FALSE	Pharyngeal_neuron	unannotated	Pharyngeal_neuron	320	300	270-330	270-330	unannotated	non-amphid	61
ATCCGAAAGCTACCGC-300.1.1	1070	300_minutes	Waterston_300_minutes	0.647201	FALSE	Ciliated_amphid_neuron	ADF	ADF	410	420	390-450	390-450	ABalpppppaa/ABpraaappaa	amphid	41
ATCCGAACACTTCGAA-300.1.1	2214	300_minutes	Waterston_300_minutes	1.33916	FALSE	unannotated	SIA	SIA	350	350	330-390	330-390	ABpxpapaapa/ABpxpapappa	non-amphid	81
ATCCGAAGTGCGCTTG-300.1.1	1691	300_minutes	Waterston_300_minutes	1.02282	FALSE	Pharyngeal_neuron	unannotated	Pharyngeal_neuron	300	300	270-330	270-330	unannotated	non-amphid	57
ATCTACTCACCACCAG-300.1.1	2140	300_minutes	Waterston_300_minutes	1.2944	FALSE	unannotated	SIB	SIB	350	345	330-390	330-390	ABpxpapaapp/ABpxppaaaaa	non-amphid	92
ATGCGATAGGAACTGC-300.1.1	1411	300_minutes	Waterston_300_minutes	0.853459	FALSE	Pharyngeal_neuron	unannotated	Pharyngeal_neuron	300	300	270-330	270-330	ABalpapppa/ABarapappa	non-amphid	42
CAACTAGTCGACGGAA-300.1.1	1082	300_minutes	Waterston_300_minutes	0.654459	FALSE	unannotated	DA	DA	350	340	330-390	330-390	unannotated	non-amphid	54
CAAGGCCGTCGTTGTA-300.1.1	1165	300_minutes	Waterston_300_minutes	0.704663	FALSE	Pharyngeal_neuron	unannotated	Pharyngeal_neuron	270	280	270-330	270-330	unannotated	non-amphid	50
CACAAACTCTGTCAAG-300.1.1	1361	300_minutes	Waterston_300_minutes	0.823216	FALSE	unannotated	AVK	AVK	340	385	330-390	330-390	ABpxpapapap	non-amphid	42
CACACAACAGGCTCAC-300.1.1	2874	300_minutes	Waterston_300_minutes	1.73837	FALSE	Pharyngeal_neuron	unannotated	Pharyngeal_neuron	290	260	210-270	270-330	unannotated	non-amphid	94
CACACAAGTTACAGAA-300.1.1	2215	300_minutes	Waterston_300_minutes	1.33977	FALSE	Ciliated_non_amphid_neuron	IL2	IL2	410	380	330-390	390-450	ABalapxppap/ABalaappppp/ABalapaappp/ABalppapppp/ABarapppppp	non-amphid	63
CACAGGCTCACCCTCA-300.1.1	1174	300_minutes	Waterston_300_minutes	0.710107	FALSE	Ciliated_amphid_neuron	ADL	ADL	350	340	330-390	330-390	ABalppppaad/ABpraaapaad	amphid	50
CACATAGCATCTATGG-300.1.1	1353	300_minutes	Waterston_300_minutes	0.818377	FALSE	unannotated	RIH	RIH	420	400	390-450	390-450	ABprpappaaa	non-amphid	63
CACATAGTCAGAGCTT-300.1.1	1132	300_minutes	Waterston_300_minutes	0.684702	FALSE	unannotated	CAN	CAN	490	380	330-390	450-510	ABalapaaapa/ABalappappa	non-amphid	42
CACTCCAGTACCGTTA-300.1.1	1124	300_minutes	Waterston_300_minutes	0.679864	FALSE	unannotated	RME	RME	350	330	330-390	330-390	ABalaaaarxp/ABalapppaap/ABplpappaaa	non-amphid	35
CAGCAGCGTAGAAAGG-300.1.1	2450	300_minutes	Waterston_300_minutes	1.48191	FALSE	unannotated	DD	DD	400	380	330-390	390-450	unannotated	non-amphid	99
CAGCATAGTTGTCGCG-300.1.1	1223	300_minutes	Waterston_300_minutes	0.739745	FALSE	Pharyngeal_neuron	unannotated	Pharyngeal_neuron	300	300	270-330	270-330	ABalpappaa/ABarapapaa	non-amphid	49
CATATTCAGATGTGGC-300.1.1	1536	300_minutes	Waterston_300_minutes	0.929066	FALSE	Glia	AMso	AMso	360	370	330-390	330-390	ABpxpaapapa	Amso	68
CATGACACATTAACCG-300.1.1	1693	300_minutes	Waterston_300_minutes	1.02403	FALSE	Ciliated_amphid_neuron	ADL	ADL	370	380	330-390	330-390	ABalppppaad/ABpraaapaad	amphid	69
CCAATCCAGATGCCTT-300.1.1	1434	300_minutes	Waterston_300_minutes	0.86737	FALSE	Ciliated_amphid_neuron	AFD	AFD	320	325	270-330	270-330	ABalpppapav/ABpraaaapav	amphid	73
CCATGTCCACCAGATT-300.1.1	1025	300_minutes	Waterston_300_minutes	0.619982	FALSE	unannotated	RID	RID	380	355	330-390	330-390	ABalappaapa	non-amphid	33
CCATGTCTCAGTTGAC-300.1.1	1127	300_minutes	Waterston_300_minutes	0.681678	FALSE	Pharyngeal_neuron	unannotated	Pharyngeal_neuron	320	300	270-330	270-330	unannotated	non-amphid	47
CCATTCGAGTGCCAGA-300.1.1	9299	300_minutes	Waterston_300_minutes	5.6246	FALSE	unannotated	DD	DD	450	390	390-450	450-510	unannotated	non-amphid	196
CCATTCGAGTGGACGT-300.1.1	1288	300_minutes	Waterston_300_minutes	0.779061	FALSE	unannotated	DB	DB	370	375	330-390	330-390	unannotated	non-amphid	37
CCCAATCAGATCCCGC-300.1.1	1357	300_minutes	Waterston_300_minutes	0.820796	FALSE	Ciliated_amphid_neuron	ADL	ADL	380	370	330-390	330-390	ABalppppaad/ABpraaapaad	amphid	67
CCCTCCTCATCACGTA-300.1.1	1493	300_minutes	Waterston_300_minutes	0.903057	FALSE	unannotated	RME	RME	380	350	330-390	330-390	ABalaaaarxp/ABalapppaap/ABplpappaaa	non-amphid	63
CCGTTCAAGAAGGCCT-300.1.1	1020	300_minutes	Waterston_300_minutes	0.616958	FALSE	Pharyngeal_neuron	unannotated	Pharyngeal_neuron	300	320	270-330	270-330	ABaraapxpp	non-amphid	45
CCTACACCAACACGCC-300.1.1	1687	300_minutes	Waterston_300_minutes	1.0204	FALSE	Pharyngeal_neuron	unannotated	Pharyngeal_neuron	300	300	270-330	270-330	MSpaaapa	non-amphid	66
CCTAGCTAGTTATCGC-300.1.1	1683	300_minutes	Waterston_300_minutes	1.01798	FALSE	Pharyngeal_neuron	unannotated	Pharyngeal_neuron	300	300	270-330	270-330	unannotated	non-amphid	60
CCTCTGAAGCTCAACT-300.1.1	1387	300_minutes	Waterston_300_minutes	0.838942	FALSE	Ciliated_amphid_neuron	ADL	ADL	360	360	330-390	330-390	ABalppppaad/ABpraaapaad	amphid	78
CCTTTCTCAATTCCTT-300.1.1	1173	300_minutes	Waterston_300_minutes	0.709502	FALSE	Ciliated_amphid_neuron	AWC	AWC	400	370	330-390	390-450	ABpxpaaaaap	amphid	45
CGAGAAGTCCAGATCA-300.1.1	2533	300_minutes	Waterston_300_minutes	1.53211	FALSE	Pharyngeal_neuron	unannotated	Pharyngeal_neuron	260	245	210-270	210-270	unannotated	non-amphid	87
CGCTATCGTCTCCCTA-300.1.1	2026	300_minutes	Waterston_300_minutes	1.22545	FALSE	Pharyngeal_neuron	unannotated	Pharyngeal_neuron	350	300	270-330	330-390	unannotated	non-amphid	83
CGCTGGAGTTAAGACA-300.1.1	2221	300_minutes	Waterston_300_minutes	1.3434	FALSE	Ciliated_amphid_neuron	ASJ	ASJ	350	350	330-390	330-390	ABalpppppppa/ABpraaappppa	amphid	54
CGGCTAGCAGGACCCT-300.1.1	1228	300_minutes	Waterston_300_minutes	0.742769	FALSE	Pharyngeal_neuron	unannotated	Pharyngeal_neuron	300	345	330-390	270-330	ABalpappaa/ABarapapaa	non-amphid	45
CGGGTCAGTAATAGCA-300.1.1	1118	300_minutes	Waterston_300_minutes	0.676234	FALSE	unannotated	DD	DD	350	350	330-390	330-390	unannotated	non-amphid	44
CGGTTAACAAACTGTC-300.1.1	4593	300_minutes	Waterston_300_minutes	2.77813	FALSE	Pharyngeal_neuron	unannotated	Pharyngeal_neuron	200	215	210-270	170-210	unannotated	non-amphid	129
CGTCAGGGTAAGGATT-300.1.1	1093	300_minutes	Waterston_300_minutes	0.661113	FALSE	Ciliated_amphid_neuron	ASE	ASE	420	405	390-450	390-450	ABalppppppaa/ABpraaapppaa	amphid	56
CGTCCATCAGACAAAT-300.1.1	2084	300_minutes	Waterston_300_minutes	1.26053	FALSE	unannotated	AIY	AIY	160	550	510-580	130-170	unannotated	non-amphid	33
CGTCTACTCCAGTAGT-300.1.1	1538	300_minutes	Waterston_300_minutes	0.930276	FALSE	Ciliated_amphid_neuron	ADL	ADL	350	365	330-390	330-390	ABalppppaad/ABpraaapaad	amphid	63
CGTGTAAGTGGTACAG-300.1.1	1511	300_minutes	Waterston_300_minutes	0.913945	FALSE	unannotated	DB	DB	330	320	270-330	330-390	unannotated	non-amphid	64
CGTTAGACAGGTCGTC-300.1.1	2155	300_minutes	Waterston_300_minutes	1.30347	FALSE	Ciliated_non_amphid_neuron	URX	URX	450	450	450-510	450-510	ABarpapaappp/ABplaaaaappp	non-amphid	80
CTACACCGTACTCGCG-300.1.1	1498	300_minutes	Waterston_300_minutes	0.906081	FALSE	unannotated	ALA	ALA	340	305	270-330	330-390	ABalapppaaa	non-amphid	63
CTACATTCATAGAAAC-300.1.1	1705	300_minutes	Waterston_300_minutes	1.03129	FALSE	unannotated	RMED	RMED	370	355	330-390	330-390	unannotated	non-amphid	79
CTACCCACAATGGACG-300.1.1	1453	300_minutes	Waterston_300_minutes	0.878863	FALSE	Ciliated_amphid_neuron	ASH	ASH	380	370	330-390	330-390	ABpxpaappaa	amphid	71
CTCAGAATCATAAAGG-300.1.1	4055	300_minutes	Waterston_300_minutes	2.45271	FALSE	Pharyngeal_neuron	unannotated	Pharyngeal_neuron	270	275	270-330	270-330	unannotated	non-amphid	120
CTCTACGGTGGCAAAC-300.1.1	1907	300_minutes	Waterston_300_minutes	1.15347	FALSE	unannotated	RMED	RMED	370	355	330-390	330-390	unannotated	non-amphid	79
CTGAAACCAGCCAATT-300.1.1	1529	300_minutes	Waterston_300_minutes	0.924832	FALSE	Ciliated_amphid_neuron	ADL	ADL	360	350	330-390	330-390	ABalppppaad/ABpraaapaad	amphid	54
CTGAAGTAGATAGTCA-300.1.1	2301	300_minutes	Waterston_300_minutes	1.39178	FALSE	Glia	AMsh	AMsh	350	350	330-390	330-390	ABpxaapaapp	Amsh	85
CTGAAGTCACCAGGCT-300.1.1	1521	300_minutes	Waterston_300_minutes	0.919993	FALSE	Ciliated_amphid_neuron	ADL	ADL	620	585	580-650	580-650	unannotated	amphid	57
CTGATAGAGAGCTGGT-300.1.1	1026	300_minutes	Waterston_300_minutes	0.620587	FALSE	Ciliated_amphid_neuron	ADF	ADF	450	425	390-450	450-510	ABalpppppaa/ABpraaappaa	amphid	42
CTGATAGTCCAAGTAC-300.1.1	1252	300_minutes	Waterston_300_minutes	0.757286	FALSE	unannotated	SMD	SMD	380	370	330-390	330-390	ABalppappaa/ABarappppaa/ABpxpapaaaa	non-amphid	56
CTGCTGTCAGAGTGTG-300.1.1	1777	300_minutes	Waterston_300_minutes	1.07484	FALSE	Ciliated_amphid_neuron	ADL	ADL	390	380	330-390	390-450	ABalppppaad/ABpraaapaad	amphid	64
CTGGTCTCAACGCACC-300.1.1	4030	300_minutes	Waterston_300_minutes	2.43759	FALSE	unannotated	DD	DD	450	390	390-450	450-510	unannotated	non-amphid	128
CTTACCGTCCGTCATC-300.1.1	1563	300_minutes	Waterston_300_minutes	0.945397	FALSE	Ciliated_amphid_neuron	ADL	ADL	420	405	390-450	390-450	ABalppppaad/ABpraaapaad	amphid	52
CTTACCGTCGTACGGC-300.1.1	2053	300_minutes	Waterston_300_minutes	1.24178	FALSE	Ciliated_amphid_neuron	ASJ	ASJ	350	350	330-390	330-390	ABalpppppppa/ABpraaappppa	amphid	71
CTTAGGAAGATCACGG-300.1.1	1431	300_minutes	Waterston_300_minutes	0.865556	FALSE	Pharyngeal_neuron	unannotated	Pharyngeal_neuron	280	300	270-330	270-330	MSpaaapa	non-amphid	52
CTTAGGAGTGTGGTTT-300.1.1	1085	300_minutes	Waterston_300_minutes	0.656274	FALSE	unannotated	DD	DD	370	375	330-390	330-390	unannotated	non-amphid	54
GAAACTCCAAGCTGAG-300.1.1	1778	300_minutes	Waterston_300_minutes	1.07544	FALSE	Pharyngeal_neuron	unannotated	Pharyngeal_neuron	300	300	270-330	270-330	unannotated	non-amphid	62
GAACGGACACACGCTG-300.1.1	1608	300_minutes	Waterston_300_minutes	0.972616	FALSE	unannotated	AVK	AVK	420	400	390-450	390-450	ABpxpapapap	non-amphid	71
GAATAAGCATCACAAC-300.1.1	1282	300_minutes	Waterston_300_minutes	0.775432	FALSE	Ciliated_non_amphid_neuron	CEP	CEP	420	425	390-450	390-450	ABarpapaappa/ABplaaaaappa/ABpxpaappppa	non-amphid	50
GACGGCTGTAGTGAAT-300.1.1	1051	300_minutes	Waterston_300_minutes	0.635709	FALSE	Ciliated_amphid_neuron	ASH	ASH	410	390	390-450	390-450	ABpxpaappaa	amphid	52
GACGTTACAAACAACA-300.1.1	1394	300_minutes	Waterston_300_minutes	0.843176	FALSE	Ciliated_amphid_neuron	ASE	ASE	380	390	390-450	330-390	ABalppppppaa/ABpraaapppaa	amphid	62
GAGCAGACATCTCGCT-300.1.1	1352	300_minutes	Waterston_300_minutes	0.817772	FALSE	unannotated	DA	DA	390	380	330-390	390-450	unannotated	non-amphid	58
GAGCAGATCCAGATCA-300.1.1	1883	300_minutes	Waterston_300_minutes	1.13895	FALSE	Pharyngeal_neuron	unannotated	Pharyngeal_neuron	300	310	270-330	270-330	ABaraapxpp	non-amphid	80
GAGGTGAAGCGATTCT-300.1.1	1638	300_minutes	Waterston_300_minutes	0.990762	FALSE	unannotated	RMED	RMED	380	380	330-390	330-390	unannotated	non-amphid	62
GAGTCCGAGTGAACAT-300.1.1	1013	300_minutes	Waterston_300_minutes	0.612724	FALSE	Pharyngeal_neuron	unannotated	Pharyngeal_neuron	350	300	270-330	330-390	unannotated	non-amphid	45
GCACTCTAGGCAATTA-300.1.1	1976	300_minutes	Waterston_300_minutes	1.1952	FALSE	Pharyngeal_neuron	unannotated	Pharyngeal_neuron	280	280	270-330	270-330	unannotated	non-amphid	64
GCAGCCAAGGCGTACA-300.1.1	1433	300_minutes	Waterston_300_minutes	0.866765	FALSE	Pharyngeal_neuron	unannotated	Pharyngeal_neuron	300	300	270-330	270-330	MSpaaapa	non-amphid	53
GCAGTTATCCTAGGGC-300.1.1	3123	300_minutes	Waterston_300_minutes	1.88898	FALSE	Pharyngeal_neuron	unannotated	Pharyngeal_neuron	300	300	270-330	270-330	unannotated	non-amphid	101
GCATGATTCGCGTTTC-300.1.1	1294	300_minutes	Waterston_300_minutes	0.78269	FALSE	unannotated	RIM	RIM	390	395	390-450	390-450	ABpxppaapap	non-amphid	63
GGAGCAACAATAGAGT-300.1.1	1250	300_minutes	Waterston_300_minutes	0.756076	FALSE	Pharyngeal_neuron	unannotated	Pharyngeal_neuron	260	260	210-270	210-270	unannotated	non-amphid	59
GGATGTTAGATGCCTT-300.1.1	1245	300_minutes	Waterston_300_minutes	0.753052	FALSE	Pharyngeal_neuron	unannotated	Pharyngeal_neuron	300	325	270-330	270-330	ABalpappaa/ABarapapaa	non-amphid	47
GGCCGATGTCATGCAT-300.1.1	1538	300_minutes	Waterston_300_minutes	0.930276	FALSE	Pharyngeal_neuron	unannotated	Pharyngeal_neuron	300	300	270-330	270-330	ABalpappaa/ABarapapaa	non-amphid	60
GGTGAAGTCATAAAGG-300.1.1	1126	300_minutes	Waterston_300_minutes	0.681073	FALSE	Ciliated_amphid_neuron	ASH	ASH	390	385	330-390	390-450	ABpxpaappaa	amphid	53
GTAGGCCTCAAACCGT-300.1.1	1535	300_minutes	Waterston_300_minutes	0.928461	FALSE	Pharyngeal_neuron	unannotated	Pharyngeal_neuron	300	300	270-330	270-330	ABaraapxpp	non-amphid	52
GTCCTCAAGAGCAATT-300.1.1	4596	300_minutes	Waterston_300_minutes	2.77994	FALSE	unannotated	DD	DD	380	380	330-390	330-390	unannotated	non-amphid	144
GTCTCGTAGAACAACT-300.1.1	1075	300_minutes	Waterston_300_minutes	0.650225	FALSE	Pharyngeal_neuron	unannotated	Pharyngeal_neuron	300	300	270-330	270-330	ABalpapppa/ABarapappa	non-amphid	46
GTGCTTCGTCGAGATG-300.1.1	1383	300_minutes	Waterston_300_minutes	0.836522	FALSE	Pharyngeal_neuron	unannotated	Pharyngeal_neuron	300	310	270-330	270-330	ABalpappaa/ABarapapaa	non-amphid	64
GTTCGGGAGTACGTTC-300.1.1	2156	300_minutes	Waterston_300_minutes	1.30408	FALSE	unannotated	AVG	AVG	370	350	330-390	330-390	ABprpapppap	non-amphid	89
TAAACCGCAAATCCGT-300.1.1	1549	300_minutes	Waterston_300_minutes	0.936929	FALSE	Pharyngeal_neuron	unannotated	Pharyngeal_neuron	290	320	270-330	270-330	unannotated	non-amphid	62
TAAGAGATCAGAAATG-300.1.1	1477	300_minutes	Waterston_300_minutes	0.893379	FALSE	Glia	AMsh	AMsh	360	355	330-390	330-390	ABpxaapaapp	Amsh	58
TACCTATAGTGTGAAT-300.1.1	1046	300_minutes	Waterston_300_minutes	0.632684	FALSE	Ciliated_amphid_neuron	ASH	ASH	390	385	330-390	390-450	ABpxpaappaa	amphid	45
TATGCCCCAATAGCGG-300.1.1	1317	300_minutes	Waterston_300_minutes	0.796602	FALSE	unannotated	AUA	AUA	420	450	450-510	390-450	ABalpppppppp/ABpraaappppp	non-amphid	54
TATTACCTCCATGCTC-300.1.1	1100	300_minutes	Waterston_300_minutes	0.665347	FALSE	Ciliated_amphid_neuron	AFD	AFD	360	360	330-390	330-390	ABalpppapav/ABpraaaapav	amphid	44
TCAATCTAGAGCTATA-300.1.1	2677	300_minutes	Waterston_300_minutes	1.61921	FALSE	Ciliated_amphid_neuron	ASH	ASH	420	385	330-390	390-450	ABpxpaappaa	amphid	93
TCACGAATCGATGAGG-300.1.1	1327	300_minutes	Waterston_300_minutes	0.80265	FALSE	Ciliated_amphid_neuron	ASJ	ASJ	380	380	330-390	330-390	ABalpppppppa/ABpraaappppa	amphid	56
TCTCATAAGCGATCCC-300.1.1	1249	300_minutes	Waterston_300_minutes	0.755471	FALSE	Ciliated_amphid_neuron	ASE	ASE	450	410	390-450	450-510	ABalppppppaa/ABpraaapppaa	amphid	43
TCTGAGAGTGTTGAGG-300.1.1	1278	300_minutes	Waterston_300_minutes	0.773012	FALSE	Pharyngeal_neuron	unannotated	Pharyngeal_neuron	300	300	270-330	270-330	MSpaaapa	non-amphid	48
TGAAAGAAGATGTGTA-300.1.1	1048	300_minutes	Waterston_300_minutes	0.633894	FALSE	unannotated	ALA	ALA	350	340	330-390	330-390	ABalapppaaa	non-amphid	46
TGAGAGGTCTTCTGGC-300.1.1	1235	300_minutes	Waterston_300_minutes	0.747003	FALSE	Pharyngeal_neuron	unannotated	Pharyngeal_neuron	300	300	270-330	270-330	ABalpapppa/ABarapappa	non-amphid	47
TGAGGGACACAGAGGT-300.1.1	4684	300_minutes	Waterston_300_minutes	2.83317	FALSE	Pharyngeal_neuron	unannotated	Pharyngeal_neuron	270	260	210-270	270-330	unannotated	non-amphid	131
TGCACCTTCCGTTGTC-300.1.1	1521	300_minutes	Waterston_300_minutes	0.919993	FALSE	Ciliated_non_amphid_neuron	ADE	ADE	450	450	450-510	450-510	ABpxapaaaapa	non-amphid	56
TGCCCATGTCAATGTC-300.1.1	1539	300_minutes	Waterston_300_minutes	0.930881	FALSE	Ciliated_amphid_neuron	ADL	ADL	450	450	450-510	450-510	ABalppppaad/ABpraaapaad	amphid	54
TGCGTGGGTAAATGTG-300.1.1	4936	300_minutes	Waterston_300_minutes	2.98559	FALSE	unannotated	DVA	DVA	300	340	330-390	270-330	ABprppppapp	non-amphid	163
TGGCTGGAGTATCTCG-300.1.1	1530	300_minutes	Waterston_300_minutes	0.925437	FALSE	Glia	AMsh	AMsh	330	310	270-330	330-390	ABpxaapaapp	Amsh	62
TGGGAAGGTTACGGAG-300.1.1	1685	300_minutes	Waterston_300_minutes	1.01919	FALSE	Pharyngeal_neuron	unannotated	Pharyngeal_neuron	280	280	270-330	270-330	unannotated	non-amphid	62
TTATGCTTCAACGGCC-300.1.1	2919	300_minutes	Waterston_300_minutes	1.76559	FALSE	Ciliated_amphid_neuron	ASH	ASH	330	380	330-390	330-390	ABpxpaappaa	amphid	94
TTCCCAGTCAGTACGT-300.1.1	1303	300_minutes	Waterston_300_minutes	0.788134	FALSE	unannotated	DVA	DVA	360	365	330-390	330-390	ABprppppapp	non-amphid	59
TTCTCCTCATCGGAAG-300.1.1	2193	300_minutes	Waterston_300_minutes	1.32646	FALSE	unannotated	RMED	RMED	340	355	330-390	330-390	unannotated	non-amphid	101
TTGAACGGTTACTGAC-300.1.1	1095	300_minutes	Waterston_300_minutes	0.662323	FALSE	unannotated	AVG	AVG	390	385	330-390	390-450	ABprpapppap	non-amphid	53
TTGTAGGCAAGTTAAG-300.1.1	1230	300_minutes	Waterston_300_minutes	0.743979	FALSE	Pharyngeal_neuron	unannotated	Pharyngeal_neuron	290	300	270-330	270-330	ABalpapppa/ABarapappa	non-amphid	48
TTTATGCGTTCACCTC-300.1.1	1921	300_minutes	Waterston_300_minutes	1.16194	FALSE	unannotated	DA	DA	380	335	330-390	330-390	unannotated	non-amphid	79
TTTCCTCAGTCTCAAC-300.1.1	1112	300_minutes	Waterston_300_minutes	0.672605	FALSE	Pharyngeal_neuron	unannotated	Pharyngeal_neuron	300	300	270-330	270-330	ABalpapppa/ABarapappa	non-amphid	57
TTTGTCACACCATGTA-300.1.1	2373	300_minutes	Waterston_300_minutes	1.43533	FALSE	Ciliated_non_amphid_neuron	IL2	IL2	390	385	330-390	390-450	ABalapxppap/ABalaappppp/ABalapaappp/ABalppapppp/ABarapppppp	non-amphid	94
TTTGTCATCCTAGAAC-300.1.1	1000	300_minutes	Waterston_300_minutes	0.604861	FALSE	Glia	ILso	ILso	410	390	390-450	390-450	ABpxaapaaap/ABalaaapall/ABalaaapprr/ABalppapapp/ABarapppapp	Ilso	26
AACCGCGCACTTAAGC-300.1.2	1123	300_minutes	Waterston_300_minutes	0.679259	FALSE	unannotated	DD	DD	260	375	330-390	210-270	unannotated	non-amphid	38
AACGTTGGTATTAGCC-300.1.2	1066	300_minutes	Waterston_300_minutes	0.644782	FALSE	Ciliated_amphid_neuron	AFD	AFD	340	350	330-390	330-390	ABalpppapav/ABpraaaapav	amphid	63
AACGTTGGTGGTGTAG-300.1.2	1006	300_minutes	Waterston_300_minutes	0.60849	FALSE	unannotated	RME	RME	340	350	330-390	330-390	ABalaaaarxp/ABalapppaap/ABplpappaaa	non-amphid	51
AACTCTTCACAAGACG-300.1.2	1181	300_minutes	Waterston_300_minutes	0.714341	FALSE	unannotated	AVG	AVG	350	365	330-390	330-390	ABprpapppap	non-amphid	59
AACTCTTGTATGCTTG-300.1.2	1386	300_minutes	Waterston_300_minutes	0.838337	FALSE	Pharyngeal_neuron	unannotated	Pharyngeal_neuron	320	300	270-330	270-330	unannotated	non-amphid	43
AAGCCGCCAGGTCTCG-300.1.2	1026	300_minutes	Waterston_300_minutes	0.620587	FALSE	Ciliated_amphid_neuron	ASH	ASH	330	350	330-390	330-390	ABpxpaappaa	amphid	50
AAGGAGCCATAGGATA-300.1.2	1660	300_minutes	Waterston_300_minutes	1.00407	FALSE	unannotated	DB	DB	360	350	330-390	330-390	unannotated	non-amphid	72
ACACCAAAGTCCCACG-300.1.2	1013	300_minutes	Waterston_300_minutes	0.612724	FALSE	Glia	CEPso	CEPso	350	380	330-390	330-390	ABalapxpppp/ABalaapappp/ABalppaappp	CEPso	39
ACAGCCGTCTGTGCAA-300.1.2	1508	300_minutes	Waterston_300_minutes	0.91213	FALSE	unannotated	PVT	PVT	350	340	330-390	330-390	ABplpappppa	non-amphid	70
ACATGGTCAGACAGGT-300.1.2	1671	300_minutes	Waterston_300_minutes	1.01072	FALSE	Pharyngeal_neuron	unannotated	Pharyngeal_neuron	300	320	270-330	270-330	ABalpappaa/ABarapapaa	non-amphid	64
ACCCACTCAGCCTGTG-300.1.2	5063	300_minutes	Waterston_300_minutes	3.06241	FALSE	Ciliated_amphid_neuron	ADL	ADL	420	450	450-510	390-450	ABalppppaad/ABpraaapaad	amphid	147
ACGAGCCTCGCGGATC-300.1.2	1005	300_minutes	Waterston_300_minutes	0.607885	FALSE	unannotated	CAN	CAN	390	420	390-450	390-450	ABalapaaapa/ABalappappa	non-amphid	35
ACGAGGATCACGATGT-300.1.2	1006	300_minutes	Waterston_300_minutes	0.60849	FALSE	unannotated	AVG	AVG	380	390	390-450	330-390	ABprpapppap	non-amphid	46
ACGAGGATCGCCCTTA-300.1.2	1109	300_minutes	Waterston_300_minutes	0.670791	FALSE	Glia	AMso	AMso	330	330	330-390	330-390	ABpxpaapapa	Amso	63
ACGGCCAGTGTGTGCC-300.1.2	1178	300_minutes	Waterston_300_minutes	0.712526	FALSE	unannotated	DB	DB	350	340	330-390	330-390	unannotated	non-amphid	56
ACGGGTCTCAGCTCGG-300.1.2	2429	300_minutes	Waterston_300_minutes	1.46921	FALSE	Glia	AMsh	AMsh	320	330	330-390	270-330	ABpxaapaapp	Amsh	89
ACTATCTTCCTGCCAT-300.1.2	1101	300_minutes	Waterston_300_minutes	0.665952	FALSE	Parent_of_exc_duct_pore_DB_1_3	DB	DB	300	300	270-330	270-330	ABpxpaaaap	non-amphid	52
ACTGAGTAGATAGGAG-300.1.2	4312	300_minutes	Waterston_300_minutes	2.60816	FALSE	Pharyngeal_neuron	unannotated	Pharyngeal_neuron	270	270	270-330	270-330	unannotated	non-amphid	131
ACTGATGGTGACGGTA-300.1.2	1425	300_minutes	Waterston_300_minutes	0.861927	FALSE	Ciliated_amphid_neuron	ASJ	ASJ	380	350	330-390	330-390	ABalpppppppa/ABpraaappppa	amphid	63
AGACGTTGTCCAGTTA-300.1.2	2144	300_minutes	Waterston_300_minutes	1.29682	FALSE	Ciliated_non_amphid_neuron	IL2	IL2	320	300	270-330	270-330	ABalapxppap/ABalaappppp/ABalapaappp/ABalppapppp/ABarapppppp	non-amphid	69
AGAGCTTGTAGAAGGA-300.1.2	1089	300_minutes	Waterston_300_minutes	0.658693	FALSE	unannotated	RIV	RIV	360	350	330-390	330-390	ABpxpaapaaa	non-amphid	43
AGCATACCATGCTGGC-300.1.2	1168	300_minutes	Waterston_300_minutes	0.706477	FALSE	unannotated	RME	RME	350	345	330-390	330-390	ABalaaaarxp/ABalapppaap/ABplpappaaa	non-amphid	47
AGCCTAAGTCCAACTA-300.1.2	1214	300_minutes	Waterston_300_minutes	0.734301	FALSE	unannotated	CAN	CAN	450	410	390-450	450-510	ABalapaaapa/ABalappappa	non-amphid	48
AGCGTCGCATATGCTG-300.1.2	3377	300_minutes	Waterston_300_minutes	2.04261	FALSE	Ciliated_amphid_neuron	ASH	ASH	380	375	330-390	330-390	ABpxpaappaa	amphid	116
AGGCCACTCTGCGGCA-300.1.2	1599	300_minutes	Waterston_300_minutes	0.967172	FALSE	unannotated	RMED	RMED	360	365	330-390	330-390	unannotated	non-amphid	69
AGGCCGTGTAGATTAG-300.1.2	1260	300_minutes	Waterston_300_minutes	0.762125	FALSE	Ciliated_non_amphid_neuron	IL2	IL2	350	340	330-390	330-390	ABalapxppap/ABalaappppp/ABalapaappp/ABalppapppp/ABarapppppp	non-amphid	62
AGGGATGAGACTTTCG-300.1.2	2402	300_minutes	Waterston_300_minutes	1.45288	FALSE	unannotated	I5	I5	430	550	510-580	390-450	unannotated	non-amphid	78
ATAGACCGTGACTACT-300.1.2	4205	300_minutes	Waterston_300_minutes	2.54344	FALSE	Ciliated_amphid_neuron	ASJ	ASJ	420	390	390-450	390-450	ABalpppppppa/ABpraaappppa	amphid	132
ATGAGGGTCGTAGGTT-300.1.2	1194	300_minutes	Waterston_300_minutes	0.722204	FALSE	unannotated	RIH	RIH	410	400	390-450	390-450	ABprpappaaa	non-amphid	53
ATTACTCTCTGTCAAG-300.1.2	1470	300_minutes	Waterston_300_minutes	0.889145	FALSE	Ciliated_amphid_neuron	AFD	AFD	330	330	330-390	330-390	ABalpppapav/ABpraaaapav	amphid	81
ATTCTACTCAAGCCTA-300.1.2	1321	300_minutes	Waterston_300_minutes	0.799021	FALSE	Glia	AMsh	AMsh	350	355	330-390	330-390	ABpxaapaapp	Amsh	39
CAACCTCTCAAAGTAG-300.1.2	1210	300_minutes	Waterston_300_minutes	0.731882	FALSE	unannotated	CAN	CAN	450	385	330-390	450-510	ABalapaaapa/ABalappappa	non-amphid	28
CAACCTCTCCCTAACC-300.1.2	2883	300_minutes	Waterston_300_minutes	1.74381	FALSE	Pharyngeal_neuron	unannotated	Pharyngeal_neuron	320	325	270-330	270-330	unannotated	non-amphid	86
CAACTAGCAAAGAATC-300.1.2	1709	300_minutes	Waterston_300_minutes	1.03371	FALSE	Ciliated_non_amphid_neuron	BAG	BAG	400	420	390-450	390-450	ABalppappap/ABarappppap	non-amphid	75
CAAGTTGGTCACCCAG-300.1.2	1018	300_minutes	Waterston_300_minutes	0.615748	FALSE	Ciliated_amphid_neuron	ASH	ASH	350	350	330-390	330-390	ABpxpaappaa	amphid	49
CACAAACTCATCACCC-300.1.2	1179	300_minutes	Waterston_300_minutes	0.713131	FALSE	Ciliated_amphid_neuron	ASH	ASH	360	380	330-390	330-390	ABpxpaappaa	amphid	53
CACAGTAGTAGCGATG-300.1.2	1298	300_minutes	Waterston_300_minutes	0.785109	FALSE	Ciliated_amphid_neuron	ASH	ASH	390	380	330-390	390-450	ABpxpaappaa	amphid	58
CAGAATCAGAGTACCG-300.1.2	1420	300_minutes	Waterston_300_minutes	0.858902	FALSE	unannotated	RIC	RIC	330	420	390-450	330-390	ABpxppaaaapp	non-amphid	58
CAGCATAGTGCAGTAG-300.1.2	1596	300_minutes	Waterston_300_minutes	0.965358	FALSE	Ciliated_amphid_neuron	ASK	ASK	420	420	390-450	390-450	ABalpppapppa/ABpraaaapppa	amphid	70
CAGTCCTGTCAGAAGC-300.1.2	1072	300_minutes	Waterston_300_minutes	0.648411	FALSE	unannotated	CAN	CAN	490	450	450-510	450-510	ABalapaaapa/ABalappappa	non-amphid	33
CATCGAAAGCACACAG-300.1.2	1199	300_minutes	Waterston_300_minutes	0.725228	FALSE	unannotated	RIH	RIH	390	530	510-580	390-450	unannotated	non-amphid	53
CATTCGCGTACCTACA-300.1.2	3116	300_minutes	Waterston_300_minutes	1.88475	FALSE	Pharyngeal_neuron	unannotated	Pharyngeal_neuron	300	275	270-330	270-330	ABalpappap	non-amphid	105
CCAATCCTCATCGGAT-300.1.2	1174	300_minutes	Waterston_300_minutes	0.710107	FALSE	Ciliated_amphid_neuron	ASI	ASI	450	450	450-510	450-510	ABpxaapapppa	amphid	54
CCAGCGAGTTGTCGCG-300.1.2	1299	300_minutes	Waterston_300_minutes	0.785714	FALSE	Pharyngeal_neuron	unannotated	Pharyngeal_neuron	320	300	270-330	270-330	unannotated	non-amphid	43
CCGTTCAGTGTCTGAT-300.1.2	1835	300_minutes	Waterston_300_minutes	1.10992	FALSE	Pharyngeal_neuron	unannotated	Pharyngeal_neuron	300	300	270-330	270-330	unannotated	non-amphid	76
CCTAAAGAGCTAAACA-300.1.2	2345	300_minutes	Waterston_300_minutes	1.4184	FALSE	Pharyngeal_neuron	unannotated	Pharyngeal_neuron	270	245	210-270	270-330	ABalpppapa/ABpraaaapa	non-amphid	86
CCTATTACATTGTGCA-300.1.2	1015	300_minutes	Waterston_300_minutes	0.613934	FALSE	Ciliated_amphid_neuron	ASH	ASH	340	350	330-390	330-390	ABpxpaappaa	amphid	53
CCTTCGACATAGGATA-300.1.2	3165	300_minutes	Waterston_300_minutes	1.91438	FALSE	unannotated	DB	DB	330	320	270-330	330-390	unannotated	non-amphid	124
CCTTCGATCCCACTTG-300.1.2	1413	300_minutes	Waterston_300_minutes	0.854668	FALSE	unannotated	DD	DD	380	375	330-390	330-390	unannotated	non-amphid	60
CGAACATCAGTCGATT-300.1.2	1259	300_minutes	Waterston_300_minutes	0.76152	FALSE	Ciliated_amphid_neuron	AFD	AFD	510	530	510-580	510-580	unannotated	amphid	47
CGAATGTAGATGTTAG-300.1.2	2469	300_minutes	Waterston_300_minutes	1.4934	FALSE	Ciliated_non_amphid_neuron	IL2	IL2	400	380	330-390	390-450	ABalapxppap/ABalaappppp/ABalapaappp/ABalppapppp/ABarapppppp	non-amphid	77
CGATTGAGTATTCTCT-300.1.2	1867	300_minutes	Waterston_300_minutes	1.12928	FALSE	unannotated	RMED	RMED	360	370	330-390	330-390	unannotated	non-amphid	62
CGCTATCAGTATGACA-300.1.2	1491	300_minutes	Waterston_300_minutes	0.901847	FALSE	Pharyngeal_neuron	unannotated	Pharyngeal_neuron	300	300	270-330	270-330	ABalpapppa/ABarapappa	non-amphid	49
CGCTGGACAATCACAC-300.1.2	1077	300_minutes	Waterston_300_minutes	0.651435	FALSE	unannotated	AVA	AVA	360	375	330-390	330-390	ABalaappapa/ABalppaaapa	non-amphid	49
CGCTTCATCTGAGTGT-300.1.2	1014	300_minutes	Waterston_300_minutes	0.613329	FALSE	unannotated	AVA	AVA	360	340	330-390	330-390	ABalaappapa/ABalppaaapa	non-amphid	40
CGGACACCATTGGTAC-300.1.2	1304	300_minutes	Waterston_300_minutes	0.788738	FALSE	Ciliated_amphid_neuron	ASK	ASK	450	420	390-450	450-510	ABalpppapppa/ABpraaaapppa	amphid	47
CGGAGTCAGAGAACAG-300.1.2	4396	300_minutes	Waterston_300_minutes	2.65897	FALSE	Ciliated_amphid_neuron	ASJ	ASJ	370	350	330-390	330-390	ABalpppppppa/ABpraaappppa	amphid	105
CGGCTAGCATGGGACA-300.1.2	1176	300_minutes	Waterston_300_minutes	0.711316	FALSE	unannotated	DA	DA	360	365	330-390	330-390	unannotated	non-amphid	55
CGGCTAGGTCCGCTGA-300.1.2	1080	300_minutes	Waterston_300_minutes	0.65325	FALSE	Ciliated_amphid_neuron	ASH	ASH	350	350	330-390	330-390	ABpxpaappaa	amphid	61
CGGCTAGTCCCGACTT-300.1.2	1387	300_minutes	Waterston_300_minutes	0.838942	FALSE	unannotated	DA	DA	390	380	330-390	390-450	unannotated	non-amphid	57
CGTCACTAGCGTAGTG-300.1.2	1775	300_minutes	Waterston_300_minutes	1.07363	FALSE	Pharyngeal_neuron	unannotated	Pharyngeal_neuron	300	300	270-330	270-330	unannotated	non-amphid	62
CGTCAGGAGATCGGGT-300.1.2	1773	300_minutes	Waterston_300_minutes	1.07242	FALSE	Ciliated_amphid_neuron	ADL	ADL	420	380	330-390	390-450	ABalppppaad/ABpraaapaad	amphid	63
CTAAGACAGTCTTGCA-300.1.2	1446	300_minutes	Waterston_300_minutes	0.874629	FALSE	unannotated	AVB	AVB	360	350	330-390	330-390	ABpxpaapaap	non-amphid	62
CTAATGGCAAAGGCGT-300.1.2	1104	300_minutes	Waterston_300_minutes	0.667766	FALSE	unannotated	RIS	RIS	360	370	330-390	330-390	ABprpappapa	non-amphid	50
CTAGAGTGTATCTGCA-300.1.2	1036	300_minutes	Waterston_300_minutes	0.626636	FALSE	unannotated	AVA	AVA	340	325	270-330	330-390	ABalaappapa/ABalppaaapa	non-amphid	53
CTAGCCTAGTAACCCT-300.1.2	1251	300_minutes	Waterston_300_minutes	0.756681	FALSE	unannotated	RIS	RIS	550	550	510-580	510-580	unannotated	non-amphid	50
CTCACACAGCGTAATA-300.1.2	1207	300_minutes	Waterston_300_minutes	0.730067	FALSE	unannotated	ALA	ALA	360	350	330-390	330-390	ABalapppaaa	non-amphid	56
CTCACACCAGGATCGA-300.1.2	1078	300_minutes	Waterston_300_minutes	0.65204	FALSE	unannotated	DB	DB	350	350	330-390	330-390	unannotated	non-amphid	43
CTCTACGAGTCACGCC-300.1.2	1036	300_minutes	Waterston_300_minutes	0.626636	FALSE	Ciliated_amphid_neuron	ASH	ASH	350	345	330-390	330-390	ABpxpaappaa	amphid	50
CTGCTGTAGCCAGTTT-300.1.2	1038	300_minutes	Waterston_300_minutes	0.627845	FALSE	unannotated	AVB	AVB	360	325	270-330	330-390	ABpxpaapaap	non-amphid	45
CTGTGCTGTACCCAAT-300.1.2	1503	300_minutes	Waterston_300_minutes	0.909106	FALSE	unannotated	DB	DB	320	300	270-330	270-330	unannotated	non-amphid	61
CTTAACTGTCTAAAGA-300.1.2	1194	300_minutes	Waterston_300_minutes	0.722204	FALSE	unannotated	ALM_BDU	ALM_BDU	620	490	450-510	580-650	unannotated	non-amphid	43
CTTAGGAGTCCATCCT-300.1.2	1034	300_minutes	Waterston_300_minutes	0.625426	FALSE	unannotated	RID	RID	340	350	330-390	330-390	ABalappaapa	non-amphid	40
GAACCTATCTGCGTAA-300.1.2	1102	300_minutes	Waterston_300_minutes	0.666557	FALSE	Pharyngeal_neuron	unannotated	Pharyngeal_neuron	330	310	270-330	330-390	unannotated	non-amphid	46
GAATGAATCTGTTTGT-300.1.2	1882	300_minutes	Waterston_300_minutes	1.13835	FALSE	Glia	CEPsh	CEPsh	330	395	390-450	330-390	ABarpaaaapp/ABarpaaapap/ABpxpaaapap	CEPsh	72
GACGGCTGTATATGAG-300.1.2	1226	300_minutes	Waterston_300_minutes	0.741559	FALSE	Ciliated_amphid_neuron	ASH	ASH	350	350	330-390	330-390	ABpxpaappaa	amphid	63
GAGGTGAAGGGATCTG-300.1.2	2767	300_minutes	Waterston_300_minutes	1.67365	FALSE	Ciliated_amphid_neuron	AWA	AWA	340	385	330-390	330-390	ABpxaapapaa	amphid	95
GATCAGTAGCCAGGAT-300.1.2	1202	300_minutes	Waterston_300_minutes	0.727043	FALSE	Ciliated_amphid_neuron	AFD	AFD	390	420	390-450	390-450	ABalpppapav/ABpraaaapav	amphid	56
GATGAGGGTCCGTCAG-300.1.2	1067	300_minutes	Waterston_300_minutes	0.645386	FALSE	unannotated	RIS	RIS	350	385	330-390	330-390	ABprpappapa	non-amphid	50
GCAATCACACTCTGTC-300.1.2	1676	300_minutes	Waterston_300_minutes	1.01375	FALSE	Pharyngeal_neuron	unannotated	Pharyngeal_neuron	230	215	210-270	210-270	ABpxaapapa	non-amphid	64
GCAATCAGTAGCAAAT-300.1.2	1608	300_minutes	Waterston_300_minutes	0.972616	FALSE	Ciliated_amphid_neuron	AFD	AFD	300	320	270-330	270-330	ABalpppapav/ABpraaaapav	amphid	67
GCACTCTAGTCTTGCA-300.1.2	1599	300_minutes	Waterston_300_minutes	0.967172	FALSE	Ciliated_amphid_neuron	AFD	AFD	320	340	330-390	270-330	ABalpppapav/ABpraaaapav	amphid	71
GCATGCGCAAACGTGG-300.1.2	1633	300_minutes	Waterston_300_minutes	0.987738	FALSE	Pharyngeal_neuron	unannotated	Pharyngeal_neuron	300	300	270-330	270-330	ABaraapxpa	non-amphid	65
GCGACCACACCACCAG-300.1.2	1271	300_minutes	Waterston_300_minutes	0.768778	FALSE	Ciliated_amphid_neuron	ASH	ASH	380	375	330-390	330-390	ABpxpaappaa	amphid	65
GCGCAACAGCTAGGCA-300.1.2	1091	300_minutes	Waterston_300_minutes	0.659903	FALSE	Ciliated_amphid_neuron	AFD	AFD	450	390	390-450	450-510	ABalpppapav/ABpraaaapav	amphid	47
GCGCAACCACCCAGTG-300.1.2	3590	300_minutes	Waterston_300_minutes	2.17145	FALSE	Ciliated_amphid_neuron	ASI	ASI	340	410	390-450	330-390	ABpxaapapppa	amphid	119
GCTGCAGAGGTGACCA-300.1.2	1381	300_minutes	Waterston_300_minutes	0.835313	FALSE	unannotated	DB	DB	410	430	390-450	390-450	unannotated	non-amphid	41
GCTGGGTAGGTGGGTT-300.1.2	1723	300_minutes	Waterston_300_minutes	1.04218	FALSE	unannotated	RMED	RMED	380	380	330-390	330-390	unannotated	non-amphid	74
GCTTGAACAGCTGCAC-300.1.2	1877	300_minutes	Waterston_300_minutes	1.13532	FALSE	Pharyngeal_neuron	unannotated	Pharyngeal_neuron	300	300	270-330	270-330	ABalpappaa/ABarapapaa	non-amphid	60
GGAACTTCACCGAATT-300.1.2	1248	300_minutes	Waterston_300_minutes	0.754866	FALSE	unannotated	AVG	AVG	380	365	330-390	330-390	ABprpapppap	non-amphid	61
GGACAAGCAATAGAGT-300.1.2	1782	300_minutes	Waterston_300_minutes	1.07786	FALSE	Pharyngeal_neuron	unannotated	Pharyngeal_neuron	320	300	270-330	270-330	unannotated	non-amphid	68
GGATTACCAGATTGCT-300.1.2	1730	300_minutes	Waterston_300_minutes	1.04641	FALSE	Pharyngeal_neuron	unannotated	Pharyngeal_neuron	300	320	270-330	270-330	ABalpappaa/ABarapapaa	non-amphid	67
GGCAATTCAACGCACC-300.1.2	1268	300_minutes	Waterston_300_minutes	0.766963	FALSE	Pharyngeal_neuron	unannotated	Pharyngeal_neuron	320	310	270-330	270-330	unannotated	non-amphid	59
GGCCGATAGTAGATGT-300.1.2	1257	300_minutes	Waterston_300_minutes	0.76031	FALSE	Pharyngeal_neuron	unannotated	Pharyngeal_neuron	290	300	270-330	270-330	ABalpapppa/ABarapappa	non-amphid	45
GGCGACTCATTTGCCC-300.1.2	1479	300_minutes	Waterston_300_minutes	0.894589	FALSE	unannotated	AVL	AVL	550	440	390-450	510-580	unannotated	non-amphid	49
GGCTCGATCCACTCCA-300.1.2	1732	300_minutes	Waterston_300_minutes	1.04762	FALSE	unannotated	AUA	AUA	360	350	330-390	330-390	ABalpppppppp/ABpraaappppp	non-amphid	71
GTACTTTCATGGTCTA-300.1.2	1216	300_minutes	Waterston_300_minutes	0.735511	FALSE	Ciliated_amphid_neuron	AWC	AWC	430	425	390-450	390-450	ABpxpaaaaap	amphid	34
GTCACAACAGGGCATA-300.1.2	1210	300_minutes	Waterston_300_minutes	0.731882	FALSE	Ciliated_amphid_neuron	AWC	AWC	420	415	390-450	390-450	ABpxpaaaaap	amphid	66
GTCCTCACAGTTCCCT-300.1.2	1072	300_minutes	Waterston_300_minutes	0.648411	FALSE	Ciliated_amphid_neuron	ASH	ASH	360	350	330-390	330-390	ABpxpaappaa	amphid	52
GTCTTCGAGGTGCTAG-300.1.2	1653	300_minutes	Waterston_300_minutes	0.999835	FALSE	Ciliated_amphid_neuron	AFD	AFD	340	325	270-330	330-390	ABalpppapav/ABpraaaapav	amphid	78
GTGCGGTAGACAATAC-300.1.2	1017	300_minutes	Waterston_300_minutes	0.615143	FALSE	unannotated	AVA	AVA	370	360	330-390	330-390	ABalaappapa/ABalppaaapa	non-amphid	41
GTGCGGTTCGGACAAG-300.1.2	1695	300_minutes	Waterston_300_minutes	1.02524	FALSE	Pharyngeal_neuron	unannotated	Pharyngeal_neuron	300	300	270-330	270-330	unannotated	non-amphid	60
GTTACAGAGTTGTCGT-300.1.2	1843	300_minutes	Waterston_300_minutes	1.11476	FALSE	Ciliated_non_amphid_neuron	IL2	IL2	360	350	330-390	330-390	ABalapxppap/ABalaappppp/ABalapaappp/ABalppapppp/ABarapppppp	non-amphid	61
TAAGAGAGTGGGTCAA-300.1.2	1531	300_minutes	Waterston_300_minutes	0.926042	FALSE	unannotated	RME	RME	550	420	390-450	510-580	unannotated	non-amphid	50
TAAGCGTTCCTACAGA-300.1.2	1026	300_minutes	Waterston_300_minutes	0.620587	FALSE	unannotated	ALA	ALA	450	450	450-510	450-510	ABalapppaaa	non-amphid	50
TACCTATCATACGCTA-300.1.2	1197	300_minutes	Waterston_300_minutes	0.724018	FALSE	Pharyngeal_neuron	unannotated	Pharyngeal_neuron	340	310	270-330	330-390	unannotated	non-amphid	53
TAGTTGGAGTGTTAGA-300.1.2	1014	300_minutes	Waterston_300_minutes	0.613329	FALSE	unannotated	AVK	AVK	450	490	450-510	450-510	ABpxpapapap	non-amphid	43
TATCAGGAGGGCACTA-300.1.2	1038	300_minutes	Waterston_300_minutes	0.627845	FALSE	Ciliated_amphid_neuron	ADF	ADF	410	420	390-450	390-450	ABalpppppaa/ABpraaappaa	amphid	48
TATTACCGTATAATGG-300.1.2	1311	300_minutes	Waterston_300_minutes	0.792972	FALSE	Pharyngeal_neuron	unannotated	Pharyngeal_neuron	300	340	330-390	270-330	unannotated	non-amphid	58
TCACAAGTCGACAGCC-300.1.2	1129	300_minutes	Waterston_300_minutes	0.682888	FALSE	Pharyngeal_neuron	unannotated	Pharyngeal_neuron	350	340	330-390	330-390	unannotated	non-amphid	48
TCAGCAAGTGGTAACG-300.1.2	3561	300_minutes	Waterston_300_minutes	2.15391	FALSE	unannotated	RIA	RIA	270	355	330-390	270-330	ABalaapppaa/ABalapaapaa	non-amphid	118
TCATTACCACTGAAGG-300.1.2	1126	300_minutes	Waterston_300_minutes	0.681073	FALSE	Pharyngeal_neuron	unannotated	Pharyngeal_neuron	300	300	270-330	270-330	ABaraapxpp	non-amphid	43
TCGCGTTGTCGTCTTC-300.1.2	2043	300_minutes	Waterston_300_minutes	1.23573	FALSE	Ciliated_amphid_neuron	ADL	ADL	370	350	330-390	330-390	ABalppppaad/ABpraaapaad	amphid	72
TCGGTAAGTTATTCTC-300.1.2	1402	300_minutes	Waterston_300_minutes	0.848015	FALSE	Pharyngeal_neuron	unannotated	Pharyngeal_neuron	270	265	210-270	270-330	unannotated	non-amphid	55
TCTCTAAGTCAGAAGC-300.1.2	1187	300_minutes	Waterston_300_minutes	0.71797	FALSE	Ciliated_non_amphid_neuron	BAG	BAG	550	520	510-580	510-580	unannotated	non-amphid	38
TGACTAGAGGCGTACA-300.1.2	2012	300_minutes	Waterston_300_minutes	1.21698	FALSE	unannotated	AVG	AVG	370	350	330-390	330-390	ABprpapppap	non-amphid	86
TGAGAGGGTAAACACA-300.1.2	3727	300_minutes	Waterston_300_minutes	2.25432	FALSE	Ciliated_amphid_neuron	ASE	ASE	490	470	450-510	450-510	ABalppppppaa/ABpraaapppaa	amphid	104
TGAGCCGGTGAGTGAC-300.1.2	1291	300_minutes	Waterston_300_minutes	0.780875	FALSE	Ciliated_amphid_neuron	ADL	ADL	370	415	390-450	330-390	ABalppppaad/ABpraaapaad	amphid	40
TGAGGGACAGTTAACC-300.1.2	1326	300_minutes	Waterston_300_minutes	0.802045	FALSE	unannotated	CAN	CAN	450	415	390-450	450-510	ABalapaaapa/ABalappappa	non-amphid	50
TGAGGGAGTCTAGTCA-300.1.2	2163	300_minutes	Waterston_300_minutes	1.30831	FALSE	Ciliated_amphid_neuron	ASJ	ASJ	350	350	330-390	330-390	ABalpppppppa/ABpraaappppa	amphid	94
TGCACCTAGTTGTCGT-300.1.2	1292	300_minutes	Waterston_300_minutes	0.78148	FALSE	Ciliated_amphid_neuron	ADL	ADL	360	360	330-390	330-390	ABalppppaad/ABpraaapaad	amphid	59
TGCGGGTTCAGCCTAA-300.1.2	1195	300_minutes	Waterston_300_minutes	0.722809	FALSE	Ciliated_non_amphid_neuron	BAG	BAG	410	420	390-450	390-450	ABalppappap/ABarappppap	non-amphid	65
TGGGCGTTCCACGTTC-300.1.2	1074	300_minutes	Waterston_300_minutes	0.64962	FALSE	unannotated	DD	DD	350	355	330-390	330-390	unannotated	non-amphid	54
TGTGTTTGTACCATCA-300.1.2	2131	300_minutes	Waterston_300_minutes	1.28896	FALSE	Ciliated_non_amphid_neuron	IL2	IL2	380	370	330-390	330-390	ABalapxppap/ABalaappppp/ABalapaappp/ABalppapppp/ABarapppppp	non-amphid	82
TTAGGACCAGCTCGAC-300.1.2	2258	300_minutes	Waterston_300_minutes	1.36578	FALSE	Ciliated_non_amphid_neuron	IL2	IL2	360	350	330-390	330-390	ABalapxppap/ABalaappppp/ABalapaappp/ABalppapppp/ABarapppppp	non-amphid	95
TTAGTTCCAGGCTGAA-300.1.2	1548	300_minutes	Waterston_300_minutes	0.936324	FALSE	unannotated	DD	DD	370	350	330-390	330-390	unannotated	non-amphid	64
TTCTCCTAGTACGATA-300.1.2	1200	300_minutes	Waterston_300_minutes	0.725833	FALSE	Ciliated_amphid_neuron	AWA	AWA	390	390	390-450	390-450	ABpxaapapaa	amphid	49
TTGACTTGTCCAGTGC-300.1.2	1342	300_minutes	Waterston_300_minutes	0.811723	FALSE	unannotated	AVG	AVG	360	350	330-390	330-390	ABprpapppap	non-amphid	61
TTTGTCAAGAAACCAT-300.1.2	2723	300_minutes	Waterston_300_minutes	1.64704	FALSE	Ciliated_non_amphid_neuron	IL2	IL2	340	310	270-330	330-390	ABalapxppap/ABalaappppp/ABalapaappp/ABalppapppp/ABarapppppp	non-amphid	83
AACGTTGGTTGAGGTG-300.1.3	2039	300_minutes	Waterston_300_minutes	1.23331	FALSE	Ciliated_amphid_neuron	ADL	ADL	380	380	330-390	330-390	ABalppppaad/ABpraaapaad	amphid	78
AACTCCCCACTAAGTC-300.1.3	1120	300_minutes	Waterston_300_minutes	0.677444	FALSE	Ciliated_amphid_neuron	ASH	ASH	340	350	330-390	330-390	ABpxpaappaa	amphid	46
AAGGAGCTCAGTTTGG-300.1.3	4445	300_minutes	Waterston_300_minutes	2.68861	FALSE	Ciliated_amphid_neuron	ASE	ASE	420	405	390-450	390-450	ABalppppppaa/ABpraaapppaa	amphid	135
ACACCCTAGTTAGGTA-300.1.3	3211	300_minutes	Waterston_300_minutes	1.94221	FALSE	unannotated	AVK	AVK	330	630	580-650	330-390	unannotated	non-amphid	100
ACCCACTAGGCTAGCA-300.1.3	1069	300_minutes	Waterston_300_minutes	0.646596	FALSE	unannotated	RIA	RIA	360	330	330-390	330-390	ABalaapppaa/ABalapaapaa	non-amphid	34
ACGAGGACATCCAACA-300.1.3	1458	300_minutes	Waterston_300_minutes	0.881887	FALSE	Ciliated_amphid_neuron	ASE	ASE	450	470	450-510	450-510	ABalppppppaa/ABpraaapppaa	amphid	53
ACGATACTCTTTACGT-300.1.3	1168	300_minutes	Waterston_300_minutes	0.706477	FALSE	unannotated	AVL	AVL	450	430	390-450	450-510	ABprpappaap	non-amphid	47
ACGTCAAAGGACTGGT-300.1.3	1184	300_minutes	Waterston_300_minutes	0.716155	FALSE	unannotated	AVB	AVB	320	330	330-390	270-330	ABpxpaapaap	non-amphid	51
ACTGTCCAGTACTTGC-300.1.3	1976	300_minutes	Waterston_300_minutes	1.1952	FALSE	Pharyngeal_neuron	unannotated	Pharyngeal_neuron	290	295	270-330	270-330	MSpaapaa	non-amphid	78
ACTTACTAGCACAGGT-300.1.3	1737	300_minutes	Waterston_300_minutes	1.05064	FALSE	Pharyngeal_neuron	unannotated	Pharyngeal_neuron	300	300	270-330	270-330	ABaraapxpp	non-amphid	49
AGAATAGAGTCACGCC-300.1.3	1029	300_minutes	Waterston_300_minutes	0.622402	FALSE	unannotated	RMD	RMD	380	370	330-390	330-390	ABalpapapaa/ABalppapaaa/ABalpppapad/ABarappapaa/ABarapppaaa/ABpraaaapad	non-amphid	53
AGAGTGGGTGATAAAC-300.1.3	1214	300_minutes	Waterston_300_minutes	0.734301	FALSE	unannotated	DVA	DVA	420	390	390-450	390-450	ABprppppapp	non-amphid	53
AGATTGCGTGCAACGA-300.1.3	1502	300_minutes	Waterston_300_minutes	0.908501	FALSE	Glia	AMso	AMso	430	420	390-450	390-450	ABpxpaapapa	Amso	44
AGCATACGTCTCCATC-300.1.3	1046	300_minutes	Waterston_300_minutes	0.632684	FALSE	unannotated	DA	DA	340	335	330-390	330-390	unannotated	non-amphid	46
AGCGTCGCATATGCTG-300.1.3	2074	300_minutes	Waterston_300_minutes	1.25448	FALSE	Ciliated_amphid_neuron	ASH	ASH	360	390	390-450	330-390	ABpxpaappaa	amphid	97
AGCTCTCAGACACGAC-300.1.3	1576	300_minutes	Waterston_300_minutes	0.953261	FALSE	Ciliated_amphid_neuron	AFD	AFD	300	310	270-330	270-330	ABalpppapav/ABpraaaapav	amphid	64
AGGCCACGTCTTGATG-300.1.3	1299	300_minutes	Waterston_300_minutes	0.785714	FALSE	Ciliated_amphid_neuron	ASK	ASK	420	420	390-450	390-450	ABalpppapppa/ABpraaaapppa	amphid	44
AGGGATGGTCCGAGTC-300.1.3	3203	300_minutes	Waterston_300_minutes	1.93737	FALSE	Pharyngeal_neuron	unannotated	Pharyngeal_neuron	270	250	210-270	270-330	ABarapapap	non-amphid	118
AGGTCATCAGCTTCGG-300.1.3	1082	300_minutes	Waterston_300_minutes	0.654459	FALSE	Glia	AMso	AMso	510	490	450-510	510-580	ABpxpaapapa	Amso	35
AGTAGTCAGGCTAGGT-300.1.3	1241	300_minutes	Waterston_300_minutes	0.750632	FALSE	Ciliated_non_amphid_neuron	URB_and_possibly_URA	URB_and_possibly_URA	330	355	330-390	330-390	ABpxaapaapa	non-amphid	64
AGTGTCACACAGCCCA-300.1.3	1168	300_minutes	Waterston_300_minutes	0.706477	FALSE	Ciliated_amphid_neuron	AWC	AWC	620	620	580-650	580-650	unannotated	amphid	43
ATAACGCGTCCGACGT-300.1.3	1097	300_minutes	Waterston_300_minutes	0.663532	FALSE	Glia	AMsh	AMsh	320	350	330-390	270-330	ABpxaapaapp	Amsh	42
ATCCACCCAATCTGCA-300.1.3	1588	300_minutes	Waterston_300_minutes	0.960519	FALSE	Pharyngeal_neuron	unannotated	Pharyngeal_neuron	300	300	270-330	270-330	ABalpapppa/ABarapappa	non-amphid	59
ATCTACTGTTAGAACA-300.1.3	1328	300_minutes	Waterston_300_minutes	0.803255	FALSE	Glia	AMso	AMso	360	360	330-390	330-390	ABpxpaapapa	Amso	50
ATTTCTGTCCACGTTC-300.1.3	1245	300_minutes	Waterston_300_minutes	0.753052	FALSE	Pharyngeal_neuron	unannotated	Pharyngeal_neuron	300	300	270-330	270-330	ABalpapppa/ABarapappa	non-amphid	48
CAACCTCGTCTGGTCG-300.1.3	1076	300_minutes	Waterston_300_minutes	0.65083	FALSE	Ciliated_amphid_neuron	ASH	ASH	330	350	330-390	330-390	ABpxpaappaa	amphid	54
CACACAAGTATCGCAT-300.1.3	2083	300_minutes	Waterston_300_minutes	1.25992	FALSE	unannotated	AVG	AVG	350	355	330-390	330-390	ABprpapppap	non-amphid	75
CACAGTAGTAGCTGCC-300.1.3	1327	300_minutes	Waterston_300_minutes	0.80265	FALSE	Ciliated_amphid_neuron	ASE	ASE	380	390	390-450	330-390	ABalppppppaa/ABpraaapppaa	amphid	64
CACATTTAGGACATTA-300.1.3	1333	300_minutes	Waterston_300_minutes	0.806279	FALSE	unannotated	DA	DA	380	380	330-390	330-390	unannotated	non-amphid	69
CACCTTGTCGGTTCGG-300.1.3	1382	300_minutes	Waterston_300_minutes	0.835918	FALSE	unannotated	DB	DB	340	320	270-330	330-390	unannotated	non-amphid	58
CAGAATCGTTCTCATT-300.1.3	1363	300_minutes	Waterston_300_minutes	0.824425	FALSE	Pharyngeal_neuron	unannotated	Pharyngeal_neuron	320	300	270-330	270-330	unannotated	non-amphid	48
CATATTCCACTGCCAG-300.1.3	3043	300_minutes	Waterston_300_minutes	1.84059	FALSE	Pharyngeal_neuron	unannotated	Pharyngeal_neuron	270	300	270-330	270-330	ABpxaapaap	non-amphid	94
CATCCACCAAGACGTG-300.1.3	2541	300_minutes	Waterston_300_minutes	1.53695	FALSE	Ciliated_non_amphid_neuron	IL2	IL2	350	340	330-390	330-390	ABalapxppap/ABalaappppp/ABalapaappp/ABalppapppp/ABarapppppp	non-amphid	67
CATCGGGCAGCTGTTA-300.1.3	1022	300_minutes	Waterston_300_minutes	0.618168	FALSE	Pharyngeal_neuron	unannotated	Pharyngeal_neuron	320	310	270-330	270-330	unannotated	non-amphid	36
CATGCCTAGGCATGGT-300.1.3	2339	300_minutes	Waterston_300_minutes	1.41477	FALSE	Pharyngeal_neuron	unannotated	Pharyngeal_neuron	330	295	270-330	330-390	unannotated	non-amphid	81
CATTCGCCAGTACACT-300.1.3	2665	300_minutes	Waterston_300_minutes	1.61195	FALSE	Ciliated_amphid_neuron	ASJ	ASJ	390	390	390-450	390-450	ABalpppppppa/ABpraaappppa	amphid	90
CCAATCCAGCTAAGAT-300.1.3	2715	300_minutes	Waterston_300_minutes	1.6422	FALSE	Glia	AMsh	AMsh	320	355	330-390	270-330	ABpxaapaapp	Amsh	85
CCACTACTCAACCAAC-300.1.3	1116	300_minutes	Waterston_300_minutes	0.675025	FALSE	unannotated	DVC	DVC	350	350	330-390	330-390	Caapaa	non-amphid	53
CCAGCGATCAAACGGG-300.1.3	1398	300_minutes	Waterston_300_minutes	0.845595	FALSE	unannotated	CAN	CAN	390	375	330-390	390-450	ABalapaaapa/ABalappappa	non-amphid	48
CCGTGGAGTAACGACG-300.1.3	2644	300_minutes	Waterston_300_minutes	1.59925	FALSE	unannotated	DB	DB	340	325	270-330	330-390	unannotated	non-amphid	97
CCTACACAGTACGTAA-300.1.3	2678	300_minutes	Waterston_300_minutes	1.61982	FALSE	unannotated	DB	DB	330	340	330-390	330-390	unannotated	non-amphid	108
CCTACACTCTATCCTA-300.1.3	1004	300_minutes	Waterston_300_minutes	0.60728	FALSE	unannotated	DVC	DVC	360	350	330-390	330-390	Caapaa	non-amphid	40
CCTCAGTAGTGCTGCC-300.1.3	1283	300_minutes	Waterston_300_minutes	0.776036	FALSE	unannotated	AVE	AVE	330	340	330-390	330-390	ABalpppaaaa/ABpraaaaaaa	non-amphid	61
CCTTACGTCCCAACGG-300.1.3	3825	300_minutes	Waterston_300_minutes	2.31359	FALSE	Ciliated_amphid_neuron	ADL	ADL	340	450	450-510	330-390	ABalppppaad/ABpraaapaad	amphid	121
CGAATGTGTTATCGGT-300.1.3	1819	300_minutes	Waterston_300_minutes	1.10024	FALSE	Ciliated_amphid_neuron	ADL	ADL	350	350	330-390	330-390	ABalppppaad/ABpraaapaad	amphid	75
CGACCTTCACTGAAGG-300.1.3	1157	300_minutes	Waterston_300_minutes	0.699824	FALSE	unannotated	AVG	AVG	360	360	330-390	330-390	ABprpapppap	non-amphid	66
CGAGCACTCCTTTCGG-300.1.3	1245	300_minutes	Waterston_300_minutes	0.753052	FALSE	unannotated	CAN	CAN	350	350	330-390	330-390	ABalapaaapa/ABalappappa	non-amphid	41
CGCGTTTCAGCTGTAT-300.1.3	1609	300_minutes	Waterston_300_minutes	0.973221	FALSE	Ciliated_amphid_neuron	AFD	AFD	370	360	330-390	330-390	ABalpppapav/ABpraaaapav	amphid	70
CGGAGCTTCTCAAACG-300.1.3	1210	300_minutes	Waterston_300_minutes	0.731882	FALSE	Ciliated_amphid_neuron	ASE	ASE	410	405	390-450	390-450	ABalppppppaa/ABpraaapppaa	amphid	54
CGGAGTCCACACCGCA-300.1.3	1312	300_minutes	Waterston_300_minutes	0.793577	FALSE	Ciliated_amphid_neuron	ASH	ASH	380	380	330-390	330-390	ABpxpaappaa	amphid	61
CGTCAGGTCAGCGATT-300.1.3	1195	300_minutes	Waterston_300_minutes	0.722809	FALSE	Pharyngeal_neuron	unannotated	Pharyngeal_neuron	320	300	270-330	270-330	unannotated	non-amphid	47
CGTCCATCAGGTCCAC-300.1.3	1498	300_minutes	Waterston_300_minutes	0.906081	FALSE	Pharyngeal_neuron	unannotated	Pharyngeal_neuron	300	290	270-330	270-330	MSpaaapa	non-amphid	53
CGTGTCTTCTCCAACC-300.1.3	4009	300_minutes	Waterston_300_minutes	2.42489	FALSE	unannotated	RME	RME	270	380	330-390	270-330	ABalaaaarxp/ABalapppaap/ABplpappaaa	non-amphid	115
CGTTGGGTCAGGCAAG-300.1.3	2342	300_minutes	Waterston_300_minutes	1.41658	FALSE	Pharyngeal_neuron	unannotated	Pharyngeal_neuron	320	300	270-330	270-330	unannotated	non-amphid	80
CTAACTTAGGCGTACA-300.1.3	2030	300_minutes	Waterston_300_minutes	1.22787	FALSE	Ciliated_amphid_neuron	ADL	ADL	490	490	450-510	450-510	ABalppppaad/ABpraaapaad	amphid	54
CTAAGACCAAGGACAC-300.1.3	1007	300_minutes	Waterston_300_minutes	0.609095	FALSE	Ciliated_amphid_neuron	AWC	AWC	340	360	330-390	330-390	ABpxpaaaaap	amphid	56
CTACACCCAAGTTAAG-300.1.3	1547	300_minutes	Waterston_300_minutes	0.93572	FALSE	Pharyngeal_neuron	unannotated	Pharyngeal_neuron	320	320	270-330	270-330	unannotated	non-amphid	63
CTACGTCTCCAAATGC-300.1.3	1632	300_minutes	Waterston_300_minutes	0.987133	FALSE	Pharyngeal_neuron	unannotated	Pharyngeal_neuron	290	300	270-330	270-330	ABaraapxpa	non-amphid	71
CTAGCCTTCACCGGGT-300.1.3	1692	300_minutes	Waterston_300_minutes	1.02342	FALSE	Ciliated_amphid_neuron	ADL	ADL	370	385	330-390	330-390	ABalppppaad/ABpraaapaad	amphid	66
CTAGCCTTCTATGTGG-300.1.3	1044	300_minutes	Waterston_300_minutes	0.631475	FALSE	Ciliated_amphid_neuron	AFD	AFD	390	380	330-390	390-450	ABalpppapav/ABpraaaapav	amphid	48
CTCGAGGTCTAGAGTC-300.1.3	1034	300_minutes	Waterston_300_minutes	0.625426	FALSE	Glia	AMso	AMso	350	350	330-390	330-390	ABpxpaapapa	Amso	44
CTCGTCATCCTAGAAC-300.1.3	2132	300_minutes	Waterston_300_minutes	1.28956	FALSE	Glia	AMsh	AMsh	400	390	390-450	390-450	ABpxaapaapp	Amsh	61
CTGCCTAGTGAGTGAC-300.1.3	2958	300_minutes	Waterston_300_minutes	1.78918	FALSE	Pharyngeal_neuron	unannotated	Pharyngeal_neuron	300	260	210-270	270-330	unannotated	non-amphid	86
CTGCTGTCACAAGCCC-300.1.3	1060	300_minutes	Waterston_300_minutes	0.641152	FALSE	unannotated	AVG	AVG	340	350	330-390	330-390	ABprpapppap	non-amphid	61
CTGCTGTCATTGTGCA-300.1.3	2855	300_minutes	Waterston_300_minutes	1.72688	FALSE	unannotated	AVG	AVG	350	355	330-390	330-390	ABprpapppap	non-amphid	90
CTTGGCTTCCTTAATC-300.1.3	1786	300_minutes	Waterston_300_minutes	1.08028	FALSE	Pharyngeal_neuron	unannotated	Pharyngeal_neuron	290	275	270-330	270-330	ABalppapap/ABarapppap	non-amphid	80
GAAATGAAGTGGGCTA-300.1.3	1799	300_minutes	Waterston_300_minutes	1.08814	FALSE	unannotated	RIS	RIS	510	550	510-580	510-580	unannotated	non-amphid	67
GAACCTACAAGGGTCA-300.1.3	1054	300_minutes	Waterston_300_minutes	0.637523	FALSE	Ciliated_amphid_neuron	AFD	AFD	350	320	270-330	330-390	ABalpppapav/ABpraaaapav	amphid	44
GAACCTACATGACGGA-300.1.3	3236	300_minutes	Waterston_300_minutes	1.95733	FALSE	Pharyngeal_neuron	unannotated	Pharyngeal_neuron	270	270	270-330	270-330	unannotated	non-amphid	89
GAACCTAGTTCTCATT-300.1.3	2115	300_minutes	Waterston_300_minutes	1.27928	FALSE	unannotated	AVG	AVG	380	355	330-390	330-390	ABprpapppap	non-amphid	102
GAACCTATCATCACCC-300.1.3	1907	300_minutes	Waterston_300_minutes	1.15347	FALSE	Ciliated_non_amphid_neuron	IL2	IL2	300	300	270-330	270-330	ABalapxppap/ABalaappppp/ABalapaappp/ABalppapppp/ABarapppppp	non-amphid	62
GAACGGACAACGCACC-300.1.3	1021	300_minutes	Waterston_300_minutes	0.617563	FALSE	Ciliated_non_amphid_neuron	BAG	BAG	450	410	390-450	450-510	ABalppappap/ABarappppap	non-amphid	51
GAACGGATCACCTTAT-300.1.3	1052	300_minutes	Waterston_300_minutes	0.636314	FALSE	Ciliated_amphid_neuron	AFD	AFD	350	355	330-390	330-390	ABalpppapav/ABpraaaapav	amphid	53
GAAGCAGCATTGGTAC-300.1.3	2158	300_minutes	Waterston_300_minutes	1.30529	FALSE	unannotated	DA	DA	230	365	330-390	210-270	unannotated	non-amphid	80
GAAGCAGGTAAGGGAA-300.1.3	3788	300_minutes	Waterston_300_minutes	2.29121	FALSE	Pharyngeal_neuron	unannotated	Pharyngeal_neuron	230	260	210-270	210-270	unannotated	non-amphid	115
GACCAATCAGTTAACC-300.1.3	2165	300_minutes	Waterston_300_minutes	1.30952	FALSE	unannotated	DD	DD	370	360	330-390	330-390	unannotated	non-amphid	96
GACCTGGGTTATCGGT-300.1.3	1632	300_minutes	Waterston_300_minutes	0.987133	FALSE	Ciliated_amphid_neuron	ASE	ASE	490	420	390-450	450-510	ABalppppppaa/ABpraaapppaa	amphid	62
GACTAACAGTCGTTTG-300.1.3	1416	300_minutes	Waterston_300_minutes	0.856483	FALSE	unannotated	DA	DA	370	375	330-390	330-390	unannotated	non-amphid	61
GAGGTGAGTGTGAAAT-300.1.3	3300	300_minutes	Waterston_300_minutes	1.99604	FALSE	Ciliated_amphid_neuron	ADL	ADL	380	365	330-390	330-390	ABalppppaad/ABpraaapaad	amphid	99
GCATACAAGAGCTGGT-300.1.3	1023	300_minutes	Waterston_300_minutes	0.618773	FALSE	unannotated	CAN	CAN	450	415	390-450	450-510	ABalapaaapa/ABalappappa	non-amphid	39
GCCTCTAAGGACAGCT-300.1.3	2368	300_minutes	Waterston_300_minutes	1.43231	FALSE	Ciliated_amphid_neuron	ASH	ASH	350	345	330-390	330-390	ABpxpaappaa	amphid	90
GCGAGAAAGAGCTGGT-300.1.3	1746	300_minutes	Waterston_300_minutes	1.05609	FALSE	Pharyngeal_neuron	unannotated	Pharyngeal_neuron	320	320	270-330	270-330	unannotated	non-amphid	67
GCGCAACAGTTAAGTG-300.1.3	3077	300_minutes	Waterston_300_minutes	1.86116	FALSE	Pharyngeal_neuron	unannotated	Pharyngeal_neuron	270	260	210-270	270-330	unannotated	non-amphid	106
GCTCTGTGTGTCCTCT-300.1.3	1244	300_minutes	Waterston_300_minutes	0.752447	FALSE	unannotated	I5	I5	380	370	330-390	330-390	ABarapapapp	non-amphid	59
GGAAAGCCAATCGAAA-300.1.3	1317	300_minutes	Waterston_300_minutes	0.796602	FALSE	unannotated	RID	RID	350	360	330-390	330-390	ABalappaapa	non-amphid	56
GGCAATTAGGCCCTCA-300.1.3	1198	300_minutes	Waterston_300_minutes	0.724623	FALSE	Ciliated_amphid_neuron	ADL	ADL	360	380	330-390	330-390	ABalppppaad/ABpraaapaad	amphid	49
GGCTCGAAGGGAAACA-300.1.3	2215	300_minutes	Waterston_300_minutes	1.33977	FALSE	unannotated	CAN	CAN	350	350	330-390	330-390	ABalapaaapa/ABalappappa	non-amphid	93
GGGCACTGTTGTCGCG-300.1.3	1562	300_minutes	Waterston_300_minutes	0.944793	FALSE	Ciliated_amphid_neuron	ADL	ADL	380	380	330-390	330-390	ABalppppaad/ABpraaapaad	amphid	66
GGTGCGTGTAGCTCCG-300.1.3	1279	300_minutes	Waterston_300_minutes	0.773617	FALSE	Ciliated_non_amphid_neuron	IL2	IL2	300	300	270-330	270-330	ABalapxppap/ABalaappppp/ABalapaappp/ABalppapppp/ABarapppppp	non-amphid	47
GTAGTCAAGATGTAAC-300.1.3	1418	300_minutes	Waterston_300_minutes	0.857693	FALSE	Pharyngeal_neuron	unannotated	Pharyngeal_neuron	300	310	270-330	270-330	unannotated	non-amphid	57
GTATTCTGTAGCTGCC-300.1.3	1932	300_minutes	Waterston_300_minutes	1.16859	FALSE	Glia	AMsh	AMsh	450	450	450-510	450-510	ABpxaapaapp	Amsh	44
GTCACAAAGACTGGGT-300.1.3	2277	300_minutes	Waterston_300_minutes	1.37727	FALSE	Glia	AMsh	AMsh	350	350	330-390	330-390	ABpxaapaapp	Amsh	86
GTGAAGGGTCTCAACA-300.1.3	1119	300_minutes	Waterston_300_minutes	0.676839	FALSE	Pharyngeal_neuron	unannotated	Pharyngeal_neuron	300	300	270-330	270-330	MSpaaapa	non-amphid	43
GTGCAGCCAGGAACGT-300.1.3	1134	300_minutes	Waterston_300_minutes	0.685912	FALSE	Ciliated_amphid_neuron	ADF	ADF	420	415	390-450	390-450	ABalpppppaa/ABpraaappaa	amphid	42
GTGCGGTCACAAGCCC-300.1.3	1487	300_minutes	Waterston_300_minutes	0.899428	FALSE	Pharyngeal_neuron	unannotated	Pharyngeal_neuron	300	300	270-330	270-330	ABalpapppa/ABarapappa	non-amphid	45
GTTCATTAGATACACA-300.1.3	1467	300_minutes	Waterston_300_minutes	0.887331	FALSE	Pharyngeal_neuron	unannotated	Pharyngeal_neuron	300	300	270-330	270-330	ABalpappaa/ABarapapaa	non-amphid	62
GTTCGGGTCATGGTCA-300.1.3	1279	300_minutes	Waterston_300_minutes	0.773617	FALSE	Ciliated_amphid_neuron	ADL	ADL	330	345	330-390	330-390	ABalppppaad/ABpraaapaad	amphid	57
TACCTATCATTCCTGC-300.1.3	1048	300_minutes	Waterston_300_minutes	0.633894	FALSE	unannotated	DB	DB	300	300	270-330	270-330	ABpxpaaaap	non-amphid	42
TACCTATTCTTACCTA-300.1.3	1965	300_minutes	Waterston_300_minutes	1.18855	FALSE	Pharyngeal_neuron	unannotated	Pharyngeal_neuron	170	225	210-270	170-210	ABpxpppa	non-amphid	82
TACCTTATCACTCTTA-300.1.3	1048	300_minutes	Waterston_300_minutes	0.633894	FALSE	unannotated	AVA	AVA	380	375	330-390	330-390	ABalaappapa/ABalppaaapa	non-amphid	57
TAGAGCTAGGAGCGTT-300.1.3	2739	300_minutes	Waterston_300_minutes	1.65671	FALSE	Pharyngeal_neuron	unannotated	Pharyngeal_neuron	320	300	270-330	270-330	unannotated	non-amphid	97
TAGCCGGCACGAAATA-300.1.3	1866	300_minutes	Waterston_300_minutes	1.12867	FALSE	Pharyngeal_neuron	unannotated	Pharyngeal_neuron	320	300	270-330	270-330	unannotated	non-amphid	68
TAGTGGTTCCCAGGTG-300.1.3	1011	300_minutes	Waterston_300_minutes	0.611514	FALSE	Ciliated_amphid_neuron	ASH	ASH	300	345	330-390	270-330	ABpxpaappaa	amphid	48
TAGTTGGCATCAGTCA-300.1.3	1641	300_minutes	Waterston_300_minutes	0.992577	FALSE	Ciliated_amphid_neuron	ADL	ADL	350	350	330-390	330-390	ABalppppaad/ABpraaapaad	amphid	64
TATCAGGTCCCACTTG-300.1.3	1642	300_minutes	Waterston_300_minutes	0.993181	FALSE	Ciliated_amphid_neuron	ASE	ASE	420	390	390-450	390-450	ABalppppppaa/ABpraaapppaa	amphid	79
TATCTCAAGCTGCCCA-300.1.3	1318	300_minutes	Waterston_300_minutes	0.797206	FALSE	unannotated	DD	DD	370	375	330-390	330-390	unannotated	non-amphid	52
TCACGAATCGGATGGA-300.1.3	1051	300_minutes	Waterston_300_minutes	0.635709	FALSE	unannotated	RIS	RIS	410	370	330-390	390-450	ABprpappapa	non-amphid	50
TCAGATGCAGGACCCT-300.1.3	1772	300_minutes	Waterston_300_minutes	1.07181	FALSE	unannotated	RMED	RMED	380	380	330-390	330-390	unannotated	non-amphid	62
TCGTAGAAGACACTAA-300.1.3	1494	300_minutes	Waterston_300_minutes	0.903662	FALSE	unannotated	RIM	RIM	340	310	270-330	330-390	ABpxppaapap	non-amphid	67
TCGTAGACACTGTTAG-300.1.3	1594	300_minutes	Waterston_300_minutes	0.964148	FALSE	Ciliated_amphid_neuron	ASE	ASE	450	430	390-450	450-510	ABalppppppaa/ABpraaapppaa	amphid	50
TCTATTGCATTTCAGG-300.1.3	1012	300_minutes	Waterston_300_minutes	0.612119	FALSE	unannotated	SMD	SMD	360	375	330-390	330-390	ABalppappaa/ABarappppaa/ABpxpapaaaa	non-amphid	51
TCTATTGTCGGAAACG-300.1.3	1109	300_minutes	Waterston_300_minutes	0.670791	FALSE	Ciliated_amphid_neuron	AFD	AFD	350	345	330-390	330-390	ABalpppapav/ABpraaaapav	amphid	58
TCTTCGGGTTCACCTC-300.1.3	2038	300_minutes	Waterston_300_minutes	1.23271	FALSE	Pharyngeal_neuron	unannotated	Pharyngeal_neuron	230	270	270-330	210-270	ABalpppaaa/ABpraaaaaa	non-amphid	73
TGACTAGCATTCTTAC-300.1.3	1001	300_minutes	Waterston_300_minutes	0.605466	FALSE	Ciliated_non_amphid_neuron	BAG	BAG	450	410	390-450	450-510	ABalppappap/ABarappppap	non-amphid	43
TGATTTCGTCAACATC-300.1.3	3916	300_minutes	Waterston_300_minutes	2.36863	FALSE	unannotated	DB	DB	320	330	330-390	270-330	unannotated	non-amphid	139
TGCCCATGTGCTCTTC-300.1.3	1435	300_minutes	Waterston_300_minutes	0.867975	FALSE	unannotated	DA	DA	390	370	330-390	390-450	unannotated	non-amphid	47
TGCGCAGGTCGGGTCT-300.1.3	1453	300_minutes	Waterston_300_minutes	0.878863	FALSE	Pharyngeal_neuron	unannotated	Pharyngeal_neuron	320	320	270-330	270-330	unannotated	non-amphid	64
TGCGTGGAGTTAAGTG-300.1.3	1681	300_minutes	Waterston_300_minutes	1.01677	FALSE	Pharyngeal_neuron	unannotated	Pharyngeal_neuron	290	300	270-330	270-330	MSpaaapa	non-amphid	56
TGGGAAGAGCACCGCT-300.1.3	1869	300_minutes	Waterston_300_minutes	1.13048	FALSE	Pharyngeal_neuron	unannotated	Pharyngeal_neuron	290	320	270-330	270-330	ABalpapppa/ABarapappa	non-amphid	82
TGGTTAGAGCTGCGAA-300.1.3	4089	300_minutes	Waterston_300_minutes	2.47328	FALSE	Pharyngeal_neuron	unannotated	Pharyngeal_neuron	260	270	270-330	210-270	MSpaapaa	non-amphid	97
TGGTTCCTCTTGCAAG-300.1.3	1644	300_minutes	Waterston_300_minutes	0.994391	FALSE	Pharyngeal_neuron	unannotated	Pharyngeal_neuron	300	300	270-330	270-330	ABalpapppa/ABarapappa	non-amphid	54
TGTATTCTCAACACAC-300.1.3	1068	300_minutes	Waterston_300_minutes	0.645991	FALSE	unannotated	RMD	RMD	550	530	510-580	510-580	unannotated	non-amphid	43
TGTCCCACAAGCCATT-300.1.3	2335	300_minutes	Waterston_300_minutes	1.41235	FALSE	Ciliated_amphid_neuron	AWA	AWA	260	550	510-580	210-270	ABpxaapapp	amphid	95
TGTCCCAGTCAGCTAT-300.1.3	1686	300_minutes	Waterston_300_minutes	1.0198	FALSE	unannotated	RME	RME	370	360	330-390	330-390	ABalaaaarxp/ABalapppaap/ABplpappaaa	non-amphid	67
TGTGGTACACAGATTC-300.1.3	1305	300_minutes	Waterston_300_minutes	0.789343	FALSE	Pharyngeal_neuron	unannotated	Pharyngeal_neuron	300	275	270-330	270-330	unannotated	non-amphid	52
TGTTCCGAGCAATCTC-300.1.3	2227	300_minutes	Waterston_300_minutes	1.34702	FALSE	Pharyngeal_neuron	unannotated	Pharyngeal_neuron	290	340	330-390	270-330	unannotated	non-amphid	91
TTAGGACGTTTGCATG-300.1.3	2237	300_minutes	Waterston_300_minutes	1.35307	FALSE	Glia	AMsh	AMsh	380	380	330-390	330-390	ABpxaapaapp	Amsh	76
TTAGGACTCCGCATAA-300.1.3	1037	300_minutes	Waterston_300_minutes	0.627241	FALSE	unannotated	AVA	AVA	370	360	330-390	330-390	ABalaappapa/ABalppaaapa	non-amphid	52
TTAGGCAGTGCATCTA-300.1.3	1087	300_minutes	Waterston_300_minutes	0.657484	FALSE	unannotated	DVA	DVA	410	375	330-390	390-450	ABprppppapp	non-amphid	51
TTCTCAAAGAACAATC-300.1.3	2088	300_minutes	Waterston_300_minutes	1.26295	FALSE	Pharyngeal_neuron	unannotated	Pharyngeal_neuron	290	300	270-330	270-330	ABaraapxpp	non-amphid	82
TTCTCCTAGACCTTTG-300.1.3	3341	300_minutes	Waterston_300_minutes	2.02084	FALSE	unannotated	AVL	AVL	340	360	330-390	330-390	ABprpappaap	non-amphid	103
AAACCTGGTTCTGGTA-400.2.1	811	400_minutes	Waterston_400_minutes	0.490542	FALSE	unannotated	DB	DB	450	365	330-390	450-510	unannotated	non-amphid	42
AAAGATGGTGACGCCT-400.2.1	900	400_minutes	Waterston_400_minutes	0.544375	FALSE	Glia	AMso	AMso	360	370	330-390	330-390	ABpxpaapapa	Amso	34
AAAGCAATCTACTCAT-400.2.1	1044	400_minutes	Waterston_400_minutes	0.631475	FALSE	Glia	AMso	AMso	380	365	330-390	330-390	ABpxpaapapa	Amso	38
AAAGTAGGTTGGTAAA-400.2.1	3519	400_minutes	Waterston_400_minutes	2.12851	FALSE	Ciliated_amphid_neuron	ASH	ASH	340	380	330-390	330-390	ABpxpaappaa	amphid	128
AAATGCCGTTATCGGT-400.2.1	1185	400_minutes	Waterston_400_minutes	0.71676	FALSE	Ciliated_amphid_neuron	ASH	ASH	410	390	390-450	390-450	ABpxpaappaa	amphid	55
AAATGCCTCGTCCGTT-400.2.1	868	400_minutes	Waterston_400_minutes	0.525019	FALSE	Glia	CEPso	CEPso	450	450	450-510	450-510	ABalapxpppp/ABalaapappp/ABalppaappp	CEPso	22
AACACGTTCAAACCAC-400.2.1	1017	400_minutes	Waterston_400_minutes	0.615143	FALSE	unannotated	DVA	DVA	370	360	330-390	330-390	ABprppppapp	non-amphid	47
AACACGTTCGGAAACG-400.2.1	1223	400_minutes	Waterston_400_minutes	0.739745	FALSE	Ciliated_amphid_neuron	AFD	AFD	170	700	> 650	170-210	unannotated	amphid	53
AACCGCGAGAGTAAGG-400.2.1	841	400_minutes	Waterston_400_minutes	0.508688	FALSE	unannotated	RME	RME	360	345	330-390	330-390	ABalaaaarxp/ABalapppaap/ABplpappaaa	non-amphid	34
AACCGCGTCCGCAAGC-400.2.1	1360	400_minutes	Waterston_400_minutes	0.822611	FALSE	unannotated	DB	DB	330	300	270-330	330-390	unannotated	non-amphid	65
AACGTTGCATGAAGTA-400.2.1	880	400_minutes	Waterston_400_minutes	0.532277	FALSE	unannotated	AVA	AVA	380	330	330-390	330-390	ABalaappapa/ABalppaaapa	non-amphid	40
AACGTTGGTCAGATAA-400.2.1	768	400_minutes	Waterston_400_minutes	0.464533	FALSE	Glia	ADEsh	ADEsh	410	425	390-450	390-450	ABarppxaaa	ADEsh	19
AACTCCCCAGCTTAAC-400.2.1	751	400_minutes	Waterston_400_minutes	0.45425	FALSE	unannotated	DB	DB	380	350	330-390	330-390	unannotated	non-amphid	29
AACTGGTTCCGCAAGC-400.2.1	1142	400_minutes	Waterston_400_minutes	0.690751	FALSE	Ciliated_amphid_neuron	AWC	AWC	450	440	390-450	450-510	ABpxpaaaaap	amphid	45
AACTTTCAGAATTCCC-400.2.1	1180	400_minutes	Waterston_400_minutes	0.713736	FALSE	unannotated	DD	DD	330	365	330-390	330-390	unannotated	non-amphid	59
AACTTTCCAATGTAAG-400.2.1	2438	400_minutes	Waterston_400_minutes	1.47465	FALSE	Glia	AMsh	AMsh	420	405	390-450	390-450	ABpxaapaapp	Amsh	79
AAGACCTAGCTAACTC-400.2.1	864	400_minutes	Waterston_400_minutes	0.5226	FALSE	unannotated	AVG	AVG	350	365	330-390	330-390	ABprpapppap	non-amphid	51
AAGACCTTCTGATACG-400.2.1	847	400_minutes	Waterston_400_minutes	0.512317	FALSE	unannotated	RMD	RMD	370	365	330-390	330-390	ABalpapapaa/ABalppapaaa/ABalpppapad/ABarappapaa/ABarapppaaa/ABpraaaapad	non-amphid	46
AAGGAGCTCATTCACT-400.2.1	1306	400_minutes	Waterston_400_minutes	0.789948	FALSE	unannotated	DA	DA	370	360	330-390	330-390	unannotated	non-amphid	66
AAGGCAGCAAAGGCGT-400.2.1	1021	400_minutes	Waterston_400_minutes	0.617563	FALSE	unannotated	DB	DB	390	410	390-450	390-450	unannotated	non-amphid	41
AAGGCAGCAGCCTTTC-400.2.1	956	400_minutes	Waterston_400_minutes	0.578247	FALSE	Ciliated_amphid_neuron	AFD	AFD	320	320	270-330	270-330	ABalpppapav/ABpraaaapav	amphid	43
AAGGCAGCAGTGAGTG-400.2.1	838	400_minutes	Waterston_400_minutes	0.506873	FALSE	Ciliated_amphid_neuron	ASE	ASE	380	360	330-390	330-390	ABalppppppaa/ABpraaapppaa	amphid	42
AAGGCAGTCACCAGGC-400.2.1	762	400_minutes	Waterston_400_minutes	0.460904	FALSE	unannotated	SMB	SMB	340	345	330-390	330-390	ABalpapapapp/ABarappapapp/ABalpapappp/ABarappappp	non-amphid	42
AAGGTTCTCCTATGTT-400.2.1	987	400_minutes	Waterston_400_minutes	0.596998	FALSE	unannotated	DA	DA	410	410	390-450	390-450	unannotated	non-amphid	31
AATCCAGTCTGCAGTA-400.2.1	2257	400_minutes	Waterston_400_minutes	1.36517	FALSE	Ciliated_amphid_neuron	ADL	ADL	550	500	450-510	510-580	ABalppppaad/ABpraaapaad	amphid	76
AATCGGTCACACCGCA-400.2.1	1088	400_minutes	Waterston_400_minutes	0.658089	FALSE	unannotated	SIA	SIA	350	370	330-390	330-390	ABpxpapaapa/ABpxpapappa	non-amphid	44
ACACCAAAGGTGCAAC-400.2.1	820	400_minutes	Waterston_400_minutes	0.495986	FALSE	Glia	CEPsh	CEPsh	420	410	390-450	390-450	ABarpaaaapp/ABarpaaapap/ABpxpaaapap	CEPsh	28
ACACCAACATACTCTT-400.2.1	1466	400_minutes	Waterston_400_minutes	0.886726	FALSE	Pharyngeal_neuron	unannotated	Pharyngeal_neuron	300	320	270-330	270-330	unannotated	non-amphid	58
ACACCGGCATTCACTT-400.2.1	988	400_minutes	Waterston_400_minutes	0.597602	FALSE	unannotated	AVK	AVK	620	410	390-450	580-650	unannotated	non-amphid	43
ACACCGGTCCACTCCA-400.2.1	836	400_minutes	Waterston_400_minutes	0.505664	FALSE	unannotated	DB	DB	300	340	330-390	270-330	ABpxpaaaap	non-amphid	34
ACACTGAAGGTGTTAA-400.2.1	981	400_minutes	Waterston_400_minutes	0.593368	FALSE	Glia	AMso	AMso	410	410	390-450	390-450	ABpxpaapapa	Amso	36
ACACTGAGTGATGATA-400.2.1	1572	400_minutes	Waterston_400_minutes	0.950841	FALSE	Glia	AMsh	AMsh	280	330	330-390	270-330	ABpxaapaapp	Amsh	55
ACACTGATCACGCGGT-400.2.1	770	400_minutes	Waterston_400_minutes	0.465743	FALSE	Ciliated_amphid_neuron	ASH	ASH	320	350	330-390	270-330	ABpxpaappaa	amphid	42
ACACTGATCAGTTCGA-400.2.1	1376	400_minutes	Waterston_400_minutes	0.832288	FALSE	Ciliated_amphid_neuron	ADL	ADL	380	380	330-390	330-390	ABalppppaad/ABpraaapaad	amphid	58
ACAGCCGTCTAACCGA-400.2.1	893	400_minutes	Waterston_400_minutes	0.540141	FALSE	Glia	AMso	AMso	380	365	330-390	330-390	ABpxpaapapa	Amso	34
ACAGCTAAGAGGTTGC-400.2.1	1717	400_minutes	Waterston_400_minutes	1.03855	FALSE	Glia	AMsh	AMsh	390	410	390-450	390-450	ABpxaapaapp	Amsh	51
ACAGCTAAGCCACGCT-400.2.1	1341	400_minutes	Waterston_400_minutes	0.811118	FALSE	Pharyngeal_neuron	unannotated	Pharyngeal_neuron	300	310	270-330	270-330	MSpaaapa	non-amphid	53
ACAGCTAGTGTTGAGG-400.2.1	1535	400_minutes	Waterston_400_minutes	0.928461	FALSE	unannotated	DD	DD	380	370	330-390	330-390	unannotated	non-amphid	58
ACATACGGTAAGAGGA-400.2.1	787	400_minutes	Waterston_400_minutes	0.476025	FALSE	unannotated	RIS	RIS	550	550	510-580	510-580	unannotated	non-amphid	38
ACATACGTCAGCACAT-400.2.1	1003	400_minutes	Waterston_400_minutes	0.606675	FALSE	unannotated	AVK	AVK	510	470	450-510	510-580	unannotated	non-amphid	25
ACATCAGGTTTGGCGC-400.2.1	1040	400_minutes	Waterston_400_minutes	0.629055	FALSE	Ciliated_amphid_neuron	ASH	ASH	350	350	330-390	330-390	ABpxpaappaa	amphid	53
ACATGGTTCATGTCCC-400.2.1	790	400_minutes	Waterston_400_minutes	0.47784	FALSE	unannotated	PVQ_and_possibly_PVC	PVQ_and_possibly_PVC	350	340	330-390	330-390	ABpxapppaaa	non-amphid	24
ACCCACTCACGACTCG-400.2.1	782	400_minutes	Waterston_400_minutes	0.473001	FALSE	unannotated	RMD	RMD	380	365	330-390	330-390	ABalpapapaa/ABalppapaaa/ABalpppapad/ABarappapaa/ABarapppaaa/ABpraaaapad	non-amphid	42
ACCCACTCATCTATGG-400.2.1	758	400_minutes	Waterston_400_minutes	0.458484	FALSE	Ciliated_non_amphid_neuron	IL1	IL1	550	435	390-450	510-580	ABalapxppaaa/ABalaappppaa/ABalapaappaa/ABalppapppaa/ABarapppppaa	non-amphid	29
ACCCACTTCCTAGAAC-400.2.1	1937	400_minutes	Waterston_400_minutes	1.17162	FALSE	Ciliated_amphid_neuron	ASH	ASH	430	425	390-450	390-450	ABpxpaappaa	amphid	64
ACCGTAACATTCGACA-400.2.1	903	400_minutes	Waterston_400_minutes	0.546189	FALSE	unannotated	AVG	AVG	350	350	330-390	330-390	ABprpapppap	non-amphid	46
ACCTTTAAGGGTGTTG-400.2.1	1372	400_minutes	Waterston_400_minutes	0.829869	FALSE	unannotated	CAN	CAN	420	415	390-450	390-450	ABalapaaapa/ABalappappa	non-amphid	59
ACCTTTAGTACGACCC-400.2.1	881	400_minutes	Waterston_400_minutes	0.532882	FALSE	Ciliated_amphid_neuron	ASI	ASI	450	450	450-510	450-510	ABpxaapapppa	amphid	41
ACGAGGAAGCGATGAC-400.2.1	1537	400_minutes	Waterston_400_minutes	0.929671	FALSE	Ciliated_non_amphid_neuron	URX	URX	430	450	450-510	390-450	ABarpapaappp/ABplaaaaappp	non-amphid	72
ACGAGGATCTAACTCT-400.2.1	956	400_minutes	Waterston_400_minutes	0.578247	FALSE	unannotated	ALA	ALA	330	340	330-390	330-390	ABalapppaaa	non-amphid	48
ACGATGTCAAGACGTG-400.2.1	840	400_minutes	Waterston_400_minutes	0.508083	FALSE	unannotated	AVE	AVE	330	335	330-390	330-390	ABalpppaaaa/ABpraaaaaaa	non-amphid	40
ACGATGTGTTACGCGC-400.2.1	1066	400_minutes	Waterston_400_minutes	0.644782	FALSE	unannotated	DB	DB	390	375	330-390	390-450	unannotated	non-amphid	41
ACGCAGCTCTTTAGGG-400.2.1	914	400_minutes	Waterston_400_minutes	0.552843	FALSE	Ciliated_amphid_neuron	AWA	AWA	450	410	390-450	450-510	ABpxaapapaa	amphid	39
ACGCCAGAGAGAACAG-400.2.1	3663	400_minutes	Waterston_400_minutes	2.2156	FALSE	Pharyngeal_neuron	unannotated	Pharyngeal_neuron	230	280	270-330	210-270	ABalapaaa/ABalappap	non-amphid	98
ACGCCAGGTCCGTTAA-400.2.1	895	400_minutes	Waterston_400_minutes	0.54135	FALSE	Ciliated_amphid_neuron	AWB	AWB	490	450	450-510	450-510	ABalpppppap/ABpraaappap	amphid	31
ACGGAGACACATCTTT-400.2.1	755	400_minutes	Waterston_400_minutes	0.45667	FALSE	Glia	CEPso	CEPso	430	430	390-450	390-450	ABalapxpppp/ABalaapappp/ABalppaappp	CEPso	21
ACGGAGAGTATAATGG-400.2.1	825	400_minutes	Waterston_400_minutes	0.49901	FALSE	Ciliated_amphid_neuron	ASH	ASH	390	390	390-450	390-450	ABpxpaappaa	amphid	40
ACGGAGAGTTACGACT-400.2.1	1095	400_minutes	Waterston_400_minutes	0.662323	FALSE	unannotated	RME	RME	330	320	270-330	330-390	ABalaaaarxp/ABalapppaap/ABplpappaaa	non-amphid	39
ACGGCCAAGTTATCGC-400.2.1	900	400_minutes	Waterston_400_minutes	0.544375	FALSE	unannotated	RME	RME	340	330	330-390	330-390	ABalaaaarxp/ABalapppaap/ABplpappaaa	non-amphid	38
ACGGCCATCAAACAAG-400.2.1	1927	400_minutes	Waterston_400_minutes	1.16557	FALSE	Pharyngeal_neuron	unannotated	Pharyngeal_neuron	280	300	270-330	270-330	MSpaaapa	non-amphid	74
ACGGGTCGTGAAATCA-400.2.1	1673	400_minutes	Waterston_400_minutes	1.01193	FALSE	Ciliated_amphid_neuron	ASJ	ASJ	420	405	390-450	390-450	ABalpppppppa/ABpraaappppa	amphid	54
ACGTCAACAAGAGTCG-400.2.1	1105	400_minutes	Waterston_400_minutes	0.668371	FALSE	Ciliated_amphid_neuron	AFD	AFD	450	390	390-450	450-510	ABalpppapav/ABpraaaapav	amphid	54
ACTATCTTCTCGCTTG-400.2.1	5579	400_minutes	Waterston_400_minutes	3.37452	FALSE	Ciliated_amphid_neuron	ADL	ADL	410	405	390-450	390-450	ABalppppaad/ABpraaapaad	amphid	157
ACTGAACGTATCGCAT-400.2.1	1510	400_minutes	Waterston_400_minutes	0.91334	FALSE	Pharyngeal_neuron	unannotated	Pharyngeal_neuron	330	270	270-330	330-390	unannotated	non-amphid	50
ACTGAACTCCGCAGTG-400.2.1	1322	400_minutes	Waterston_400_minutes	0.799626	FALSE	Ciliated_amphid_neuron	ASG	ASG	550	510	510-580	510-580	unannotated	amphid	44
ACTGAGTAGTTTCCTT-400.2.1	1045	400_minutes	Waterston_400_minutes	0.63208	FALSE	unannotated	AVA	AVA	360	350	330-390	330-390	ABalaappapa/ABalppaaapa	non-amphid	55
ACTGATGCAATGAATG-400.2.1	793	400_minutes	Waterston_400_minutes	0.479655	FALSE	unannotated	RIV	RIV	340	350	330-390	330-390	ABpxpaapaaa	non-amphid	31
ACTGCTCAGATGTAAC-400.2.1	860	400_minutes	Waterston_400_minutes	0.52018	FALSE	unannotated	DA	DA	360	350	330-390	330-390	unannotated	non-amphid	40
ACTGCTCAGCGTTGCC-400.2.1	1129	400_minutes	Waterston_400_minutes	0.682888	FALSE	unannotated	DB	DB	320	335	330-390	270-330	unannotated	non-amphid	45
ACTGCTCCAAGACGTG-400.2.1	812	400_minutes	Waterston_400_minutes	0.491147	FALSE	Ciliated_amphid_neuron	AWA	AWA	550	450	450-510	510-580	ABpxaapapaa	amphid	42
ACTGCTCGTAATTGGA-400.2.1	1014	400_minutes	Waterston_400_minutes	0.613329	FALSE	Ciliated_amphid_neuron	AWC	AWC	410	405	390-450	390-450	ABpxpaaaaap	amphid	52
ACTGTCCCAACACGCC-400.2.1	783	400_minutes	Waterston_400_minutes	0.473606	FALSE	unannotated	RIA	RIA	380	350	330-390	330-390	ABalaapppaa/ABalapaapaa	non-amphid	42
ACTGTCCCATCGGAAG-400.2.1	1209	400_minutes	Waterston_400_minutes	0.731277	FALSE	Ciliated_amphid_neuron	AFD	AFD	360	390	390-450	330-390	ABalpppapav/ABpraaaapav	amphid	41
ACTTACTTCGCATGAT-400.2.1	883	400_minutes	Waterston_400_minutes	0.534092	FALSE	unannotated	AVK	AVK	360	365	330-390	330-390	ABpxpapapap	non-amphid	43
ACTTGTTCAAGGGTCA-400.2.1	1203	400_minutes	Waterston_400_minutes	0.727648	FALSE	Ciliated_amphid_neuron	AWB	AWB	410	420	390-450	390-450	ABalpppppap/ABpraaappap	amphid	51
ACTTGTTTCCGCAGTG-400.2.1	836	400_minutes	Waterston_400_minutes	0.505664	FALSE	unannotated	RIV	RIV	350	370	330-390	330-390	ABpxpaapaaa	non-amphid	45
ACTTTCAGTTACTGAC-400.2.1	971	400_minutes	Waterston_400_minutes	0.58732	FALSE	Glia	AMso	AMso	350	350	330-390	330-390	ABpxpaapapa	Amso	43
AGAATAGAGCGTTGCC-400.2.1	758	400_minutes	Waterston_400_minutes	0.458484	FALSE	unannotated	DB	DB	330	340	330-390	330-390	unannotated	non-amphid	37
AGAATAGTCGGGAGTA-400.2.1	783	400_minutes	Waterston_400_minutes	0.473606	FALSE	unannotated	RIM	RIM	450	450	450-510	450-510	ABpxppaapap	non-amphid	31
AGACGTTAGGGTTCCC-400.2.1	863	400_minutes	Waterston_400_minutes	0.521995	FALSE	unannotated	SMD	SMD	350	365	330-390	330-390	ABalppappaa/ABarappppaa/ABpxpapaaaa	non-amphid	50
AGACGTTGTTAGGGTG-400.2.1	1747	400_minutes	Waterston_400_minutes	1.05669	FALSE	unannotated	AIY	AIY	370	430	390-450	330-390	ABpxpapaaap	non-amphid	80
AGAGCGACACCAGGCT-400.2.1	894	400_minutes	Waterston_400_minutes	0.540746	FALSE	unannotated	ALA	ALA	620	550	510-580	580-650	unannotated	non-amphid	36
AGAGCGAGTAAAGTCA-400.2.1	794	400_minutes	Waterston_400_minutes	0.480259	FALSE	Ciliated_non_amphid_neuron	OLQ	OLQ	620	620	580-650	580-650	unannotated	non-amphid	26
AGAGCTTGTGTATGGG-400.2.1	1802	400_minutes	Waterston_400_minutes	1.08996	FALSE	Glia	AMsh	AMsh	390	375	330-390	390-450	ABpxaapaapp	Amsh	57
AGAGCTTGTTGTCTTT-400.2.1	2679	400_minutes	Waterston_400_minutes	1.62042	FALSE	Glia	AMsh	AMsh	340	350	330-390	330-390	ABpxaapaapp	Amsh	102
AGAGTGGCAGGCAGTA-400.2.1	980	400_minutes	Waterston_400_minutes	0.592764	FALSE	Ciliated_amphid_neuron	ASH	ASH	380	380	330-390	330-390	ABpxpaappaa	amphid	53
AGAGTGGCATTCCTCG-400.2.1	1042	400_minutes	Waterston_400_minutes	0.630265	FALSE	unannotated	RME	RME	330	350	330-390	330-390	ABalaaaarxp/ABalapppaap/ABplpappaaa	non-amphid	47
AGAGTGGGTCACCCAG-400.2.1	1013	400_minutes	Waterston_400_minutes	0.612724	FALSE	unannotated	DB	DB	340	335	330-390	330-390	unannotated	non-amphid	52
AGATCTGAGACAATAC-400.2.1	787	400_minutes	Waterston_400_minutes	0.476025	FALSE	unannotated	AVE	AVE	420	400	390-450	390-450	ABalpppaaaa/ABpraaaaaaa	non-amphid	30
AGCATACGTCTCAACA-400.2.1	930	400_minutes	Waterston_400_minutes	0.562521	FALSE	unannotated	ALA	ALA	510	510	510-580	510-580	unannotated	non-amphid	41
AGCGGTCTCTGTTGAG-400.2.1	801	400_minutes	Waterston_400_minutes	0.484493	FALSE	unannotated	AVE	AVE	380	365	330-390	330-390	ABalpppaaaa/ABpraaaaaaa	non-amphid	37
AGCGTATTCTCCCTGA-400.2.1	887	400_minutes	Waterston_400_minutes	0.536512	FALSE	Ciliated_amphid_neuron	ASJ	ASJ	390	405	390-450	390-450	ABalpppppppa/ABpraaappppa	amphid	41
AGCTCTCAGCTGAAAT-400.2.1	1361	400_minutes	Waterston_400_minutes	0.823216	FALSE	Glia	ILso	ILso	380	390	390-450	330-390	ABpxaapaaap/ABalaaapall/ABalaaapprr/ABalppapapp/ABarapppapp	Ilso	59
AGCTTGAGTACTCTCC-400.2.1	1784	400_minutes	Waterston_400_minutes	1.07907	FALSE	Ciliated_amphid_neuron	AFD	AFD	340	320	270-330	330-390	ABalpppapav/ABpraaaapav	amphid	75
AGCTTGATCGCGGATC-400.2.1	910	400_minutes	Waterston_400_minutes	0.550423	FALSE	Ciliated_amphid_neuron	AFD	AFD	340	360	330-390	330-390	ABalpppapav/ABpraaaapav	amphid	38
AGGCCACCACACATGT-400.2.1	987	400_minutes	Waterston_400_minutes	0.596998	FALSE	Ciliated_amphid_neuron	ASH	ASH	380	380	330-390	330-390	ABpxpaappaa	amphid	45
AGGCCACGTTTGTTTC-400.2.1	915	400_minutes	Waterston_400_minutes	0.553448	FALSE	unannotated	RME	RME	350	330	330-390	330-390	ABalaaaarxp/ABalapppaap/ABplpappaaa	non-amphid	36
AGGCCGTCATCGGGTC-400.2.1	973	400_minutes	Waterston_400_minutes	0.58853	FALSE	Glia	AMsh	AMsh	360	350	330-390	330-390	ABpxaapaapp	Amsh	36
AGGCCGTGTAATTGGA-400.2.1	796	400_minutes	Waterston_400_minutes	0.481469	FALSE	Ciliated_amphid_neuron	AWB	AWB	380	390	390-450	330-390	ABalpppppap/ABpraaappap	amphid	38
AGGGAGTTCACTCCTG-400.2.1	765	400_minutes	Waterston_400_minutes	0.462718	FALSE	unannotated	RIA	RIA	360	350	330-390	330-390	ABalaapppaa/ABalapaapaa	non-amphid	31
AGGGATGCAGCGTTCG-400.2.1	1715	400_minutes	Waterston_400_minutes	1.03734	FALSE	Ciliated_non_amphid_neuron	IL2	IL2	450	435	390-450	450-510	ABalapxppap/ABalaappppp/ABalapaappp/ABalppapppp/ABarapppppp	non-amphid	66
AGGTCATAGACGCAAC-400.2.1	1002	400_minutes	Waterston_400_minutes	0.60607	FALSE	Ciliated_amphid_neuron	AFD	AFD	330	390	390-450	330-390	ABalpppapav/ABpraaaapav	amphid	38
AGGTCATGTGTAACGG-400.2.1	1856	400_minutes	Waterston_400_minutes	1.12262	FALSE	Glia	CEPso	CEPso	300	450	450-510	270-330	ABalapxpppp/ABalaapappp/ABalppaappp	CEPso	62
AGGTCATTCCTACAGA-400.2.1	825	400_minutes	Waterston_400_minutes	0.49901	FALSE	unannotated	RMD	RMD	550	470	450-510	510-580	unannotated	non-amphid	33
AGGTCCGAGCACCGCT-400.2.1	853	400_minutes	Waterston_400_minutes	0.515946	FALSE	unannotated	AVK	AVK	550	490	450-510	510-580	unannotated	non-amphid	28
AGGTCCGAGGTGACCA-400.2.1	1275	400_minutes	Waterston_400_minutes	0.771197	FALSE	unannotated	DA	DA	300	310	270-330	270-330	ABpxpppaaa	non-amphid	45
AGGTCCGGTAAGAGGA-400.2.1	1595	400_minutes	Waterston_400_minutes	0.964753	FALSE	unannotated	DD	DD	300	550	510-580	270-330	unannotated	non-amphid	87
AGTAGTCAGAGTAAGG-400.2.1	956	400_minutes	Waterston_400_minutes	0.578247	FALSE	Ciliated_amphid_neuron	AFD	AFD	320	300	270-330	270-330	ABalpppapav/ABpraaaapav	amphid	43
AGTCTTTGTTCCCTTG-400.2.1	786	400_minutes	Waterston_400_minutes	0.475421	FALSE	unannotated	DB	DB	270	300	270-330	270-330	unannotated	non-amphid	35
AGTGAGGAGGTGTGGT-400.2.1	1790	400_minutes	Waterston_400_minutes	1.0827	FALSE	Ciliated_amphid_neuron	AFD	AFD	410	385	330-390	390-450	ABalpppapav/ABpraaaapav	amphid	71
AGTGAGGCATAAAGGT-400.2.1	1571	400_minutes	Waterston_400_minutes	0.950236	FALSE	unannotated	DA	DA	420	380	330-390	390-450	unannotated	non-amphid	61
AGTGAGGCATGTCGAT-400.2.1	824	400_minutes	Waterston_400_minutes	0.498405	FALSE	unannotated	AVK	AVK	350	370	330-390	330-390	ABpxpapapap	non-amphid	41
AGTGGGACAGCTGTTA-400.2.1	2113	400_minutes	Waterston_400_minutes	1.27807	FALSE	Ciliated_amphid_neuron	ADL	ADL	380	385	330-390	330-390	ABalppppaad/ABpraaapaad	amphid	83
AGTGTCAAGGCGATAC-400.2.1	1663	400_minutes	Waterston_400_minutes	1.00588	FALSE	Ciliated_amphid_neuron	ASH	ASH	620	670	> 650	580-650	unannotated	amphid	68
AGTGTCACAATAGCGG-400.2.1	918	400_minutes	Waterston_400_minutes	0.555262	FALSE	unannotated	DB	DB	350	355	330-390	330-390	unannotated	non-amphid	41
AGTGTCACACATGACT-400.2.1	1507	400_minutes	Waterston_400_minutes	0.911525	FALSE	Ciliated_non_amphid_neuron	URX	URX	390	380	330-390	390-450	ABarpapaappp/ABplaaaaappp	non-amphid	63
AGTTGGTTCGCTTGTC-400.2.1	926	400_minutes	Waterston_400_minutes	0.560101	FALSE	Glia	ADEsh	ADEsh	320	390	390-450	270-330	ABarppxaaa	ADEsh	44
ATAACGCCAAGCTGAG-400.2.1	1923	400_minutes	Waterston_400_minutes	1.16315	FALSE	unannotated	DA	DA	320	450	450-510	270-330	unannotated	non-amphid	69
ATAACGCTCAGGTTCA-400.2.1	1555	400_minutes	Waterston_400_minutes	0.940558	FALSE	unannotated	DD	DD	360	355	330-390	330-390	unannotated	non-amphid	65
ATCATCTGTAAACGCG-400.2.1	841	400_minutes	Waterston_400_minutes	0.508688	FALSE	Glia	CEPsh	CEPsh	390	400	390-450	390-450	ABarpaaaapp/ABarpaaapap/ABpxpaaapap	CEPsh	30
ATCATCTGTGGTGTAG-400.2.1	1261	400_minutes	Waterston_400_minutes	0.762729	FALSE	Pharyngeal_neuron	unannotated	Pharyngeal_neuron	300	320	270-330	270-330	ABalpapppa/ABarapappa	non-amphid	44
ATCATGGCAAGGGTCA-400.2.1	821	400_minutes	Waterston_400_minutes	0.496591	FALSE	unannotated	AVE	AVE	320	330	330-390	270-330	ABalpppaaaa/ABpraaaaaaa	non-amphid	39
ATCATGGGTGTGACGA-400.2.1	1519	400_minutes	Waterston_400_minutes	0.918784	FALSE	Pharyngeal_neuron	unannotated	Pharyngeal_neuron	300	300	270-330	270-330	ABaraapxpp	non-amphid	67
ATCCACCGTTGCGCAC-400.2.1	1448	400_minutes	Waterston_400_minutes	0.875838	FALSE	Ciliated_non_amphid_neuron	IL2	IL2	450	450	450-510	450-510	ABalapxppap/ABalaappppp/ABalapaappp/ABalppapppp/ABarapppppp	non-amphid	60
ATCCACCTCAAAGACA-400.2.1	945	400_minutes	Waterston_400_minutes	0.571593	FALSE	unannotated	DB	DB	380	375	330-390	330-390	unannotated	non-amphid	42
ATCCGAAAGGATGTAT-400.2.1	2597	400_minutes	Waterston_400_minutes	1.57082	FALSE	unannotated	DD	DD	450	400	390-450	450-510	unannotated	non-amphid	98
ATCGAGTAGTAGTGCG-400.2.1	1125	400_minutes	Waterston_400_minutes	0.680468	FALSE	unannotated	RMD	RMD	510	490	450-510	510-580	unannotated	non-amphid	54
ATCTACTCACCATCCT-400.2.1	993	400_minutes	Waterston_400_minutes	0.600627	FALSE	unannotated	CAN	CAN	620	500	450-510	580-650	unannotated	non-amphid	25
ATGAGGGAGCCACGCT-400.2.1	854	400_minutes	Waterston_400_minutes	0.516551	FALSE	unannotated	DA	DA	450	440	390-450	450-510	unannotated	non-amphid	35
ATGAGGGCATATGCTG-400.2.1	791	400_minutes	Waterston_400_minutes	0.478445	FALSE	Ciliated_non_amphid_neuron	IL2	IL2	410	405	390-450	390-450	ABalapxppap/ABalaappppp/ABalapaappp/ABalppapppp/ABarapppppp	non-amphid	33
ATGGGAGAGGCTATCT-400.2.1	1550	400_minutes	Waterston_400_minutes	0.937534	FALSE	Ciliated_amphid_neuron	AFD	AFD	360	360	330-390	330-390	ABalpppapav/ABpraaaapav	amphid	71
ATGGGAGGTCGACTGC-400.2.1	765	400_minutes	Waterston_400_minutes	0.462718	FALSE	Ciliated_non_amphid_neuron	OLQ	OLQ	620	550	510-580	580-650	unannotated	non-amphid	23
ATGTGTGGTAAACCTC-400.2.1	1308	400_minutes	Waterston_400_minutes	0.791158	FALSE	Ciliated_amphid_neuron	ASJ	ASJ	380	350	330-390	330-390	ABalpppppppa/ABpraaappppa	amphid	48
ATGTGTGGTTCAACCA-400.2.1	1043	400_minutes	Waterston_400_minutes	0.63087	FALSE	Glia	AMso	AMso	370	360	330-390	330-390	ABpxpaapapa	Amso	37
ATGTGTGTCTCTTATG-400.2.1	1612	400_minutes	Waterston_400_minutes	0.975036	FALSE	Ciliated_amphid_neuron	ADL	ADL	620	620	580-650	580-650	unannotated	amphid	58
ATTACTCTCCTTGACC-400.2.1	758	400_minutes	Waterston_400_minutes	0.458484	FALSE	unannotated	DA	DA	410	410	390-450	390-450	unannotated	non-amphid	38
ATTACTCTCTAGCACA-400.2.1	811	400_minutes	Waterston_400_minutes	0.490542	FALSE	unannotated	I5	I5	510	440	390-450	510-580	unannotated	non-amphid	46
ATTATCCTCGTACGGC-400.2.1	855	400_minutes	Waterston_400_minutes	0.517156	FALSE	unannotated	ALM_BDU	ALM_BDU	640	530	510-580	580-650	unannotated	non-amphid	24
ATTCTACCAAGAAGAG-400.2.1	1821	400_minutes	Waterston_400_minutes	1.10145	FALSE	Ciliated_amphid_neuron	ADL	ADL	370	370	330-390	330-390	ABalppppaad/ABpraaapaad	amphid	69
ATTGGACAGGATGGTC-400.2.1	950	400_minutes	Waterston_400_minutes	0.574618	FALSE	unannotated	DA	DA	350	345	330-390	330-390	unannotated	non-amphid	46
ATTGGACCAGATCGGA-400.2.1	992	400_minutes	Waterston_400_minutes	0.600022	FALSE	Pharyngeal_neuron	unannotated	Pharyngeal_neuron	300	300	270-330	270-330	unannotated	non-amphid	47
ATTTCTGTCTCGATGA-400.2.1	1071	400_minutes	Waterston_400_minutes	0.647806	FALSE	Ciliated_amphid_neuron	ASI	ASI	450	450	450-510	450-510	ABpxaapapppa	amphid	49
CAACCTCGTGATAAAC-400.2.1	751	400_minutes	Waterston_400_minutes	0.45425	FALSE	Ciliated_amphid_neuron	AWC	AWC	420	405	390-450	390-450	ABpxpaaaaap	amphid	36
CAACTAGCACCAGATT-400.2.1	809	400_minutes	Waterston_400_minutes	0.489332	FALSE	unannotated	SMD	SMD	430	435	390-450	390-450	ABalppappaa/ABarappppaa/ABpxpapaaaa	non-amphid	40
CAAGAAAGTTACCAGT-400.2.1	1223	400_minutes	Waterston_400_minutes	0.739745	FALSE	Ciliated_amphid_neuron	ASH	ASH	370	390	390-450	330-390	ABpxpaappaa	amphid	57
CAAGTTGAGATATGGT-400.2.1	775	400_minutes	Waterston_400_minutes	0.468767	FALSE	unannotated	AVA	AVA	410	395	390-450	390-450	ABalaappapa/ABalppaaapa	non-amphid	45
CAAGTTGCAGGCTGAA-400.2.1	861	400_minutes	Waterston_400_minutes	0.520785	FALSE	Ciliated_amphid_neuron	AWA	AWA	550	550	510-580	510-580	unannotated	amphid	43
CAAGTTGGTCGCGAAA-400.2.1	750	400_minutes	Waterston_400_minutes	0.453646	FALSE	unannotated	RIM	RIM	350	350	330-390	330-390	ABpxppaapap	non-amphid	33
CAAGTTGGTCTTGCGG-400.2.1	750	400_minutes	Waterston_400_minutes	0.453646	FALSE	Glia	CEPso	CEPso	450	450	450-510	450-510	ABalapxpppp/ABalaapappp/ABalppaappp	CEPso	35
CAAGTTGTCACTTACT-400.2.1	844	400_minutes	Waterston_400_minutes	0.510502	FALSE	unannotated	DA	DA	430	405	390-450	390-450	unannotated	non-amphid	35
CAAGTTGTCGGCGGTT-400.2.1	890	400_minutes	Waterston_400_minutes	0.538326	FALSE	unannotated	AVA	AVA	410	415	390-450	390-450	ABalaappapa/ABalppaaapa	non-amphid	37
CACAAACAGATGGGTC-400.2.1	1000	400_minutes	Waterston_400_minutes	0.604861	FALSE	unannotated	RMD	RMD	620	490	450-510	580-650	unannotated	non-amphid	30
CACAAACTCGATAGAA-400.2.1	3396	400_minutes	Waterston_400_minutes	2.05411	FALSE	Ciliated_amphid_neuron	AWC	AWC	200	585	580-650	170-210	unannotated	amphid	96
CACACAACACAAGTAA-400.2.1	1055	400_minutes	Waterston_400_minutes	0.638128	FALSE	Pharyngeal_neuron	unannotated	Pharyngeal_neuron	300	300	270-330	270-330	ABalpappaa/ABarapapaa	non-amphid	36
CACACAAGTCCGAGTC-400.2.1	1082	400_minutes	Waterston_400_minutes	0.654459	FALSE	Ciliated_amphid_neuron	AWC	AWC	490	415	390-450	450-510	ABpxpaaaaap	amphid	36
CACACCTGTGTGAAAT-400.2.1	861	400_minutes	Waterston_400_minutes	0.520785	FALSE	unannotated	RME	RME	350	360	330-390	330-390	ABalaaaarxp/ABalapppaap/ABplpappaaa	non-amphid	48
CACAGTAAGGTAGCCA-400.2.1	783	400_minutes	Waterston_400_minutes	0.473606	FALSE	unannotated	SIA	SIA	450	425	390-450	450-510	ABpxpapaapa/ABpxpapappa	non-amphid	39
CACATAGAGGGAACGG-400.2.1	803	400_minutes	Waterston_400_minutes	0.485703	FALSE	unannotated	RME	RME	550	490	450-510	510-580	unannotated	non-amphid	25
CACATAGAGTCTCGGC-400.2.1	753	400_minutes	Waterston_400_minutes	0.45546	FALSE	unannotated	RIM	RIM	380	350	330-390	330-390	ABpxppaapap	non-amphid	39
CACATAGCACGAAGCA-400.2.1	782	400_minutes	Waterston_400_minutes	0.473001	FALSE	Glia	AMso	AMso	390	350	330-390	390-450	ABpxpaapapa	Amso	28
CACATAGTCACTTATC-400.2.1	1059	400_minutes	Waterston_400_minutes	0.640548	FALSE	Ciliated_amphid_neuron	ASH	ASH	380	380	330-390	330-390	ABpxpaappaa	amphid	44
CACATAGTCATTGCCC-400.2.1	1071	400_minutes	Waterston_400_minutes	0.647806	FALSE	Ciliated_amphid_neuron	AWC	AWC	550	435	390-450	510-580	ABpxpaaaaap	amphid	38
CACATAGTCTACCTGC-400.2.1	1034	400_minutes	Waterston_400_minutes	0.625426	FALSE	unannotated	AVG	AVG	410	400	390-450	390-450	ABprpapppap	non-amphid	49
CACCACTAGTACCGGA-400.2.1	1003	400_minutes	Waterston_400_minutes	0.606675	FALSE	Ciliated_amphid_neuron	AWC	AWC	640	700	> 650	580-650	unannotated	amphid	41
CACCAGGCACGGTAGA-400.2.1	1158	400_minutes	Waterston_400_minutes	0.700429	FALSE	Ciliated_amphid_neuron	ASE	ASE	490	450	450-510	450-510	ABalppppppaa/ABpraaapppaa	amphid	44
CACCAGGGTCAGATAA-400.2.1	762	400_minutes	Waterston_400_minutes	0.460904	FALSE	unannotated	DD	DD	320	335	330-390	270-330	unannotated	non-amphid	40
CACCAGGTCTCCAGGG-400.2.1	773	400_minutes	Waterston_400_minutes	0.467557	FALSE	unannotated	AVE	AVE	420	400	390-450	390-450	ABalpppaaaa/ABpraaaaaaa	non-amphid	30
CACCAGGTCTCCTATA-400.2.1	1707	400_minutes	Waterston_400_minutes	1.0325	FALSE	Glia	AMso	AMso	350	360	330-390	330-390	ABpxpaapapa	Amso	53
CACTCCACACCTCGGA-400.2.1	1181	400_minutes	Waterston_400_minutes	0.714341	FALSE	Ciliated_amphid_neuron	ASH	ASH	390	405	390-450	390-450	ABpxpaappaa	amphid	50
CAGAATCAGTCAAGCG-400.2.1	1093	400_minutes	Waterston_400_minutes	0.661113	FALSE	unannotated	RIS	RIS	550	490	450-510	510-580	unannotated	non-amphid	56
CAGAGAGCACATGTGT-400.2.1	1460	400_minutes	Waterston_400_minutes	0.883097	FALSE	Ciliated_amphid_neuron	ASJ	ASJ	350	350	330-390	330-390	ABalpppppppa/ABpraaappppa	amphid	71
CAGAGAGTCCAAGCCG-400.2.1	1208	400_minutes	Waterston_400_minutes	0.730672	FALSE	Ciliated_amphid_neuron	ASE	ASE	430	410	390-450	390-450	ABalppppppaa/ABpraaapppaa	amphid	50
CAGATCAAGAGCTTCT-400.2.1	903	400_minutes	Waterston_400_minutes	0.546189	FALSE	Ciliated_amphid_neuron	AWC	AWC	390	400	390-450	390-450	ABpxpaaaaap	amphid	38
CAGATCAAGTCCATAC-400.2.1	983	400_minutes	Waterston_400_minutes	0.594578	FALSE	unannotated	DVC	DVC	340	350	330-390	330-390	Caapaa	non-amphid	42
CAGATCACACTTCGAA-400.2.1	1625	400_minutes	Waterston_400_minutes	0.982899	FALSE	Glia	AMsh	AMsh	320	330	330-390	270-330	ABpxaapaapp	Amsh	59
CAGATCACAGATTGCT-400.2.1	752	400_minutes	Waterston_400_minutes	0.454855	FALSE	unannotated	DD	DD	400	380	330-390	390-450	unannotated	non-amphid	32
CAGCAGCGTCTGCGGT-400.2.1	1105	400_minutes	Waterston_400_minutes	0.668371	FALSE	unannotated	CAN	CAN	450	450	450-510	450-510	ABalapaaapa/ABalappappa	non-amphid	36
CAGCAGCGTGTCAATC-400.2.1	3186	400_minutes	Waterston_400_minutes	1.92709	FALSE	Ciliated_amphid_neuron	ADL	ADL	300	350	330-390	270-330	ABalppppaad/ABpraaapaad	amphid	116
CAGCAGCGTTTGTTTC-400.2.1	1683	400_minutes	Waterston_400_minutes	1.01798	FALSE	Ciliated_amphid_neuron	ADL	ADL	450	450	450-510	450-510	ABalppppaad/ABpraaapaad	amphid	51
CAGCATATCACGACTA-400.2.1	924	400_minutes	Waterston_400_minutes	0.558891	FALSE	unannotated	AIM	AIM	390	350	330-390	390-450	ABpxpaapppa	non-amphid	42
CAGCCGACAGCGTCCA-400.2.1	1639	400_minutes	Waterston_400_minutes	0.991367	FALSE	unannotated	DD	DD	380	325	270-330	330-390	unannotated	non-amphid	62
CAGCCGATCTCTAAGG-400.2.1	1414	400_minutes	Waterston_400_minutes	0.855273	FALSE	Ciliated_amphid_neuron	ASE	ASE	410	405	390-450	390-450	ABalppppppaa/ABpraaapppaa	amphid	67
CAGCGACGTACGCTGC-400.2.1	855	400_minutes	Waterston_400_minutes	0.517156	FALSE	unannotated	DA	DA	350	345	330-390	330-390	unannotated	non-amphid	37
CAGCGACTCAGTTCGA-400.2.1	1055	400_minutes	Waterston_400_minutes	0.638128	FALSE	Ciliated_amphid_neuron	AWC	AWC	420	415	390-450	390-450	ABpxpaaaaap	amphid	54
CAGCTGGAGATGTTAG-400.2.1	1031	400_minutes	Waterston_400_minutes	0.623611	FALSE	Pharyngeal_neuron	unannotated	Pharyngeal_neuron	320	310	270-330	270-330	unannotated	non-amphid	31
CAGCTGGAGTGGTAAT-400.2.1	779	400_minutes	Waterston_400_minutes	0.471187	FALSE	unannotated	RMED	RMED	350	365	330-390	330-390	unannotated	non-amphid	45
CAGCTGGCACCATGTA-400.2.1	1041	400_minutes	Waterston_400_minutes	0.62966	FALSE	Ciliated_amphid_neuron	AWB	AWB	390	450	450-510	390-450	ABalpppppap/ABpraaappap	amphid	56
CAGCTGGGTCAAAGAT-400.2.1	1114	400_minutes	Waterston_400_minutes	0.673815	FALSE	unannotated	AVA	AVA	350	340	330-390	330-390	ABalaappapa/ABalppaaapa	non-amphid	53
CAGGTGCAGAACAACT-400.2.1	846	400_minutes	Waterston_400_minutes	0.511712	FALSE	unannotated	DB	DB	390	415	390-450	390-450	unannotated	non-amphid	41
CAGGTGCCAAACGTGG-400.2.1	835	400_minutes	Waterston_400_minutes	0.505059	FALSE	Ciliated_amphid_neuron	AWA	AWA	390	385	330-390	390-450	ABpxaapapaa	amphid	42
CAGTAACTCACCGGGT-400.2.1	1019	400_minutes	Waterston_400_minutes	0.616353	FALSE	unannotated	DVC	DVC	340	350	330-390	330-390	Caapaa	non-amphid	44
CAGTCCTGTCACTGGC-400.2.1	976	400_minutes	Waterston_400_minutes	0.590344	FALSE	Glia	AMso	AMso	510	490	450-510	510-580	ABpxpaapapa	Amso	24
CAGTCCTGTCCGTTAA-400.2.1	1579	400_minutes	Waterston_400_minutes	0.955075	FALSE	Glia	AMsh	AMsh	330	325	270-330	330-390	ABpxaapaapp	Amsh	57
CATATGGCACTAGTAC-400.2.1	844	400_minutes	Waterston_400_minutes	0.510502	FALSE	unannotated	RIM	RIM	450	450	450-510	450-510	ABpxppaapap	non-amphid	43
CATATGGCATCGGTTA-400.2.1	807	400_minutes	Waterston_400_minutes	0.488123	FALSE	Ciliated_amphid_neuron	ASH	ASH	410	370	330-390	390-450	ABpxpaappaa	amphid	38
CATATTCCACGGTAAG-400.2.1	806	400_minutes	Waterston_400_minutes	0.487518	FALSE	Ciliated_amphid_neuron	AWA	AWA	410	420	390-450	390-450	ABpxaapapaa	amphid	37
CATCAAGCAAGTAATG-400.2.1	868	400_minutes	Waterston_400_minutes	0.525019	FALSE	unannotated	DB	DB	300	300	270-330	270-330	ABpxpaaaap	non-amphid	47
CATCAAGCACACTGCG-400.2.1	788	400_minutes	Waterston_400_minutes	0.47663	FALSE	unannotated	DB	DB	350	350	330-390	330-390	unannotated	non-amphid	45
CATCAGACAATTCCTT-400.2.1	892	400_minutes	Waterston_400_minutes	0.539536	FALSE	Ciliated_amphid_neuron	AWA	AWA	490	470	450-510	450-510	ABpxaapapaa	amphid	43
CATCCACTCACCAGGC-400.2.1	1052	400_minutes	Waterston_400_minutes	0.636314	FALSE	unannotated	DB	DB	350	335	330-390	330-390	unannotated	non-amphid	49
CATCGAAAGTTATCGC-400.2.1	1031	400_minutes	Waterston_400_minutes	0.623611	FALSE	Ciliated_amphid_neuron	AFD	AFD	450	425	390-450	450-510	ABalpppapav/ABpraaaapav	amphid	37
CATCGAATCCTTGGTC-400.2.1	877	400_minutes	Waterston_400_minutes	0.530463	FALSE	Glia	CEPso	CEPso	430	420	390-450	390-450	ABalapxpppp/ABalaapappp/ABalppaappp	CEPso	28
CATCGGGTCAGTACGT-400.2.1	1298	400_minutes	Waterston_400_minutes	0.785109	FALSE	Pharyngeal_neuron	unannotated	Pharyngeal_neuron	290	300	270-330	270-330	MSpaaapa	non-amphid	38
CATCGGGTCAGTTGAC-400.2.1	919	400_minutes	Waterston_400_minutes	0.555867	FALSE	Ciliated_amphid_neuron	AWC	AWC	410	410	390-450	390-450	ABpxpaaaaap	amphid	36
CATCGGGTCCTTGCCA-400.2.1	2083	400_minutes	Waterston_400_minutes	1.25992	FALSE	Glia	AMsh	AMsh	430	400	390-450	390-450	ABpxaapaapp	Amsh	66
CATGACAGTCTAGCGC-400.2.1	759	400_minutes	Waterston_400_minutes	0.459089	FALSE	Glia	CEPsh	CEPsh	400	410	390-450	390-450	ABarpaaaapp/ABarpaaapap/ABpxpaaapap	CEPsh	27
CATGACAGTGAAAGAG-400.2.1	904	400_minutes	Waterston_400_minutes	0.546794	FALSE	Ciliated_amphid_neuron	ASH	ASH	350	345	330-390	330-390	ABpxpaappaa	amphid	50
CATGACATCACAAACC-400.2.1	881	400_minutes	Waterston_400_minutes	0.532882	FALSE	unannotated	AVA	AVA	380	360	330-390	330-390	ABalaappapa/ABalppaaapa	non-amphid	38
CATGACATCCGAACGC-400.2.1	1136	400_minutes	Waterston_400_minutes	0.687122	FALSE	unannotated	SMD	SMD	360	370	330-390	330-390	ABalppappaa/ABarappppaa/ABpxpapaaaa	non-amphid	54
CATGCCTAGCGATTCT-400.2.1	851	400_minutes	Waterston_400_minutes	0.514737	FALSE	Ciliated_amphid_neuron	AFD	AFD	420	390	390-450	390-450	ABalpppapav/ABpraaaapav	amphid	48
CATGCCTGTCGAGTTT-400.2.1	996	400_minutes	Waterston_400_minutes	0.602441	FALSE	Ciliated_amphid_neuron	ASG	ASG	620	640	580-650	580-650	unannotated	amphid	49
CATTATCCAAATTGCC-400.2.1	1501	400_minutes	Waterston_400_minutes	0.907896	FALSE	Ciliated_amphid_neuron	ASG	ASG	490	490	450-510	450-510	ABpxaapapap	amphid	61
CATTATCCATAGACTC-400.2.1	1022	400_minutes	Waterston_400_minutes	0.618168	FALSE	Ciliated_amphid_neuron	AWC	AWC	420	450	450-510	390-450	ABpxpaaaaap	amphid	48
CATTATCCATTAGCCA-400.2.1	1145	400_minutes	Waterston_400_minutes	0.692566	FALSE	unannotated	RME	RME	420	425	390-450	390-450	ABalaaaarxp/ABalapppaap/ABplpappaaa	non-amphid	38
CATTATCGTTTCCACC-400.2.1	1016	400_minutes	Waterston_400_minutes	0.614539	FALSE	Ciliated_amphid_neuron	ASK	ASK	550	490	450-510	510-580	ABalpppapppa/ABpraaaapppa	amphid	44
CATTATCTCAGCTGGC-400.2.1	803	400_minutes	Waterston_400_minutes	0.485703	FALSE	unannotated	AVG	AVG	360	360	330-390	330-390	ABprpapppap	non-amphid	38
CATTCGCAGGCATGTG-400.2.1	1037	400_minutes	Waterston_400_minutes	0.627241	FALSE	Ciliated_amphid_neuron	AWC	AWC	450	425	390-450	450-510	ABpxpaaaaap	amphid	49
CATTCGCAGGTGCTAG-400.2.1	1081	400_minutes	Waterston_400_minutes	0.653854	FALSE	Ciliated_amphid_neuron	AFD	AFD	430	405	390-450	390-450	ABalpppapav/ABpraaaapav	amphid	47
CCACCTAAGATCCCAT-400.2.1	817	400_minutes	Waterston_400_minutes	0.494171	FALSE	unannotated	DA	DA	400	390	390-450	390-450	unannotated	non-amphid	41
CCACCTACAATCCGAT-400.2.1	885	400_minutes	Waterston_400_minutes	0.535302	FALSE	Ciliated_amphid_neuron	ASI	ASI	450	450	450-510	450-510	ABpxaapapppa	amphid	37
CCACCTAGTCTAGTCA-400.2.1	923	400_minutes	Waterston_400_minutes	0.558286	FALSE	Ciliated_non_amphid_neuron	OLQ	OLQ	550	550	510-580	510-580	unannotated	non-amphid	29
CCACGGACAGCTTAAC-400.2.1	857	400_minutes	Waterston_400_minutes	0.518366	FALSE	unannotated	RIV	RIV	360	350	330-390	330-390	ABpxpaapaaa	non-amphid	37
CCACGGAGTGTGCGTC-400.2.1	836	400_minutes	Waterston_400_minutes	0.505664	FALSE	Ciliated_amphid_neuron	ASH	ASH	380	380	330-390	330-390	ABpxpaappaa	amphid	43
CCAGCGAAGTGCAAGC-400.2.1	1323	400_minutes	Waterston_400_minutes	0.800231	FALSE	Pharyngeal_neuron	unannotated	Pharyngeal_neuron	300	300	270-330	270-330	unannotated	non-amphid	53
CCAGCGACACGGATAG-400.2.1	931	400_minutes	Waterston_400_minutes	0.563125	FALSE	Pharyngeal_neuron	unannotated	Pharyngeal_neuron	300	310	270-330	270-330	unannotated	non-amphid	39
CCATGTCCAACACCTA-400.2.1	774	400_minutes	Waterston_400_minutes	0.468162	FALSE	unannotated	RME	RME	380	355	330-390	330-390	ABalaaaarxp/ABalapppaap/ABplpappaaa	non-amphid	34
CCATGTCCATCACCCT-400.2.1	830	400_minutes	Waterston_400_minutes	0.502034	FALSE	unannotated	AVK	AVK	550	620	580-650	510-580	unannotated	non-amphid	25
CCATGTCGTACCGGCT-400.2.1	924	400_minutes	Waterston_400_minutes	0.558891	FALSE	Ciliated_non_amphid_neuron	BAG	BAG	420	415	390-450	390-450	ABalppappap/ABarappppap	non-amphid	51
CCATGTCGTCAAACTC-400.2.1	1855	400_minutes	Waterston_400_minutes	1.12202	FALSE	Ciliated_amphid_neuron	ASJ	ASJ	490	550	510-580	450-510	unannotated	amphid	71
CCATTCGTCGGTGTCG-400.2.1	797	400_minutes	Waterston_400_minutes	0.482074	FALSE	unannotated	AVE	AVE	390	400	390-450	390-450	ABalpppaaaa/ABpraaaaaaa	non-amphid	44
CCCAATCTCGTACGGC-400.2.1	1298	400_minutes	Waterston_400_minutes	0.785109	FALSE	Ciliated_amphid_neuron	ASE	ASE	380	365	330-390	330-390	ABalppppppaa/ABpraaapppaa	amphid	57
CCCAATCTCTAAGCCA-400.2.1	798	400_minutes	Waterston_400_minutes	0.482679	FALSE	unannotated	SMD	SMD	360	350	330-390	330-390	ABalppappaa/ABarappppaa/ABpxpapaaaa	non-amphid	43
CCCAGTTAGAATTGTG-400.2.1	763	400_minutes	Waterston_400_minutes	0.461509	FALSE	unannotated	DA	DA	490	450	450-510	450-510	unannotated	non-amphid	32
CCCAGTTAGTGTTTGC-400.2.1	1007	400_minutes	Waterston_400_minutes	0.609095	FALSE	unannotated	AVA	AVA	320	340	330-390	270-330	ABalaappapa/ABalppaaapa	non-amphid	40
CCCATACAGGCGACAT-400.2.1	825	400_minutes	Waterston_400_minutes	0.49901	FALSE	Ciliated_non_amphid_neuron	URX	URX	430	440	390-450	390-450	ABarpapaappp/ABplaaaaappp	non-amphid	35
CCCATACCAGGATTGG-400.2.1	784	400_minutes	Waterston_400_minutes	0.474211	FALSE	Ciliated_non_amphid_neuron	IL1	IL1	490	440	390-450	450-510	ABalapxppaaa/ABalaappppaa/ABalapaappaa/ABalppapppaa/ABarapppppaa	non-amphid	30
CCGGTAGAGCCTATGT-400.2.1	856	400_minutes	Waterston_400_minutes	0.517761	FALSE	unannotated	AVK	AVK	550	490	450-510	510-580	unannotated	non-amphid	29
CCGGTAGAGGGATCTG-400.2.1	2324	400_minutes	Waterston_400_minutes	1.4057	FALSE	unannotated	CAN	CAN	390	490	450-510	390-450	ABalapaaapa/ABalappappa	non-amphid	69
CCGGTAGCACAGACTT-400.2.1	1082	400_minutes	Waterston_400_minutes	0.654459	FALSE	Ciliated_amphid_neuron	ASH	ASH	490	500	450-510	450-510	ABpxpaappaa	amphid	49
CCGGTAGGTCGCGAAA-400.2.1	885	400_minutes	Waterston_400_minutes	0.535302	FALSE	unannotated	AVL	AVL	390	375	330-390	390-450	ABprpappaap	non-amphid	42
CCGTACTAGTTCGATC-400.2.1	830	400_minutes	Waterston_400_minutes	0.502034	FALSE	Ciliated_amphid_neuron	AWC	AWC	350	360	330-390	330-390	ABpxpaaaaap	amphid	39
CCGTGGACATTAGCCA-400.2.1	765	400_minutes	Waterston_400_minutes	0.462718	FALSE	unannotated	DA	DA	340	330	330-390	330-390	unannotated	non-amphid	38
CCGTGGAGTATCTGCA-400.2.1	980	400_minutes	Waterston_400_minutes	0.592764	FALSE	Ciliated_amphid_neuron	ASH	ASH	390	380	330-390	390-450	ABpxpaappaa	amphid	44
CCGTTCACATTTCAGG-400.2.1	824	400_minutes	Waterston_400_minutes	0.498405	FALSE	Ciliated_non_amphid_neuron	CEP	CEP	490	425	390-450	450-510	ABarpapaappa/ABplaaaaappa/ABpxpaappppa	non-amphid	37
CCTAAAGAGGGCTCTC-400.2.1	2177	400_minutes	Waterston_400_minutes	1.31678	FALSE	unannotated	AVG	AVG	260	265	210-270	210-270	ABprpapppap	non-amphid	84
CCTAAAGCACACTGCG-400.2.1	791	400_minutes	Waterston_400_minutes	0.478445	FALSE	Glia	CEPsh	CEPsh	450	420	390-450	450-510	ABarpaaaapp/ABarpaaapap/ABpxpaaapap	CEPsh	29
CCTACACAGCCACGTC-400.2.1	801	400_minutes	Waterston_400_minutes	0.484493	FALSE	unannotated	AIY	AIY	620	470	450-510	580-650	unannotated	non-amphid	32
CCTACACCACATGTGT-400.2.1	3360	400_minutes	Waterston_400_minutes	2.03233	FALSE	Pharyngeal_neuron	unannotated	Pharyngeal_neuron	210	245	210-270	210-270	unannotated	non-amphid	118
CCTACACCATGACATC-400.2.1	2276	400_minutes	Waterston_400_minutes	1.37666	FALSE	unannotated	AVG	AVG	350	355	330-390	330-390	ABprpapppap	non-amphid	84
CCTACACGTAGGCTGA-400.2.1	932	400_minutes	Waterston_400_minutes	0.56373	FALSE	Ciliated_non_amphid_neuron	OLQ	OLQ	550	550	510-580	510-580	unannotated	non-amphid	30
CCTACACTCGCACTCT-400.2.1	983	400_minutes	Waterston_400_minutes	0.594578	FALSE	Ciliated_amphid_neuron	AWA	AWA	490	425	390-450	450-510	ABpxaapapaa	amphid	41
CCTACACTCTACTTAC-400.2.1	858	400_minutes	Waterston_400_minutes	0.518971	FALSE	unannotated	RME	RME	390	380	330-390	390-450	ABalaaaarxp/ABalapppaap/ABplpappaaa	non-amphid	41
CCTACACTCTTGTCAT-400.2.1	1037	400_minutes	Waterston_400_minutes	0.627241	FALSE	Ciliated_amphid_neuron	ASH	ASH	380	380	330-390	330-390	ABpxpaappaa	amphid	52
CCTATTAGTGTTGAGG-400.2.1	1303	400_minutes	Waterston_400_minutes	0.788134	FALSE	Pharyngeal_neuron	unannotated	Pharyngeal_neuron	320	300	270-330	270-330	unannotated	non-amphid	56
CCTCAGTCAAAGAATC-400.2.1	835	400_minutes	Waterston_400_minutes	0.505059	FALSE	unannotated	ALA	ALA	300	345	330-390	270-330	ABalapppaaa	non-amphid	39
CCTCAGTTCCAGATCA-400.2.1	1056	400_minutes	Waterston_400_minutes	0.638733	FALSE	Ciliated_non_amphid_neuron	BAG	BAG	430	400	390-450	390-450	ABalppappap/ABarappppap	non-amphid	45
CCTCTGATCTTCGGTC-400.2.1	768	400_minutes	Waterston_400_minutes	0.464533	FALSE	Glia	ADEsh	ADEsh	380	400	390-450	330-390	ABarppxaaa	ADEsh	23
CCTTCGAGTATGCTTG-400.2.1	1937	400_minutes	Waterston_400_minutes	1.17162	FALSE	Ciliated_amphid_neuron	ASH	ASH	380	380	330-390	330-390	ABpxpaappaa	amphid	72
CCTTTCTCAGAGCCAA-400.2.1	801	400_minutes	Waterston_400_minutes	0.484493	FALSE	unannotated	RME	RME	370	380	330-390	330-390	ABalaaaarxp/ABalapppaap/ABplpappaaa	non-amphid	36
CCTTTCTGTTACGGAG-400.2.1	2821	400_minutes	Waterston_400_minutes	1.70631	FALSE	Pharyngeal_neuron	unannotated	Pharyngeal_neuron	230	280	270-330	210-270	unannotated	non-amphid	76
CGAACATCAGCGTCCA-400.2.1	991	400_minutes	Waterston_400_minutes	0.599417	FALSE	Glia	CEPso	CEPso	380	390	390-450	330-390	ABalapxpppp/ABalaapappp/ABalppaappp	CEPso	39
CGAACATTCACAGGCC-400.2.1	1055	400_minutes	Waterston_400_minutes	0.638128	FALSE	Glia	AMsh	AMsh	400	390	390-450	390-450	ABpxaapaapp	Amsh	38
CGAATGTCACGCGAAA-400.2.1	805	400_minutes	Waterston_400_minutes	0.486913	FALSE	Glia	ADEsh	ADEsh	400	400	390-450	390-450	ABarppxaaa	ADEsh	24
CGACTTCAGTAGATGT-400.2.1	2954	400_minutes	Waterston_400_minutes	1.78676	FALSE	Ciliated_amphid_neuron	ADL	ADL	620	550	510-580	580-650	unannotated	amphid	104
CGACTTCCAGGTGCCT-400.2.1	875	400_minutes	Waterston_400_minutes	0.529253	FALSE	unannotated	AVE	AVE	350	330	330-390	330-390	ABalpppaaaa/ABpraaaaaaa	non-amphid	44
CGAGAAGAGATCCGAG-400.2.1	1056	400_minutes	Waterston_400_minutes	0.638733	FALSE	unannotated	DA	DA	420	450	450-510	390-450	unannotated	non-amphid	39
CGAGCACGTCACAAGG-400.2.1	975	400_minutes	Waterston_400_minutes	0.589739	FALSE	Ciliated_non_amphid_neuron	BAG	BAG	640	640	580-650	580-650	unannotated	non-amphid	34
CGAGCACTCCTAGAAC-400.2.1	1284	400_minutes	Waterston_400_minutes	0.776641	FALSE	Ciliated_amphid_neuron	ADL	ADL	380	380	330-390	330-390	ABalppppaad/ABpraaapaad	amphid	49
CGATCGGGTGGCCCTA-400.2.1	793	400_minutes	Waterston_400_minutes	0.479655	FALSE	unannotated	SMB	SMB	360	355	330-390	330-390	ABalpapapapp/ABarappapapp/ABalpapappp/ABarappappp	non-amphid	44
CGATCGGTCCTAGGGC-400.2.1	864	400_minutes	Waterston_400_minutes	0.5226	FALSE	unannotated	RIS	RIS	550	550	510-580	510-580	unannotated	non-amphid	43
CGATGGCAGGTGATTA-400.2.1	1621	400_minutes	Waterston_400_minutes	0.980479	FALSE	Ciliated_amphid_neuron	ASH	ASH	350	350	330-390	330-390	ABpxpaappaa	amphid	70
CGATGGCCATTACGAC-400.2.1	879	400_minutes	Waterston_400_minutes	0.531673	FALSE	unannotated	AVG	AVG	360	360	330-390	330-390	ABprpapppap	non-amphid	48
CGATGGCGTAGCTCCG-400.2.1	769	400_minutes	Waterston_400_minutes	0.465138	FALSE	unannotated	SIA	SIA	360	350	330-390	330-390	ABpxpapaapa/ABpxpapappa	non-amphid	41
CGATGTAAGAACTCGG-400.2.1	758	400_minutes	Waterston_400_minutes	0.458484	FALSE	unannotated	RME	RME	490	470	450-510	450-510	ABalaaaarxp/ABalapppaap/ABplpappaaa	non-amphid	29
CGATGTAAGCTAACTC-400.2.1	766	400_minutes	Waterston_400_minutes	0.463323	FALSE	unannotated	DD	DD	380	380	330-390	330-390	unannotated	non-amphid	42
CGATGTACAAGTTAAG-400.2.1	1458	400_minutes	Waterston_400_minutes	0.881887	FALSE	Ciliated_amphid_neuron	ADL	ADL	430	450	450-510	390-450	ABalppppaad/ABpraaapaad	amphid	53
CGATGTACACCTCGTT-400.2.1	1370	400_minutes	Waterston_400_minutes	0.828659	FALSE	Pharyngeal_neuron	unannotated	Pharyngeal_neuron	320	300	270-330	270-330	unannotated	non-amphid	52
CGATTGATCACATAGC-400.2.1	1697	400_minutes	Waterston_400_minutes	1.02645	FALSE	Pharyngeal_neuron	unannotated	Pharyngeal_neuron	260	265	210-270	210-270	ABpxppppaa	non-amphid	65
CGCCAAGAGATTACCC-400.2.1	1601	400_minutes	Waterston_400_minutes	0.968382	FALSE	unannotated	ALA	ALA	300	510	510-580	270-330	unannotated	non-amphid	70
CGCGGTACAGGAATCG-400.2.1	2217	400_minutes	Waterston_400_minutes	1.34098	FALSE	Glia	AMsh	AMsh	510	490	450-510	510-580	ABpxaapaapp	Amsh	57
CGCGTTTGTCACACGC-400.2.1	875	400_minutes	Waterston_400_minutes	0.529253	FALSE	Ciliated_amphid_neuron	ASG	ASG	390	385	330-390	390-450	ABpxaapapap	amphid	44
CGCGTTTTCACCATAG-400.2.1	957	400_minutes	Waterston_400_minutes	0.578852	FALSE	unannotated	AVK	AVK	490	500	450-510	450-510	ABpxpapapap	non-amphid	35
CGCTATCGTCAGGACA-400.2.1	801	400_minutes	Waterston_400_minutes	0.484493	FALSE	Ciliated_non_amphid_neuron	CEP	CEP	490	425	390-450	450-510	ABarpapaappa/ABplaaaaappa/ABpxpaappppa	non-amphid	30
CGCTTCACAATGGAGC-400.2.1	774	400_minutes	Waterston_400_minutes	0.468162	FALSE	unannotated	ALM_BDU	ALM_BDU	490	450	450-510	450-510	ABarppxappx	non-amphid	29
CGGACACAGCGCTCCA-400.2.1	766	400_minutes	Waterston_400_minutes	0.463323	FALSE	Ciliated_non_amphid_neuron	ADE	ADE	400	390	390-450	390-450	ABpxapaaaapa	non-amphid	37
CGGACACCAATAGAGT-400.2.1	950	400_minutes	Waterston_400_minutes	0.574618	FALSE	Ciliated_amphid_neuron	AWC	AWC	430	425	390-450	390-450	ABpxpaaaaap	amphid	29
CGGACGTCAAGTTGTC-400.2.1	813	400_minutes	Waterston_400_minutes	0.491752	FALSE	unannotated	AVE	AVE	320	340	330-390	270-330	ABalpppaaaa/ABpraaaaaaa	non-amphid	39
CGGACTGTCTGGTGTA-400.2.1	894	400_minutes	Waterston_400_minutes	0.540746	FALSE	Ciliated_amphid_neuron	ASG	ASG	550	450	450-510	510-580	ABpxaapapap	amphid	29
CGGAGCTCACCCTATC-400.2.1	1788	400_minutes	Waterston_400_minutes	1.08149	FALSE	Glia	AMsh	AMsh	490	490	450-510	450-510	ABpxaapaapp	Amsh	39
CGGAGTCTCTGTGCAA-400.2.1	1048	400_minutes	Waterston_400_minutes	0.633894	FALSE	unannotated	DB	DB	410	380	330-390	390-450	unannotated	non-amphid	36
CGGCTAGCAGCTGTTA-400.2.1	964	400_minutes	Waterston_400_minutes	0.583086	FALSE	Ciliated_amphid_neuron	ASJ	ASJ	390	380	330-390	390-450	ABalpppppppa/ABpraaappppa	amphid	40
CGGCTAGGTACATGTC-400.2.1	2749	400_minutes	Waterston_400_minutes	1.66276	FALSE	Pharyngeal_neuron	unannotated	Pharyngeal_neuron	260	330	330-390	210-270	unannotated	non-amphid	93
CGGCTAGGTAGAAAGG-400.2.1	1024	400_minutes	Waterston_400_minutes	0.619377	FALSE	unannotated	AVA	AVA	360	365	330-390	330-390	ABalaappapa/ABalppaaapa	non-amphid	51
CGGGTCACATCGATTG-400.2.1	946	400_minutes	Waterston_400_minutes	0.572198	FALSE	Ciliated_amphid_neuron	AFD	AFD	550	530	510-580	510-580	unannotated	amphid	37
CGGGTCAGTGCAGACA-400.2.1	983	400_minutes	Waterston_400_minutes	0.594578	FALSE	Pharyngeal_neuron	unannotated	Pharyngeal_neuron	300	300	270-330	270-330	unannotated	non-amphid	40
CGGTTAACATCCCATC-400.2.1	2425	400_minutes	Waterston_400_minutes	1.46679	FALSE	Glia	AMsh	AMsh	350	355	330-390	330-390	ABpxaapaapp	Amsh	82
CGTAGCGCATGGTAGG-400.2.1	1444	400_minutes	Waterston_400_minutes	0.873419	FALSE	unannotated	DA	DA	350	345	330-390	330-390	unannotated	non-amphid	50
CGTAGCGTCATTATCC-400.2.1	1323	400_minutes	Waterston_400_minutes	0.800231	FALSE	Ciliated_amphid_neuron	ASE	ASE	490	450	450-510	450-510	ABalppppppaa/ABpraaapppaa	amphid	40
CGTAGCGTCGCTAGCG-400.2.1	1221	400_minutes	Waterston_400_minutes	0.738535	FALSE	Pharyngeal_neuron	unannotated	Pharyngeal_neuron	300	290	270-330	270-330	MSpaaapa	non-amphid	43
CGTCACTAGTGACTCT-400.2.1	1115	400_minutes	Waterston_400_minutes	0.67442	FALSE	Ciliated_amphid_neuron	ASG	ASG	430	435	390-450	390-450	ABpxaapapap	amphid	49
CGTCCATCATCATCCC-400.2.1	993	400_minutes	Waterston_400_minutes	0.600627	FALSE	unannotated	RME	RME	380	385	330-390	330-390	ABalaaaarxp/ABalapppaap/ABplpappaaa	non-amphid	50
CGTCCATGTAATCACC-400.2.1	751	400_minutes	Waterston_400_minutes	0.45425	FALSE	unannotated	DA	DA	410	400	390-450	390-450	unannotated	non-amphid	34
CGTCCATTCAGTTGAC-400.2.1	1404	400_minutes	Waterston_400_minutes	0.849225	FALSE	Ciliated_non_amphid_neuron	IL2	IL2	380	380	330-390	330-390	ABalapxppap/ABalaappppp/ABalapaappp/ABalppapppp/ABarapppppp	non-amphid	53
CGTCTACCAAGTTCTG-400.2.1	774	400_minutes	Waterston_400_minutes	0.468162	FALSE	unannotated	AVB	AVB	390	385	330-390	390-450	ABpxpaapaap	non-amphid	44
CGTCTACCAGCTGTTA-400.2.1	862	400_minutes	Waterston_400_minutes	0.52139	FALSE	Glia	CEPso	CEPso	450	450	450-510	450-510	ABalapxpppp/ABalaapappp/ABalppaappp	CEPso	31
CGTCTACTCGGAAATA-400.2.1	1046	400_minutes	Waterston_400_minutes	0.632684	FALSE	Ciliated_non_amphid_neuron	BAG	BAG	420	420	390-450	390-450	ABalppappap/ABarappppap	non-amphid	29
CGTGTCTAGGAATGGA-400.2.1	947	400_minutes	Waterston_400_minutes	0.572803	FALSE	unannotated	CAN	CAN	490	450	450-510	450-510	ABalapaaapa/ABalappappa	non-amphid	37
CGTGTCTTCCCGACTT-400.2.1	983	400_minutes	Waterston_400_minutes	0.594578	FALSE	unannotated	AVG	AVG	340	345	330-390	330-390	ABprpapppap	non-amphid	65
CGTTAGAAGGACACCA-400.2.1	782	400_minutes	Waterston_400_minutes	0.473001	FALSE	unannotated	AVH	AVH	490	435	390-450	450-510	ABalapaaaaa/ABalappapaa	non-amphid	42
CGTTAGACATCCTAGA-400.2.1	1553	400_minutes	Waterston_400_minutes	0.939349	FALSE	Glia	AMsh	AMsh	390	390	390-450	390-450	ABpxaapaapp	Amsh	46
CGTTCTGGTCTCACCT-400.2.1	856	400_minutes	Waterston_400_minutes	0.517761	FALSE	unannotated	DB	DB	330	345	330-390	330-390	unannotated	non-amphid	53
CGTTGGGTCCTTTCTC-400.2.1	862	400_minutes	Waterston_400_minutes	0.52139	FALSE	unannotated	RIV	RIV	340	350	330-390	330-390	ABpxpaapaaa	non-amphid	41
CTAACTTAGGATCGCA-400.2.1	936	400_minutes	Waterston_400_minutes	0.56615	FALSE	Ciliated_amphid_neuron	AWB	AWB	420	415	390-450	390-450	ABalpppppap/ABpraaappap	amphid	44
CTAACTTTCGCGTAGC-400.2.1	1233	400_minutes	Waterston_400_minutes	0.745793	FALSE	Ciliated_non_amphid_neuron	BAG	BAG	450	450	450-510	450-510	ABalppappap/ABarappppap	non-amphid	45
CTAAGACGTAGGCTGA-400.2.1	999	400_minutes	Waterston_400_minutes	0.604256	FALSE	Ciliated_amphid_neuron	AFD	AFD	350	360	330-390	330-390	ABalpppapav/ABpraaaapav	amphid	57
CTAAGACGTCGCCATG-400.2.1	771	400_minutes	Waterston_400_minutes	0.466348	FALSE	unannotated	RIH	RIH	620	530	510-580	580-650	unannotated	non-amphid	38
CTAAGACGTTCATGGT-400.2.1	1334	400_minutes	Waterston_400_minutes	0.806884	FALSE	unannotated	DA	DA	490	435	390-450	450-510	unannotated	non-amphid	62
CTAATGGGTCGACTAT-400.2.1	822	400_minutes	Waterston_400_minutes	0.497196	FALSE	unannotated	RID	RID	490	530	510-580	450-510	unannotated	non-amphid	23
CTACATTCACAGGCCT-400.2.1	1228	400_minutes	Waterston_400_minutes	0.742769	FALSE	unannotated	RMD	RMD	410	375	330-390	390-450	ABalpapapaa/ABalppapaaa/ABalpppapad/ABarappapaa/ABarapppaaa/ABpraaaapad	non-amphid	50
CTACCCAAGCCACTAT-400.2.1	1080	400_minutes	Waterston_400_minutes	0.65325	FALSE	Ciliated_amphid_neuron	ASH	ASH	350	350	330-390	330-390	ABpxpaappaa	amphid	48
CTACCCAGTGTTCTTT-400.2.1	911	400_minutes	Waterston_400_minutes	0.551028	FALSE	Ciliated_non_amphid_neuron	BAG	BAG	640	520	510-580	580-650	unannotated	non-amphid	33
CTACGTCCATCCCACT-400.2.1	809	400_minutes	Waterston_400_minutes	0.489332	FALSE	unannotated	AVE	AVE	400	395	390-450	390-450	ABalpppaaaa/ABpraaaaaaa	non-amphid	42
CTACGTCGTACGCACC-400.2.1	856	400_minutes	Waterston_400_minutes	0.517761	FALSE	Ciliated_amphid_neuron	AWC	AWC	350	350	330-390	330-390	ABpxpaaaaap	amphid	36
CTACGTCTCATTGCCC-400.2.1	1168	400_minutes	Waterston_400_minutes	0.706477	FALSE	unannotated	DVA	DVA	340	360	330-390	330-390	ABprppppapp	non-amphid	57
CTAGAGTAGAGGTAGA-400.2.1	978	400_minutes	Waterston_400_minutes	0.591554	FALSE	Ciliated_amphid_neuron	ASH	ASH	350	350	330-390	330-390	ABpxpaappaa	amphid	52
CTAGCCTAGATAGCAT-400.2.1	2178	400_minutes	Waterston_400_minutes	1.31739	FALSE	Pharyngeal_neuron	unannotated	Pharyngeal_neuron	300	320	270-330	270-330	unannotated	non-amphid	87
CTAGCCTCATCGACGC-400.2.1	1079	400_minutes	Waterston_400_minutes	0.652645	FALSE	Glia	AMsh	AMsh	350	345	330-390	330-390	ABpxaapaapp	Amsh	60
CTAGCCTGTCACCTAA-400.2.1	847	400_minutes	Waterston_400_minutes	0.512317	FALSE	unannotated	AVK	AVK	450	415	390-450	450-510	ABpxpapapap	non-amphid	39
CTAGTGACACGCGAAA-400.2.1	1913	400_minutes	Waterston_400_minutes	1.1571	FALSE	Ciliated_non_amphid_neuron	CEP	CEP	350	490	450-510	330-390	ABarpapaappa/ABplaaaaappa/ABpxpaappppa	non-amphid	75
CTCACACTCAAGATCC-400.2.1	863	400_minutes	Waterston_400_minutes	0.521995	FALSE	unannotated	DA	DA	330	345	330-390	330-390	unannotated	non-amphid	42
CTCACACTCCGAGCCA-400.2.1	1538	400_minutes	Waterston_400_minutes	0.930276	FALSE	Glia	AMsh	AMsh	390	350	330-390	390-450	ABpxaapaapp	Amsh	64
CTCAGAAGTTACGGAG-400.2.1	1118	400_minutes	Waterston_400_minutes	0.676234	FALSE	Ciliated_amphid_neuron	AWC	AWC	490	550	510-580	450-510	unannotated	amphid	46
CTCATTACATTCGACA-400.2.1	826	400_minutes	Waterston_400_minutes	0.499615	FALSE	Glia	ILso	ILso	380	370	330-390	330-390	ABpxaapaaap/ABalaaapall/ABalaaapprr/ABalppapapp/ABarapppapp	Ilso	24
CTCCTAGGTTTCGCTC-400.2.1	910	400_minutes	Waterston_400_minutes	0.550423	FALSE	unannotated	AVA	AVA	450	435	390-450	450-510	ABalaappapa/ABalppaaapa	non-amphid	43
CTCCTAGTCCGGGTGT-400.2.1	975	400_minutes	Waterston_400_minutes	0.589739	FALSE	Pharyngeal_neuron	unannotated	Pharyngeal_neuron	300	300	270-330	270-330	ABaraapxpa	non-amphid	45
CTCCTAGTCTTGTTTG-400.2.1	888	400_minutes	Waterston_400_minutes	0.537116	FALSE	Ciliated_amphid_neuron	AWC	AWC	390	415	390-450	390-450	ABpxpaaaaap	amphid	44
CTCGAAACAGCCAGAA-400.2.1	1055	400_minutes	Waterston_400_minutes	0.638128	FALSE	Ciliated_amphid_neuron	ASE	ASE	360	380	330-390	330-390	ABalppppppaa/ABpraaapppaa	amphid	55
CTCGAAAGTTCGCGAC-400.2.1	1296	400_minutes	Waterston_400_minutes	0.7839	FALSE	Ciliated_amphid_neuron	ASE	ASE	550	470	450-510	510-580	ABalppppppaa/ABpraaapppaa	amphid	42
CTCGAGGAGGATGGAA-400.2.1	777	400_minutes	Waterston_400_minutes	0.469977	FALSE	unannotated	RIV	RIV	380	365	330-390	330-390	ABpxpaapaaa	non-amphid	38
CTCGAGGCAAAGAATC-400.2.1	843	400_minutes	Waterston_400_minutes	0.509898	FALSE	Glia	AMso	AMso	360	350	330-390	330-390	ABpxpaapapa	Amso	32
CTCGAGGCAAGCGTAG-400.2.1	840	400_minutes	Waterston_400_minutes	0.508083	FALSE	unannotated	SIA	SIA	360	370	330-390	330-390	ABpxpapaapa/ABpxpapappa	non-amphid	37
CTCGGAGAGGATTCGG-400.2.1	1576	400_minutes	Waterston_400_minutes	0.953261	FALSE	unannotated	DD	DD	380	415	390-450	330-390	unannotated	non-amphid	76
CTCGTACAGAAGCCCA-400.2.1	944	400_minutes	Waterston_400_minutes	0.570989	FALSE	Pharyngeal_neuron	unannotated	Pharyngeal_neuron	300	320	270-330	270-330	ABalpapppa/ABarapappa	non-amphid	44
CTCGTCATCATGTCCC-400.2.1	889	400_minutes	Waterston_400_minutes	0.537721	FALSE	Ciliated_amphid_neuron	ASK	ASK	410	390	390-450	390-450	ABalpppapppa/ABpraaaapppa	amphid	44
CTCTAATGTCCTAGCG-400.2.1	1447	400_minutes	Waterston_400_minutes	0.875234	FALSE	unannotated	AVK	AVK	450	425	390-450	450-510	ABpxpapapap	non-amphid	51
CTCTACGCAACACCTA-400.2.1	1101	400_minutes	Waterston_400_minutes	0.665952	FALSE	unannotated	RME	RME	340	365	330-390	330-390	ABalaaaarxp/ABalapppaap/ABplpappaaa	non-amphid	40
CTGAAACCATTTCACT-400.2.1	3518	400_minutes	Waterston_400_minutes	2.1279	FALSE	unannotated	DD	DD	360	350	330-390	330-390	unannotated	non-amphid	111
CTGAAACGTTAGGGTG-400.2.1	1688	400_minutes	Waterston_400_minutes	1.021	FALSE	Glia	AMsh	AMsh	390	350	330-390	390-450	ABpxaapaapp	Amsh	57
CTGAAACTCACCCTCA-400.2.1	1363	400_minutes	Waterston_400_minutes	0.824425	FALSE	Ciliated_amphid_neuron	ASJ	ASJ	350	350	330-390	330-390	ABalpppppppa/ABpraaappppa	amphid	59
CTGAAGTTCAGAAATG-400.2.1	1830	400_minutes	Waterston_400_minutes	1.1069	FALSE	Pharyngeal_neuron	unannotated	Pharyngeal_neuron	300	300	270-330	270-330	ABalpappaa/ABarapapaa	non-amphid	60
CTGATAGCAGGAATGC-400.2.1	919	400_minutes	Waterston_400_minutes	0.555867	FALSE	unannotated	DB	DB	340	335	330-390	330-390	unannotated	non-amphid	37
CTGATAGTCCAAGTAC-400.2.1	1185	400_minutes	Waterston_400_minutes	0.71676	FALSE	unannotated	PVR	PVR	360	350	330-390	330-390	Caappv	non-amphid	61
CTGATAGTCTGTGCAA-400.2.1	782	400_minutes	Waterston_400_minutes	0.473001	FALSE	Ciliated_amphid_neuron	ASG	ASG	450	440	390-450	450-510	ABpxaapapap	amphid	34
CTGATCCCACGGTTTA-400.2.1	817	400_minutes	Waterston_400_minutes	0.494171	FALSE	unannotated	RMD	RMD	550	490	450-510	510-580	unannotated	non-amphid	41
CTGCGGAAGCGGATCA-400.2.1	1064	400_minutes	Waterston_400_minutes	0.643572	FALSE	Glia	AMso	AMso	350	350	330-390	330-390	ABpxpaapapa	Amso	49
CTGCGGAAGTGTTTGC-400.2.1	2182	400_minutes	Waterston_400_minutes	1.31981	FALSE	Ciliated_non_amphid_neuron	IL2	IL2	350	300	270-330	330-390	ABalapxppap/ABalaappppp/ABalapaappp/ABalppapppp/ABarapppppp	non-amphid	70
CTGCGGACACACCGAC-400.2.1	836	400_minutes	Waterston_400_minutes	0.505664	FALSE	unannotated	AVD	AVD	370	390	390-450	330-390	ABalaaapalr/ABalaaapprl	non-amphid	38
CTGCTGTCAATCAGAA-400.2.1	790	400_minutes	Waterston_400_minutes	0.47784	FALSE	unannotated	AVA	AVA	620	550	510-580	580-650	unannotated	non-amphid	27
CTGCTGTGTCACAAGG-400.2.1	1022	400_minutes	Waterston_400_minutes	0.618168	FALSE	Ciliated_amphid_neuron	ASH	ASH	450	400	390-450	450-510	ABpxpaappaa	amphid	39
CTGGTCTAGCTAGCCC-400.2.1	1468	400_minutes	Waterston_400_minutes	0.887936	FALSE	Ciliated_amphid_neuron	ASE	ASE	620	450	450-510	580-650	ABalppppppaa/ABpraaapppaa	amphid	38
CTGGTCTCATTGCGGC-400.2.1	1430	400_minutes	Waterston_400_minutes	0.864951	FALSE	Ciliated_amphid_neuron	ASJ	ASJ	410	405	390-450	390-450	ABalpppppppa/ABpraaappppa	amphid	52
CTGGTCTTCCACTCCA-400.2.1	796	400_minutes	Waterston_400_minutes	0.481469	FALSE	unannotated	SMD	SMD	450	435	390-450	450-510	ABalppappaa/ABarappppaa/ABpxpapaaaa	non-amphid	41
CTGTGCTGTCACCCAG-400.2.1	1765	400_minutes	Waterston_400_minutes	1.06758	FALSE	unannotated	DD	DD	380	365	330-390	330-390	unannotated	non-amphid	71
CTGTTTATCCCATTTA-400.2.1	1615	400_minutes	Waterston_400_minutes	0.97685	FALSE	Ciliated_amphid_neuron	ADL	ADL	350	350	330-390	330-390	ABalppppaad/ABpraaapaad	amphid	62
CTTAACTAGAACAATC-400.2.1	2658	400_minutes	Waterston_400_minutes	1.60772	FALSE	Glia	AMsh	AMsh	340	350	330-390	330-390	ABpxaapaapp	Amsh	94
CTTAACTGTAGCTGCC-400.2.1	925	400_minutes	Waterston_400_minutes	0.559496	FALSE	Ciliated_non_amphid_neuron	URX	URX	630	640	580-650	580-650	unannotated	non-amphid	27
CTTAGGATCGATCCCT-400.2.1	1254	400_minutes	Waterston_400_minutes	0.758495	FALSE	unannotated	ALM_PLM	ALM_PLM	700	700	> 650	> 650	unannotated	non-amphid	32
CTTCTCTAGATGTGTA-400.2.1	1866	400_minutes	Waterston_400_minutes	1.12867	FALSE	Pharyngeal_neuron	unannotated	Pharyngeal_neuron	320	300	270-330	270-330	unannotated	non-amphid	63
CTTCTCTCATAACCTG-400.2.1	1216	400_minutes	Waterston_400_minutes	0.735511	FALSE	Ciliated_amphid_neuron	AWC	AWC	420	415	390-450	390-450	ABpxpaaaaap	amphid	41
CTTCTCTTCCAGTATG-400.2.1	2277	400_minutes	Waterston_400_minutes	1.37727	FALSE	unannotated	RIS	RIS	270	470	450-510	270-330	ABprpappapa	non-amphid	89
CTTCTCTTCCGTAGGC-400.2.1	980	400_minutes	Waterston_400_minutes	0.592764	FALSE	unannotated	DB	DB	340	345	330-390	330-390	unannotated	non-amphid	34
CTTGGCTGTGACTACT-400.2.1	810	400_minutes	Waterston_400_minutes	0.489937	FALSE	unannotated	AVA	AVA	350	350	330-390	330-390	ABalaappapa/ABalppaaapa	non-amphid	47
CTTTGCGAGACTGGGT-400.2.1	1456	400_minutes	Waterston_400_minutes	0.880677	FALSE	Pharyngeal_neuron	unannotated	Pharyngeal_neuron	300	300	270-330	270-330	unannotated	non-amphid	60
CTTTGCGAGGCTACGA-400.2.1	1303	400_minutes	Waterston_400_minutes	0.788134	FALSE	Ciliated_non_amphid_neuron	OLQ	OLQ	450	450	450-510	450-510	ABalapxpapaa/ABpxpaaappaa	non-amphid	49
CTTTGCGCATGACGGA-400.2.1	2269	400_minutes	Waterston_400_minutes	1.37243	FALSE	Glia	AMsh	AMsh	450	450	450-510	450-510	ABpxaapaapp	Amsh	62
CTTTGCGTCCGAGCCA-400.2.1	792	400_minutes	Waterston_400_minutes	0.47905	FALSE	unannotated	RIA	RIA	550	390	390-450	510-580	unannotated	non-amphid	30
GAAACTCAGGGTCGAT-400.2.1	810	400_minutes	Waterston_400_minutes	0.489937	FALSE	unannotated	RME	RME	350	355	330-390	330-390	ABalaaaarxp/ABalapppaap/ABplpappaaa	non-amphid	37
GAAACTCCAATAAGCA-400.2.1	1427	400_minutes	Waterston_400_minutes	0.863136	FALSE	unannotated	DD	DD	390	415	390-450	390-450	unannotated	non-amphid	55
GAAACTCCACCAGGTC-400.2.1	831	400_minutes	Waterston_400_minutes	0.502639	FALSE	unannotated	DB	DB	320	345	330-390	270-330	unannotated	non-amphid	39
GAAACTCCAGGGCATA-400.2.1	1143	400_minutes	Waterston_400_minutes	0.691356	FALSE	Ciliated_amphid_neuron	ASK	ASK	490	450	450-510	450-510	ABalpppapppa/ABpraaaapppa	amphid	58
GAAACTCGTGGCTCCA-400.2.1	1172	400_minutes	Waterston_400_minutes	0.708897	FALSE	Ciliated_amphid_neuron	ASI	ASI	550	620	580-650	510-580	unannotated	amphid	44
GAAATGAAGACGCAAC-400.2.1	1360	400_minutes	Waterston_400_minutes	0.822611	FALSE	Ciliated_amphid_neuron	ASE	ASE	450	405	390-450	450-510	ABalppppppaa/ABpraaapppaa	amphid	59
GAAATGAAGAGGGATA-400.2.1	2173	400_minutes	Waterston_400_minutes	1.31436	FALSE	Glia	AMsh	AMsh	490	490	450-510	450-510	ABpxaapaapp	Amsh	40
GAACATCAGGCCCTCA-400.2.1	987	400_minutes	Waterston_400_minutes	0.596998	FALSE	Ciliated_amphid_neuron	AWC	AWC	450	450	450-510	450-510	ABpxpaaaaap	amphid	37
GAACATCGTATAAACG-400.2.1	883	400_minutes	Waterston_400_minutes	0.534092	FALSE	unannotated	AVB	AVB	300	335	330-390	270-330	ABpxpaapaap	non-amphid	45
GAACCTATCATGGTCA-400.2.1	853	400_minutes	Waterston_400_minutes	0.515946	FALSE	unannotated	CAN	CAN	350	350	330-390	330-390	ABalapaaapa/ABalappappa	non-amphid	32
GAAGCAGAGTGAACAT-400.2.1	1721	400_minutes	Waterston_400_minutes	1.04097	FALSE	Ciliated_amphid_neuron	AFD	AFD	380	380	330-390	330-390	ABalpppapav/ABpraaaapav	amphid	73
GAATAAGGTTAAGACA-400.2.1	1596	400_minutes	Waterston_400_minutes	0.965358	FALSE	Ciliated_non_amphid_neuron	IL2	IL2	350	350	330-390	330-390	ABalapxppap/ABalaappppp/ABalapaappp/ABalppapppp/ABarapppppp	non-amphid	55
GAATAAGTCTTTCCTC-400.2.1	993	400_minutes	Waterston_400_minutes	0.600627	FALSE	unannotated	CAN	CAN	550	490	450-510	510-580	unannotated	non-amphid	37
GAATGAAAGTGTCCCG-400.2.1	813	400_minutes	Waterston_400_minutes	0.491752	FALSE	Ciliated_amphid_neuron	ASG	ASG	490	425	390-450	450-510	ABpxaapapap	amphid	39
GAATGAATCGAATCCA-400.2.1	764	400_minutes	Waterston_400_minutes	0.462114	FALSE	Ciliated_non_amphid_neuron	OLQ	OLQ	450	420	390-450	450-510	ABalapxpapaa/ABpxpaaappaa	non-amphid	30
GACACGCGTGCACTTA-400.2.1	1603	400_minutes	Waterston_400_minutes	0.969592	FALSE	unannotated	AVA	AVA	340	345	330-390	330-390	ABalaappapa/ABalppaaapa	non-amphid	62
GACACGCGTTGGTAAA-400.2.1	1169	400_minutes	Waterston_400_minutes	0.707082	FALSE	unannotated	DB	DB	420	390	390-450	390-450	unannotated	non-amphid	53
GACACGCGTTGTCGCG-400.2.1	1077	400_minutes	Waterston_400_minutes	0.651435	FALSE	Pharyngeal_neuron	unannotated	Pharyngeal_neuron	350	320	270-330	330-390	unannotated	non-amphid	49
GACAGAGAGCTAGTGG-400.2.1	801	400_minutes	Waterston_400_minutes	0.484493	FALSE	Ciliated_non_amphid_neuron	BAG	BAG	450	450	450-510	450-510	ABalppappap/ABarappppap	non-amphid	30
GACAGAGAGTCAAGCG-400.2.1	945	400_minutes	Waterston_400_minutes	0.571593	FALSE	unannotated	AVA	AVA	380	375	330-390	330-390	ABalaappapa/ABalppaaapa	non-amphid	41
GACAGAGCAATAGCGG-400.2.1	1055	400_minutes	Waterston_400_minutes	0.638128	FALSE	unannotated	DB	DB	370	375	330-390	330-390	unannotated	non-amphid	49
GACAGAGTCGTCCGTT-400.2.1	1411	400_minutes	Waterston_400_minutes	0.853459	FALSE	unannotated	AIY	AIY	270	550	510-580	270-330	unannotated	non-amphid	47
GACCAATAGTGGTCCC-400.2.1	921	400_minutes	Waterston_400_minutes	0.557077	FALSE	Glia	CEPso	CEPso	410	410	390-450	390-450	ABalapxpppp/ABalaapappp/ABalppaappp	CEPso	41
GACCAATCACATTAGC-400.2.1	877	400_minutes	Waterston_400_minutes	0.530463	FALSE	unannotated	RMD	RMD	350	370	330-390	330-390	ABalpapapaa/ABalppapaaa/ABalpppapad/ABarappapaa/ABarapppaaa/ABpraaaapad	non-amphid	50
GACCTGGGTACGCTGC-400.2.1	1033	400_minutes	Waterston_400_minutes	0.624821	FALSE	unannotated	CAN	CAN	420	450	450-510	390-450	ABalapaaapa/ABalappappa	non-amphid	40
GACGCGTAGATTACCC-400.2.1	2293	400_minutes	Waterston_400_minutes	1.38695	FALSE	Ciliated_non_amphid_neuron	IL2	IL2	370	400	390-450	330-390	ABalapxppap/ABalaappppp/ABalapaappp/ABalppapppp/ABarapppppp	non-amphid	85
GACGCGTCACGCATCG-400.2.1	893	400_minutes	Waterston_400_minutes	0.540141	FALSE	Ciliated_amphid_neuron	AWC	AWC	380	365	330-390	330-390	ABpxpaaaaap	amphid	44
GACGGCTCAATTCCTT-400.2.1	908	400_minutes	Waterston_400_minutes	0.549214	FALSE	unannotated	AVK	AVK	550	470	450-510	510-580	unannotated	non-amphid	29
GACGTGCCATCGGACC-400.2.1	1007	400_minutes	Waterston_400_minutes	0.609095	FALSE	Ciliated_non_amphid_neuron	URX	URX	410	380	330-390	390-450	ABarpapaappp/ABplaaaaappp	non-amphid	42
GACTACACAGATCCAT-400.2.1	836	400_minutes	Waterston_400_minutes	0.505664	FALSE	Ciliated_amphid_neuron	AFD	AFD	450	405	390-450	450-510	ABalpppapav/ABpraaaapav	amphid	38
GACTACACAGCGTTCG-400.2.1	918	400_minutes	Waterston_400_minutes	0.555262	FALSE	unannotated	PHB_and_possibly_PHA	PHB_and_possibly_PHA	450	450	450-510	450-510	ABpxapppappp	phasmid	28
GACTACATCTCGCATC-400.2.1	1083	400_minutes	Waterston_400_minutes	0.655064	FALSE	Ciliated_non_amphid_neuron	URX	URX	450	430	390-450	450-510	ABarpapaappp/ABplaaaaappp	non-amphid	41
GAGCAGAAGCTGAACG-400.2.1	890	400_minutes	Waterston_400_minutes	0.538326	FALSE	unannotated	RME	RME	340	365	330-390	330-390	ABalaaaarxp/ABalapppaap/ABplpappaaa	non-amphid	35
GAGTCCGGTTCGTGAT-400.2.1	984	400_minutes	Waterston_400_minutes	0.595183	FALSE	unannotated	DD	DD	380	345	330-390	330-390	unannotated	non-amphid	41
GAGTCCGTCTGCTGTC-400.2.1	894	400_minutes	Waterston_400_minutes	0.540746	FALSE	Ciliated_amphid_neuron	ASG	ASG	550	550	510-580	510-580	unannotated	amphid	33
GATCAGTGTTACCGAT-400.2.1	1391	400_minutes	Waterston_400_minutes	0.841361	FALSE	unannotated	DD	DD	320	360	330-390	270-330	unannotated	non-amphid	63
GATCGATCAAGCCGTC-400.2.1	861	400_minutes	Waterston_400_minutes	0.520785	FALSE	Glia	AMso	AMso	330	330	330-390	330-390	ABpxpaapapa	Amso	40
GATCGATGTCACACGC-400.2.1	1110	400_minutes	Waterston_400_minutes	0.671395	FALSE	Pharyngeal_neuron	unannotated	Pharyngeal_neuron	330	300	270-330	330-390	unannotated	non-amphid	38
GATCGATTCTGCGGCA-400.2.1	1280	400_minutes	Waterston_400_minutes	0.774222	FALSE	unannotated	DD	DD	380	370	330-390	330-390	unannotated	non-amphid	63
GATCGCGAGTACGCGA-400.2.1	1093	400_minutes	Waterston_400_minutes	0.661113	FALSE	Ciliated_amphid_neuron	ASH	ASH	410	405	390-450	390-450	ABpxpaappaa	amphid	42
GATCGCGCACCAGGCT-400.2.1	835	400_minutes	Waterston_400_minutes	0.505059	FALSE	unannotated	CAN	CAN	640	625	580-650	580-650	unannotated	non-amphid	26
GATCGTACAAGCCGTC-400.2.1	1549	400_minutes	Waterston_400_minutes	0.936929	FALSE	Ciliated_amphid_neuron	ADL	ADL	420	450	450-510	390-450	ABalppppaad/ABpraaapaad	amphid	58
GATCTAGGTTGTTTGG-400.2.1	764	400_minutes	Waterston_400_minutes	0.462114	FALSE	Ciliated_amphid_neuron	AWC	AWC	360	380	330-390	330-390	ABpxpaaaaap	amphid	36
GATGAAAAGCTACCGC-400.2.1	2349	400_minutes	Waterston_400_minutes	1.42082	FALSE	Glia	AMsh	AMsh	450	450	450-510	450-510	ABpxaapaapp	Amsh	62
GATGAAAAGGGATGGG-400.2.1	855	400_minutes	Waterston_400_minutes	0.517156	FALSE	Ciliated_amphid_neuron	AWA	AWA	510	470	450-510	510-580	ABpxaapapaa	amphid	38
GATGAAAAGTGTTAGA-400.2.1	1003	400_minutes	Waterston_400_minutes	0.606675	FALSE	Ciliated_amphid_neuron	AFD	AFD	550	550	510-580	510-580	unannotated	amphid	36
GATTCAGTCAAAGACA-400.2.1	816	400_minutes	Waterston_400_minutes	0.493566	FALSE	unannotated	AIM	AIM	340	370	330-390	330-390	ABpxpaapppa	non-amphid	34
GCAAACTAGATGCCAG-400.2.1	1103	400_minutes	Waterston_400_minutes	0.667161	FALSE	Ciliated_amphid_neuron	AWB	AWB	450	400	390-450	450-510	ABalpppppap/ABpraaappap	amphid	47
GCAATCAAGCTAGCCC-400.2.1	1295	400_minutes	Waterston_400_minutes	0.783295	FALSE	Ciliated_amphid_neuron	ADL	ADL	350	360	330-390	330-390	ABalppppaad/ABpraaapaad	amphid	55
GCAATCACAAAGCGGT-400.2.1	911	400_minutes	Waterston_400_minutes	0.551028	FALSE	unannotated	RME	RME	370	360	330-390	330-390	ABalaaaarxp/ABalapppaap/ABplpappaaa	non-amphid	46
GCAATCACAACTGCTA-400.2.1	1284	400_minutes	Waterston_400_minutes	0.776641	FALSE	unannotated	DD	DD	350	350	330-390	330-390	unannotated	non-amphid	59
GCAATCATCATGCTCC-400.2.1	1003	400_minutes	Waterston_400_minutes	0.606675	FALSE	Ciliated_amphid_neuron	ASI	ASI	450	450	450-510	450-510	ABpxaapapppa	amphid	47
GCAATCATCTGTCTAT-400.2.1	879	400_minutes	Waterston_400_minutes	0.531673	FALSE	Glia	CEPso	CEPso	450	450	450-510	450-510	ABalapxpppp/ABalaapappp/ABalppaappp	CEPso	36
GCACATAAGGGTGTGT-400.2.1	2462	400_minutes	Waterston_400_minutes	1.48917	FALSE	Ciliated_amphid_neuron	ASJ	ASJ	380	450	450-510	330-390	ABalpppppppa/ABpraaappppa	amphid	81
GCACTCTAGCTACCGC-400.2.1	795	400_minutes	Waterston_400_minutes	0.480864	FALSE	Glia	ILso	ILso	510	490	450-510	510-580	ABpxaapaaap/ABalaaapall/ABalaaapprr/ABalppapapp/ABarapppapp	Ilso	18
GCACTCTGTCACCTAA-400.2.1	796	400_minutes	Waterston_400_minutes	0.481469	FALSE	unannotated	AUA	AUA	350	365	330-390	330-390	ABalpppppppp/ABpraaappppp	non-amphid	44
GCAGTTACAATCTGCA-400.2.1	1220	400_minutes	Waterston_400_minutes	0.73793	FALSE	Ciliated_amphid_neuron	ASE	ASE	450	420	390-450	450-510	ABalppppppaa/ABpraaapppaa	amphid	55
GCAGTTATCCATGAAC-400.2.1	885	400_minutes	Waterston_400_minutes	0.535302	FALSE	unannotated	DA	DA	400	400	390-450	390-450	unannotated	non-amphid	39
GCAGTTATCCGGGTGT-400.2.1	1222	400_minutes	Waterston_400_minutes	0.73914	FALSE	Pharyngeal_neuron	unannotated	Pharyngeal_neuron	330	325	270-330	330-390	unannotated	non-amphid	53
GCATACAAGACAATAC-400.2.1	773	400_minutes	Waterston_400_minutes	0.467557	FALSE	unannotated	SIA	SIA	320	360	330-390	270-330	ABpxpapaapa/ABpxpapappa	non-amphid	34
GCATACAAGCTGAACG-400.2.1	899	400_minutes	Waterston_400_minutes	0.54377	FALSE	unannotated	PVP	PVP	380	350	330-390	330-390	ABpxppppaaa	non-amphid	46
GCATACATCACATACG-400.2.1	983	400_minutes	Waterston_400_minutes	0.594578	FALSE	Ciliated_amphid_neuron	AFD	AFD	640	620	580-650	580-650	unannotated	amphid	38
GCATGATAGCCGATTT-400.2.1	853	400_minutes	Waterston_400_minutes	0.515946	FALSE	unannotated	DB	DB	370	360	330-390	330-390	unannotated	non-amphid	44
GCATGCGCAGCGTAAG-400.2.1	897	400_minutes	Waterston_400_minutes	0.54256	FALSE	unannotated	RMD	RMD	370	355	330-390	330-390	ABalpapapaa/ABalppapaaa/ABalpppapad/ABarappapaa/ABarapppaaa/ABpraaaapad	non-amphid	37
GCATGTAGTATTCGTG-400.2.1	761	400_minutes	Waterston_400_minutes	0.460299	FALSE	unannotated	SMB	SMB	350	355	330-390	330-390	ABalpapapapp/ABarappapapp/ABalpapappp/ABarappappp	non-amphid	29
GCATGTAGTTCTGAAC-400.2.1	1255	400_minutes	Waterston_400_minutes	0.7591	FALSE	unannotated	DD	DD	490	380	330-390	450-510	unannotated	non-amphid	51
GCCAAATCACTGTTAG-400.2.1	1992	400_minutes	Waterston_400_minutes	1.20488	FALSE	Pharyngeal_neuron	unannotated	Pharyngeal_neuron	260	265	210-270	210-270	ABalpappap	non-amphid	85
GCCAAATGTTACGCGC-400.2.1	1096	400_minutes	Waterston_400_minutes	0.662927	FALSE	unannotated	CAN	CAN	390	350	330-390	390-450	ABalapaaapa/ABalappappa	non-amphid	33
GCCAAATTCTCCTATA-400.2.1	1628	400_minutes	Waterston_400_minutes	0.984713	FALSE	Glia	AMsh	AMsh	350	380	330-390	330-390	ABpxaapaapp	Amsh	68
GCCTCTAGTCGTGGCT-400.2.1	1418	400_minutes	Waterston_400_minutes	0.857693	FALSE	unannotated	PVQ_and_possibly_PVC	PVQ_and_possibly_PVC	300	340	330-390	270-330	ABpxapppaaa	non-amphid	58
GCGACCAGTTGGAGGT-400.2.1	1829	400_minutes	Waterston_400_minutes	1.10629	FALSE	Glia	AMsh	AMsh	390	390	390-450	390-450	ABpxaapaapp	Amsh	64
GCGAGAACAGCTGTTA-400.2.1	1015	400_minutes	Waterston_400_minutes	0.613934	FALSE	Ciliated_amphid_neuron	AFD	AFD	360	350	330-390	330-390	ABalpppapav/ABpraaaapav	amphid	51
GCGAGAAGTGCCTGCA-400.2.1	997	400_minutes	Waterston_400_minutes	0.603046	FALSE	Glia	ADEsh	ADEsh	400	400	390-450	390-450	ABarppxaaa	ADEsh	27
GCGCAACCAATGAAAC-400.2.1	805	400_minutes	Waterston_400_minutes	0.486913	FALSE	unannotated	RIC	RIC	490	420	390-450	450-510	ABpxppaaaapp	non-amphid	37
GCGCAACGTCTTGATG-400.2.1	883	400_minutes	Waterston_400_minutes	0.534092	FALSE	unannotated	DB	DB	300	345	330-390	270-330	unannotated	non-amphid	42
GCGCGATAGGTTCCTA-400.2.1	1074	400_minutes	Waterston_400_minutes	0.64962	FALSE	unannotated	AVH	AVH	390	595	580-650	390-450	unannotated	non-amphid	57
GCTCCTAAGGATGCGT-400.2.1	1209	400_minutes	Waterston_400_minutes	0.731277	FALSE	Ciliated_amphid_neuron	ASH	ASH	450	430	390-450	450-510	ABpxpaappaa	amphid	57
GCTCCTAGTCGCATAT-400.2.1	837	400_minutes	Waterston_400_minutes	0.506268	FALSE	Ciliated_amphid_neuron	AWC	AWC	360	350	330-390	330-390	ABpxpaaaaap	amphid	40
GCTCCTATCGCAGGCT-400.2.1	792	400_minutes	Waterston_400_minutes	0.47905	FALSE	unannotated	PHB_and_possibly_PHA	PHB_and_possibly_PHA	430	440	390-450	390-450	ABpxapppappp	phasmid	35
GCTCTGTTCTGCGACG-400.2.1	974	400_minutes	Waterston_400_minutes	0.589134	FALSE	Ciliated_amphid_neuron	AWC	AWC	390	410	390-450	390-450	ABpxpaaaaap	amphid	47
GCTGCAGAGTACGACG-400.2.1	751	400_minutes	Waterston_400_minutes	0.45425	FALSE	unannotated	AUA	AUA	420	390	390-450	390-450	ABalpppppppp/ABpraaappppp	non-amphid	40
GCTGCAGTCCGCATCT-400.2.1	842	400_minutes	Waterston_400_minutes	0.509293	FALSE	unannotated	AVE	AVE	330	330	330-390	330-390	ABalpppaaaa/ABpraaaaaaa	non-amphid	41
GCTGCGACAAATTGCC-400.2.1	827	400_minutes	Waterston_400_minutes	0.50022	FALSE	unannotated	DB	DB	330	340	330-390	330-390	unannotated	non-amphid	45
GCTGCGAGTTGCGTTA-400.2.1	1728	400_minutes	Waterston_400_minutes	1.0452	FALSE	unannotated	DB	DB	260	375	330-390	210-270	unannotated	non-amphid	75
GCTGCGATCTTACCTA-400.2.1	959	400_minutes	Waterston_400_minutes	0.580061	FALSE	Ciliated_amphid_neuron	AFD	AFD	450	380	330-390	450-510	ABalpppapav/ABpraaaapav	amphid	40
GCTGCTTAGTGCGATG-400.2.1	1077	400_minutes	Waterston_400_minutes	0.651435	FALSE	Pharyngeal_neuron	unannotated	Pharyngeal_neuron	320	300	270-330	270-330	unannotated	non-amphid	40
GCTGGGTCACATTCGA-400.2.1	997	400_minutes	Waterston_400_minutes	0.603046	FALSE	Ciliated_non_amphid_neuron	BAG	BAG	450	450	450-510	450-510	ABalppappap/ABarappppap	non-amphid	41
GCTGGGTTCTGATACG-400.2.1	1441	400_minutes	Waterston_400_minutes	0.871604	FALSE	Ciliated_amphid_neuron	ADL	ADL	550	550	510-580	510-580	unannotated	amphid	55
GCTTCCAAGCAGACTG-400.2.1	859	400_minutes	Waterston_400_minutes	0.519575	FALSE	unannotated	ALA	ALA	300	345	330-390	270-330	ABalapppaaa	non-amphid	35
GCTTGAAAGCTCAACT-400.2.1	955	400_minutes	Waterston_400_minutes	0.577642	FALSE	Glia	AMso	AMso	350	350	330-390	330-390	ABpxpaapapa	Amso	45
GGAACTTAGTGCAAGC-400.2.1	1627	400_minutes	Waterston_400_minutes	0.984108	FALSE	Ciliated_amphid_neuron	AFD	AFD	320	320	270-330	270-330	ABalpppapav/ABpraaaapav	amphid	78
GGAACTTCAGCGTCCA-400.2.1	949	400_minutes	Waterston_400_minutes	0.574013	FALSE	Glia	CEPso	CEPso	430	430	390-450	390-450	ABalapxpppp/ABalaapappp/ABalppaappp	CEPso	26
GGAATAACAATGGTCT-400.2.1	981	400_minutes	Waterston_400_minutes	0.593368	FALSE	Ciliated_non_amphid_neuron	URX	URX	390	380	330-390	390-450	ABarpapaappp/ABplaaaaappp	non-amphid	41
GGACAAGAGTAGTGCG-400.2.1	1467	400_minutes	Waterston_400_minutes	0.887331	FALSE	Ciliated_amphid_neuron	ADL	ADL	420	385	330-390	390-450	ABalppppaad/ABpraaapaad	amphid	50
GGACATTGTCGAAAGC-400.2.1	1317	400_minutes	Waterston_400_minutes	0.796602	FALSE	Pharyngeal_neuron	unannotated	Pharyngeal_neuron	320	310	270-330	270-330	unannotated	non-amphid	49
GGACATTTCGAGCCCA-400.2.1	1142	400_minutes	Waterston_400_minutes	0.690751	FALSE	unannotated	CAN	CAN	450	450	450-510	450-510	ABalapaaapa/ABalappappa	non-amphid	31
GGACGTCGTTCCCGAG-400.2.1	853	400_minutes	Waterston_400_minutes	0.515946	FALSE	Ciliated_non_amphid_neuron	OLL	OLL	450	450	450-510	450-510	ABalppppapaa/ABpraaapapaa	non-amphid	37
GGAGCAAGTCGAATCT-400.2.1	834	400_minutes	Waterston_400_minutes	0.504454	FALSE	unannotated	RME	RME	350	350	330-390	330-390	ABalaaaarxp/ABalapppaap/ABplpappaaa	non-amphid	40
GGAGCAATCAGCTTAG-400.2.1	1661	400_minutes	Waterston_400_minutes	1.00467	FALSE	Ciliated_amphid_neuron	AFD	AFD	430	550	510-580	390-450	unannotated	amphid	66
GGAGCAATCCTATTCA-400.2.1	838	400_minutes	Waterston_400_minutes	0.506873	FALSE	Ciliated_non_amphid_neuron	BAG	BAG	620	620	580-650	580-650	unannotated	non-amphid	38
GGATTACCAAGCCGTC-400.2.1	1127	400_minutes	Waterston_400_minutes	0.681678	FALSE	unannotated	AIM	AIM	350	350	330-390	330-390	ABpxpaapppa	non-amphid	49
GGCAATTAGTCTCCTC-400.2.1	1157	400_minutes	Waterston_400_minutes	0.699824	FALSE	unannotated	CAN	CAN	450	450	450-510	450-510	ABalapaaapa/ABalappappa	non-amphid	35
GGCCGATGTCTCCATC-400.2.1	987	400_minutes	Waterston_400_minutes	0.596998	FALSE	Glia	ILsh_OLLsh_OLQsh	ILsh_OLLsh_OLQsh	390	430	390-450	390-450	unannotated	ILsh_OLLsh_OLQsh	41
GGCCGATTCGAATCCA-400.2.1	1092	400_minutes	Waterston_400_minutes	0.660508	FALSE	Ciliated_amphid_neuron	AFD	AFD	350	350	330-390	330-390	ABalpppapav/ABpraaaapav	amphid	60
GGCGACTAGAACAACT-400.2.1	1945	400_minutes	Waterston_400_minutes	1.17645	FALSE	Ciliated_amphid_neuron	ADL	ADL	390	380	330-390	390-450	ABalppppaad/ABpraaapaad	amphid	77
GGCGACTGTCCAAGTT-400.2.1	1281	400_minutes	Waterston_400_minutes	0.774827	FALSE	Glia	AMsh	AMsh	360	350	330-390	330-390	ABpxaapaapp	Amsh	47
GGCGACTTCAATAAGG-400.2.1	758	400_minutes	Waterston_400_minutes	0.458484	FALSE	unannotated	AVB	AVB	410	380	330-390	390-450	ABpxpaapaap	non-amphid	34
GGCGACTTCTGAAAGA-400.2.1	1533	400_minutes	Waterston_400_minutes	0.927252	FALSE	Ciliated_amphid_neuron	ASJ	ASJ	410	415	390-450	390-450	ABalpppppppa/ABpraaappppa	amphid	70
GGCTCGAAGACCCACC-400.2.1	994	400_minutes	Waterston_400_minutes	0.601232	FALSE	unannotated	AVG	AVG	390	350	330-390	390-450	ABprpapppap	non-amphid	16
GGCTCGACATGCCTAA-400.2.1	1303	400_minutes	Waterston_400_minutes	0.788134	FALSE	Pharyngeal_neuron	unannotated	Pharyngeal_neuron	300	300	270-330	270-330	ABalpappaa/ABarapapaa	non-amphid	48
GGCTCGATCATAAAGG-400.2.1	855	400_minutes	Waterston_400_minutes	0.517156	FALSE	unannotated	RID	RID	420	440	390-450	390-450	ABalappaapa	non-amphid	26
GGCTCGATCTCAACTT-400.2.1	831	400_minutes	Waterston_400_minutes	0.502639	FALSE	Ciliated_amphid_neuron	AWA	AWA	390	380	330-390	390-450	ABpxaapapaa	amphid	53
GGCTGGTCATCGATGT-400.2.1	1148	400_minutes	Waterston_400_minutes	0.69438	FALSE	Ciliated_amphid_neuron	ASI	ASI	200	530	510-580	170-210	unannotated	amphid	53
GGGAATGGTTCACGGC-400.2.1	771	400_minutes	Waterston_400_minutes	0.466348	FALSE	Ciliated_non_amphid_neuron	BAG	BAG	410	405	390-450	390-450	ABalppappap/ABarappppap	non-amphid	36
GGGACCTAGGGATCTG-400.2.1	766	400_minutes	Waterston_400_minutes	0.463323	FALSE	unannotated	DA	DA	360	350	330-390	330-390	unannotated	non-amphid	42
GGGAGATTCACAGTAC-400.2.1	947	400_minutes	Waterston_400_minutes	0.572803	FALSE	Pharyngeal_neuron	unannotated	Pharyngeal_neuron	290	300	270-330	270-330	ABalpapppa/ABarapappa	non-amphid	34
GGGCACTCAGGGTACA-400.2.1	3548	400_minutes	Waterston_400_minutes	2.14605	FALSE	unannotated	RIC	RIC	190	620	580-650	170-210	unannotated	non-amphid	85
GGGTCTGAGATGGCGT-400.2.1	2003	400_minutes	Waterston_400_minutes	1.21154	FALSE	Glia	AMsh	AMsh	550	510	510-580	510-580	unannotated	Amsh	34
GGGTCTGCACATGACT-400.2.1	876	400_minutes	Waterston_400_minutes	0.529858	FALSE	Ciliated_amphid_neuron	AWC	AWC	350	365	330-390	330-390	ABpxpaaaaap	amphid	44
GGGTCTGGTACACCGC-400.2.1	782	400_minutes	Waterston_400_minutes	0.473001	FALSE	unannotated	DB	DB	300	325	270-330	270-330	unannotated	non-amphid	39
GGGTCTGGTATAGGGC-400.2.1	884	400_minutes	Waterston_400_minutes	0.534697	FALSE	unannotated	AVK	AVK	550	490	450-510	510-580	unannotated	non-amphid	31
GGGTCTGGTGACTACT-400.2.1	827	400_minutes	Waterston_400_minutes	0.50022	FALSE	unannotated	AVE	AVE	420	400	390-450	390-450	ABalpppaaaa/ABpraaaaaaa	non-amphid	34
GGGTCTGTCTGGCGAC-400.2.1	1162	400_minutes	Waterston_400_minutes	0.702848	FALSE	Ciliated_amphid_neuron	ADL	ADL	360	355	330-390	330-390	ABalppppaad/ABpraaapaad	amphid	37
GGGTTGCCACACGCTG-400.2.1	2739	400_minutes	Waterston_400_minutes	1.65671	FALSE	unannotated	CAN	CAN	130	400	390-450	130-170	ABalapaaapa/ABalappappa	non-amphid	90
GGTATTGGTCGCATAT-400.2.1	766	400_minutes	Waterston_400_minutes	0.463323	FALSE	unannotated	PVQ_and_possibly_PVC	PVQ_and_possibly_PVC	350	340	330-390	330-390	ABpxapppaaa	non-amphid	48
GGTGAAGCACGGACAA-400.2.1	1311	400_minutes	Waterston_400_minutes	0.792972	FALSE	Ciliated_amphid_neuron	ASJ	ASJ	350	350	330-390	330-390	ABalpppppppa/ABpraaappppa	amphid	63
GGTGCGTTCTCGCTTG-400.2.1	1804	400_minutes	Waterston_400_minutes	1.09117	FALSE	Glia	AMsh	AMsh	350	330	330-390	330-390	ABpxaapaapp	Amsh	67
GTAACGTCATTCTCAT-400.2.1	973	400_minutes	Waterston_400_minutes	0.58853	FALSE	Ciliated_amphid_neuron	ASG	ASG	620	550	510-580	580-650	unannotated	amphid	31
GTAACGTGTAGAGTGC-400.2.1	789	400_minutes	Waterston_400_minutes	0.477235	FALSE	unannotated	DB	DB	300	325	270-330	270-330	unannotated	non-amphid	40
GTAACGTGTCTCCCTA-400.2.1	761	400_minutes	Waterston_400_minutes	0.460299	FALSE	unannotated	AVE	AVE	380	355	330-390	330-390	ABalpppaaaa/ABpraaaaaaa	non-amphid	33
GTAACGTTCAACCAAC-400.2.1	974	400_minutes	Waterston_400_minutes	0.589134	FALSE	unannotated	DB	DB	390	415	390-450	390-450	unannotated	non-amphid	41
GTAACGTTCCAGTATG-400.2.1	768	400_minutes	Waterston_400_minutes	0.464533	FALSE	unannotated	RME	RME	490	490	450-510	450-510	ABalaaaarxp/ABalapppaap/ABplpappaaa	non-amphid	33
GTAACGTTCCGTAGGC-400.2.1	803	400_minutes	Waterston_400_minutes	0.485703	FALSE	unannotated	AVB	AVB	350	405	390-450	330-390	ABpxpaapaap	non-amphid	29
GTAACTGCAATCTACG-400.2.1	968	400_minutes	Waterston_400_minutes	0.585505	FALSE	unannotated	AVA	AVA	360	360	330-390	330-390	ABalaappapa/ABalppaaapa	non-amphid	41
GTAACTGGTTTGACTG-400.2.1	760	400_minutes	Waterston_400_minutes	0.459694	FALSE	Ciliated_amphid_neuron	ASH	ASH	350	340	330-390	330-390	ABpxpaappaa	amphid	37
GTACGTAAGTAGATGT-400.2.1	781	400_minutes	Waterston_400_minutes	0.472396	FALSE	unannotated	AVE	AVE	340	330	330-390	330-390	ABalpppaaaa/ABpraaaaaaa	non-amphid	43
GTACGTAGTTGGTTTG-400.2.1	925	400_minutes	Waterston_400_minutes	0.559496	FALSE	unannotated	ALA	ALA	620	420	390-450	580-650	unannotated	non-amphid	29
GTACTCCGTAAGGGCT-400.2.1	869	400_minutes	Waterston_400_minutes	0.525624	FALSE	Glia	AMso	AMso	410	430	390-450	390-450	ABpxpaapapa	Amso	32
GTACTCCGTCAGGACA-400.2.1	879	400_minutes	Waterston_400_minutes	0.531673	FALSE	Ciliated_amphid_neuron	ASH	ASH	390	415	390-450	390-450	ABpxpaappaa	amphid	37
GTAGGCCAGGGAACGG-400.2.1	970	400_minutes	Waterston_400_minutes	0.586715	FALSE	Ciliated_amphid_neuron	AFD	AFD	550	550	510-580	510-580	unannotated	amphid	37
GTAGGCCCACCAGGTC-400.2.1	772	400_minutes	Waterston_400_minutes	0.466953	FALSE	Glia	CEPso	CEPso	390	415	390-450	390-450	ABalapxpppp/ABalaapappp/ABalppaappp	CEPso	29
GTATCTTGTGGTCCGT-400.2.1	751	400_minutes	Waterston_400_minutes	0.45425	FALSE	Ciliated_amphid_neuron	AFD	AFD	360	360	330-390	330-390	ABalpppapav/ABpraaaapav	amphid	37
GTATTCTAGAATGTGT-400.2.1	1390	400_minutes	Waterston_400_minutes	0.840756	FALSE	Glia	AMso	AMso	450	440	390-450	450-510	ABpxpaapapa	Amso	41
GTCAAGTAGAAACGAG-400.2.1	801	400_minutes	Waterston_400_minutes	0.484493	FALSE	Parent_of_exc_duct_pore_DB_1_3	DB	DB	300	320	270-330	270-330	ABpxpaaaap	non-amphid	34
GTCAAGTCATTCCTGC-400.2.1	1301	400_minutes	Waterston_400_minutes	0.786924	FALSE	unannotated	DA	DA	410	470	450-510	390-450	unannotated	non-amphid	64
GTCACAAAGCACCGCT-400.2.1	2200	400_minutes	Waterston_400_minutes	1.33069	FALSE	unannotated	DA	DA	260	335	330-390	210-270	ABpxpppppa	non-amphid	100
GTCACAATCCATGCTC-400.2.1	1484	400_minutes	Waterston_400_minutes	0.897613	FALSE	Pharyngeal_neuron	unannotated	Pharyngeal_neuron	300	310	270-330	270-330	ABalpapppa/ABarapappa	non-amphid	60
GTCACGGCAGTAAGAT-400.2.1	885	400_minutes	Waterston_400_minutes	0.535302	FALSE	Ciliated_non_amphid_neuron	BAG	BAG	420	450	450-510	390-450	ABalppappap/ABarappppap	non-amphid	36
GTCACGGGTCCGTGAC-400.2.1	762	400_minutes	Waterston_400_minutes	0.460904	FALSE	unannotated	DA	DA	300	340	330-390	270-330	unannotated	non-amphid	39
GTCACGGTCTAACGGT-400.2.1	769	400_minutes	Waterston_400_minutes	0.465138	FALSE	unannotated	AVA	AVA	640	620	580-650	580-650	unannotated	non-amphid	36
GTCACGGTCTCGTTTA-400.2.1	1525	400_minutes	Waterston_400_minutes	0.922413	FALSE	unannotated	DB	DB	360	365	330-390	330-390	unannotated	non-amphid	49
GTCATTTCAGGTTTCA-400.2.1	772	400_minutes	Waterston_400_minutes	0.466953	FALSE	unannotated	DB	DB	410	375	330-390	390-450	unannotated	non-amphid	34
GTCATTTGTTTGGGCC-400.2.1	1233	400_minutes	Waterston_400_minutes	0.745793	FALSE	unannotated	DA	DA	340	355	330-390	330-390	unannotated	non-amphid	52
GTGAAGGAGTTGAGTA-400.2.1	869	400_minutes	Waterston_400_minutes	0.525624	FALSE	Ciliated_non_amphid_neuron	BAG	BAG	420	400	390-450	390-450	ABalppappap/ABarappppap	non-amphid	46
GTGCATACACCCATGG-400.2.1	839	400_minutes	Waterston_400_minutes	0.507478	FALSE	unannotated	DB	DB	450	490	450-510	450-510	unannotated	non-amphid	28
GTGTGCGTCTGAAAGA-400.2.1	769	400_minutes	Waterston_400_minutes	0.465138	FALSE	unannotated	RME	RME	330	320	270-330	330-390	ABalaaaarxp/ABalapppaap/ABplpappaaa	non-amphid	28
GTTAAGCGTTTCGCTC-400.2.1	808	400_minutes	Waterston_400_minutes	0.488728	FALSE	unannotated	RMD	RMD	380	380	330-390	330-390	ABalpapapaa/ABalppapaaa/ABalpppapad/ABarappapaa/ABarapppaaa/ABpraaaapad	non-amphid	37
GTTACAGGTCATACTG-400.2.1	1363	400_minutes	Waterston_400_minutes	0.824425	FALSE	Glia	AMsh	AMsh	350	345	330-390	330-390	ABpxaapaapp	Amsh	53
GTTACAGGTGCAACTT-400.2.1	835	400_minutes	Waterston_400_minutes	0.505059	FALSE	unannotated	AVE	AVE	550	550	510-580	510-580	unannotated	non-amphid	42
GTTCATTGTTGAGGTG-400.2.1	1191	400_minutes	Waterston_400_minutes	0.720389	FALSE	unannotated	DB	DB	350	335	330-390	330-390	unannotated	non-amphid	54
GTTCTCGGTCTACCTC-400.2.1	1631	400_minutes	Waterston_400_minutes	0.986528	FALSE	unannotated	AVL	AVL	350	350	330-390	330-390	ABprpappaap	non-amphid	67
GTTTCTAGTCCCTACT-400.2.1	2928	400_minutes	Waterston_400_minutes	1.77103	FALSE	unannotated	DA	DA	360	340	330-390	330-390	unannotated	non-amphid	109
TAAACCGCAGCTCCGA-400.2.1	2905	400_minutes	Waterston_400_minutes	1.75712	FALSE	unannotated	RMD	RMD	300	500	450-510	270-330	ABalpapapaa/ABalppapaaa/ABalpppapad/ABarappapaa/ABarapppaaa/ABpraaaapad	non-amphid	108
TAAACCGGTCATCCCT-400.2.1	1928	400_minutes	Waterston_400_minutes	1.16617	FALSE	unannotated	DA	DA	380	380	330-390	330-390	unannotated	non-amphid	89
TAAACCGTCGTCTGCT-400.2.1	1026	400_minutes	Waterston_400_minutes	0.620587	FALSE	Ciliated_amphid_neuron	ASG	ASG	620	550	510-580	580-650	unannotated	amphid	48
TAAACCGTCTTGCATT-400.2.1	1330	400_minutes	Waterston_400_minutes	0.804465	FALSE	Pharyngeal_neuron	unannotated	Pharyngeal_neuron	320	310	270-330	270-330	unannotated	non-amphid	45
TAAGAGAAGTGACATA-400.2.1	1146	400_minutes	Waterston_400_minutes	0.69317	FALSE	unannotated	CAN	CAN	450	430	390-450	450-510	ABalapaaapa/ABalappappa	non-amphid	36
TAAGAGATCATCTGCC-400.2.1	1542	400_minutes	Waterston_400_minutes	0.932695	FALSE	Glia	AMsh	AMsh	380	375	330-390	330-390	ABpxaapaapp	Amsh	56
TAAGCGTCAGCTCGCA-400.2.1	789	400_minutes	Waterston_400_minutes	0.477235	FALSE	Ciliated_amphid_neuron	AWB	AWB	430	415	390-450	390-450	ABalpppppap/ABpraaappap	amphid	33
TAAGCGTGTGCAACGA-400.2.1	1001	400_minutes	Waterston_400_minutes	0.605466	FALSE	unannotated	CAN	CAN	550	490	450-510	510-580	unannotated	non-amphid	38
TACACGAAGATACACA-400.2.1	879	400_minutes	Waterston_400_minutes	0.531673	FALSE	unannotated	DVC	DVC	360	350	330-390	330-390	Caapaa	non-amphid	46
TACACGAAGCAGCGTA-400.2.1	823	400_minutes	Waterston_400_minutes	0.4978	FALSE	unannotated	DB	DB	300	340	330-390	270-330	ABpxpaaaap	non-amphid	40
TACACGATCGTTTATC-400.2.1	905	400_minutes	Waterston_400_minutes	0.547399	FALSE	unannotated	RID	RID	430	435	390-450	390-450	ABalappaapa	non-amphid	30
TACAGTGAGCAAATCA-400.2.1	1201	400_minutes	Waterston_400_minutes	0.726438	FALSE	Ciliated_amphid_neuron	AFD	AFD	490	390	390-450	450-510	ABalpppapav/ABpraaaapav	amphid	43
TACCTATCACCGCTAG-400.2.1	4940	400_minutes	Waterston_400_minutes	2.98801	FALSE	unannotated	AVL	AVL	380	395	390-450	330-390	ABprpappaap	non-amphid	151
TACCTATCATTCACTT-400.2.1	1310	400_minutes	Waterston_400_minutes	0.792368	FALSE	Ciliated_amphid_neuron	ASH	ASH	490	520	510-580	450-510	unannotated	amphid	56
TACCTATGTGTTTGGT-400.2.1	1591	400_minutes	Waterston_400_minutes	0.962333	FALSE	Ciliated_amphid_neuron	ASE	ASE	490	450	450-510	450-510	ABalppppppaa/ABpraaapppaa	amphid	50
TACCTTATCTAACTTC-400.2.1	888	400_minutes	Waterston_400_minutes	0.537116	FALSE	unannotated	I5	I5	410	380	330-390	390-450	ABarapapapp	non-amphid	33
TACGGATTCAGCTCGG-400.2.1	809	400_minutes	Waterston_400_minutes	0.489332	FALSE	Glia	AMsh	AMsh	450	450	450-510	450-510	ABpxaapaapp	Amsh	31
TACGGGCGTCCGACGT-400.2.1	770	400_minutes	Waterston_400_minutes	0.465743	FALSE	unannotated	AVE	AVE	410	380	330-390	390-450	ABalpppaaaa/ABpraaaaaaa	non-amphid	34
TACGGTAGTTCAGACT-400.2.1	818	400_minutes	Waterston_400_minutes	0.494776	FALSE	Ciliated_amphid_neuron	AWC	AWC	400	380	330-390	390-450	ABpxpaaaaap	amphid	30
TACTCATCAGTACACT-400.2.1	757	400_minutes	Waterston_400_minutes	0.45788	FALSE	Ciliated_non_amphid_neuron	OLQ	OLQ	450	450	450-510	450-510	ABalapxpapaa/ABpxpaaappaa	non-amphid	30
TACTCATTCGGAAACG-400.2.1	948	400_minutes	Waterston_400_minutes	0.573408	FALSE	Ciliated_amphid_neuron	ADF	ADF	430	450	450-510	390-450	ABalpppppaa/ABpraaappaa	amphid	43
TACTTGTCACACATGT-400.2.1	1126	400_minutes	Waterston_400_minutes	0.681073	FALSE	Ciliated_amphid_neuron	ASH	ASH	550	620	580-650	510-580	unannotated	amphid	57
TAGAGCTTCAAAGTAG-400.2.1	1090	400_minutes	Waterston_400_minutes	0.659298	FALSE	Ciliated_non_amphid_neuron	IL2	IL2	430	440	390-450	390-450	ABalapxppap/ABalaappppp/ABalapaappp/ABalppapppp/ABarapppppp	non-amphid	46
TAGCCGGCAAGTACCT-400.2.1	2060	400_minutes	Waterston_400_minutes	1.24601	FALSE	Glia	AMsh	AMsh	390	400	390-450	390-450	ABpxaapaapp	Amsh	72
TAGCCGGCAGCAGTTT-400.2.1	838	400_minutes	Waterston_400_minutes	0.506873	FALSE	Ciliated_non_amphid_neuron	BAG	BAG	450	420	390-450	450-510	ABalppappap/ABarappppap	non-amphid	40
TAGCCGGTCGGCATCG-400.2.1	1050	400_minutes	Waterston_400_minutes	0.635104	FALSE	Ciliated_amphid_neuron	ADF	ADF	490	425	390-450	450-510	ABalpppppaa/ABpraaappaa	amphid	38
TAGGCATAGGCTAGGT-400.2.1	962	400_minutes	Waterston_400_minutes	0.581876	FALSE	unannotated	DB	DB	300	300	270-330	270-330	ABpxpaaaap	non-amphid	51
TAGGCATAGGCTCAGA-400.2.1	787	400_minutes	Waterston_400_minutes	0.476025	FALSE	Ciliated_amphid_neuron	ASH	ASH	300	350	330-390	270-330	ABpxpaappaa	amphid	40
TAGGCATGTAGAGCTG-400.2.1	1155	400_minutes	Waterston_400_minutes	0.698614	FALSE	Ciliated_amphid_neuron	ADF	ADF	450	425	390-450	450-510	ABalpppppaa/ABpraaappaa	amphid	55
TAGTGGTTCGTGACAT-400.2.1	867	400_minutes	Waterston_400_minutes	0.524414	FALSE	Glia	ADEsh	ADEsh	450	450	450-510	450-510	ABarppxaaa	ADEsh	22
TATCTCACACGAAACG-400.2.1	837	400_minutes	Waterston_400_minutes	0.506268	FALSE	unannotated	DB	DB	300	310	270-330	270-330	unannotated	non-amphid	27
TATCTCAGTAGCCTAT-400.2.1	2070	400_minutes	Waterston_400_minutes	1.25206	FALSE	Glia	AMsh	AMsh	350	330	330-390	330-390	ABpxaapaapp	Amsh	78
TCAATCTGTAACGACG-400.2.1	1041	400_minutes	Waterston_400_minutes	0.62966	FALSE	unannotated	DA	DA	550	470	450-510	510-580	unannotated	non-amphid	46
TCACAAGGTTGCTCCT-400.2.1	6706	400_minutes	Waterston_400_minutes	4.0562	FALSE	unannotated	DB	DB	300	335	330-390	270-330	ABpxpaaaap	non-amphid	186
TCAGATGAGAATTCCC-400.2.1	818	400_minutes	Waterston_400_minutes	0.494776	FALSE	unannotated	AUA	AUA	410	385	330-390	390-450	ABalpppppppp/ABpraaappppp	non-amphid	40
TCAGATGTCATTCACT-400.2.1	2107	400_minutes	Waterston_400_minutes	1.27444	FALSE	Glia	AMsh	AMsh	620	550	510-580	580-650	unannotated	Amsh	51
TCAGCTCGTAGGAGTC-400.2.1	911	400_minutes	Waterston_400_minutes	0.551028	FALSE	unannotated	DVC	DVC	330	350	330-390	330-390	Caapaa	non-amphid	43
TCAGCTCTCAAACGGG-400.2.1	1478	400_minutes	Waterston_400_minutes	0.893984	FALSE	unannotated	RMED	RMED	350	370	330-390	330-390	unannotated	non-amphid	67
TCAGCTCTCTGTCCGT-400.2.1	1620	400_minutes	Waterston_400_minutes	0.979874	FALSE	unannotated	RMED	RMED	380	370	330-390	330-390	unannotated	non-amphid	78
TCAGGATAGAGTCTGG-400.2.1	1034	400_minutes	Waterston_400_minutes	0.625426	FALSE	unannotated	DB	DB	450	420	390-450	450-510	unannotated	non-amphid	43
TCATTACAGACAAGCC-400.2.1	906	400_minutes	Waterston_400_minutes	0.548004	FALSE	unannotated	AVA	AVA	420	415	390-450	390-450	ABalaappapa/ABalppaaapa	non-amphid	34
TCATTACAGATCCGAG-400.2.1	772	400_minutes	Waterston_400_minutes	0.466953	FALSE	unannotated	AVB	AVB	410	390	390-450	390-450	ABpxpaapaap	non-amphid	46
TCATTACCACCATCCT-400.2.1	1613	400_minutes	Waterston_400_minutes	0.97564	FALSE	Ciliated_amphid_neuron	ASE	ASE	550	620	580-650	510-580	unannotated	amphid	50
TCATTTGGTCAGAAGC-400.2.1	1461	400_minutes	Waterston_400_minutes	0.883702	FALSE	Pharyngeal_neuron	unannotated	Pharyngeal_neuron	330	440	390-450	330-390	unannotated	non-amphid	47
TCATTTGTCCGCGTTT-400.2.1	1230	400_minutes	Waterston_400_minutes	0.743979	FALSE	Ciliated_amphid_neuron	ADL	ADL	350	350	330-390	330-390	ABalppppaad/ABpraaapaad	amphid	42
TCCACACAGGACAGCT-400.2.1	1622	400_minutes	Waterston_400_minutes	0.981084	FALSE	Glia	AMsh	AMsh	390	390	390-450	390-450	ABpxaapaapp	Amsh	61
TCCACACAGTTAGCGG-400.2.1	879	400_minutes	Waterston_400_minutes	0.531673	FALSE	unannotated	AVE	AVE	340	350	330-390	330-390	ABalpppaaaa/ABpraaaaaaa	non-amphid	43
TCCACACGTGAAATCA-400.2.1	1137	400_minutes	Waterston_400_minutes	0.687727	FALSE	Ciliated_amphid_neuron	ADL	ADL	390	380	330-390	390-450	ABalppppaad/ABpraaapaad	amphid	48
TCCACACTCACCCTCA-400.2.1	927	400_minutes	Waterston_400_minutes	0.560706	FALSE	unannotated	SIA	SIA	490	490	450-510	450-510	ABpxpapaapa/ABpxpapappa	non-amphid	33
TCGAGGCAGCCAGTAG-400.2.1	803	400_minutes	Waterston_400_minutes	0.485703	FALSE	unannotated	DA	DA	340	350	330-390	330-390	unannotated	non-amphid	39
TCGAGGCCAGTCGATT-400.2.1	881	400_minutes	Waterston_400_minutes	0.532882	FALSE	unannotated	DA	DA	380	360	330-390	330-390	unannotated	non-amphid	49
TCGAGGCGTCCGTCAG-400.2.1	863	400_minutes	Waterston_400_minutes	0.521995	FALSE	unannotated	DB	DB	370	370	330-390	330-390	unannotated	non-amphid	40
TCGAGGCGTGCCTGTG-400.2.1	1324	400_minutes	Waterston_400_minutes	0.800836	FALSE	Ciliated_amphid_neuron	ASK	ASK	450	420	390-450	450-510	ABalpppapppa/ABpraaaapppa	amphid	52
TCGAGGCTCAGCTCGG-400.2.1	827	400_minutes	Waterston_400_minutes	0.50022	FALSE	unannotated	AUA	AUA	390	390	390-450	390-450	ABalpppppppp/ABpraaappppp	non-amphid	37
TCGCGAGCATACCATG-400.2.1	834	400_minutes	Waterston_400_minutes	0.504454	FALSE	unannotated	DA	DA	340	345	330-390	330-390	unannotated	non-amphid	41
TCGCGAGTCCGTTGTC-400.2.1	833	400_minutes	Waterston_400_minutes	0.503849	FALSE	unannotated	SIA	SIA	410	400	390-450	390-450	ABpxpapaapa/ABpxpapappa	non-amphid	43
TCGCGAGTCTCCAACC-400.2.1	2132	400_minutes	Waterston_400_minutes	1.28956	FALSE	Ciliated_non_amphid_neuron	IL2	IL2	340	350	330-390	330-390	ABalapxppap/ABalaappppp/ABalapaappp/ABalppapppp/ABarapppppp	non-amphid	77
TCGGGACCAATCCGAT-400.2.1	1649	400_minutes	Waterston_400_minutes	0.997415	FALSE	Ciliated_amphid_neuron	ASH	ASH	370	375	330-390	330-390	ABpxpaappaa	amphid	71
TCGGGACGTACCATCA-400.2.1	829	400_minutes	Waterston_400_minutes	0.50143	FALSE	Ciliated_non_amphid_neuron	CEP	CEP	420	410	390-450	390-450	ABarpapaappa/ABplaaaaappa/ABpxpaappppa	non-amphid	32
TCGGGACTCCTCATTA-400.2.1	762	400_minutes	Waterston_400_minutes	0.460904	FALSE	unannotated	DD	DD	300	355	330-390	270-330	unannotated	non-amphid	43
TCGTACCTCAGATAAG-400.2.1	953	400_minutes	Waterston_400_minutes	0.576432	FALSE	unannotated	ALM_BDU	ALM_BDU	510	550	510-580	510-580	unannotated	non-amphid	23
TCGTAGACAAAGGCGT-400.2.1	994	400_minutes	Waterston_400_minutes	0.601232	FALSE	Ciliated_amphid_neuron	AFD	AFD	510	510	510-580	510-580	unannotated	amphid	37
TCGTAGAGTGCAGTAG-400.2.1	881	400_minutes	Waterston_400_minutes	0.532882	FALSE	Ciliated_non_amphid_neuron	BAG	BAG	450	415	390-450	450-510	ABalppappap/ABarappppap	non-amphid	35
TCTATTGCAAATACAG-400.2.1	834	400_minutes	Waterston_400_minutes	0.504454	FALSE	unannotated	ALM_BDU	ALM_BDU	620	450	450-510	580-650	unannotated	non-amphid	27
TCTATTGGTCTAGCCG-400.2.1	1346	400_minutes	Waterston_400_minutes	0.814143	FALSE	Ciliated_amphid_neuron	AFD	AFD	380	360	330-390	330-390	ABalpppapav/ABpraaaapav	amphid	57
TCTATTGGTCTTGATG-400.2.1	2139	400_minutes	Waterston_400_minutes	1.2938	FALSE	Ciliated_non_amphid_neuron	BAG	BAG	380	450	450-510	330-390	ABalppappap/ABarappppap	non-amphid	84
TCTCATACACGTCAGC-400.2.1	963	400_minutes	Waterston_400_minutes	0.582481	FALSE	Pharyngeal_neuron	unannotated	Pharyngeal_neuron	340	345	330-390	330-390	unannotated	non-amphid	42
TCTCTAAGTCGACTGC-400.2.1	1694	400_minutes	Waterston_400_minutes	1.02463	FALSE	Ciliated_amphid_neuron	ASJ	ASJ	450	410	390-450	450-510	ABalpppppppa/ABpraaappppa	amphid	59
TCTCTAATCCAAACAC-400.2.1	1545	400_minutes	Waterston_400_minutes	0.93451	FALSE	unannotated	SIA	SIA	390	550	510-580	390-450	unannotated	non-amphid	64
TCTGAGACAGTTTACG-400.2.1	858	400_minutes	Waterston_400_minutes	0.518971	FALSE	unannotated	DA	DA	390	435	390-450	390-450	unannotated	non-amphid	48
TCTGGAAAGAGTCGGT-400.2.1	1502	400_minutes	Waterston_400_minutes	0.908501	FALSE	Ciliated_amphid_neuron	ASH	ASH	360	360	330-390	330-390	ABpxpaappaa	amphid	63
TCTTCGGAGAGGACGG-400.2.1	844	400_minutes	Waterston_400_minutes	0.510502	FALSE	Ciliated_amphid_neuron	AWB	AWB	390	380	330-390	390-450	ABalpppppap/ABpraaappap	amphid	40
TCTTTCCAGGTGTGGT-400.2.1	827	400_minutes	Waterston_400_minutes	0.50022	FALSE	Ciliated_amphid_neuron	AFD	AFD	320	320	270-330	270-330	ABalpppapav/ABpraaaapav	amphid	45
TCTTTCCCAAATACAG-400.2.1	1072	400_minutes	Waterston_400_minutes	0.648411	FALSE	Ciliated_amphid_neuron	ADF	ADF	450	450	450-510	450-510	ABalpppppaa/ABpraaappaa	amphid	48
TCTTTCCGTCGCATCG-400.2.1	864	400_minutes	Waterston_400_minutes	0.5226	FALSE	Ciliated_non_amphid_neuron	BAG	BAG	640	620	580-650	580-650	unannotated	non-amphid	40
TGAAAGAAGAGCAATT-400.2.1	2518	400_minutes	Waterston_400_minutes	1.52304	FALSE	Ciliated_non_amphid_neuron	CEP	CEP	420	415	390-450	390-450	ABarpapaappa/ABplaaaaappa/ABpxpaappppa	non-amphid	80
TGACTTTTCACATGCA-400.2.1	2872	400_minutes	Waterston_400_minutes	1.73716	FALSE	unannotated	RME	RME	270	385	330-390	270-330	ABalaaaarxp/ABalapppaap/ABplpappaaa	non-amphid	97
TGACTTTTCGGCGCTA-400.2.1	1241	400_minutes	Waterston_400_minutes	0.750632	FALSE	Ciliated_non_amphid_neuron	URX	URX	370	390	390-450	330-390	ABarpapaappp/ABplaaaaappp	non-amphid	57
TGAGCATGTCAAGCGA-400.2.1	2234	400_minutes	Waterston_400_minutes	1.35126	FALSE	unannotated	RMED	RMED	350	365	330-390	330-390	unannotated	non-amphid	74
TGAGCATTCTGTTGAG-400.2.1	1047	400_minutes	Waterston_400_minutes	0.633289	FALSE	Ciliated_non_amphid_neuron	IL2	IL2	450	450	450-510	450-510	ABalapxppap/ABalaappppp/ABalapaappp/ABalppapppp/ABarapppppp	non-amphid	43
TGAGCCGCAACACCTA-400.2.1	856	400_minutes	Waterston_400_minutes	0.517761	FALSE	Glia	ILso	ILso	430	430	390-450	390-450	ABpxaapaaap/ABalaaapall/ABalaaapprr/ABalppapapp/ABarapppapp	Ilso	29
TGAGCCGCAGTTCATG-400.2.1	1029	400_minutes	Waterston_400_minutes	0.622402	FALSE	unannotated	DB	DB	320	340	330-390	270-330	unannotated	non-amphid	46
TGAGCCGTCACATGCA-400.2.1	796	400_minutes	Waterston_400_minutes	0.481469	FALSE	unannotated	DB	DB	430	395	390-450	390-450	unannotated	non-amphid	39
TGAGGGATCAAGATCC-400.2.1	996	400_minutes	Waterston_400_minutes	0.602441	FALSE	Ciliated_amphid_neuron	AFD	AFD	640	585	580-650	580-650	unannotated	amphid	43
TGATTTCTCGCGCCAA-400.2.1	936	400_minutes	Waterston_400_minutes	0.56615	FALSE	unannotated	AVG	AVG	390	385	330-390	390-450	ABprpapppap	non-amphid	39
TGCACCTTCGTAGATC-400.2.1	866	400_minutes	Waterston_400_minutes	0.523809	FALSE	Glia	ILso	ILso	450	450	450-510	450-510	ABpxaapaaap/ABalaaapall/ABalaaapprr/ABalppapapp/ABarapppapp	Ilso	23
TGCCCATGTGATGTCT-400.2.1	1287	400_minutes	Waterston_400_minutes	0.778456	FALSE	unannotated	AVH	AVH	390	375	330-390	390-450	ABalapaaaaa/ABalappapaa	non-amphid	62
TGCCCTACACATCCAA-400.2.1	913	400_minutes	Waterston_400_minutes	0.552238	FALSE	Ciliated_amphid_neuron	AWC	AWC	390	370	330-390	390-450	ABpxpaaaaap	amphid	46
TGCCCTATCACTCTTA-400.2.1	930	400_minutes	Waterston_400_minutes	0.562521	FALSE	unannotated	RIS	RIS	510	470	450-510	510-580	unannotated	non-amphid	36
TGCGCAGTCTGCGGCA-400.2.1	859	400_minutes	Waterston_400_minutes	0.519575	FALSE	unannotated	DA	DA	350	335	330-390	330-390	unannotated	non-amphid	38
TGCGGGTGTCCCTACT-400.2.1	953	400_minutes	Waterston_400_minutes	0.576432	FALSE	unannotated	CAN	CAN	410	420	390-450	390-450	ABalapaaapa/ABalappappa	non-amphid	33
TGCTGCTCAGTGACAG-400.2.1	849	400_minutes	Waterston_400_minutes	0.513527	FALSE	unannotated	DB	DB	350	345	330-390	330-390	unannotated	non-amphid	44
TGCTGCTCATGAACCT-400.2.1	3553	400_minutes	Waterston_400_minutes	2.14907	FALSE	unannotated	DB	DB	260	340	330-390	210-270	unannotated	non-amphid	115
TGCTGCTTCGATAGAA-400.2.1	1922	400_minutes	Waterston_400_minutes	1.16254	FALSE	Pharyngeal_neuron	unannotated	Pharyngeal_neuron	300	340	330-390	270-330	unannotated	non-amphid	63
TGGCCAGCAAGTACCT-400.2.1	876	400_minutes	Waterston_400_minutes	0.529858	FALSE	unannotated	CAN	CAN	490	420	390-450	450-510	ABalapaaapa/ABalappappa	non-amphid	39
TGGCCAGGTAGGGTAC-400.2.1	1263	400_minutes	Waterston_400_minutes	0.763939	FALSE	Ciliated_amphid_neuron	ASJ	ASJ	380	380	330-390	330-390	ABalpppppppa/ABpraaappppa	amphid	53
TGGCGCAAGACATAAC-400.2.1	1169	400_minutes	Waterston_400_minutes	0.707082	FALSE	Ciliated_amphid_neuron	ASJ	ASJ	420	400	390-450	390-450	ABalpppppppa/ABpraaappppa	amphid	44
TGGCTGGCACACCGAC-400.2.1	1292	400_minutes	Waterston_400_minutes	0.78148	FALSE	unannotated	DD	DD	390	400	390-450	390-450	unannotated	non-amphid	62
TGGGAAGAGACACGAC-400.2.1	1542	400_minutes	Waterston_400_minutes	0.932695	FALSE	Ciliated_amphid_neuron	ASE	ASE	700	700	> 650	> 650	unannotated	amphid	51
TGGGCGTTCAGGCCCA-400.2.1	1103	400_minutes	Waterston_400_minutes	0.667161	FALSE	Ciliated_amphid_neuron	AWC	AWC	450	425	390-450	450-510	ABpxpaaaaap	amphid	49
TGGGCGTTCGCTTAGA-400.2.1	757	400_minutes	Waterston_400_minutes	0.45788	FALSE	Ciliated_non_amphid_neuron	BAG	BAG	420	415	390-450	390-450	ABalppappap/ABarappppap	non-amphid	33
TGGTTAGAGATACACA-400.2.1	1250	400_minutes	Waterston_400_minutes	0.756076	FALSE	Ciliated_amphid_neuron	ADL	ADL	370	350	330-390	330-390	ABalppppaad/ABpraaapaad	amphid	60
TGGTTAGCAAGTTGTC-400.2.1	768	400_minutes	Waterston_400_minutes	0.464533	FALSE	unannotated	AVD	AVD	390	450	450-510	390-450	ABalaaapalr/ABalaaapprl	non-amphid	36
TGGTTAGTCGCCTGAG-400.2.1	843	400_minutes	Waterston_400_minutes	0.509898	FALSE	unannotated	AVK	AVK	550	470	450-510	510-580	unannotated	non-amphid	43
TGGTTCCAGTAGCCGA-400.2.1	908	400_minutes	Waterston_400_minutes	0.549214	FALSE	unannotated	DB	DB	300	300	270-330	270-330	ABpxpaaaap	non-amphid	41
TGGTTCCAGTCGTACT-400.2.1	971	400_minutes	Waterston_400_minutes	0.58732	FALSE	Parent_of_exc_duct_pore_DB_1_3	DB	DB	300	300	270-330	270-330	ABpxpaaaap	non-amphid	38
TGGTTCCCAGAAGCAC-400.2.1	2150	400_minutes	Waterston_400_minutes	1.30045	FALSE	Ciliated_amphid_neuron	ASH	ASH	390	380	330-390	390-450	ABpxpaappaa	amphid	76
TGGTTCCTCAGGTAAA-400.2.1	782	400_minutes	Waterston_400_minutes	0.473001	FALSE	unannotated	DA	DA	410	360	330-390	390-450	unannotated	non-amphid	37
TGTATTCAGCGTCAAG-400.2.1	787	400_minutes	Waterston_400_minutes	0.476025	FALSE	unannotated	DA	DA	390	390	390-450	390-450	unannotated	non-amphid	46
TGTATTCGTAAACACA-400.2.1	1292	400_minutes	Waterston_400_minutes	0.78148	FALSE	Ciliated_amphid_neuron	ADL	ADL	300	320	270-330	270-330	ABalppppaad/ABpraaapaad	amphid	49
TGTATTCGTTAAGTAG-400.2.1	1729	400_minutes	Waterston_400_minutes	1.0458	FALSE	Glia	AMsh	AMsh	380	375	330-390	330-390	ABpxaapaapp	Amsh	53
TGTATTCTCAAACAAG-400.2.1	1136	400_minutes	Waterston_400_minutes	0.687122	FALSE	unannotated	DB	DB	380	380	330-390	330-390	unannotated	non-amphid	53
TGTCCCAGTTGCTCCT-400.2.1	885	400_minutes	Waterston_400_minutes	0.535302	FALSE	unannotated	DA	DA	490	450	450-510	450-510	unannotated	non-amphid	40
TGTGGTAAGCTAAGAT-400.2.1	1474	400_minutes	Waterston_400_minutes	0.891565	FALSE	Glia	AMsh	AMsh	450	450	450-510	450-510	ABpxaapaapp	Amsh	54
TGTGGTACACCGATAT-400.2.1	762	400_minutes	Waterston_400_minutes	0.460904	FALSE	Glia	AMso	AMso	330	330	330-390	330-390	ABpxpaapapa	Amso	46
TGTGGTACAGCTGCAC-400.2.1	780	400_minutes	Waterston_400_minutes	0.471791	FALSE	unannotated	RIC	RIC	490	420	390-450	450-510	ABpxppaaaapp	non-amphid	39
TGTGGTAGTCAACATC-400.2.1	1509	400_minutes	Waterston_400_minutes	0.912735	FALSE	Pharyngeal_neuron	unannotated	Pharyngeal_neuron	300	300	270-330	270-330	MSpaaapa	non-amphid	59
TGTGGTAGTGAGTATA-400.2.1	944	400_minutes	Waterston_400_minutes	0.570989	FALSE	Ciliated_amphid_neuron	AWC	AWC	620	520	510-580	580-650	unannotated	amphid	41
TGTTCCGAGACTAAGT-400.2.1	788	400_minutes	Waterston_400_minutes	0.47663	FALSE	Ciliated_amphid_neuron	ASH	ASH	320	350	330-390	270-330	ABpxpaappaa	amphid	37
TGTTCCGGTGATGATA-400.2.1	943	400_minutes	Waterston_400_minutes	0.570384	FALSE	Glia	AMso	AMso	450	440	390-450	450-510	ABpxpaapapa	Amso	32
TTAACTCCAGAGTGTG-400.2.1	1176	400_minutes	Waterston_400_minutes	0.711316	FALSE	Ciliated_amphid_neuron	ASK	ASK	640	700	> 650	580-650	unannotated	amphid	51
TTAACTCGTCAAACTC-400.2.1	1373	400_minutes	Waterston_400_minutes	0.830474	FALSE	Pharyngeal_neuron	unannotated	Pharyngeal_neuron	300	300	270-330	270-330	ABaraapxpp	non-amphid	63
TTAACTCGTCTAGTGT-400.2.1	1616	400_minutes	Waterston_400_minutes	0.977455	FALSE	Ciliated_non_amphid_neuron	IL2	IL2	300	300	270-330	270-330	ABalapxppap/ABalaappppp/ABalapaappp/ABalppapppp/ABarapppppp	non-amphid	62
TTAACTCGTGTGAATA-400.2.1	880	400_minutes	Waterston_400_minutes	0.532277	FALSE	unannotated	RIA	RIA	350	345	330-390	330-390	ABalaapppaa/ABalapaapaa	non-amphid	40
TTAACTCTCTGCGACG-400.2.1	890	400_minutes	Waterston_400_minutes	0.538326	FALSE	unannotated	DD	DD	450	550	510-580	450-510	unannotated	non-amphid	43
TTAGGACAGTTAAGTG-400.2.1	960	400_minutes	Waterston_400_minutes	0.580666	FALSE	Glia	AMsh	AMsh	400	400	390-450	390-450	ABpxaapaapp	Amsh	34
TTAGTTCAGTAGCGGT-400.2.1	1219	400_minutes	Waterston_400_minutes	0.737325	FALSE	Ciliated_amphid_neuron	ASH	ASH	700	640	580-650	> 650	unannotated	amphid	51
TTAGTTCCATTCTCAT-400.2.1	954	400_minutes	Waterston_400_minutes	0.577037	FALSE	Glia	CEPso	CEPso	380	410	390-450	330-390	ABalapxpppp/ABalaapappp/ABalppaappp	CEPso	38
TTATGCTCACTTAACG-400.2.1	962	400_minutes	Waterston_400_minutes	0.581876	FALSE	unannotated	AVL	AVL	330	365	330-390	330-390	ABprpappaap	non-amphid	56
TTATGCTGTCGGATCC-400.2.1	1864	400_minutes	Waterston_400_minutes	1.12746	FALSE	Ciliated_amphid_neuron	ADL	ADL	620	585	580-650	580-650	unannotated	amphid	65
TTCCCAGAGCAGCCTC-400.2.1	783	400_minutes	Waterston_400_minutes	0.473606	FALSE	unannotated	DA	DA	490	490	450-510	450-510	unannotated	non-amphid	36
TTCGAAGAGCACCGCT-400.2.1	2466	400_minutes	Waterston_400_minutes	1.49159	FALSE	Glia	AMsh	AMsh	550	530	510-580	510-580	unannotated	Amsh	54
TTCGAAGTCGTCCGTT-400.2.1	958	400_minutes	Waterston_400_minutes	0.579457	FALSE	Pharyngeal_neuron	unannotated	Pharyngeal_neuron	300	300	270-330	270-330	ABalpapppa/ABarapappa	non-amphid	29
TTCGGTCAGGTAGCTG-400.2.1	1595	400_minutes	Waterston_400_minutes	0.964753	FALSE	Glia	AMsh	AMsh	380	355	330-390	330-390	ABpxaapaapp	Amsh	57
TTCGGTCCATCGGGTC-400.2.1	1172	400_minutes	Waterston_400_minutes	0.708897	FALSE	unannotated	DD	DD	380	380	330-390	330-390	unannotated	non-amphid	57
TTCTACATCTACTCAT-400.2.1	757	400_minutes	Waterston_400_minutes	0.45788	FALSE	unannotated	DA	DA	410	450	450-510	390-450	unannotated	non-amphid	33
TTCTCCTGTGACGCCT-400.2.1	965	400_minutes	Waterston_400_minutes	0.583691	FALSE	Ciliated_amphid_neuron	ASJ	ASJ	400	380	330-390	390-450	ABalpppppppa/ABpraaappppa	amphid	44
TTCTTAGAGGCCATAG-400.2.1	1126	400_minutes	Waterston_400_minutes	0.681073	FALSE	Ciliated_amphid_neuron	ASH	ASH	430	405	390-450	390-450	ABpxpaappaa	amphid	47
TTGAACGCACCAGTTA-400.2.1	930	400_minutes	Waterston_400_minutes	0.562521	FALSE	Ciliated_non_amphid_neuron	IL2	IL2	330	330	330-390	330-390	ABalapxppap/ABalaappppp/ABalapaappp/ABalppapppp/ABarapppppp	non-amphid	40
TTGAACGTCATCACCC-400.2.1	1316	400_minutes	Waterston_400_minutes	0.795997	FALSE	unannotated	DA	DA	360	340	330-390	330-390	unannotated	non-amphid	59
TTGCCGTAGGATGGTC-400.2.1	1108	400_minutes	Waterston_400_minutes	0.670186	FALSE	unannotated	I5	I5	350	355	330-390	330-390	ABarapapapp	non-amphid	54
TTGCCGTCAATGTAAG-400.2.1	828	400_minutes	Waterston_400_minutes	0.500825	FALSE	Ciliated_non_amphid_neuron	OLL	OLL	550	520	510-580	510-580	unannotated	non-amphid	28
TTGCGTCAGGATGTAT-400.2.1	1000	400_minutes	Waterston_400_minutes	0.604861	FALSE	unannotated	DB	DB	300	310	270-330	270-330	ABpxpaaaap	non-amphid	48
TTGCGTCAGTGTCCCG-400.2.1	1001	400_minutes	Waterston_400_minutes	0.605466	FALSE	Pharyngeal_neuron	unannotated	Pharyngeal_neuron	300	300	270-330	270-330	unannotated	non-amphid	51
TTGGCAAGTACTTCTT-400.2.1	981	400_minutes	Waterston_400_minutes	0.593368	FALSE	unannotated	AVK	AVK	630	640	580-650	580-650	unannotated	non-amphid	36
TTTATGCCAGCGATCC-400.2.1	847	400_minutes	Waterston_400_minutes	0.512317	FALSE	Glia	AMsh	AMsh	380	350	330-390	330-390	ABpxaapaapp	Amsh	30
TTTATGCGTCAGCTAT-400.2.1	1138	400_minutes	Waterston_400_minutes	0.688332	FALSE	Ciliated_amphid_neuron	ASI	ASI	490	435	390-450	450-510	ABpxaapapppa	amphid	48
TTTCCTCAGATGCGAC-400.2.1	753	400_minutes	Waterston_400_minutes	0.45546	FALSE	Ciliated_non_amphid_neuron	OLQ	OLQ	430	420	390-450	390-450	ABalapxpapaa/ABpxpaaappaa	non-amphid	31
TTTCCTCCACCTTGTC-400.2.1	774	400_minutes	Waterston_400_minutes	0.468162	FALSE	unannotated	RMD	RMD	450	435	390-450	450-510	ABalpapapaa/ABalppapaaa/ABalpppapad/ABarappapaa/ABarapppaaa/ABpraaaapad	non-amphid	37
TTTCCTCGTGCATCTA-400.2.1	1269	400_minutes	Waterston_400_minutes	0.767568	FALSE	unannotated	RMD	RMD	550	510	510-580	510-580	unannotated	non-amphid	55
TTTCCTCGTGTAACGG-400.2.1	758	400_minutes	Waterston_400_minutes	0.458484	FALSE	Glia	ILso	ILso	450	450	450-510	450-510	ABpxaapaaap/ABalaaapall/ABalaaapprr/ABalppapapp/ABarapppapp	Ilso	24
TTTGCGCGTGGTTTCA-400.2.1	877	400_minutes	Waterston_400_minutes	0.530463	FALSE	unannotated	DVA	DVA	380	360	330-390	330-390	ABprppppapp	non-amphid	44
TTTGCGCTCATCGCTC-400.2.1	1082	400_minutes	Waterston_400_minutes	0.654459	FALSE	unannotated	CAN	CAN	410	385	330-390	390-450	ABalapaaapa/ABalappappa	non-amphid	40
TTTGCGCTCCTTTCGG-400.2.1	1868	400_minutes	Waterston_400_minutes	1.12988	FALSE	Glia	AMsh	AMsh	380	355	330-390	330-390	ABpxaapaapp	Amsh	56
TTTGTCAGTGTGCCTG-400.2.1	1090	400_minutes	Waterston_400_minutes	0.659298	FALSE	unannotated	RIV	RIV	360	360	330-390	330-390	ABpxpaapaaa	non-amphid	50
AAACCTGCAAGCTGAG-400.2.2	1769	400_minutes	Waterston_400_minutes	1.07	FALSE	unannotated	RIV	RIV	300	360	330-390	270-330	ABpxpaapaaa	non-amphid	70
AAACGGGAGCCCTAAT-400.2.2	1590	400_minutes	Waterston_400_minutes	0.961729	FALSE	Ciliated_amphid_neuron	ADL	ADL	350	360	330-390	330-390	ABalppppaad/ABpraaapaad	amphid	61
AAACGGGTCCGAACGC-400.2.2	952	400_minutes	Waterston_400_minutes	0.575827	FALSE	Ciliated_amphid_neuron	ASH	ASH	340	345	330-390	330-390	ABpxpaappaa	amphid	57
AAAGATGAGCCCAATT-400.2.2	867	400_minutes	Waterston_400_minutes	0.524414	FALSE	Ciliated_amphid_neuron	AFD	AFD	450	450	450-510	450-510	ABalpppapav/ABpraaaapav	amphid	37
AAAGATGTCCACGCAG-400.2.2	1027	400_minutes	Waterston_400_minutes	0.621192	FALSE	Ciliated_amphid_neuron	ADF	ADF	490	470	450-510	450-510	ABalpppppaa/ABpraaappaa	amphid	47
AAAGTAGTCATATCGG-400.2.2	969	400_minutes	Waterston_400_minutes	0.58611	FALSE	unannotated	RIS	RIS	620	550	510-580	580-650	unannotated	non-amphid	33
AAATGCCAGACGCTTT-400.2.2	790	400_minutes	Waterston_400_minutes	0.47784	FALSE	Glia	ILso	ILso	430	415	390-450	390-450	ABpxaapaaap/ABalaaapall/ABalaaapprr/ABalppapapp/ABarapppapp	Ilso	27
AAATGCCGTAGGGACT-400.2.2	1292	400_minutes	Waterston_400_minutes	0.78148	FALSE	Ciliated_amphid_neuron	ADL	ADL	430	410	390-450	390-450	ABalppppaad/ABpraaapaad	amphid	52
AACACGTAGATCCCGC-400.2.2	1002	400_minutes	Waterston_400_minutes	0.60607	FALSE	Glia	AMso	AMso	360	350	330-390	330-390	ABpxpaapapa	Amso	50
AACACGTGTTTGACTG-400.2.2	2503	400_minutes	Waterston_400_minutes	1.51397	FALSE	unannotated	RIA	RIA	300	620	580-650	270-330	unannotated	non-amphid	94
AACCATGAGGACGAAA-400.2.2	1424	400_minutes	Waterston_400_minutes	0.861322	FALSE	Ciliated_amphid_neuron	ADL	ADL	380	370	330-390	330-390	ABalppppaad/ABpraaapaad	amphid	65
AACCGCGGTGTAACGG-400.2.2	1021	400_minutes	Waterston_400_minutes	0.617563	FALSE	Pharyngeal_neuron	unannotated	Pharyngeal_neuron	320	300	270-330	270-330	unannotated	non-amphid	55
AACCGCGGTGTGACGA-400.2.2	1058	400_minutes	Waterston_400_minutes	0.639943	FALSE	Ciliated_amphid_neuron	ASJ	ASJ	350	350	330-390	330-390	ABalpppppppa/ABpraaappppa	amphid	53
AACCGCGTCTCAAGTG-400.2.2	874	400_minutes	Waterston_400_minutes	0.528648	FALSE	unannotated	AVA	AVA	340	345	330-390	330-390	ABalaappapa/ABalppaaapa	non-amphid	48
AACGTTGAGGCTACGA-400.2.2	865	400_minutes	Waterston_400_minutes	0.523205	FALSE	unannotated	DA	DA	390	365	330-390	390-450	unannotated	non-amphid	38
AACGTTGTCCGAAGAG-400.2.2	820	400_minutes	Waterston_400_minutes	0.495986	FALSE	unannotated	DB	DB	380	380	330-390	330-390	unannotated	non-amphid	44
AACTCAGCAATACGCT-400.2.2	1660	400_minutes	Waterston_400_minutes	1.00407	FALSE	Ciliated_non_amphid_neuron	IL2	IL2	410	380	330-390	390-450	ABalapxppap/ABalaappppp/ABalapaappp/ABalppapppp/ABarapppppp	non-amphid	61
AACTCCCAGTACCGGA-400.2.2	1051	400_minutes	Waterston_400_minutes	0.635709	FALSE	unannotated	AVA	AVA	340	340	330-390	330-390	ABalaappapa/ABalppaaapa	non-amphid	41
AACTCTTCAAGGTTTC-400.2.2	1128	400_minutes	Waterston_400_minutes	0.682283	FALSE	Ciliated_amphid_neuron	ASH	ASH	450	415	390-450	450-510	ABpxpaappaa	amphid	52
AACTCTTCATGCCTAA-400.2.2	1169	400_minutes	Waterston_400_minutes	0.707082	FALSE	unannotated	AVD	AVD	400	390	390-450	390-450	ABalaaapalr/ABalaaapprl	non-amphid	63
AACTCTTGTGTGAATA-400.2.2	852	400_minutes	Waterston_400_minutes	0.515341	FALSE	Ciliated_amphid_neuron	AWC	AWC	420	425	390-450	390-450	ABpxpaaaaap	amphid	39
AACTGGTCACGAAATA-400.2.2	1457	400_minutes	Waterston_400_minutes	0.881282	FALSE	Pharyngeal_neuron	unannotated	Pharyngeal_neuron	290	310	270-330	270-330	ABalpapppa/ABarapappa	non-amphid	54
AACTGGTGTTTGTGTG-400.2.2	811	400_minutes	Waterston_400_minutes	0.490542	FALSE	unannotated	DVA	DVA	420	360	330-390	390-450	ABprppppapp	non-amphid	44
AACTTTCAGACACGAC-400.2.2	991	400_minutes	Waterston_400_minutes	0.599417	FALSE	unannotated	RIS	RIS	390	360	330-390	390-450	ABprpappapa	non-amphid	49
AACTTTCGTAGTGAAT-400.2.2	783	400_minutes	Waterston_400_minutes	0.473606	FALSE	unannotated	DB	DB	380	375	330-390	330-390	unannotated	non-amphid	42
AAGACCTGTAAGTTCC-400.2.2	783	400_minutes	Waterston_400_minutes	0.473606	FALSE	unannotated	DA	DA	490	450	450-510	450-510	unannotated	non-amphid	39
AAGGAGCCACATGACT-400.2.2	830	400_minutes	Waterston_400_minutes	0.502034	FALSE	Ciliated_amphid_neuron	AWB	AWB	490	450	450-510	450-510	ABalpppppap/ABpraaappap	amphid	28
AAGGAGCCATAGACTC-400.2.2	913	400_minutes	Waterston_400_minutes	0.552238	FALSE	unannotated	DB	DB	380	380	330-390	330-390	unannotated	non-amphid	46
AAGGCAGAGGACAGAA-400.2.2	1021	400_minutes	Waterston_400_minutes	0.617563	FALSE	unannotated	DB	DB	410	435	390-450	390-450	unannotated	non-amphid	42
AAGGCAGTCGGTTCGG-400.2.2	2159	400_minutes	Waterston_400_minutes	1.30589	FALSE	Pharyngeal_neuron	unannotated	Pharyngeal_neuron	290	270	270-330	270-330	unannotated	non-amphid	88
AAGGTTCAGTCTTGCA-400.2.2	1008	400_minutes	Waterston_400_minutes	0.6097	FALSE	Ciliated_amphid_neuron	ASH	ASH	390	390	390-450	390-450	ABpxpaappaa	amphid	49
AAGGTTCCAGTGGGAT-400.2.2	862	400_minutes	Waterston_400_minutes	0.52139	FALSE	Ciliated_amphid_neuron	ASG	ASG	450	425	390-450	450-510	ABpxaapapap	amphid	38
AAGGTTCTCCGAACGC-400.2.2	847	400_minutes	Waterston_400_minutes	0.512317	FALSE	unannotated	DA	DA	450	405	390-450	450-510	unannotated	non-amphid	35
AAGGTTCTCCGTTGTC-400.2.2	2139	400_minutes	Waterston_400_minutes	1.2938	FALSE	Ciliated_non_amphid_neuron	IL2	IL2	370	350	330-390	330-390	ABalapxppap/ABalaappppp/ABalapaappp/ABalppapppp/ABarapppppp	non-amphid	80
AAGTCTGCATGCTGGC-400.2.2	847	400_minutes	Waterston_400_minutes	0.512317	FALSE	unannotated	DVC	DVC	350	350	330-390	330-390	Caapaa	non-amphid	36
AATCCAGCACCAACCG-400.2.2	1964	400_minutes	Waterston_400_minutes	1.18795	FALSE	Glia	AMsh	AMsh	450	450	450-510	450-510	ABpxaapaapp	Amsh	51
AATCCAGCATGCCTTC-400.2.2	751	400_minutes	Waterston_400_minutes	0.45425	FALSE	unannotated	SIA	SIA	350	370	330-390	330-390	ABpxpapaapa/ABpxpapappa	non-amphid	40
AATCGGTAGACTGTAA-400.2.2	991	400_minutes	Waterston_400_minutes	0.599417	FALSE	Ciliated_amphid_neuron	AWC	AWC	410	405	390-450	390-450	ABpxpaaaaap	amphid	45
AATCGGTGTGCAGTAG-400.2.2	837	400_minutes	Waterston_400_minutes	0.506268	FALSE	Ciliated_non_amphid_neuron	OLQ	OLQ	450	450	450-510	450-510	ABalapxpapaa/ABpxpaaappaa	non-amphid	36
AATCGGTGTTGATTCG-400.2.2	806	400_minutes	Waterston_400_minutes	0.487518	FALSE	unannotated	RME	RME	370	360	330-390	330-390	ABalaaaarxp/ABalapppaap/ABplpappaaa	non-amphid	39
ACACCAAAGCACAGGT-400.2.2	932	400_minutes	Waterston_400_minutes	0.56373	FALSE	unannotated	FLP	FLP	450	395	390-450	450-510	ABpxapaaapad	non-amphid	38
ACACCAACACCAGATT-400.2.2	996	400_minutes	Waterston_400_minutes	0.602441	FALSE	unannotated	AVK	AVK	450	435	390-450	450-510	ABpxpapapap	non-amphid	44
ACACCAAGTCTCCATC-400.2.2	796	400_minutes	Waterston_400_minutes	0.481469	FALSE	Glia	AMso	AMso	350	350	330-390	330-390	ABpxpaapapa	Amso	40
ACACCAAGTTTGACAC-400.2.2	2187	400_minutes	Waterston_400_minutes	1.32283	FALSE	Glia	AMsh	AMsh	330	310	270-330	330-390	ABpxaapaapp	Amsh	83
ACACCCTCATCTCCCA-400.2.2	987	400_minutes	Waterston_400_minutes	0.596998	FALSE	Ciliated_amphid_neuron	AFD	AFD	510	510	510-580	510-580	unannotated	amphid	42
ACACCCTTCTGCAAGT-400.2.2	1134	400_minutes	Waterston_400_minutes	0.685912	FALSE	unannotated	AVK	AVK	640	640	580-650	580-650	unannotated	non-amphid	28
ACACTGACACCTTGTC-400.2.2	807	400_minutes	Waterston_400_minutes	0.488123	FALSE	unannotated	SMD	SMD	350	350	330-390	330-390	ABalppappaa/ABarappppaa/ABpxpapaaaa	non-amphid	46
ACATACGCATTAGCCA-400.2.2	1133	400_minutes	Waterston_400_minutes	0.685307	FALSE	unannotated	RIV	RIV	360	370	330-390	330-390	ABpxpaapaaa	non-amphid	71
ACATACGGTAAGAGAG-400.2.2	780	400_minutes	Waterston_400_minutes	0.471791	FALSE	Glia	ILso	ILso	400	400	390-450	390-450	ABpxaapaaap/ABalaaapall/ABalaaapprr/ABalppapapp/ABarapppapp	Ilso	31
ACATACGGTTCGCTAA-400.2.2	759	400_minutes	Waterston_400_minutes	0.459089	FALSE	unannotated	AVA	AVA	390	375	330-390	390-450	ABalaappapa/ABalppaaapa	non-amphid	38
ACATCAGCACAACGCC-400.2.2	910	400_minutes	Waterston_400_minutes	0.550423	FALSE	Ciliated_non_amphid_neuron	BAG	BAG	450	405	390-450	450-510	ABalppappap/ABarappppap	non-amphid	40
ACATCAGCACGCATCG-400.2.2	1074	400_minutes	Waterston_400_minutes	0.64962	FALSE	unannotated	RIH	RIH	490	440	390-450	450-510	ABprpappaaa	non-amphid	46
ACATCAGTCTTCTGGC-400.2.2	1089	400_minutes	Waterston_400_minutes	0.658693	FALSE	unannotated	DA	DA	410	380	330-390	390-450	unannotated	non-amphid	47
ACATGGTCACAGCGTC-400.2.2	1808	400_minutes	Waterston_400_minutes	1.09359	FALSE	unannotated	RIM	RIM	370	450	450-510	330-390	ABpxppaapap	non-amphid	64
ACCAGTAGTGAAGGCT-400.2.2	788	400_minutes	Waterston_400_minutes	0.47663	FALSE	unannotated	RIA	RIA	300	335	330-390	270-330	ABalaapppaa/ABalapaapaa	non-amphid	45
ACCCACTAGCCTCGTG-400.2.2	793	400_minutes	Waterston_400_minutes	0.479655	FALSE	Pharyngeal_neuron	unannotated	Pharyngeal_neuron	300	300	270-330	270-330	unannotated	non-amphid	39
ACCCACTAGTAGATGT-400.2.2	1075	400_minutes	Waterston_400_minutes	0.650225	FALSE	unannotated	CAN	CAN	490	420	390-450	450-510	ABalapaaapa/ABalappappa	non-amphid	36
ACCCACTTCAATACCG-400.2.2	1093	400_minutes	Waterston_400_minutes	0.661113	FALSE	Ciliated_amphid_neuron	ADF	ADF	450	490	450-510	450-510	ABalpppppaa/ABpraaappaa	amphid	48
ACCGTAACACGGTAAG-400.2.2	1114	400_minutes	Waterston_400_minutes	0.673815	FALSE	unannotated	DA	DA	340	355	330-390	330-390	unannotated	non-amphid	58
ACCGTAAGTATAATGG-400.2.2	1593	400_minutes	Waterston_400_minutes	0.963543	FALSE	Ciliated_amphid_neuron	ADL	ADL	490	450	450-510	450-510	ABalppppaad/ABpraaapaad	amphid	57
ACCGTAATCATTGCCC-400.2.2	1503	400_minutes	Waterston_400_minutes	0.909106	FALSE	Ciliated_amphid_neuron	ASE	ASE	620	550	510-580	580-650	unannotated	amphid	53
ACCTTTACAGGTGCCT-400.2.2	1007	400_minutes	Waterston_400_minutes	0.609095	FALSE	Pharyngeal_neuron	unannotated	Pharyngeal_neuron	330	270	270-330	330-390	unannotated	non-amphid	39
ACGAGCCCACACCGCA-400.2.2	2002	400_minutes	Waterston_400_minutes	1.21093	FALSE	Glia	AMso	AMso	350	370	330-390	330-390	ABpxpaapapa	Amso	76
ACGAGGATCTGGAGCC-400.2.2	2733	400_minutes	Waterston_400_minutes	1.65308	FALSE	unannotated	DD	DD	260	350	330-390	210-270	ABpxppappp	non-amphid	84
ACGATACAGCTCCTTC-400.2.2	1827	400_minutes	Waterston_400_minutes	1.10508	FALSE	Ciliated_non_amphid_neuron	URX	URX	390	425	390-450	390-450	ABarpapaappp/ABplaaaaappp	non-amphid	80
ACGATACCATGGGACA-400.2.2	817	400_minutes	Waterston_400_minutes	0.494171	FALSE	Ciliated_non_amphid_neuron	OLL	OLL	450	440	390-450	450-510	ABalppppapaa/ABpraaapapaa	non-amphid	28
ACGATACGTCATCCCT-400.2.2	1111	400_minutes	Waterston_400_minutes	0.672	FALSE	unannotated	CAN	CAN	620	550	510-580	580-650	unannotated	non-amphid	25
ACGATACGTGAGGGTT-400.2.2	845	400_minutes	Waterston_400_minutes	0.511107	FALSE	unannotated	AUA	AUA	380	365	330-390	330-390	ABalpppppppp/ABpraaappppp	non-amphid	41
ACGATGTAGATCCCAT-400.2.2	956	400_minutes	Waterston_400_minutes	0.578247	FALSE	Ciliated_amphid_neuron	ASH	ASH	620	550	510-580	580-650	unannotated	amphid	34
ACGATGTTCTCCTATA-400.2.2	799	400_minutes	Waterston_400_minutes	0.483284	FALSE	unannotated	PVP	PVP	350	350	330-390	330-390	ABpxppppaaa	non-amphid	41
ACGCAGCGTATTCTCT-400.2.2	855	400_minutes	Waterston_400_minutes	0.517156	FALSE	unannotated	PVP	PVP	350	350	330-390	330-390	ABpxppppaaa	non-amphid	44
ACGCAGCTCCCTGACT-400.2.2	1402	400_minutes	Waterston_400_minutes	0.848015	FALSE	unannotated	AIM	AIM	510	470	450-510	510-580	unannotated	non-amphid	61
ACGCAGCTCCTCAACC-400.2.2	1494	400_minutes	Waterston_400_minutes	0.903662	FALSE	Glia	AMsh	AMsh	430	450	450-510	390-450	ABpxaapaapp	Amsh	55
ACGCCAGGTCGAATCT-400.2.2	1001	400_minutes	Waterston_400_minutes	0.605466	FALSE	unannotated	DA	DA	360	355	330-390	330-390	unannotated	non-amphid	47
ACGCCGATCAACGGCC-400.2.2	778	400_minutes	Waterston_400_minutes	0.470582	FALSE	unannotated	DA	DA	370	325	270-330	330-390	unannotated	non-amphid	36
ACGGAGAAGTCTTGCA-400.2.2	1251	400_minutes	Waterston_400_minutes	0.756681	FALSE	Pharyngeal_neuron	unannotated	Pharyngeal_neuron	320	300	270-330	270-330	unannotated	non-amphid	61
ACGGAGAAGTTACCCA-400.2.2	866	400_minutes	Waterston_400_minutes	0.523809	FALSE	Ciliated_non_amphid_neuron	IL2	IL2	450	450	450-510	450-510	ABalapxppap/ABalaappppp/ABalapaappp/ABalppapppp/ABarapppppp	non-amphid	37
ACGGAGACATGGTCTA-400.2.2	1083	400_minutes	Waterston_400_minutes	0.655064	FALSE	Ciliated_amphid_neuron	ASK	ASK	380	390	390-450	330-390	ABalpppapppa/ABpraaaapppa	amphid	53
ACGGCCACAGGGATTG-400.2.2	772	400_minutes	Waterston_400_minutes	0.466953	FALSE	unannotated	DB	DB	320	355	330-390	270-330	unannotated	non-amphid	39
ACGGGCTCATGGTTGT-400.2.2	1535	400_minutes	Waterston_400_minutes	0.928461	FALSE	Pharyngeal_neuron	unannotated	Pharyngeal_neuron	290	300	270-330	270-330	unannotated	non-amphid	60
ACGGGCTGTACTTAGC-400.2.2	815	400_minutes	Waterston_400_minutes	0.492962	FALSE	unannotated	ALM_PLM	ALM_PLM	640	700	> 650	580-650	unannotated	non-amphid	19
ACGGGCTTCTCGCTTG-400.2.2	1153	400_minutes	Waterston_400_minutes	0.697404	FALSE	Glia	CEPso	CEPso	450	450	450-510	450-510	ABalapxpppp/ABalaapappp/ABalppaappp	CEPso	37
ACGGGTCTCCCAAGAT-400.2.2	870	400_minutes	Waterston_400_minutes	0.526229	FALSE	unannotated	AVB	AVB	620	380	330-390	580-650	unannotated	non-amphid	34
ACTATCTAGAGTACCG-400.2.2	849	400_minutes	Waterston_400_minutes	0.513527	FALSE	unannotated	DVC	DVC	490	445	390-450	450-510	Caapaa	non-amphid	43
ACTATCTTCGACCAGC-400.2.2	1638	400_minutes	Waterston_400_minutes	0.990762	FALSE	Ciliated_non_amphid_neuron	IL2	IL2	370	470	450-510	330-390	ABalapxppap/ABalaappppp/ABalapaappp/ABalppapppp/ABarapppppp	non-amphid	61
ACTGAACGTTGGTAAA-400.2.2	1762	400_minutes	Waterston_400_minutes	1.06576	FALSE	Ciliated_amphid_neuron	ADL	ADL	550	500	450-510	510-580	ABalppppaad/ABpraaapaad	amphid	71
ACTGAGTTCGGATGTT-400.2.2	2315	400_minutes	Waterston_400_minutes	1.40025	FALSE	unannotated	AVA	AVA	300	335	330-390	270-330	ABalaappapa/ABalppaaapa	non-amphid	91
ACTGATGTCGATGAGG-400.2.2	956	400_minutes	Waterston_400_minutes	0.578247	FALSE	Ciliated_non_amphid_neuron	BAG	BAG	430	450	450-510	390-450	ABalppappap/ABarappppap	non-amphid	36
ACTGTCCTCTCGCTTG-400.2.2	753	400_minutes	Waterston_400_minutes	0.45546	FALSE	unannotated	AVK	AVK	620	410	390-450	580-650	unannotated	non-amphid	38
ACTTACTGTAAGCACG-400.2.2	775	400_minutes	Waterston_400_minutes	0.468767	FALSE	Ciliated_amphid_neuron	ASH	ASH	340	340	330-390	330-390	ABpxpaappaa	amphid	36
ACTTACTTCGGCTTGG-400.2.2	750	400_minutes	Waterston_400_minutes	0.453646	FALSE	Ciliated_non_amphid_neuron	BAG	BAG	450	405	390-450	450-510	ABalppappap/ABarappppap	non-amphid	40
ACTTACTTCTGAGTGT-400.2.2	767	400_minutes	Waterston_400_minutes	0.463928	FALSE	unannotated	SMB	SMB	340	345	330-390	330-390	ABalpapapapp/ABarappapapp/ABalpapappp/ABarappappp	non-amphid	37
ACTTGTTTCTGTTGAG-400.2.2	880	400_minutes	Waterston_400_minutes	0.532277	FALSE	Ciliated_amphid_neuron	AFD	AFD	450	390	390-450	450-510	ABalpppapav/ABpraaaapav	amphid	30
AGAATAGTCACAGGCC-400.2.2	1407	400_minutes	Waterston_400_minutes	0.851039	FALSE	Glia	CEPso	CEPso	380	380	330-390	330-390	ABalapxpppp/ABalaapappp/ABalppaappp	CEPso	45
AGACGTTCATCACGTA-400.2.2	1232	400_minutes	Waterston_400_minutes	0.745188	FALSE	unannotated	DA	DA	340	345	330-390	330-390	unannotated	non-amphid	75
AGACGTTGTATAGGGC-400.2.2	1260	400_minutes	Waterston_400_minutes	0.762125	FALSE	unannotated	SIB	SIB	340	360	330-390	330-390	ABpxpapaapp/ABpxppaaaaa	non-amphid	65
AGAGCGACAGACGTAG-400.2.2	1888	400_minutes	Waterston_400_minutes	1.14198	FALSE	unannotated	DB	DB	320	330	330-390	270-330	unannotated	non-amphid	84
AGAGCGACATGATCCA-400.2.2	1248	400_minutes	Waterston_400_minutes	0.754866	FALSE	Glia	AMsh	AMsh	370	365	330-390	330-390	ABpxaapaapp	Amsh	48
AGAGCGAGTCTGCGGT-400.2.2	766	400_minutes	Waterston_400_minutes	0.463323	FALSE	unannotated	RME	RME	360	345	330-390	330-390	ABalaaaarxp/ABalapppaap/ABplpappaaa	non-amphid	48
AGAGCGAGTTCGGCAC-400.2.2	1662	400_minutes	Waterston_400_minutes	1.00528	FALSE	unannotated	RIH	RIH	490	425	390-450	450-510	ABprpappaaa	non-amphid	77
AGAGCTTCAAACAACA-400.2.2	767	400_minutes	Waterston_400_minutes	0.463928	FALSE	unannotated	PVT	PVT	550	620	580-650	510-580	unannotated	non-amphid	40
AGAGCTTGTAGCAAAT-400.2.2	815	400_minutes	Waterston_400_minutes	0.492962	FALSE	unannotated	AVE	AVE	330	335	330-390	330-390	ABalpppaaaa/ABpraaaaaaa	non-amphid	38
AGAGTGGCAAGTCTAC-400.2.2	781	400_minutes	Waterston_400_minutes	0.472396	FALSE	unannotated	DA	DA	370	340	330-390	330-390	unannotated	non-amphid	35
AGATCTGGTAAAGTCA-400.2.2	924	400_minutes	Waterston_400_minutes	0.558891	FALSE	Glia	ILsh_OLLsh_OLQsh	ILsh_OLLsh_OLQsh	450	450	450-510	450-510	unannotated	ILsh_OLLsh_OLQsh	30
AGATTGCCATTTGCTT-400.2.2	813	400_minutes	Waterston_400_minutes	0.491752	FALSE	unannotated	RME	RME	450	415	390-450	450-510	ABalaaaarxp/ABalapppaap/ABplpappaaa	non-amphid	40
AGCAGCCTCAACCAAC-400.2.2	1071	400_minutes	Waterston_400_minutes	0.647806	FALSE	Ciliated_amphid_neuron	ASH	ASH	430	390	390-450	390-450	ABpxpaappaa	amphid	38
AGCATACAGAGACTTA-400.2.2	1366	400_minutes	Waterston_400_minutes	0.82624	FALSE	Ciliated_amphid_neuron	AFD	AFD	510	550	510-580	510-580	unannotated	amphid	54
AGCATACCAAGTCATC-400.2.2	1368	400_minutes	Waterston_400_minutes	0.82745	FALSE	unannotated	DA	DA	380	380	330-390	330-390	unannotated	non-amphid	73
AGCATACGTCGAAAGC-400.2.2	827	400_minutes	Waterston_400_minutes	0.50022	FALSE	unannotated	AVK	AVK	410	385	330-390	390-450	ABpxpapapap	non-amphid	42
AGCCTAACAGGGATTG-400.2.2	1006	400_minutes	Waterston_400_minutes	0.60849	FALSE	Ciliated_non_amphid_neuron	BAG	BAG	420	415	390-450	390-450	ABalppappap/ABarappppap	non-amphid	47
AGCCTAAGTGGTCCGT-400.2.2	1470	400_minutes	Waterston_400_minutes	0.889145	FALSE	unannotated	AVL	AVL	400	410	390-450	390-450	ABprpappaap	non-amphid	64
AGCCTAATCCTTGGTC-400.2.2	1044	400_minutes	Waterston_400_minutes	0.631475	FALSE	Ciliated_non_amphid_neuron	URX	URX	620	625	580-650	580-650	unannotated	non-amphid	36
AGCGGTCCACATGGGA-400.2.2	1526	400_minutes	Waterston_400_minutes	0.923018	FALSE	Ciliated_amphid_neuron	ASE	ASE	450	450	450-510	450-510	ABalppppppaa/ABpraaapppaa	amphid	66
AGCGGTCTCATCATTC-400.2.2	873	400_minutes	Waterston_400_minutes	0.528043	FALSE	unannotated	DB	DB	320	340	330-390	270-330	ABpxpaaaap	non-amphid	41
AGCGTCGCAATACGCT-400.2.2	3263	400_minutes	Waterston_400_minutes	1.97366	FALSE	Glia	AMsh	AMsh	510	550	510-580	510-580	unannotated	Amsh	81
AGCTCTCAGCATCATC-400.2.2	830	400_minutes	Waterston_400_minutes	0.502034	FALSE	Ciliated_amphid_neuron	AWA	AWA	420	400	390-450	390-450	ABpxaapapaa	amphid	46
AGCTCTCAGCCACTAT-400.2.2	1433	400_minutes	Waterston_400_minutes	0.866765	FALSE	Pharyngeal_neuron	unannotated	Pharyngeal_neuron	330	320	270-330	330-390	unannotated	non-amphid	52
AGCTTGAAGCGTGAAC-400.2.2	918	400_minutes	Waterston_400_minutes	0.555262	FALSE	unannotated	AVA	AVA	320	335	330-390	270-330	ABalaappapa/ABalppaaapa	non-amphid	52
AGCTTGAAGCTGTTCA-400.2.2	876	400_minutes	Waterston_400_minutes	0.529858	FALSE	Ciliated_amphid_neuron	AFD	AFD	360	350	330-390	330-390	ABalpppapav/ABpraaaapav	amphid	36
AGCTTGAGTCCATGAT-400.2.2	817	400_minutes	Waterston_400_minutes	0.494171	FALSE	unannotated	PHB_and_possibly_PHA	PHB_and_possibly_PHA	550	450	450-510	510-580	ABpxapppappp	phasmid	32
AGGCCACAGATGTAAC-400.2.2	1734	400_minutes	Waterston_400_minutes	1.04883	FALSE	Glia	CEPso	CEPso	410	470	450-510	390-450	ABalapxpppp/ABalaapappp/ABalppaappp	CEPso	59
AGGCCACGTTCGGCAC-400.2.2	764	400_minutes	Waterston_400_minutes	0.462114	FALSE	Ciliated_non_amphid_neuron	OLQ	OLQ	510	490	450-510	510-580	ABalapxpapaa/ABpxpaaappaa	non-amphid	27
AGGCCGTAGCGATATA-400.2.2	887	400_minutes	Waterston_400_minutes	0.536512	FALSE	unannotated	I5	I5	350	365	330-390	330-390	ABarapapapp	non-amphid	35
AGGGAGTAGGGCTTCC-400.2.2	1322	400_minutes	Waterston_400_minutes	0.799626	FALSE	Ciliated_amphid_neuron	ADL	ADL	450	450	450-510	450-510	ABalppppaad/ABpraaapaad	amphid	55
AGGGAGTGTAAGTGTA-400.2.2	790	400_minutes	Waterston_400_minutes	0.47784	FALSE	unannotated	RIA	RIA	320	335	330-390	270-330	ABalaapppaa/ABalapaapaa	non-amphid	38
AGGGAGTGTTCCGGCA-400.2.2	804	400_minutes	Waterston_400_minutes	0.486308	FALSE	unannotated	ALA	ALA	490	500	450-510	450-510	ABalapppaaa	non-amphid	42
AGGGATGTCCGCATCT-400.2.2	770	400_minutes	Waterston_400_minutes	0.465743	FALSE	unannotated	RIM	RIM	490	405	390-450	450-510	ABpxppaapap	non-amphid	34
AGGGTGAGTCAAACTC-400.2.2	834	400_minutes	Waterston_400_minutes	0.504454	FALSE	Ciliated_amphid_neuron	ASH	ASH	350	360	330-390	330-390	ABpxpaappaa	amphid	43
AGGTCATCACCCATTC-400.2.2	755	400_minutes	Waterston_400_minutes	0.45667	FALSE	unannotated	RIA	RIA	420	390	390-450	390-450	ABalaapppaa/ABalapaapaa	non-amphid	29
AGGTCATTCGCCCTTA-400.2.2	851	400_minutes	Waterston_400_minutes	0.514737	FALSE	Ciliated_amphid_neuron	AFD	AFD	300	320	270-330	270-330	ABalpppapav/ABpraaaapav	amphid	50
AGGTCCGGTCCATCCT-400.2.2	753	400_minutes	Waterston_400_minutes	0.45546	FALSE	Ciliated_amphid_neuron	AWC	AWC	380	360	330-390	330-390	ABpxpaaaaap	amphid	34
AGTCTTTCAGTAAGAT-400.2.2	1862	400_minutes	Waterston_400_minutes	1.12625	FALSE	Ciliated_amphid_neuron	ASE	ASE	450	470	450-510	450-510	ABalppppppaa/ABpraaapppaa	amphid	64
AGTCTTTCATCCTTGC-400.2.2	790	400_minutes	Waterston_400_minutes	0.47784	FALSE	unannotated	AVK	AVK	620	520	510-580	580-650	unannotated	non-amphid	30
AGTCTTTGTTCTGGTA-400.2.2	845	400_minutes	Waterston_400_minutes	0.511107	FALSE	unannotated	AVL	AVL	430	435	390-450	390-450	ABprpappaap	non-amphid	39
AGTGAGGAGTAGCCGA-400.2.2	1065	400_minutes	Waterston_400_minutes	0.644177	FALSE	unannotated	CAN	CAN	550	530	510-580	510-580	unannotated	non-amphid	30
AGTGGGAAGGGAACGG-400.2.2	753	400_minutes	Waterston_400_minutes	0.45546	FALSE	Ciliated_amphid_neuron	AWA	AWA	400	385	330-390	390-450	ABpxaapapaa	amphid	35
AGTGGGAGTCTACCTC-400.2.2	766	400_minutes	Waterston_400_minutes	0.463323	FALSE	Ciliated_non_amphid_neuron	ADE	ADE	450	390	390-450	450-510	ABpxapaaaapa	non-amphid	34
AGTGGGAGTTACGCGC-400.2.2	1030	400_minutes	Waterston_400_minutes	0.623007	FALSE	unannotated	SMB	SMB	420	355	330-390	390-450	ABalpapapapp/ABarappapapp/ABalpapappp/ABarappappp	non-amphid	39
AGTTGGTAGGGAGTAA-400.2.2	1446	400_minutes	Waterston_400_minutes	0.874629	FALSE	Ciliated_amphid_neuron	ASE	ASE	410	390	390-450	390-450	ABalppppppaa/ABpraaapppaa	amphid	56
ATAACGCTCGCCCTTA-400.2.2	1616	400_minutes	Waterston_400_minutes	0.977455	FALSE	unannotated	AVG	AVG	380	355	330-390	330-390	ABprpapppap	non-amphid	79
ATAAGAGCAGACGCCT-400.2.2	960	400_minutes	Waterston_400_minutes	0.580666	FALSE	Pharyngeal_neuron	unannotated	Pharyngeal_neuron	370	310	270-330	330-390	unannotated	non-amphid	37
ATAAGAGGTATAAACG-400.2.2	877	400_minutes	Waterston_400_minutes	0.530463	FALSE	Ciliated_non_amphid_neuron	BAG	BAG	490	450	450-510	450-510	ABalppappap/ABarappppap	non-amphid	35
ATAAGAGTCATTTGGG-400.2.2	922	400_minutes	Waterston_400_minutes	0.557682	FALSE	unannotated	AVL	AVL	450	400	390-450	450-510	ABprpappaap	non-amphid	45
ATAGACCGTAAACGCG-400.2.2	1794	400_minutes	Waterston_400_minutes	1.08512	FALSE	Ciliated_non_amphid_neuron	IL2	IL2	380	365	330-390	330-390	ABalapxppap/ABalaappppp/ABalapaappp/ABalppapppp/ABarapppppp	non-amphid	77
ATCACGAAGAATGTGT-400.2.2	1380	400_minutes	Waterston_400_minutes	0.834708	FALSE	Ciliated_amphid_neuron	ASJ	ASJ	450	420	390-450	450-510	ABalpppppppa/ABpraaappppa	amphid	42
ATCACGATCGTCACGG-400.2.2	881	400_minutes	Waterston_400_minutes	0.532882	FALSE	unannotated	URB_and_possibly_URA	URB_and_possibly_URA	420	365	330-390	390-450	ABpxaapaapa	non-amphid	41
ATCATCTAGGCCCTTG-400.2.2	797	400_minutes	Waterston_400_minutes	0.482074	FALSE	unannotated	AVE	AVE	340	340	330-390	330-390	ABalpppaaaa/ABpraaaaaaa	non-amphid	38
ATCATCTGTCGCCATG-400.2.2	2406	400_minutes	Waterston_400_minutes	1.4553	FALSE	Pharyngeal_neuron	unannotated	Pharyngeal_neuron	320	385	330-390	270-330	unannotated	non-amphid	76
ATCATCTGTGAAATCA-400.2.2	2657	400_minutes	Waterston_400_minutes	1.60712	FALSE	unannotated	AVK	AVK	260	420	390-450	210-270	ABpxpapapap	non-amphid	101
ATCATGGTCTGTGCAA-400.2.2	1239	400_minutes	Waterston_400_minutes	0.749422	FALSE	unannotated	DD	DD	370	375	330-390	330-390	unannotated	non-amphid	53
ATCCACCTCTGAAAGA-400.2.2	1068	400_minutes	Waterston_400_minutes	0.645991	FALSE	Ciliated_amphid_neuron	ADF	ADF	490	490	450-510	450-510	ABalpppppaa/ABpraaappaa	amphid	33
ATCGAGTCACGGTGTC-400.2.2	860	400_minutes	Waterston_400_minutes	0.52018	FALSE	unannotated	RIA	RIA	350	330	330-390	330-390	ABalaapppaa/ABalapaapaa	non-amphid	40
ATCGAGTGTTCTCATT-400.2.2	759	400_minutes	Waterston_400_minutes	0.459089	FALSE	unannotated	SMD	SMD	420	380	330-390	390-450	ABalppappaa/ABarappppaa/ABpxpapaaaa	non-amphid	41
ATCTACTCAATGCCAT-400.2.2	1254	400_minutes	Waterston_400_minutes	0.758495	FALSE	Ciliated_amphid_neuron	AFD	AFD	620	550	510-580	580-650	unannotated	amphid	46
ATCTACTCAGATGAGC-400.2.2	1006	400_minutes	Waterston_400_minutes	0.60849	FALSE	Pharyngeal_neuron	unannotated	Pharyngeal_neuron	320	280	270-330	270-330	unannotated	non-amphid	43
ATCTACTCATCATCCC-400.2.2	784	400_minutes	Waterston_400_minutes	0.474211	FALSE	unannotated	ALA	ALA	510	530	510-580	510-580	unannotated	non-amphid	33
ATCTACTGTAGTAGTA-400.2.2	785	400_minutes	Waterston_400_minutes	0.474816	FALSE	unannotated	DA	DA	390	380	330-390	390-450	unannotated	non-amphid	33
ATCTGCCAGAATAGGG-400.2.2	862	400_minutes	Waterston_400_minutes	0.52139	FALSE	unannotated	DA	DA	490	450	450-510	450-510	unannotated	non-amphid	43
ATCTGCCCATCACAAC-400.2.2	2167	400_minutes	Waterston_400_minutes	1.31073	FALSE	Ciliated_amphid_neuron	AFD	AFD	400	390	390-450	390-450	ABalpppapav/ABpraaaapav	amphid	88
ATCTGCCGTAGGAGTC-400.2.2	1726	400_minutes	Waterston_400_minutes	1.04399	FALSE	Glia	AMsh	AMsh	350	370	330-390	330-390	ABpxaapaapp	Amsh	77
ATGAGGGAGATAGGAG-400.2.2	1169	400_minutes	Waterston_400_minutes	0.707082	FALSE	unannotated	RIV	RIV	350	350	330-390	330-390	ABpxpaapaaa	non-amphid	52
ATGCGATTCGCACTCT-400.2.2	1159	400_minutes	Waterston_400_minutes	0.701034	FALSE	Ciliated_amphid_neuron	ASH	ASH	380	390	390-450	330-390	ABpxpaappaa	amphid	59
ATGTGTGAGATGAGAG-400.2.2	1274	400_minutes	Waterston_400_minutes	0.770593	FALSE	Glia	AMsh	AMsh	380	350	330-390	330-390	ABpxaapaapp	Amsh	52
ATGTGTGCACGCGAAA-400.2.2	897	400_minutes	Waterston_400_minutes	0.54256	FALSE	Ciliated_amphid_neuron	AWA	AWA	430	450	450-510	390-450	ABpxaapapaa	amphid	33
ATGTGTGGTTTGGCGC-400.2.2	1272	400_minutes	Waterston_400_minutes	0.769383	FALSE	Pharyngeal_neuron	unannotated	Pharyngeal_neuron	340	355	330-390	330-390	unannotated	non-amphid	53
ATTACTCAGTGACTCT-400.2.2	1057	400_minutes	Waterston_400_minutes	0.639338	FALSE	Ciliated_amphid_neuron	ADF	ADF	450	415	390-450	450-510	ABalpppppaa/ABpraaappaa	amphid	37
ATTACTCGTCTGCGGT-400.2.2	1474	400_minutes	Waterston_400_minutes	0.891565	FALSE	unannotated	CAN	CAN	340	350	330-390	330-390	ABalapaaapa/ABalappappa	non-amphid	41
ATTATCCTCGCGTAGC-400.2.2	1125	400_minutes	Waterston_400_minutes	0.680468	FALSE	Ciliated_amphid_neuron	ASK	ASK	490	500	450-510	450-510	ABalpppapppa/ABpraaaapppa	amphid	49
ATTCTACAGATCCGAG-400.2.2	828	400_minutes	Waterston_400_minutes	0.500825	FALSE	unannotated	PHB_and_possibly_PHA	PHB_and_possibly_PHA	450	430	390-450	450-510	ABpxapppappp	phasmid	40
ATTCTACGTGTGGCTC-400.2.2	1255	400_minutes	Waterston_400_minutes	0.7591	FALSE	Ciliated_non_amphid_neuron	BAG	BAG	410	405	390-450	390-450	ABalppappap/ABarappppap	non-amphid	55
ATTCTACTCTCAAACG-400.2.2	1027	400_minutes	Waterston_400_minutes	0.621192	FALSE	Ciliated_amphid_neuron	AFD	AFD	350	350	330-390	330-390	ABalpppapav/ABpraaaapav	amphid	48
ATTGGACCACGGATAG-400.2.2	1046	400_minutes	Waterston_400_minutes	0.632684	FALSE	Ciliated_amphid_neuron	ASJ	ASJ	350	350	330-390	330-390	ABalpppppppa/ABpraaappppa	amphid	48
ATTGGACGTTATGTGC-400.2.2	989	400_minutes	Waterston_400_minutes	0.598207	FALSE	Ciliated_amphid_neuron	ASH	ASH	370	380	330-390	330-390	ABpxpaappaa	amphid	48
ATTGGTGAGTCAAGCG-400.2.2	755	400_minutes	Waterston_400_minutes	0.45667	FALSE	unannotated	PVP	PVP	350	350	330-390	330-390	ABpxppppaaa	non-amphid	44
ATTGGTGCACCTGGTG-400.2.2	788	400_minutes	Waterston_400_minutes	0.47663	FALSE	Glia	CEPso	CEPso	380	400	390-450	330-390	ABalapxpppp/ABalaapappp/ABalppaappp	CEPso	38
ATTGGTGGTCCTCCAT-400.2.2	1020	400_minutes	Waterston_400_minutes	0.616958	FALSE	unannotated	RME	RME	510	490	450-510	510-580	unannotated	non-amphid	30
ATTTCTGAGGATGTAT-400.2.2	776	400_minutes	Waterston_400_minutes	0.469372	FALSE	Glia	AMso	AMso	350	350	330-390	330-390	ABpxpaapapa	Amso	48
ATTTCTGTCACTTCAT-400.2.2	1040	400_minutes	Waterston_400_minutes	0.629055	FALSE	unannotated	RME	RME	360	350	330-390	330-390	ABalaaaarxp/ABalapppaap/ABplpappaaa	non-amphid	41
CAACCAATCCGCATAA-400.2.2	1377	400_minutes	Waterston_400_minutes	0.832893	FALSE	Ciliated_amphid_neuron	ASJ	ASJ	550	585	580-650	510-580	unannotated	amphid	51
CAACCTCCATAGAAAC-400.2.2	931	400_minutes	Waterston_400_minutes	0.563125	FALSE	unannotated	AVB	AVB	330	335	330-390	330-390	ABpxpaapaap	non-amphid	44
CAACCTCTCCTTTCTC-400.2.2	1581	400_minutes	Waterston_400_minutes	0.956285	FALSE	Pharyngeal_neuron	unannotated	Pharyngeal_neuron	320	300	270-330	270-330	unannotated	non-amphid	60
CAACTAGAGTCCCACG-400.2.2	867	400_minutes	Waterston_400_minutes	0.524414	FALSE	unannotated	DB	DB	380	375	330-390	330-390	unannotated	non-amphid	34
CAACTAGCAAATACAG-400.2.2	859	400_minutes	Waterston_400_minutes	0.519575	FALSE	unannotated	RMD	RMD	370	365	330-390	330-390	ABalpapapaa/ABalppapaaa/ABalpppapad/ABarappapaa/ABarapppaaa/ABpraaaapad	non-amphid	34
CAAGAAAAGTAGATGT-400.2.2	859	400_minutes	Waterston_400_minutes	0.519575	FALSE	unannotated	PHB_and_possibly_PHA	PHB_and_possibly_PHA	410	440	390-450	390-450	ABpxapppappp	phasmid	35
CAAGAAAGTAAGCACG-400.2.2	8240	400_minutes	Waterston_400_minutes	4.98405	FALSE	Pharyngeal_neuron	unannotated	Pharyngeal_neuron	230	350	330-390	210-270	unannotated	non-amphid	179
CAAGATCTCAAACCGT-400.2.2	1902	400_minutes	Waterston_400_minutes	1.15045	FALSE	unannotated	DD	DD	370	350	330-390	330-390	unannotated	non-amphid	90
CAAGATCTCAGAGGTG-400.2.2	1779	400_minutes	Waterston_400_minutes	1.07605	FALSE	Ciliated_amphid_neuron	AWC	AWC	360	380	330-390	330-390	ABpxpaaaaap	amphid	69
CAAGGCCGTAGGACAC-400.2.2	961	400_minutes	Waterston_400_minutes	0.581271	FALSE	unannotated	PLM	PLM	550	520	510-580	510-580	unannotated	non-amphid	31
CAAGGCCGTCTAAAGA-400.2.2	2297	400_minutes	Waterston_400_minutes	1.38937	FALSE	Pharyngeal_neuron	unannotated	Pharyngeal_neuron	260	270	270-330	210-270	ABpxpaapaa	non-amphid	87
CAAGGCCTCCTGTACC-400.2.2	1082	400_minutes	Waterston_400_minutes	0.654459	FALSE	Ciliated_amphid_neuron	ASE	ASE	350	380	330-390	330-390	ABalppppppaa/ABpraaapppaa	amphid	46
CAAGTTGGTACCGTTA-400.2.2	785	400_minutes	Waterston_400_minutes	0.474816	FALSE	Ciliated_amphid_neuron	AWB	AWB	420	415	390-450	390-450	ABalpppppap/ABpraaappap	amphid	39
CAAGTTGGTCACTGGC-400.2.2	1568	400_minutes	Waterston_400_minutes	0.948422	FALSE	Ciliated_amphid_neuron	ADL	ADL	340	350	330-390	330-390	ABalppppaad/ABpraaapaad	amphid	63
CAAGTTGTCCTGCTTG-400.2.2	1068	400_minutes	Waterston_400_minutes	0.645991	FALSE	Ciliated_amphid_neuron	ASJ	ASJ	450	450	450-510	450-510	ABalpppppppa/ABpraaappppa	amphid	44
CACAAACAGCTTTGGT-400.2.2	910	400_minutes	Waterston_400_minutes	0.550423	FALSE	unannotated	RIV	RIV	380	380	330-390	330-390	ABpxpaapaaa	non-amphid	37
CACAAACTCGAGCCCA-400.2.2	913	400_minutes	Waterston_400_minutes	0.552238	FALSE	unannotated	ALA	ALA	390	380	330-390	390-450	ABalapppaaa	non-amphid	43
CACACAAAGATTACCC-400.2.2	1063	400_minutes	Waterston_400_minutes	0.642967	FALSE	Ciliated_non_amphid_neuron	IL2	IL2	450	450	450-510	450-510	ABalapxppap/ABalaappppp/ABalapaappp/ABalppapppp/ABarapppppp	non-amphid	51
CACACTCCAGGGTACA-400.2.2	3143	400_minutes	Waterston_400_minutes	1.90108	FALSE	Ciliated_amphid_neuron	ASJ	ASJ	380	415	390-450	330-390	ABalpppppppa/ABpraaappppa	amphid	125
CACACTCGTCCGACGT-400.2.2	800	400_minutes	Waterston_400_minutes	0.483889	FALSE	unannotated	DD	DD	320	345	330-390	270-330	unannotated	non-amphid	30
CACACTCGTGTGACCC-400.2.2	930	400_minutes	Waterston_400_minutes	0.562521	FALSE	unannotated	RME	RME	350	345	330-390	330-390	ABalaaaarxp/ABalapppaap/ABplpappaaa	non-amphid	39
CACACTCGTGTGACGA-400.2.2	4380	400_minutes	Waterston_400_minutes	2.64929	FALSE	Ciliated_amphid_neuron	ASE	ASE	270	450	450-510	270-330	ABalppppppaa/ABpraaapppaa	amphid	125
CACAGGCCATAGTAAG-400.2.2	1219	400_minutes	Waterston_400_minutes	0.737325	FALSE	Ciliated_amphid_neuron	ASJ	ASJ	550	450	450-510	510-580	ABalpppppppa/ABpraaappppa	amphid	49
CACAGGCTCCGCGTTT-400.2.2	858	400_minutes	Waterston_400_minutes	0.518971	FALSE	Ciliated_amphid_neuron	ASG	ASG	410	410	390-450	390-450	ABpxaapapap	amphid	46
CACAGTAAGAGCTGGT-400.2.2	1224	400_minutes	Waterston_400_minutes	0.74035	FALSE	Ciliated_non_amphid_neuron	IL2	IL2	390	415	390-450	390-450	ABalapxppap/ABalaappppp/ABalapaappp/ABalppapppp/ABarapppppp	non-amphid	58
CACAGTACAGCCAGAA-400.2.2	779	400_minutes	Waterston_400_minutes	0.471187	FALSE	unannotated	RIH	RIH	430	450	450-510	390-450	ABprpappaaa	non-amphid	40
CACAGTAGTTACGCGC-400.2.2	751	400_minutes	Waterston_400_minutes	0.45425	FALSE	unannotated	DB	DB	360	375	330-390	330-390	unannotated	non-amphid	42
CACATAGAGGCTAGAC-400.2.2	1413	400_minutes	Waterston_400_minutes	0.854668	FALSE	Ciliated_amphid_neuron	ASE	ASE	490	420	390-450	450-510	ABalppppppaa/ABpraaapppaa	amphid	51
CACATAGCATAAAGGT-400.2.2	767	400_minutes	Waterston_400_minutes	0.463928	FALSE	unannotated	RIS	RIS	550	450	450-510	510-580	unannotated	non-amphid	39
CACATTTCACATCCGG-400.2.2	1173	400_minutes	Waterston_400_minutes	0.709502	FALSE	Glia	AMso	AMso	360	360	330-390	330-390	ABpxpaapapa	Amso	46
CACCACTAGCGATGAC-400.2.2	1073	400_minutes	Waterston_400_minutes	0.649016	FALSE	Ciliated_amphid_neuron	ASJ	ASJ	360	360	330-390	330-390	ABalpppppppa/ABpraaappppa	amphid	43
CACCACTCACCAGCAC-400.2.2	1629	400_minutes	Waterston_400_minutes	0.985318	FALSE	unannotated	DA	DA	320	300	270-330	270-330	unannotated	non-amphid	52
CACCACTTCGCCAGCA-400.2.2	762	400_minutes	Waterston_400_minutes	0.460904	FALSE	unannotated	SIA	SIA	450	415	390-450	450-510	ABpxpapaapa/ABpxpapappa	non-amphid	34
CACCACTTCGTAGGTT-400.2.2	2223	400_minutes	Waterston_400_minutes	1.34461	FALSE	Ciliated_amphid_neuron	AWA	AWA	320	490	450-510	270-330	ABpxaapapaa	amphid	85
CACCACTTCTGCGGCA-400.2.2	965	400_minutes	Waterston_400_minutes	0.583691	FALSE	Ciliated_non_amphid_neuron	BAG	BAG	420	415	390-450	390-450	ABalppappap/ABarappppap	non-amphid	43
CACCAGGAGACTGTAA-400.2.2	845	400_minutes	Waterston_400_minutes	0.511107	FALSE	unannotated	DA	DA	380	410	390-450	330-390	unannotated	non-amphid	46
CACCAGGGTGTGACGA-400.2.2	1467	400_minutes	Waterston_400_minutes	0.887331	FALSE	Glia	AMsh	AMsh	300	330	330-390	270-330	ABpxaapaapp	Amsh	62
CACCAGGTCTGCTTGC-400.2.2	1352	400_minutes	Waterston_400_minutes	0.817772	FALSE	Ciliated_amphid_neuron	ASE	ASE	490	450	450-510	450-510	ABalppppppaa/ABpraaapppaa	amphid	48
CACCTTGAGAAGGTTT-400.2.2	1027	400_minutes	Waterston_400_minutes	0.621192	FALSE	Pharyngeal_neuron	unannotated	Pharyngeal_neuron	340	340	330-390	330-390	unannotated	non-amphid	46
CACCTTGGTCAACATC-400.2.2	1252	400_minutes	Waterston_400_minutes	0.757286	FALSE	unannotated	DD	DD	330	360	330-390	330-390	unannotated	non-amphid	57
CACCTTGGTTCCACTC-400.2.2	2692	400_minutes	Waterston_400_minutes	1.62829	FALSE	Pharyngeal_neuron	unannotated	Pharyngeal_neuron	280	275	270-330	270-330	unannotated	non-amphid	98
CAGATCAAGCCATCGC-400.2.2	797	400_minutes	Waterston_400_minutes	0.482074	FALSE	unannotated	DA	DA	300	275	270-330	270-330	unannotated	non-amphid	37
CAGATCACACCATGTA-400.2.2	1231	400_minutes	Waterston_400_minutes	0.744584	FALSE	Pharyngeal_neuron	unannotated	Pharyngeal_neuron	320	300	270-330	270-330	unannotated	non-amphid	43
CAGATCAGTACAGCAG-400.2.2	1295	400_minutes	Waterston_400_minutes	0.783295	FALSE	Glia	AMsh	AMsh	360	345	330-390	330-390	ABpxaapaapp	Amsh	48
CAGATCATCGCAAACT-400.2.2	2147	400_minutes	Waterston_400_minutes	1.29864	FALSE	Glia	AMsh	AMsh	550	550	510-580	510-580	unannotated	Amsh	58
CAGATCATCGGTGTCG-400.2.2	1127	400_minutes	Waterston_400_minutes	0.681678	FALSE	Ciliated_amphid_neuron	ASJ	ASJ	620	550	510-580	580-650	unannotated	amphid	45
CAGCATAGTACCGTTA-400.2.2	854	400_minutes	Waterston_400_minutes	0.516551	FALSE	unannotated	CAN	CAN	490	425	390-450	450-510	ABalapaaapa/ABalappappa	non-amphid	30
CAGCATAGTCCAACTA-400.2.2	1654	400_minutes	Waterston_400_minutes	1.00044	FALSE	Ciliated_amphid_neuron	ADL	ADL	510	490	450-510	510-580	ABalppppaad/ABpraaapaad	amphid	51
CAGCCGACATGAGCGA-400.2.2	990	400_minutes	Waterston_400_minutes	0.598812	FALSE	Ciliated_amphid_neuron	ASH	ASH	390	385	330-390	390-450	ABpxpaappaa	amphid	48
CAGCCGAGTAGGAGTC-400.2.2	1978	400_minutes	Waterston_400_minutes	1.19641	FALSE	Ciliated_amphid_neuron	ASI	ASI	380	415	390-450	330-390	ABpxaapapppa	amphid	84
CAGCTAAAGTGCGTGA-400.2.2	892	400_minutes	Waterston_400_minutes	0.539536	FALSE	Glia	AMso	AMso	350	350	330-390	330-390	ABpxpaapapa	Amso	49
CAGCTAACAGGGTACA-400.2.2	1626	400_minutes	Waterston_400_minutes	0.983504	FALSE	Ciliated_non_amphid_neuron	URX	URX	410	450	450-510	390-450	ABarpapaappp/ABplaaaaappp	non-amphid	66
CAGCTGGGTCTAACGT-400.2.2	959	400_minutes	Waterston_400_minutes	0.580061	FALSE	unannotated	SIA	SIA	490	390	390-450	450-510	ABpxpapaapa/ABpxpapappa	non-amphid	49
CAGGTGCGTAAATACG-400.2.2	753	400_minutes	Waterston_400_minutes	0.45546	FALSE	unannotated	AVA	AVA	490	450	450-510	450-510	ABalaappapa/ABalppaaapa	non-amphid	42
CAGTAACTCGCAAACT-400.2.2	1431	400_minutes	Waterston_400_minutes	0.865556	FALSE	Ciliated_amphid_neuron	ADL	ADL	370	370	330-390	330-390	ABalppppaad/ABpraaapaad	amphid	69
CAGTAACTCTCTGAGA-400.2.2	776	400_minutes	Waterston_400_minutes	0.469372	FALSE	Ciliated_non_amphid_neuron	IL2	IL2	410	395	390-450	390-450	ABalapxppap/ABalaappppp/ABalapaappp/ABalppapppp/ABarapppppp	non-amphid	36
CAGTCCTTCGCCATAA-400.2.2	1474	400_minutes	Waterston_400_minutes	0.891565	FALSE	Pharyngeal_neuron	unannotated	Pharyngeal_neuron	300	300	270-330	270-330	unannotated	non-amphid	66
CATCAAGAGCTAAACA-400.2.2	1165	400_minutes	Waterston_400_minutes	0.704663	FALSE	Pharyngeal_neuron	unannotated	Pharyngeal_neuron	300	320	270-330	270-330	ABalpappaa/ABarapapaa	non-amphid	50
CATCAAGGTGCCTGCA-400.2.2	852	400_minutes	Waterston_400_minutes	0.515341	FALSE	Ciliated_amphid_neuron	AWC	AWC	380	350	330-390	330-390	ABpxpaaaaap	amphid	38
CATCAAGGTTATCCGA-400.2.2	897	400_minutes	Waterston_400_minutes	0.54256	FALSE	Ciliated_amphid_neuron	ADF	ADF	490	450	450-510	450-510	ABalpppppaa/ABpraaappaa	amphid	42
CATCAAGTCAGTGTTG-400.2.2	964	400_minutes	Waterston_400_minutes	0.583086	FALSE	unannotated	URB_and_possibly_URA	URB_and_possibly_URA	410	405	390-450	390-450	ABpxaapaapa	non-amphid	42
CATCAAGTCTACTATC-400.2.2	1269	400_minutes	Waterston_400_minutes	0.767568	FALSE	Ciliated_amphid_neuron	ASJ	ASJ	490	490	450-510	450-510	ABalpppppppa/ABpraaappppa	amphid	46
CATCAAGTCTGTGCAA-400.2.2	931	400_minutes	Waterston_400_minutes	0.563125	FALSE	Ciliated_amphid_neuron	ASE	ASE	410	385	330-390	390-450	ABalppppppaa/ABpraaapppaa	amphid	48
CATCGAAAGGACTGGT-400.2.2	1431	400_minutes	Waterston_400_minutes	0.865556	FALSE	Ciliated_amphid_neuron	ASE	ASE	490	425	390-450	450-510	ABalppppppaa/ABpraaapppaa	amphid	34
CATCGAATCGGAAATA-400.2.2	2211	400_minutes	Waterston_400_minutes	1.33735	FALSE	Pharyngeal_neuron	unannotated	Pharyngeal_neuron	320	310	270-330	270-330	unannotated	non-amphid	87
CATCGGGCACAACGCC-400.2.2	1101	400_minutes	Waterston_400_minutes	0.665952	FALSE	unannotated	DA	DA	340	350	330-390	330-390	unannotated	non-amphid	45
CATCGGGCAGGGCATA-400.2.2	756	400_minutes	Waterston_400_minutes	0.457275	FALSE	unannotated	DA	DA	390	360	330-390	390-450	unannotated	non-amphid	34
CATCGGGGTGGTCCGT-400.2.2	2462	400_minutes	Waterston_400_minutes	1.48917	FALSE	Pharyngeal_neuron	unannotated	Pharyngeal_neuron	270	320	270-330	270-330	ABpxppaapa	non-amphid	100
CATGACAAGTCTCAAC-400.2.2	758	400_minutes	Waterston_400_minutes	0.458484	FALSE	Glia	CEPso	CEPso	450	450	450-510	450-510	ABalapxpppp/ABalaapappp/ABalppaappp	CEPso	21
CATGGCGTCGAATGGG-400.2.2	916	400_minutes	Waterston_400_minutes	0.554052	FALSE	unannotated	PVR	PVR	360	350	330-390	330-390	Caappv	non-amphid	44
CATTATCTCCGTTGTC-400.2.2	944	400_minutes	Waterston_400_minutes	0.570989	FALSE	unannotated	DB	DB	320	300	270-330	270-330	unannotated	non-amphid	40
CCAATCCCACGTGAGA-400.2.2	2013	400_minutes	Waterston_400_minutes	1.21758	FALSE	Ciliated_non_amphid_neuron	IL2	IL2	300	300	270-330	270-330	ABalapxppap/ABalaappppp/ABalapaappp/ABalppapppp/ABarapppppp	non-amphid	83
CCAATCCGTCAGAATA-400.2.2	922	400_minutes	Waterston_400_minutes	0.557682	FALSE	unannotated	DB	DB	490	470	450-510	450-510	unannotated	non-amphid	34
CCACCTAAGCTGAACG-400.2.2	877	400_minutes	Waterston_400_minutes	0.530463	FALSE	unannotated	RME	RME	320	325	270-330	270-330	ABalaaaarxp/ABalapppaap/ABplpappaaa	non-amphid	33
CCACCTAGTATATGGA-400.2.2	1038	400_minutes	Waterston_400_minutes	0.627845	FALSE	Ciliated_amphid_neuron	ASH	ASH	370	380	330-390	330-390	ABpxpaappaa	amphid	43
CCACGGAAGTTAACGA-400.2.2	904	400_minutes	Waterston_400_minutes	0.546794	FALSE	unannotated	AVA	AVA	420	450	450-510	390-450	ABalaappapa/ABalppaaapa	non-amphid	37
CCACGGACAGCGAACA-400.2.2	862	400_minutes	Waterston_400_minutes	0.52139	FALSE	unannotated	RME	RME	370	345	330-390	330-390	ABalaaaarxp/ABalapppaap/ABplpappaaa	non-amphid	43
CCAGCGAAGACTTGAA-400.2.2	924	400_minutes	Waterston_400_minutes	0.558891	FALSE	unannotated	DB	DB	350	340	330-390	330-390	unannotated	non-amphid	47
CCAGCGACACGACTCG-400.2.2	1037	400_minutes	Waterston_400_minutes	0.627241	FALSE	Ciliated_amphid_neuron	ASH	ASH	550	550	510-580	510-580	unannotated	amphid	44
CCAGCGACATACCATG-400.2.2	2391	400_minutes	Waterston_400_minutes	1.44622	FALSE	Ciliated_amphid_neuron	ASH	ASH	350	450	450-510	330-390	ABpxpaappaa	amphid	81
CCAGCGACATCCGTGG-400.2.2	1490	400_minutes	Waterston_400_minutes	0.901243	FALSE	Pharyngeal_neuron	unannotated	Pharyngeal_neuron	350	345	330-390	330-390	unannotated	non-amphid	46
CCATGTCGTTGCTCCT-400.2.2	987	400_minutes	Waterston_400_minutes	0.596998	FALSE	Ciliated_amphid_neuron	ASH	ASH	390	370	330-390	390-450	ABpxpaappaa	amphid	50
CCATGTCTCCGCAAGC-400.2.2	2338	400_minutes	Waterston_400_minutes	1.41416	FALSE	Ciliated_amphid_neuron	ASE	ASE	420	410	390-450	390-450	ABalppppppaa/ABpraaapppaa	amphid	98
CCATTCGAGACACTAA-400.2.2	888	400_minutes	Waterston_400_minutes	0.537116	FALSE	unannotated	URB_and_possibly_URA	URB_and_possibly_URA	410	380	330-390	390-450	ABpxaapaapa	non-amphid	49
CCATTCGAGCACCGTC-400.2.2	1165	400_minutes	Waterston_400_minutes	0.704663	FALSE	Ciliated_amphid_neuron	ASJ	ASJ	490	450	450-510	450-510	ABalpppppppa/ABpraaappppa	amphid	47
CCCAATCAGAAGCCCA-400.2.2	1004	400_minutes	Waterston_400_minutes	0.60728	FALSE	unannotated	I5	I5	450	370	330-390	450-510	ABarapapapp	non-amphid	50
CCCAGTTCAGATAATG-400.2.2	1189	400_minutes	Waterston_400_minutes	0.719179	FALSE	Ciliated_amphid_neuron	ASH	ASH	550	490	450-510	510-580	ABpxpaappaa	amphid	53
CCCAGTTGTAAATGTG-400.2.2	2726	400_minutes	Waterston_400_minutes	1.64885	FALSE	unannotated	DA	DA	270	530	510-580	270-330	unannotated	non-amphid	84
CCCAGTTGTCATTAGC-400.2.2	755	400_minutes	Waterston_400_minutes	0.45667	FALSE	unannotated	RME	RME	350	345	330-390	330-390	ABalaaaarxp/ABalapppaap/ABplpappaaa	non-amphid	36
CCCAGTTTCCAAGTAC-400.2.2	1488	400_minutes	Waterston_400_minutes	0.900033	FALSE	Pharyngeal_neuron	unannotated	Pharyngeal_neuron	320	300	270-330	270-330	unannotated	non-amphid	57
CCCATACTCTCTGCTG-400.2.2	857	400_minutes	Waterston_400_minutes	0.518366	FALSE	unannotated	DB	DB	370	350	330-390	330-390	unannotated	non-amphid	36
CCCTCCTAGAGACTTA-400.2.2	1021	400_minutes	Waterston_400_minutes	0.617563	FALSE	Ciliated_amphid_neuron	AWC	AWC	620	640	580-650	580-650	unannotated	amphid	41
CCCTCCTTCAGGTAAA-400.2.2	927	400_minutes	Waterston_400_minutes	0.560706	FALSE	Ciliated_amphid_neuron	AWC	AWC	420	420	390-450	390-450	ABpxpaaaaap	amphid	40
CCGGGATTCCAGATCA-400.2.2	814	400_minutes	Waterston_400_minutes	0.492357	FALSE	Ciliated_amphid_neuron	ASI	ASI	420	410	390-450	390-450	ABpxaapapppa	amphid	38
CCGGTAGAGCGATGAC-400.2.2	755	400_minutes	Waterston_400_minutes	0.45667	FALSE	Ciliated_amphid_neuron	ADF	ADF	450	450	450-510	450-510	ABalpppppaa/ABpraaappaa	amphid	34
CCGGTAGAGCTAGTGG-400.2.2	884	400_minutes	Waterston_400_minutes	0.534697	FALSE	Ciliated_amphid_neuron	AFD	AFD	490	510	510-580	450-510	unannotated	amphid	43
CCGGTAGCAAAGTGCG-400.2.2	881	400_minutes	Waterston_400_minutes	0.532882	FALSE	Ciliated_amphid_neuron	ASJ	ASJ	380	380	330-390	330-390	ABalpppppppa/ABpraaappppa	amphid	33
CCGTACTCAAGTCTGT-400.2.2	755	400_minutes	Waterston_400_minutes	0.45667	FALSE	unannotated	RIM	RIM	490	450	450-510	450-510	ABpxppaapap	non-amphid	38
CCGTACTGTATGGTTC-400.2.2	2603	400_minutes	Waterston_400_minutes	1.57445	FALSE	Pharyngeal_neuron	unannotated	Pharyngeal_neuron	290	300	270-330	270-330	unannotated	non-amphid	102
CCGTACTTCCAAGCCG-400.2.2	1548	400_minutes	Waterston_400_minutes	0.936324	FALSE	Ciliated_amphid_neuron	ADL	ADL	620	550	510-580	580-650	unannotated	amphid	62
CCGTACTTCCTGTACC-400.2.2	2515	400_minutes	Waterston_400_minutes	1.52122	FALSE	unannotated	RMED	RMED	330	365	330-390	330-390	unannotated	non-amphid	102
CCGTGGACACATTAGC-400.2.2	769	400_minutes	Waterston_400_minutes	0.465138	FALSE	Ciliated_amphid_neuron	AFD	AFD	320	325	270-330	270-330	ABalpppapav/ABpraaaapav	amphid	44
CCGTGGAGTCGACTGC-400.2.2	1106	400_minutes	Waterston_400_minutes	0.668976	FALSE	unannotated	RMED	RMED	330	355	330-390	330-390	unannotated	non-amphid	50
CCGTTCACAGGGTACA-400.2.2	1070	400_minutes	Waterston_400_minutes	0.647201	FALSE	unannotated	DD	DD	410	395	390-450	390-450	unannotated	non-amphid	52
CCTAAAGTCTTGTACT-400.2.2	793	400_minutes	Waterston_400_minutes	0.479655	FALSE	unannotated	AVA	AVA	330	340	330-390	330-390	ABalaappapa/ABalppaaapa	non-amphid	33
CCTACACAGAAGGTGA-400.2.2	3276	400_minutes	Waterston_400_minutes	1.98152	FALSE	Ciliated_amphid_neuron	ASH	ASH	410	380	330-390	390-450	ABpxpaappaa	amphid	112
CCTACACAGACATAAC-400.2.2	964	400_minutes	Waterston_400_minutes	0.583086	FALSE	Ciliated_amphid_neuron	ADF	ADF	550	550	510-580	510-580	unannotated	amphid	46
CCTACACAGCGTTTAC-400.2.2	943	400_minutes	Waterston_400_minutes	0.570384	FALSE	Ciliated_amphid_neuron	AFD	AFD	340	320	270-330	330-390	ABalpppapav/ABpraaaapav	amphid	50
CCTACACTCCCGGATG-400.2.2	1057	400_minutes	Waterston_400_minutes	0.639338	FALSE	Pharyngeal_neuron	unannotated	Pharyngeal_neuron	300	300	270-330	270-330	ABalpapppa/ABarapappa	non-amphid	39
CCTAGCTGTTGGTGGA-400.2.2	1088	400_minutes	Waterston_400_minutes	0.658089	FALSE	unannotated	SIA	SIA	340	385	330-390	330-390	ABpxpapaapa/ABpxpapappa	non-amphid	45
CCTCAGTAGCAACGGT-400.2.2	2053	400_minutes	Waterston_400_minutes	1.24178	FALSE	Glia	CEPso	CEPso	450	490	450-510	450-510	ABalapxpppp/ABalaapappp/ABalppaappp	CEPso	67
CCTCTGAAGTGGGATC-400.2.2	765	400_minutes	Waterston_400_minutes	0.462718	FALSE	unannotated	AVE	AVE	550	395	390-450	510-580	unannotated	non-amphid	37
CCTCTGACATTAGGCT-400.2.2	1371	400_minutes	Waterston_400_minutes	0.829264	FALSE	Ciliated_amphid_neuron	ADL	ADL	490	470	450-510	450-510	ABalppppaad/ABpraaapaad	amphid	44
CCTCTGAGTCATCCCT-400.2.2	1484	400_minutes	Waterston_400_minutes	0.897613	FALSE	Ciliated_amphid_neuron	ASJ	ASJ	620	620	580-650	580-650	unannotated	amphid	66
CCTTACGCAAACCTAC-400.2.2	931	400_minutes	Waterston_400_minutes	0.563125	FALSE	unannotated	AVE	AVE	450	405	390-450	450-510	ABalpppaaaa/ABpraaaaaaa	non-amphid	36
CCTTACGCACAGACAG-400.2.2	975	400_minutes	Waterston_400_minutes	0.589739	FALSE	Ciliated_amphid_neuron	AFD	AFD	380	420	390-450	330-390	ABalpppapav/ABpraaaapav	amphid	40
CCTTACGCACAGACTT-400.2.2	1416	400_minutes	Waterston_400_minutes	0.856483	FALSE	Ciliated_non_amphid_neuron	OLQ	OLQ	420	410	390-450	390-450	ABalapxpapaa/ABpxpaaappaa	non-amphid	57
CCTTACGGTGACTCAT-400.2.2	1102	400_minutes	Waterston_400_minutes	0.666557	FALSE	unannotated	RMD	RMD	340	375	330-390	330-390	ABalpapapaa/ABalppapaaa/ABalpppapad/ABarappapaa/ABarapppaaa/ABpraaaapad	non-amphid	45
CCTTCCCCATACAGCT-400.2.2	951	400_minutes	Waterston_400_minutes	0.575223	FALSE	Ciliated_amphid_neuron	ADF	ADF	420	420	390-450	390-450	ABalpppppaa/ABpraaappaa	amphid	41
CCTTCCCTCCTAAGTG-400.2.2	1000	400_minutes	Waterston_400_minutes	0.604861	FALSE	Ciliated_amphid_neuron	AFD	AFD	300	350	330-390	270-330	ABalpppapav/ABpraaaapav	amphid	46
CCTTCGAAGTTTGCGT-400.2.2	881	400_minutes	Waterston_400_minutes	0.532882	FALSE	Pharyngeal_neuron	unannotated	Pharyngeal_neuron	340	340	330-390	330-390	unannotated	non-amphid	34
CCTTCGATCGCCAAAT-400.2.2	864	400_minutes	Waterston_400_minutes	0.5226	FALSE	unannotated	RIS	RIS	360	370	330-390	330-390	ABprpappapa	non-amphid	39
CCTTTCTAGCCAGTTT-400.2.2	1069	400_minutes	Waterston_400_minutes	0.646596	FALSE	unannotated	CAN	CAN	450	450	450-510	450-510	ABalapaaapa/ABalappappa	non-amphid	22
CCTTTCTCACCACGTG-400.2.2	769	400_minutes	Waterston_400_minutes	0.465138	FALSE	unannotated	RME	RME	380	385	330-390	330-390	ABalaaaarxp/ABalapppaap/ABplpappaaa	non-amphid	37
CCTTTCTCAGCTGCAC-400.2.2	1651	400_minutes	Waterston_400_minutes	0.998625	FALSE	unannotated	AVG	AVG	370	365	330-390	330-390	ABprpapppap	non-amphid	67
CGAACATAGGACGAAA-400.2.2	1006	400_minutes	Waterston_400_minutes	0.60849	FALSE	Glia	AMso	AMso	410	440	390-450	390-450	ABpxpaapapa	Amso	33
CGAACATTCAGTTGAC-400.2.2	1281	400_minutes	Waterston_400_minutes	0.774827	FALSE	Ciliated_non_amphid_neuron	IL2	IL2	350	340	330-390	330-390	ABalapxppap/ABalaappppp/ABalapaappp/ABalppapppp/ABarapppppp	non-amphid	56
CGAACATTCTTGCATT-400.2.2	755	400_minutes	Waterston_400_minutes	0.45667	FALSE	Ciliated_non_amphid_neuron	OLQ	OLQ	490	490	450-510	450-510	ABalapxpapaa/ABpxpaaappaa	non-amphid	27
CGACCTTAGCAGATCG-400.2.2	1097	400_minutes	Waterston_400_minutes	0.663532	FALSE	unannotated	AVL	AVL	350	350	330-390	330-390	ABprpappaap	non-amphid	47
CGACTTCAGCTACCTA-400.2.2	874	400_minutes	Waterston_400_minutes	0.528648	FALSE	unannotated	DVA	DVA	350	365	330-390	330-390	ABprppppapp	non-amphid	41
CGACTTCGTGCACGAA-400.2.2	1051	400_minutes	Waterston_400_minutes	0.635709	FALSE	Ciliated_amphid_neuron	AWC	AWC	450	415	390-450	450-510	ABpxpaaaaap	amphid	40
CGAGAAGAGTCTCCTC-400.2.2	1230	400_minutes	Waterston_400_minutes	0.743979	FALSE	unannotated	AVL	AVL	340	360	330-390	330-390	ABprpappaap	non-amphid	67
CGAGCACAGGCATTGG-400.2.2	767	400_minutes	Waterston_400_minutes	0.463928	FALSE	Ciliated_amphid_neuron	AWA	AWA	390	390	390-450	390-450	ABpxaapapaa	amphid	39
CGAGCACCACGAAGCA-400.2.2	1397	400_minutes	Waterston_400_minutes	0.84499	FALSE	Glia	CEPso	CEPso	390	390	390-450	390-450	ABalapxpppp/ABalaapappp/ABalppaappp	CEPso	66
CGAGCACTCTTGCATT-400.2.2	1414	400_minutes	Waterston_400_minutes	0.855273	FALSE	Ciliated_amphid_neuron	AWC	AWC	490	450	450-510	450-510	ABpxpaaaaap	amphid	64
CGAGCCAGTTAGGGTG-400.2.2	780	400_minutes	Waterston_400_minutes	0.471791	FALSE	Ciliated_amphid_neuron	AFD	AFD	330	350	330-390	330-390	ABalpppapav/ABpraaaapav	amphid	40
CGAGCCATCGTTGACA-400.2.2	818	400_minutes	Waterston_400_minutes	0.494776	FALSE	Ciliated_non_amphid_neuron	BAG	BAG	550	550	510-580	510-580	unannotated	non-amphid	32
CGAGCCATCTGTCCGT-400.2.2	2643	400_minutes	Waterston_400_minutes	1.59865	FALSE	unannotated	DA	DA	350	415	390-450	330-390	unannotated	non-amphid	103
CGATCGGAGGACGAAA-400.2.2	852	400_minutes	Waterston_400_minutes	0.515341	FALSE	unannotated	ALM_BDU	ALM_BDU	620	550	510-580	580-650	unannotated	non-amphid	31
CGATCGGAGGTAGCTG-400.2.2	1421	400_minutes	Waterston_400_minutes	0.859507	FALSE	Ciliated_amphid_neuron	ADL	ADL	370	350	330-390	330-390	ABalppppaad/ABpraaapaad	amphid	47
CGATCGGGTATGAAAC-400.2.2	783	400_minutes	Waterston_400_minutes	0.473606	FALSE	unannotated	DA	DA	350	340	330-390	330-390	unannotated	non-amphid	36
CGATCGGTCATCGCTC-400.2.2	891	400_minutes	Waterston_400_minutes	0.538931	FALSE	unannotated	ALA	ALA	290	330	330-390	270-330	ABalapppaaa	non-amphid	54
CGATGGCGTGGAAAGA-400.2.2	1026	400_minutes	Waterston_400_minutes	0.620587	FALSE	Ciliated_non_amphid_neuron	URX	URX	640	700	> 650	580-650	unannotated	non-amphid	28
CGATGGCGTTACCAGT-400.2.2	793	400_minutes	Waterston_400_minutes	0.479655	FALSE	unannotated	DA	DA	410	400	390-450	390-450	unannotated	non-amphid	40
CGATGGCTCATCGGAT-400.2.2	3126	400_minutes	Waterston_400_minutes	1.89079	FALSE	unannotated	DD	DD	280	520	510-580	270-330	unannotated	non-amphid	100
CGATGTAGTTACGTCA-400.2.2	1019	400_minutes	Waterston_400_minutes	0.616353	FALSE	Glia	AMso	AMso	370	365	330-390	330-390	ABpxpaapapa	Amso	35
CGATTGAAGATCGGGT-400.2.2	1824	400_minutes	Waterston_400_minutes	1.10327	FALSE	Ciliated_amphid_neuron	ADL	ADL	350	350	330-390	330-390	ABalppppaad/ABpraaapaad	amphid	74
CGATTGATCGTAGATC-400.2.2	810	400_minutes	Waterston_400_minutes	0.489937	FALSE	Ciliated_non_amphid_neuron	OLL	OLL	450	425	390-450	450-510	ABalppppapaa/ABpraaapapaa	non-amphid	46
CGCCAAGCAGCTGCTG-400.2.2	1030	400_minutes	Waterston_400_minutes	0.623007	FALSE	Ciliated_amphid_neuron	AWC	AWC	400	385	330-390	390-450	ABpxpaaaaap	amphid	58
CGCCAAGGTCGGCTCA-400.2.2	780	400_minutes	Waterston_400_minutes	0.471791	FALSE	Ciliated_non_amphid_neuron	BAG	BAG	490	490	450-510	450-510	ABalppappap/ABarappppap	non-amphid	31
CGCCAAGTCGAGCCCA-400.2.2	864	400_minutes	Waterston_400_minutes	0.5226	FALSE	unannotated	DB	DB	370	345	330-390	330-390	unannotated	non-amphid	45
CGCGGTAAGGGAACGG-400.2.2	973	400_minutes	Waterston_400_minutes	0.58853	FALSE	Glia	AMsh	AMsh	390	390	390-450	390-450	ABpxaapaapp	Amsh	42
CGCGGTATCTACCAGA-400.2.2	791	400_minutes	Waterston_400_minutes	0.478445	FALSE	Ciliated_amphid_neuron	AWB	AWB	410	420	390-450	390-450	ABalpppppap/ABpraaappap	amphid	40
CGCGTTTCATTGCGGC-400.2.2	768	400_minutes	Waterston_400_minutes	0.464533	FALSE	unannotated	DA	DA	340	350	330-390	330-390	unannotated	non-amphid	40
CGCTATCGTCCAGTTA-400.2.2	870	400_minutes	Waterston_400_minutes	0.526229	FALSE	Ciliated_non_amphid_neuron	OLL	OLL	490	450	450-510	450-510	ABalppppapaa/ABpraaapapaa	non-amphid	30
CGCTTCACACGTGAGA-400.2.2	1046	400_minutes	Waterston_400_minutes	0.632684	FALSE	unannotated	DD	DD	350	375	330-390	330-390	unannotated	non-amphid	45
CGCTTCAGTACAGTTC-400.2.2	888	400_minutes	Waterston_400_minutes	0.537116	FALSE	Ciliated_amphid_neuron	AFD	AFD	350	345	330-390	330-390	ABalpppapav/ABpraaaapav	amphid	56
CGCTTCAGTTCGTCTC-400.2.2	792	400_minutes	Waterston_400_minutes	0.47905	FALSE	unannotated	RID	RID	450	500	450-510	450-510	ABalappaapa	non-amphid	33
CGGACACAGGCTAGGT-400.2.2	772	400_minutes	Waterston_400_minutes	0.466953	FALSE	Glia	CEPso	CEPso	450	450	450-510	450-510	ABalapxpppp/ABalaapappp/ABalppaappp	CEPso	25
CGGACACTCCTTTCGG-400.2.2	765	400_minutes	Waterston_400_minutes	0.462718	FALSE	unannotated	AVE	AVE	450	415	390-450	450-510	ABalpppaaaa/ABpraaaaaaa	non-amphid	38
CGGACGTAGTTTCCTT-400.2.2	1675	400_minutes	Waterston_400_minutes	1.01314	FALSE	Glia	AMsh	AMsh	400	390	390-450	390-450	ABpxaapaapp	Amsh	66
CGGACGTGTGTGAATA-400.2.2	872	400_minutes	Waterston_400_minutes	0.527439	FALSE	Ciliated_amphid_neuron	ASK	ASK	410	410	390-450	390-450	ABalpppapppa/ABpraaaapppa	amphid	45
CGGAGCTAGATATGCA-400.2.2	925	400_minutes	Waterston_400_minutes	0.559496	FALSE	Ciliated_amphid_neuron	AWC	AWC	490	435	390-450	450-510	ABpxpaaaaap	amphid	37
CGGCTAGTCCCAACGG-400.2.2	1082	400_minutes	Waterston_400_minutes	0.654459	FALSE	Ciliated_amphid_neuron	AWC	AWC	450	415	390-450	450-510	ABpxpaaaaap	amphid	45
CGGGTCATCTACTCAT-400.2.2	1546	400_minutes	Waterston_400_minutes	0.935115	FALSE	unannotated	DB	DB	300	310	270-330	270-330	ABpxpaaaap	non-amphid	50
CGGTTAAAGTTGTCGT-400.2.2	1898	400_minutes	Waterston_400_minutes	1.14803	FALSE	unannotated	RME	RME	490	440	390-450	450-510	ABalaaaarxp/ABalapppaap/ABplpappaaa	non-amphid	65
CGTAGCGGTAGCCTCG-400.2.2	1001	400_minutes	Waterston_400_minutes	0.605466	FALSE	unannotated	RID	RID	450	350	330-390	450-510	ABalappaapa	non-amphid	44
CGTAGGCTCCCAAGTA-400.2.2	1249	400_minutes	Waterston_400_minutes	0.755471	FALSE	unannotated	CAN	CAN	360	350	330-390	330-390	ABalapaaapa/ABalappappa	non-amphid	41
CGTCACTAGAATAGGG-400.2.2	1613	400_minutes	Waterston_400_minutes	0.97564	FALSE	unannotated	SIA	SIA	370	365	330-390	330-390	ABpxpapaapa/ABpxpapappa	non-amphid	63
CGTCACTAGTCAATAG-400.2.2	1363	400_minutes	Waterston_400_minutes	0.824425	FALSE	Ciliated_amphid_neuron	ADL	ADL	490	490	450-510	450-510	ABalppppaad/ABpraaapaad	amphid	55
CGTCACTCAAGGCTCC-400.2.2	2641	400_minutes	Waterston_400_minutes	1.59744	FALSE	Ciliated_amphid_neuron	AWB	AWB	370	550	510-580	330-390	unannotated	amphid	90
CGTCCATGTTAGTGGG-400.2.2	1862	400_minutes	Waterston_400_minutes	1.12625	FALSE	Pharyngeal_neuron	unannotated	Pharyngeal_neuron	330	300	270-330	330-390	unannotated	non-amphid	83
CGTCTACAGGTGATTA-400.2.2	1155	400_minutes	Waterston_400_minutes	0.698614	FALSE	unannotated	DA	DA	550	550	510-580	510-580	unannotated	non-amphid	41
CGTCTACAGTCCCACG-400.2.2	1517	400_minutes	Waterston_400_minutes	0.917574	FALSE	Ciliated_amphid_neuron	ADL	ADL	550	520	510-580	510-580	unannotated	amphid	53
CGTCTACGTTAAGATG-400.2.2	2736	400_minutes	Waterston_400_minutes	1.6549	FALSE	Ciliated_amphid_neuron	ASJ	ASJ	360	410	390-450	330-390	ABalpppppppa/ABpraaappppa	amphid	111
CGTCTACTCCGCGTTT-400.2.2	821	400_minutes	Waterston_400_minutes	0.496591	FALSE	unannotated	DA	DA	350	340	330-390	330-390	unannotated	non-amphid	41
CGTGAGCAGAATTCCC-400.2.2	983	400_minutes	Waterston_400_minutes	0.594578	FALSE	Ciliated_amphid_neuron	ASH	ASH	380	390	390-450	330-390	ABpxpaappaa	amphid	45
CGTGTAAGTTGTCTTT-400.2.2	760	400_minutes	Waterston_400_minutes	0.459694	FALSE	unannotated	RIS	RIS	420	370	330-390	390-450	ABprpappapa	non-amphid	45
CGTGTCTCAATGGTCT-400.2.2	1011	400_minutes	Waterston_400_minutes	0.611514	FALSE	unannotated	RIH	RIH	450	405	390-450	450-510	ABprpappaaa	non-amphid	47
CGTGTCTTCTTGCATT-400.2.2	1311	400_minutes	Waterston_400_minutes	0.792972	FALSE	Glia	AMsh	AMsh	330	325	270-330	330-390	ABpxaapaapp	Amsh	55
CGTTAGACAATCGAAA-400.2.2	906	400_minutes	Waterston_400_minutes	0.548004	FALSE	unannotated	RID	RID	350	365	330-390	330-390	ABalappaapa	non-amphid	37
CGTTAGACATACTCTT-400.2.2	874	400_minutes	Waterston_400_minutes	0.528648	FALSE	Ciliated_amphid_neuron	AFD	AFD	400	380	330-390	390-450	ABalpppapav/ABpraaaapav	amphid	40
CGTTAGAGTTGTGGAG-400.2.2	1381	400_minutes	Waterston_400_minutes	0.835313	FALSE	Glia	AMsh	AMsh	320	330	330-390	270-330	ABpxaapaapp	Amsh	56
CGTTCTGCAATTGCTG-400.2.2	810	400_minutes	Waterston_400_minutes	0.489937	FALSE	unannotated	RIV	RIV	380	380	330-390	330-390	ABpxpaapaaa	non-amphid	40
CGTTCTGGTCCAGTAT-400.2.2	1085	400_minutes	Waterston_400_minutes	0.656274	FALSE	Ciliated_amphid_neuron	ASH	ASH	550	520	510-580	510-580	unannotated	amphid	41
CGTTGGGAGGACATTA-400.2.2	1103	400_minutes	Waterston_400_minutes	0.667161	FALSE	unannotated	DB	DB	360	400	390-450	330-390	unannotated	non-amphid	61
CGTTGGGTCACAATGC-400.2.2	853	400_minutes	Waterston_400_minutes	0.515946	FALSE	Ciliated_amphid_neuron	AFD	AFD	420	380	330-390	390-450	ABalpppapav/ABpraaaapav	amphid	39
CGTTGGGTCTGCCAGG-400.2.2	1451	400_minutes	Waterston_400_minutes	0.877653	FALSE	Glia	AMsh	AMsh	350	330	330-390	330-390	ABpxaapaapp	Amsh	53
CTAACTTGTATAAACG-400.2.2	1825	400_minutes	Waterston_400_minutes	1.10387	FALSE	Pharyngeal_neuron	unannotated	Pharyngeal_neuron	280	270	270-330	270-330	unannotated	non-amphid	66
CTAACTTGTGTAACGG-400.2.2	1779	400_minutes	Waterston_400_minutes	1.07605	FALSE	Ciliated_amphid_neuron	AFD	AFD	300	320	270-330	270-330	ABalpppapav/ABpraaaapav	amphid	77
CTAACTTTCAGAGGTG-400.2.2	1119	400_minutes	Waterston_400_minutes	0.676839	FALSE	unannotated	DA	DA	340	365	330-390	330-390	unannotated	non-amphid	60
CTAACTTTCGGCGCAT-400.2.2	1487	400_minutes	Waterston_400_minutes	0.899428	FALSE	unannotated	DA	DA	550	550	510-580	510-580	unannotated	non-amphid	58
CTAATGGAGGACTGGT-400.2.2	1000	400_minutes	Waterston_400_minutes	0.604861	FALSE	unannotated	CAN	CAN	410	425	390-450	390-450	ABalapaaapa/ABalappappa	non-amphid	36
CTAATGGTCTTGCAAG-400.2.2	946	400_minutes	Waterston_400_minutes	0.572198	FALSE	Ciliated_non_amphid_neuron	IL2	IL2	490	450	450-510	450-510	ABalapxppap/ABalaappppp/ABalapaappp/ABalppapppp/ABarapppppp	non-amphid	41
CTACACCCATCTACGA-400.2.2	850	400_minutes	Waterston_400_minutes	0.514132	FALSE	Ciliated_amphid_neuron	ADF	ADF	620	630	580-650	580-650	unannotated	amphid	32
CTACACCCATTGGCGC-400.2.2	1176	400_minutes	Waterston_400_minutes	0.711316	FALSE	Ciliated_amphid_neuron	AFD	AFD	340	300	270-330	330-390	ABalpppapav/ABpraaaapav	amphid	64
CTACATTGTCTAACGT-400.2.2	1957	400_minutes	Waterston_400_minutes	1.18371	FALSE	unannotated	DA	DA	420	395	390-450	390-450	unannotated	non-amphid	92
CTACATTGTTATCACG-400.2.2	1130	400_minutes	Waterston_400_minutes	0.683493	FALSE	Ciliated_non_amphid_neuron	URX	URX	550	550	510-580	510-580	unannotated	non-amphid	31
CTACATTTCCGCTGTT-400.2.2	1469	400_minutes	Waterston_400_minutes	0.88854	FALSE	Ciliated_amphid_neuron	ADL	ADL	390	380	330-390	390-450	ABalppppaad/ABpraaapaad	amphid	60
CTACCCAAGGATGTAT-400.2.2	936	400_minutes	Waterston_400_minutes	0.56615	FALSE	unannotated	DB	DB	420	380	330-390	390-450	unannotated	non-amphid	41
CTACCCAAGTGCGTGA-400.2.2	1500	400_minutes	Waterston_400_minutes	0.907291	FALSE	unannotated	CAN	CAN	390	380	330-390	390-450	ABalapaaapa/ABalappappa	non-amphid	51
CTACCCACATCAGTAC-400.2.2	909	400_minutes	Waterston_400_minutes	0.549818	FALSE	Ciliated_amphid_neuron	AWB	AWB	390	415	390-450	390-450	ABalpppppap/ABpraaappap	amphid	45
CTACGTCAGCTAAACA-400.2.2	863	400_minutes	Waterston_400_minutes	0.521995	FALSE	unannotated	RIV	RIV	370	370	330-390	330-390	ABpxpaapaaa	non-amphid	42
CTACGTCAGCTAGGCA-400.2.2	851	400_minutes	Waterston_400_minutes	0.514737	FALSE	unannotated	CAN	CAN	550	490	450-510	510-580	unannotated	non-amphid	32
CTACGTCCATAAGACA-400.2.2	1042	400_minutes	Waterston_400_minutes	0.630265	FALSE	Ciliated_amphid_neuron	ADL	ADL	350	350	330-390	330-390	ABalppppaad/ABpraaapaad	amphid	51
CTAGAGTTCCTCTAGC-400.2.2	915	400_minutes	Waterston_400_minutes	0.553448	FALSE	Ciliated_amphid_neuron	AFD	AFD	350	350	330-390	330-390	ABalpppapav/ABpraaaapav	amphid	50
CTAGAGTTCTCGCATC-400.2.2	936	400_minutes	Waterston_400_minutes	0.56615	FALSE	unannotated	AVG	AVG	490	390	390-450	450-510	ABprpapppap	non-amphid	44
CTAGCCTCAATGGTCT-400.2.2	854	400_minutes	Waterston_400_minutes	0.516551	FALSE	Ciliated_amphid_neuron	AWC	AWC	410	370	330-390	390-450	ABpxpaaaaap	amphid	38
CTAGTGAGTAGGGTAC-400.2.2	800	400_minutes	Waterston_400_minutes	0.483889	FALSE	unannotated	AVB	AVB	630	395	390-450	580-650	unannotated	non-amphid	33
CTAGTGAGTCGTTGTA-400.2.2	782	400_minutes	Waterston_400_minutes	0.473001	FALSE	unannotated	DB	DB	380	380	330-390	330-390	unannotated	non-amphid	49
CTAGTGAGTTAAAGTG-400.2.2	886	400_minutes	Waterston_400_minutes	0.535907	FALSE	Ciliated_amphid_neuron	ASK	ASK	450	440	390-450	450-510	ABalpppapppa/ABpraaaapppa	amphid	41
CTAGTGATCACAACGT-400.2.2	1918	400_minutes	Waterston_400_minutes	1.16012	FALSE	Ciliated_amphid_neuron	AWB	AWB	370	420	390-450	330-390	ABalpppppap/ABpraaappap	amphid	70
CTCACACCAGGGCATA-400.2.2	1173	400_minutes	Waterston_400_minutes	0.709502	FALSE	unannotated	CAN	CAN	450	405	390-450	450-510	ABalapaaapa/ABalappappa	non-amphid	41
CTCACACCATTCGACA-400.2.2	752	400_minutes	Waterston_400_minutes	0.454855	FALSE	unannotated	AIB	AIB	420	420	390-450	390-450	ABpxaapappa	non-amphid	39
CTCAGAACAGACGCAA-400.2.2	789	400_minutes	Waterston_400_minutes	0.477235	FALSE	unannotated	DB	DB	490	490	450-510	450-510	unannotated	non-amphid	27
CTCATTAAGTGCCAGA-400.2.2	2251	400_minutes	Waterston_400_minutes	1.36154	FALSE	Pharyngeal_neuron	unannotated	Pharyngeal_neuron	260	300	270-330	210-270	ABalpapppa/ABarapappa	non-amphid	83
CTCATTAAGTGGACGT-400.2.2	1715	400_minutes	Waterston_400_minutes	1.03734	FALSE	unannotated	RIC	RIC	270	550	510-580	270-330	ABpxapaaap	non-amphid	65
CTCATTACAATCAGAA-400.2.2	896	400_minutes	Waterston_400_minutes	0.541955	FALSE	unannotated	AUA	AUA	350	355	330-390	330-390	ABalpppppppp/ABpraaappppp	non-amphid	49
CTCGAGGAGGCGATAC-400.2.2	1428	400_minutes	Waterston_400_minutes	0.863741	FALSE	unannotated	DA	DA	290	300	270-330	270-330	ABpxpppaaa	non-amphid	59
CTCGGGAGTCTCGTTC-400.2.2	1586	400_minutes	Waterston_400_minutes	0.959309	FALSE	Glia	AMsh	AMsh	350	345	330-390	330-390	ABpxaapaapp	Amsh	48
CTCGTACCATGGTAGG-400.2.2	799	400_minutes	Waterston_400_minutes	0.483284	FALSE	Ciliated_non_amphid_neuron	IL2	IL2	450	440	390-450	450-510	ABalapxppap/ABalaappppp/ABalapaappp/ABalppapppp/ABarapppppp	non-amphid	31
CTCGTACGTACCGTAT-400.2.2	841	400_minutes	Waterston_400_minutes	0.508688	FALSE	Ciliated_amphid_neuron	AFD	AFD	550	550	510-580	510-580	unannotated	amphid	33
CTCGTACGTGAGCGAT-400.2.2	1429	400_minutes	Waterston_400_minutes	0.864346	FALSE	Ciliated_amphid_neuron	ASH	ASH	450	440	390-450	450-510	ABpxpaappaa	amphid	68
CTCTAATGTCAGAATA-400.2.2	794	400_minutes	Waterston_400_minutes	0.480259	FALSE	unannotated	AUA	AUA	380	355	330-390	330-390	ABalpppppppp/ABpraaappppp	non-amphid	41
CTCTAATGTTTGACAC-400.2.2	830	400_minutes	Waterston_400_minutes	0.502034	FALSE	Ciliated_amphid_neuron	ASH	ASH	350	350	330-390	330-390	ABpxpaappaa	amphid	44
CTCTAATTCATAAAGG-400.2.2	750	400_minutes	Waterston_400_minutes	0.453646	FALSE	Ciliated_amphid_neuron	AWB	AWB	390	390	390-450	390-450	ABalpppppap/ABpraaappap	amphid	32
CTCTAATTCTTCAACT-400.2.2	2406	400_minutes	Waterston_400_minutes	1.4553	FALSE	Pharyngeal_neuron	unannotated	Pharyngeal_neuron	270	340	330-390	270-330	unannotated	non-amphid	85
CTCTACGGTCAGAAGC-400.2.2	1837	400_minutes	Waterston_400_minutes	1.11113	FALSE	unannotated	DA	DA	280	510	510-580	270-330	unannotated	non-amphid	66
CTCTGGTAGACTAGAT-400.2.2	772	400_minutes	Waterston_400_minutes	0.466953	FALSE	Pharyngeal_neuron	unannotated	Pharyngeal_neuron	360	320	270-330	330-390	unannotated	non-amphid	34
CTCTGGTAGTGTACTC-400.2.2	815	400_minutes	Waterston_400_minutes	0.492962	FALSE	unannotated	DA	DA	300	320	270-330	270-330	unannotated	non-amphid	40
CTCTGGTTCGAACGGA-400.2.2	3122	400_minutes	Waterston_400_minutes	1.88838	FALSE	Ciliated_non_amphid_neuron	BAG	BAG	170	420	390-450	170-210	ABalppappap/ABarappppap	non-amphid	60
CTGAAACAGTCTTGCA-400.2.2	1801	400_minutes	Waterston_400_minutes	1.08935	FALSE	Ciliated_non_amphid_neuron	URX	URX	420	450	450-510	390-450	ABarpapaappp/ABplaaaaappp	non-amphid	66
CTGAAACGTTATCGGT-400.2.2	1168	400_minutes	Waterston_400_minutes	0.706477	FALSE	unannotated	AVK	AVK	620	470	450-510	580-650	unannotated	non-amphid	37
CTGAAACTCTCGCTTG-400.2.2	774	400_minutes	Waterston_400_minutes	0.468162	FALSE	Ciliated_amphid_neuron	AFD	AFD	350	350	330-390	330-390	ABalpppapav/ABpraaaapav	amphid	44
CTGATCCAGACAATAC-400.2.2	2299	400_minutes	Waterston_400_minutes	1.39057	FALSE	Ciliated_non_amphid_neuron	IL2	IL2	350	330	330-390	330-390	ABalapxppap/ABalaappppp/ABalapaappp/ABalppapppp/ABarapppppp	non-amphid	94
CTGATCCAGGTGCTTT-400.2.2	2020	400_minutes	Waterston_400_minutes	1.22182	FALSE	Ciliated_amphid_neuron	AFD	AFD	410	390	390-450	390-450	ABalpppapav/ABpraaaapav	amphid	79
CTGATCCGTTGGTAAA-400.2.2	983	400_minutes	Waterston_400_minutes	0.594578	FALSE	Pharyngeal_neuron	unannotated	Pharyngeal_neuron	300	300	270-330	270-330	ABalpapppa/ABarapappa	non-amphid	41
CTGATCCTCCGTCATC-400.2.2	793	400_minutes	Waterston_400_minutes	0.479655	FALSE	Glia	CEPso	CEPso	400	385	330-390	390-450	ABalapxpppp/ABalaapappp/ABalppaappp	CEPso	30
CTGCCTAGTTGGTAAA-400.2.2	1008	400_minutes	Waterston_400_minutes	0.6097	FALSE	Ciliated_amphid_neuron	AWC	AWC	510	585	580-650	510-580	unannotated	amphid	43
CTGCCTATCTTCTGGC-400.2.2	804	400_minutes	Waterston_400_minutes	0.486308	FALSE	unannotated	DA	DA	410	410	390-450	390-450	unannotated	non-amphid	36
CTGCGGAGTTTGTTGG-400.2.2	1013	400_minutes	Waterston_400_minutes	0.612724	FALSE	Pharyngeal_neuron	unannotated	Pharyngeal_neuron	320	310	270-330	270-330	unannotated	non-amphid	48
CTGCGGATCGTTGCCT-400.2.2	1578	400_minutes	Waterston_400_minutes	0.95447	FALSE	Glia	AMsh	AMsh	370	365	330-390	330-390	ABpxaapaapp	Amsh	51
CTGGTCTCACGACGAA-400.2.2	886	400_minutes	Waterston_400_minutes	0.535907	FALSE	Ciliated_amphid_neuron	AFD	AFD	350	350	330-390	330-390	ABalpppapav/ABpraaaapav	amphid	41
CTGGTCTCATAGGATA-400.2.2	869	400_minutes	Waterston_400_minutes	0.525624	FALSE	Ciliated_amphid_neuron	AWC	AWC	340	350	330-390	330-390	ABpxpaaaaap	amphid	44
CTGGTCTGTCAATGTC-400.2.2	971	400_minutes	Waterston_400_minutes	0.58732	FALSE	Ciliated_non_amphid_neuron	BAG	BAG	550	620	580-650	510-580	unannotated	non-amphid	34
CTGTTTAGTAGATTAG-400.2.2	1526	400_minutes	Waterston_400_minutes	0.923018	FALSE	unannotated	I5	I5	420	450	450-510	390-450	ABarapapapp	non-amphid	70
CTTACCGAGAGTAAGG-400.2.2	798	400_minutes	Waterston_400_minutes	0.482679	FALSE	Ciliated_non_amphid_neuron	OLQ	OLQ	550	490	450-510	510-580	ABalapxpapaa/ABpxpaaappaa	non-amphid	41
CTTACCGAGTTACGGG-400.2.2	1656	400_minutes	Waterston_400_minutes	1.00165	FALSE	unannotated	DD	DD	350	365	330-390	330-390	unannotated	non-amphid	73
CTTAGGAAGCAGATCG-400.2.2	1083	400_minutes	Waterston_400_minutes	0.655064	FALSE	Ciliated_amphid_neuron	ASE	ASE	410	415	390-450	390-450	ABalppppppaa/ABpraaapppaa	amphid	60
CTTAGGACAGCTGGCT-400.2.2	784	400_minutes	Waterston_400_minutes	0.474211	FALSE	unannotated	RME	RME	300	320	270-330	270-330	ABalaaaarxp/ABalapppaap/ABplpappaaa	non-amphid	28
CTTAGGACATTGAGCT-400.2.2	857	400_minutes	Waterston_400_minutes	0.518366	FALSE	Pharyngeal_neuron	unannotated	Pharyngeal_neuron	300	280	270-330	270-330	ABpxpppaaa	non-amphid	36
CTTCTCTGTCCGCTGA-400.2.2	757	400_minutes	Waterston_400_minutes	0.45788	FALSE	unannotated	AVA	AVA	390	420	390-450	390-450	ABalaappapa/ABalppaaapa	non-amphid	39
GAAACTCTCAAGCCTA-400.2.2	799	400_minutes	Waterston_400_minutes	0.483284	FALSE	unannotated	AVB	AVB	320	340	330-390	270-330	ABpxpaapaap	non-amphid	49
GAAATGAAGGGCTCTC-400.2.2	993	400_minutes	Waterston_400_minutes	0.600627	FALSE	Ciliated_amphid_neuron	ASG	ASG	420	390	390-450	390-450	ABpxaapapap	amphid	49
GAAATGATCACTCTTA-400.2.2	1941	400_minutes	Waterston_400_minutes	1.17403	FALSE	Ciliated_non_amphid_neuron	OLQ	OLQ	350	420	390-450	330-390	ABalapxpapaa/ABpxpaaappaa	non-amphid	83
GAACATCAGCGATGAC-400.2.2	882	400_minutes	Waterston_400_minutes	0.533487	FALSE	unannotated	RIV	RIV	380	380	330-390	330-390	ABpxpaapaaa	non-amphid	47
GAACATCAGCGCCTTG-400.2.2	919	400_minutes	Waterston_400_minutes	0.555867	FALSE	unannotated	AVK	AVK	630	620	580-650	580-650	unannotated	non-amphid	30
GAACATCCAGTCAGCC-400.2.2	750	400_minutes	Waterston_400_minutes	0.453646	FALSE	unannotated	RME	RME	360	335	330-390	330-390	ABalaaaarxp/ABalapppaap/ABplpappaaa	non-amphid	36
GAACCTATCAACCAAC-400.2.2	1972	400_minutes	Waterston_400_minutes	1.19279	FALSE	Pharyngeal_neuron	unannotated	Pharyngeal_neuron	260	260	210-270	210-270	unannotated	non-amphid	72
GAACCTATCACTCCTG-400.2.2	1776	400_minutes	Waterston_400_minutes	1.07423	FALSE	Excretory_duct_and_pore	DB	DB	340	320	270-330	330-390	ABpxpaaaapa	non-amphid	82
GAACGGACAATACGCT-400.2.2	785	400_minutes	Waterston_400_minutes	0.474816	FALSE	unannotated	DA	DA	390	400	390-450	390-450	unannotated	non-amphid	40
GAACGGATCAATACCG-400.2.2	1047	400_minutes	Waterston_400_minutes	0.633289	FALSE	unannotated	DD	DD	360	370	330-390	330-390	unannotated	non-amphid	50
GAACGGATCTTTACGT-400.2.2	965	400_minutes	Waterston_400_minutes	0.583691	FALSE	Ciliated_amphid_neuron	AWC	AWC	390	410	390-450	390-450	ABpxpaaaaap	amphid	51
GAAGCAGAGCGCCTCA-400.2.2	2439	400_minutes	Waterston_400_minutes	1.47526	FALSE	Pharyngeal_neuron	unannotated	Pharyngeal_neuron	320	300	270-330	270-330	unannotated	non-amphid	83
GAATGAACAATGACCT-400.2.2	830	400_minutes	Waterston_400_minutes	0.502034	FALSE	Ciliated_non_amphid_neuron	URX	URX	380	385	330-390	330-390	ABarpapaappp/ABplaaaaappp	non-amphid	38
GAATGAACACCTATCC-400.2.2	911	400_minutes	Waterston_400_minutes	0.551028	FALSE	unannotated	I5	I5	550	585	580-650	510-580	unannotated	non-amphid	37
GAATGAATCATGCTCC-400.2.2	1801	400_minutes	Waterston_400_minutes	1.08935	FALSE	Ciliated_amphid_neuron	ASJ	ASJ	550	500	450-510	510-580	ABalpppppppa/ABpraaappppa	amphid	64
GACACGCGTCCGTGAC-400.2.2	1512	400_minutes	Waterston_400_minutes	0.914549	FALSE	Ciliated_amphid_neuron	ASJ	ASJ	490	440	390-450	450-510	ABalpppppppa/ABpraaappppa	amphid	58
GACACGCGTGTATGGG-400.2.2	826	400_minutes	Waterston_400_minutes	0.499615	FALSE	unannotated	RME	RME	380	365	330-390	330-390	ABalaaaarxp/ABalapppaap/ABplpappaaa	non-amphid	34
GACAGAGCAAGTCTAC-400.2.2	863	400_minutes	Waterston_400_minutes	0.521995	FALSE	unannotated	AUA	AUA	490	400	390-450	450-510	ABalpppppppp/ABpraaappppp	non-amphid	43
GACAGAGCATCACGAT-400.2.2	941	400_minutes	Waterston_400_minutes	0.569174	FALSE	Ciliated_amphid_neuron	ASE	ASE	380	370	330-390	330-390	ABalppppppaa/ABpraaapppaa	amphid	47
GACAGAGTCATAACCG-400.2.2	890	400_minutes	Waterston_400_minutes	0.538326	FALSE	unannotated	AVG	AVG	360	360	330-390	330-390	ABprpapppap	non-amphid	51
GACAGAGTCTTTAGGG-400.2.2	3414	400_minutes	Waterston_400_minutes	2.06499	FALSE	Glia	AMso	AMso	350	350	330-390	330-390	ABpxpaapapa	Amso	115
GACCAATAGCACACAG-400.2.2	763	400_minutes	Waterston_400_minutes	0.461509	FALSE	unannotated	CAN	CAN	390	380	330-390	390-450	ABalapaaapa/ABalappappa	non-amphid	24
GACCAATAGCCCTAAT-400.2.2	930	400_minutes	Waterston_400_minutes	0.562521	FALSE	unannotated	DB	DB	350	380	330-390	330-390	unannotated	non-amphid	49
GACCAATAGGGTATCG-400.2.2	802	400_minutes	Waterston_400_minutes	0.485098	FALSE	Ciliated_non_amphid_neuron	OLQ	OLQ	450	420	390-450	450-510	ABalapxpapaa/ABpxpaaappaa	non-amphid	35
GACCAATTCCGTTGTC-400.2.2	900	400_minutes	Waterston_400_minutes	0.544375	FALSE	Ciliated_non_amphid_neuron	BAG	BAG	450	490	450-510	450-510	ABalppappap/ABarappppap	non-amphid	40
GACGCGTAGGCACATG-400.2.2	1404	400_minutes	Waterston_400_minutes	0.849225	FALSE	Glia	AMsh	AMsh	410	400	390-450	390-450	ABpxaapaapp	Amsh	39
GACTAACTCACTATTC-400.2.2	808	400_minutes	Waterston_400_minutes	0.488728	FALSE	Pharyngeal_neuron	unannotated	Pharyngeal_neuron	330	325	270-330	330-390	unannotated	non-amphid	30
GACTACACAGCGTTCG-400.2.2	927	400_minutes	Waterston_400_minutes	0.560706	FALSE	Ciliated_amphid_neuron	AWC	AWC	420	405	390-450	390-450	ABpxpaaaaap	amphid	33
GACTACACAGTGGAGT-400.2.2	2363	400_minutes	Waterston_400_minutes	1.42929	FALSE	unannotated	AVA	AVA	300	400	390-450	270-330	ABalaappapa/ABalppaaapa	non-amphid	93
GACTGCGAGCTTTGGT-400.2.2	791	400_minutes	Waterston_400_minutes	0.478445	FALSE	unannotated	RMD	RMD	350	370	330-390	330-390	ABalpapapaa/ABalppapaaa/ABalpppapad/ABarappapaa/ABarapppaaa/ABpraaaapad	non-amphid	40
GACTGCGGTAAATGAC-400.2.2	796	400_minutes	Waterston_400_minutes	0.481469	FALSE	unannotated	DB	DB	370	355	330-390	330-390	unannotated	non-amphid	46
GACTGCGGTGTGCGTC-400.2.2	906	400_minutes	Waterston_400_minutes	0.548004	FALSE	unannotated	ALA	ALA	640	550	510-580	580-650	unannotated	non-amphid	37
GAGCAGAGTGATGATA-400.2.2	2257	400_minutes	Waterston_400_minutes	1.36517	FALSE	unannotated	DVA	DVA	340	340	330-390	330-390	ABprppppapp	non-amphid	85
GAGCAGATCAGAGGTG-400.2.2	971	400_minutes	Waterston_400_minutes	0.58732	FALSE	Ciliated_amphid_neuron	ASE	ASE	410	415	390-450	390-450	ABalppppppaa/ABpraaapppaa	amphid	45
GAGCAGATCAGCCTAA-400.2.2	836	400_minutes	Waterston_400_minutes	0.505664	FALSE	unannotated	DB	DB	370	375	330-390	330-390	unannotated	non-amphid	38
GAGCAGATCGTTGCCT-400.2.2	1699	400_minutes	Waterston_400_minutes	1.02766	FALSE	Glia	ILsh_OLLsh_OLQsh	ILsh_OLLsh_OLQsh	490	450	450-510	450-510	unannotated	ILsh_OLLsh_OLQsh	53
GAGCAGATCTTCATGT-400.2.2	1057	400_minutes	Waterston_400_minutes	0.639338	FALSE	Ciliated_amphid_neuron	ADL	ADL	450	440	390-450	450-510	ABalppppaad/ABpraaapaad	amphid	47
GAGGTGAAGGCGCTCT-400.2.2	784	400_minutes	Waterston_400_minutes	0.474211	FALSE	unannotated	DA	DA	340	350	330-390	330-390	unannotated	non-amphid	38
GAGGTGACATTCTCAT-400.2.2	878	400_minutes	Waterston_400_minutes	0.531068	FALSE	Ciliated_amphid_neuron	AWC	AWC	400	405	390-450	390-450	ABpxpaaaaap	amphid	36
GAGTCCGCACTTAACG-400.2.2	1305	400_minutes	Waterston_400_minutes	0.789343	FALSE	unannotated	AVE	AVE	450	440	390-450	450-510	ABalpppaaaa/ABpraaaaaaa	non-amphid	52
GATCAGTGTCGCTTTC-400.2.2	876	400_minutes	Waterston_400_minutes	0.529858	FALSE	Glia	ILso	ILso	450	450	450-510	450-510	ABpxaapaaap/ABalaaapall/ABalaaapprr/ABalppapapp/ABarapppapp	Ilso	26
GATCAGTTCCAACCAA-400.2.2	1110	400_minutes	Waterston_400_minutes	0.671395	FALSE	Ciliated_amphid_neuron	AWC	AWC	380	390	390-450	330-390	ABpxpaaaaap	amphid	56
GATCGCGCATTGGCGC-400.2.2	1141	400_minutes	Waterston_400_minutes	0.690146	FALSE	Pharyngeal_neuron	unannotated	Pharyngeal_neuron	340	350	330-390	330-390	unannotated	non-amphid	55
GATCGCGGTCAGGACA-400.2.2	1159	400_minutes	Waterston_400_minutes	0.701034	FALSE	unannotated	CAN	CAN	550	470	450-510	510-580	unannotated	non-amphid	35
GATCGTACACCAGCAC-400.2.2	1500	400_minutes	Waterston_400_minutes	0.907291	FALSE	Ciliated_amphid_neuron	ADL	ADL	340	340	330-390	330-390	ABalppppaad/ABpraaapaad	amphid	66
GATCGTATCGCATGAT-400.2.2	1412	400_minutes	Waterston_400_minutes	0.854063	FALSE	unannotated	AVA	AVA	410	390	390-450	390-450	ABalaappapa/ABalppaaapa	non-amphid	64
GATGAAAAGCACAGGT-400.2.2	941	400_minutes	Waterston_400_minutes	0.569174	FALSE	unannotated	URB_and_possibly_URA	URB_and_possibly_URA	370	375	330-390	330-390	ABpxaapaapa	non-amphid	53
GATGAAACACGTGAGA-400.2.2	859	400_minutes	Waterston_400_minutes	0.519575	FALSE	unannotated	AIB	AIB	420	390	390-450	390-450	ABpxaapappa	non-amphid	38
GATGAGGCAAACCCAT-400.2.2	964	400_minutes	Waterston_400_minutes	0.583086	FALSE	unannotated	DB	DB	390	380	330-390	390-450	unannotated	non-amphid	34
GATGAGGGTCGGCACT-400.2.2	1020	400_minutes	Waterston_400_minutes	0.616958	FALSE	unannotated	AVJ	AVJ	550	470	450-510	510-580	unannotated	non-amphid	47
GATGCTACAGGGAGAG-400.2.2	941	400_minutes	Waterston_400_minutes	0.569174	FALSE	Ciliated_amphid_neuron	ASI	ASI	490	490	450-510	450-510	ABpxaapapppa	amphid	31
GCAATCACAACACCTA-400.2.2	1237	400_minutes	Waterston_400_minutes	0.748213	FALSE	unannotated	SIA	SIA	380	380	330-390	330-390	ABpxpapaapa/ABpxpapappa	non-amphid	65
GCACATATCTCGCTTG-400.2.2	2116	400_minutes	Waterston_400_minutes	1.27989	FALSE	Pharyngeal_neuron	unannotated	Pharyngeal_neuron	290	300	270-330	270-330	unannotated	non-amphid	79
GCACTCTGTTCCACTC-400.2.2	1908	400_minutes	Waterston_400_minutes	1.15407	FALSE	Glia	AMsh	AMsh	490	450	450-510	450-510	ABpxaapaapp	Amsh	56
GCAGCCAAGTGCGTGA-400.2.2	3698	400_minutes	Waterston_400_minutes	2.23678	FALSE	Ciliated_amphid_neuron	AWA	AWA	510	500	450-510	510-580	ABpxaapapaa	amphid	133
GCAGTTAAGTCACGCC-400.2.2	951	400_minutes	Waterston_400_minutes	0.575223	FALSE	Glia	AMso	AMso	350	350	330-390	330-390	ABpxpaapapa	Amso	37
GCATACACATCTCCCA-400.2.2	1944	400_minutes	Waterston_400_minutes	1.17585	FALSE	unannotated	DD	DD	320	385	330-390	270-330	unannotated	non-amphid	80
GCATGATAGCGACGTA-400.2.2	952	400_minutes	Waterston_400_minutes	0.575827	FALSE	Ciliated_amphid_neuron	AFD	AFD	330	360	330-390	330-390	ABalpppapav/ABpraaaapav	amphid	56
GCATGATAGTACTTGC-400.2.2	930	400_minutes	Waterston_400_minutes	0.562521	FALSE	Ciliated_amphid_neuron	ASH	ASH	340	350	330-390	330-390	ABpxpaappaa	amphid	38
GCATGCGAGATGTAAC-400.2.2	821	400_minutes	Waterston_400_minutes	0.496591	FALSE	unannotated	SIA	SIA	350	360	330-390	330-390	ABpxpapaapa/ABpxpapappa	non-amphid	49
GCATGCGCAACACGCC-400.2.2	971	400_minutes	Waterston_400_minutes	0.58732	FALSE	Ciliated_amphid_neuron	AWC	AWC	350	365	330-390	330-390	ABpxpaaaaap	amphid	40
GCATGTAAGAATGTGT-400.2.2	758	400_minutes	Waterston_400_minutes	0.458484	FALSE	unannotated	DB	DB	330	350	330-390	330-390	unannotated	non-amphid	42
GCATGTAAGTAGTGCG-400.2.2	750	400_minutes	Waterston_400_minutes	0.453646	FALSE	Ciliated_amphid_neuron	AWC	AWC	350	350	330-390	330-390	ABpxpaaaaap	amphid	42
GCATGTAAGTGCCAGA-400.2.2	1041	400_minutes	Waterston_400_minutes	0.62966	FALSE	unannotated	CAN	CAN	350	350	330-390	330-390	ABalapaaapa/ABalappappa	non-amphid	43
GCATGTATCAAAGACA-400.2.2	2437	400_minutes	Waterston_400_minutes	1.47405	FALSE	Pharyngeal_neuron	unannotated	Pharyngeal_neuron	300	300	270-330	270-330	unannotated	non-amphid	84
GCCAAATAGGATGGAA-400.2.2	1669	400_minutes	Waterston_400_minutes	1.00951	FALSE	unannotated	DA	DA	320	300	270-330	270-330	unannotated	non-amphid	67
GCCAAATTCCACGAAT-400.2.2	1112	400_minutes	Waterston_400_minutes	0.672605	FALSE	Glia	AMso	AMso	360	350	330-390	330-390	ABpxpaapapa	Amso	50
GCCTCTAAGTCGATAA-400.2.2	819	400_minutes	Waterston_400_minutes	0.495381	FALSE	Ciliated_non_amphid_neuron	BAG	BAG	450	435	390-450	450-510	ABalppappap/ABarappppap	non-amphid	45
GCCTCTAGTTATCGGT-400.2.2	3097	400_minutes	Waterston_400_minutes	1.87325	FALSE	unannotated	DA	DA	360	380	330-390	330-390	unannotated	non-amphid	94
GCCTCTATCATGGTCA-400.2.2	825	400_minutes	Waterston_400_minutes	0.49901	FALSE	unannotated	DB	DB	450	400	390-450	450-510	unannotated	non-amphid	37
GCGCAACGTCCTCTTG-400.2.2	1752	400_minutes	Waterston_400_minutes	1.05972	FALSE	Ciliated_amphid_neuron	ADL	ADL	550	490	450-510	510-580	ABalppppaad/ABpraaapaad	amphid	73
GCGCAGTAGACAGACC-400.2.2	1697	400_minutes	Waterston_400_minutes	1.02645	FALSE	Pharyngeal_neuron	unannotated	Pharyngeal_neuron	300	300	270-330	270-330	ABalpappaa/ABarapapaa	non-amphid	69
GCGCAGTTCTCAAACG-400.2.2	1753	400_minutes	Waterston_400_minutes	1.06032	FALSE	Pharyngeal_neuron	unannotated	Pharyngeal_neuron	350	325	270-330	330-390	unannotated	non-amphid	57
GCGCCAAGTAAGTAGT-400.2.2	1733	400_minutes	Waterston_400_minutes	1.04822	FALSE	unannotated	AVK	AVK	300	415	390-450	270-330	ABpxpapapap	non-amphid	61
GCGCCAAGTCGGCTCA-400.2.2	1568	400_minutes	Waterston_400_minutes	0.948422	FALSE	Glia	CEPsh	CEPsh	340	385	330-390	330-390	ABarpaaaapp/ABarpaaapap/ABpxpaaapap	CEPsh	75
GCGCCAATCTCATTCA-400.2.2	2746	400_minutes	Waterston_400_minutes	1.66095	FALSE	Ciliated_amphid_neuron	ASK	ASK	340	425	390-450	330-390	ABalpppapppa/ABpraaaapppa	amphid	97
GCGCGATAGAAACCTA-400.2.2	839	400_minutes	Waterston_400_minutes	0.507478	FALSE	unannotated	RIS	RIS	550	420	390-450	510-580	unannotated	non-amphid	48
GCGCGATAGCGTGTCC-400.2.2	2328	400_minutes	Waterston_400_minutes	1.40812	FALSE	Glia	AMsh	AMsh	380	375	330-390	330-390	ABpxaapaapp	Amsh	80
GCGCGATCAACGATGG-400.2.2	1773	400_minutes	Waterston_400_minutes	1.07242	FALSE	unannotated	DA	DA	280	410	390-450	270-330	unannotated	non-amphid	73
GCGCGATCAAGTTAAG-400.2.2	780	400_minutes	Waterston_400_minutes	0.471791	FALSE	Ciliated_amphid_neuron	AWA	AWA	390	390	390-450	390-450	ABpxaapapaa	amphid	43
GCGCGATCACATCCAA-400.2.2	866	400_minutes	Waterston_400_minutes	0.523809	FALSE	unannotated	RIS	RIS	550	450	450-510	510-580	unannotated	non-amphid	25
GCGCGATCATCTCGCT-400.2.2	767	400_minutes	Waterston_400_minutes	0.463928	FALSE	Ciliated_non_amphid_neuron	URX	URX	380	380	330-390	330-390	ABarpapaappp/ABplaaaaappp	non-amphid	36
GCGGGTTTCTCAAGTG-400.2.2	793	400_minutes	Waterston_400_minutes	0.479655	FALSE	unannotated	AIB	AIB	370	385	330-390	330-390	ABpxaapappa	non-amphid	41
GCTCCTAAGACAATAC-400.2.2	969	400_minutes	Waterston_400_minutes	0.58611	FALSE	unannotated	AVA	AVA	330	340	330-390	330-390	ABalaappapa/ABalppaaapa	non-amphid	52
GCTCCTACACTTCGAA-400.2.2	1750	400_minutes	Waterston_400_minutes	1.05851	FALSE	unannotated	AVK	AVK	450	435	390-450	450-510	ABpxpapapap	non-amphid	63
GCTCCTACATGTAAGA-400.2.2	918	400_minutes	Waterston_400_minutes	0.555262	FALSE	unannotated	ALM_BDU	ALM_BDU	510	470	450-510	510-580	unannotated	non-amphid	40
GCTCTGTCATTACGAC-400.2.2	1084	400_minutes	Waterston_400_minutes	0.655669	FALSE	unannotated	SIA	SIA	490	435	390-450	450-510	ABpxpapaapa/ABpxpapappa	non-amphid	53
GCTCTGTTCCTAGAAC-400.2.2	1175	400_minutes	Waterston_400_minutes	0.710711	FALSE	Pharyngeal_neuron	unannotated	Pharyngeal_neuron	300	300	270-330	270-330	unannotated	non-amphid	46
GCTGCAGTCCGTACAA-400.2.2	2104	400_minutes	Waterston_400_minutes	1.27263	FALSE	Glia	AMsh	AMsh	450	450	450-510	450-510	ABpxaapaapp	Amsh	54
GCTGCGATCCTCAACC-400.2.2	919	400_minutes	Waterston_400_minutes	0.555867	FALSE	Ciliated_amphid_neuron	AFD	AFD	620	530	510-580	580-650	unannotated	amphid	36
GCTGCTTCAAGCGTAG-400.2.2	3583	400_minutes	Waterston_400_minutes	2.16722	FALSE	unannotated	DB	DB	260	310	270-330	210-270	unannotated	non-amphid	124
GCTGCTTCATGGTCTA-400.2.2	1092	400_minutes	Waterston_400_minutes	0.660508	FALSE	Pharyngeal_neuron	unannotated	Pharyngeal_neuron	290	310	270-330	270-330	ABaraapxpa	non-amphid	51
GCTGGGTGTACCGAGA-400.2.2	1051	400_minutes	Waterston_400_minutes	0.635709	FALSE	unannotated	ALM_BDU	ALM_BDU	450	435	390-450	450-510	ABarppxappx	non-amphid	35
GCTGGGTTCATTGCGA-400.2.2	913	400_minutes	Waterston_400_minutes	0.552238	FALSE	Pharyngeal_neuron	unannotated	Pharyngeal_neuron	280	300	270-330	270-330	ABalpappaa/ABarapapaa	non-amphid	37
GCTTCCACACATTTCT-400.2.2	1813	400_minutes	Waterston_400_minutes	1.09661	FALSE	Glia	AMsh	AMsh	410	390	390-450	390-450	ABpxaapaapp	Amsh	66
GCTTGAATCCGAAGAG-400.2.2	1495	400_minutes	Waterston_400_minutes	0.904267	FALSE	Ciliated_amphid_neuron	ASJ	ASJ	340	350	330-390	330-390	ABalpppppppa/ABpraaappppa	amphid	55
GGAAAGCTCGAACTGT-400.2.2	1565	400_minutes	Waterston_400_minutes	0.946607	FALSE	Glia	AMsh	AMsh	330	325	270-330	330-390	ABpxaapaapp	Amsh	59
GGAACTTAGAGGTAGA-400.2.2	946	400_minutes	Waterston_400_minutes	0.572198	FALSE	Parent_of_exc_duct_pore_DB_1_3	DB	DB	290	300	270-330	270-330	ABpxpaaaap	non-amphid	40
GGAATAAGTTAAGATG-400.2.2	2331	400_minutes	Waterston_400_minutes	1.40993	FALSE	Pharyngeal_neuron	unannotated	Pharyngeal_neuron	330	310	270-330	330-390	unannotated	non-amphid	88
GGACAAGAGCCACTAT-400.2.2	818	400_minutes	Waterston_400_minutes	0.494776	FALSE	Ciliated_amphid_neuron	AWC	AWC	320	350	330-390	270-330	ABpxpaaaaap	amphid	51
GGACAAGCATTCTTAC-400.2.2	2210	400_minutes	Waterston_400_minutes	1.33674	FALSE	Pharyngeal_neuron	unannotated	Pharyngeal_neuron	320	310	270-330	270-330	unannotated	non-amphid	71
GGACAGAAGGTAGCCA-400.2.2	835	400_minutes	Waterston_400_minutes	0.505059	FALSE	Ciliated_amphid_neuron	ASH	ASH	390	370	330-390	390-450	ABpxpaappaa	amphid	34
GGACAGAGTCTCTTTA-400.2.2	761	400_minutes	Waterston_400_minutes	0.460299	FALSE	unannotated	RME	RME	550	530	510-580	510-580	unannotated	non-amphid	41
GGACAGAGTTCTGAAC-400.2.2	2163	400_minutes	Waterston_400_minutes	1.30831	FALSE	unannotated	DB	DB	320	340	330-390	270-330	unannotated	non-amphid	81
GGACAGATCACCCGAG-400.2.2	979	400_minutes	Waterston_400_minutes	0.592159	FALSE	Ciliated_amphid_neuron	AWA	AWA	410	380	330-390	390-450	ABpxaapapaa	amphid	44
GGACATTAGAGCCTAG-400.2.2	833	400_minutes	Waterston_400_minutes	0.503849	FALSE	Ciliated_amphid_neuron	ASG	ASG	450	450	450-510	450-510	ABpxaapapap	amphid	41
GGACATTAGCTAACAA-400.2.2	1738	400_minutes	Waterston_400_minutes	1.05125	FALSE	unannotated	DD	DD	420	390	390-450	390-450	unannotated	non-amphid	78
GGACATTGTCCATGAT-400.2.2	865	400_minutes	Waterston_400_minutes	0.523205	FALSE	unannotated	AVK	AVK	490	490	450-510	450-510	ABpxpapapap	non-amphid	33
GGACATTGTCTTGCGG-400.2.2	1219	400_minutes	Waterston_400_minutes	0.737325	FALSE	unannotated	DD	DD	360	375	330-390	330-390	unannotated	non-amphid	49
GGACGTCCAATGTAAG-400.2.2	1006	400_minutes	Waterston_400_minutes	0.60849	FALSE	unannotated	RIS	RIS	340	370	330-390	330-390	ABprpappapa	non-amphid	51
GGAGCAAGTTCTGGTA-400.2.2	771	400_minutes	Waterston_400_minutes	0.466348	FALSE	Glia	CEPso	CEPso	450	430	390-450	450-510	ABalapxpppp/ABalaapappp/ABalppaappp	CEPso	34
GGATGTTTCCGCGTTT-400.2.2	1527	400_minutes	Waterston_400_minutes	0.923622	FALSE	Ciliated_amphid_neuron	ASJ	ASJ	620	450	450-510	580-650	ABalpppppppa/ABpraaappppa	amphid	58
GGATGTTTCGGCTTGG-400.2.2	1078	400_minutes	Waterston_400_minutes	0.65204	FALSE	unannotated	RIH	RIH	510	440	390-450	510-580	unannotated	non-amphid	48
GGATTACAGAGCAATT-400.2.2	777	400_minutes	Waterston_400_minutes	0.469977	FALSE	unannotated	AUA	AUA	620	420	390-450	580-650	ABalpppppppp/ABpraaappppp	non-amphid	33
GGATTACCAAGCGTAG-400.2.2	1657	400_minutes	Waterston_400_minutes	1.00225	FALSE	Glia	AMsh	AMsh	340	350	330-390	330-390	ABpxaapaapp	Amsh	60
GGATTACTCTGCTGTC-400.2.2	1381	400_minutes	Waterston_400_minutes	0.835313	FALSE	Pharyngeal_neuron	unannotated	Pharyngeal_neuron	230	225	210-270	210-270	ABaraappaa	non-amphid	53
GGCAATTTCAGGCCCA-400.2.2	840	400_minutes	Waterston_400_minutes	0.508083	FALSE	unannotated	DB	DB	340	350	330-390	330-390	unannotated	non-amphid	37
GGCAATTTCTGTCCGT-400.2.2	1862	400_minutes	Waterston_400_minutes	1.12625	FALSE	Ciliated_amphid_neuron	ASE	ASE	450	420	390-450	450-510	ABalppppppaa/ABpraaapppaa	amphid	73
GGCCGATAGGCTAGAC-400.2.2	759	400_minutes	Waterston_400_minutes	0.459089	FALSE	unannotated	AUA	AUA	360	355	330-390	330-390	ABalpppppppp/ABpraaappppp	non-amphid	39
GGCCGATCACATGGGA-400.2.2	1011	400_minutes	Waterston_400_minutes	0.611514	FALSE	Ciliated_amphid_neuron	ASJ	ASJ	410	410	390-450	390-450	ABalpppppppa/ABpraaappppa	amphid	49
GGCCGATGTAAGAGGA-400.2.2	1292	400_minutes	Waterston_400_minutes	0.78148	FALSE	Ciliated_amphid_neuron	ADL	ADL	490	450	450-510	450-510	ABalppppaad/ABpraaapaad	amphid	48
GGCGACTCAAGGGTCA-400.2.2	1165	400_minutes	Waterston_400_minutes	0.704663	FALSE	unannotated	CAN	CAN	380	390	390-450	330-390	ABalapaaapa/ABalappappa	non-amphid	41
GGCTCGACATGTTGAC-400.2.2	956	400_minutes	Waterston_400_minutes	0.578247	FALSE	Ciliated_amphid_neuron	ASH	ASH	350	345	330-390	330-390	ABpxpaappaa	amphid	42
GGCTGGTTCTTTAGGG-400.2.2	1232	400_minutes	Waterston_400_minutes	0.745188	FALSE	Ciliated_amphid_neuron	ASJ	ASJ	420	415	390-450	390-450	ABalpppppppa/ABpraaappppa	amphid	48
GGGAATGAGACAAGCC-400.2.2	1028	400_minutes	Waterston_400_minutes	0.621797	FALSE	Ciliated_amphid_neuron	AWC	AWC	620	620	580-650	580-650	unannotated	amphid	46
GGGAATGCATCTACGA-400.2.2	819	400_minutes	Waterston_400_minutes	0.495381	FALSE	Pharyngeal_neuron	unannotated	Pharyngeal_neuron	320	300	270-330	270-330	unannotated	non-amphid	44
GGGAATGTCAGAGCTT-400.2.2	791	400_minutes	Waterston_400_minutes	0.478445	FALSE	unannotated	DB	DB	390	375	330-390	390-450	unannotated	non-amphid	36
GGGACCTTCCATTCTA-400.2.2	776	400_minutes	Waterston_400_minutes	0.469372	FALSE	unannotated	RIA	RIA	330	335	330-390	330-390	ABalaapppaa/ABalapaapaa	non-amphid	34
GGGAGATGTACAGCAG-400.2.2	846	400_minutes	Waterston_400_minutes	0.511712	FALSE	Ciliated_amphid_neuron	AFD	AFD	300	310	270-330	270-330	ABalpppapav/ABpraaaapav	amphid	34
GGGATGACATTATCTC-400.2.2	1782	400_minutes	Waterston_400_minutes	1.07786	FALSE	unannotated	DD	DD	370	380	330-390	330-390	unannotated	non-amphid	76
GGGATGATCCGTCATC-400.2.2	1170	400_minutes	Waterston_400_minutes	0.707687	FALSE	Pharyngeal_neuron	unannotated	Pharyngeal_neuron	320	320	270-330	270-330	unannotated	non-amphid	42
GGGCATCAGCGTAGTG-400.2.2	858	400_minutes	Waterston_400_minutes	0.518971	FALSE	unannotated	AVL	AVL	550	550	510-580	510-580	unannotated	non-amphid	38
GGGTCTGAGATGTGGC-400.2.2	3287	400_minutes	Waterston_400_minutes	1.98818	FALSE	Pharyngeal_neuron	unannotated	Pharyngeal_neuron	270	270	270-330	270-330	unannotated	non-amphid	107
GGGTCTGAGTTTAGGA-400.2.2	997	400_minutes	Waterston_400_minutes	0.603046	FALSE	Ciliated_amphid_neuron	AFD	AFD	450	450	450-510	450-510	ABalpppapav/ABpraaaapav	amphid	38
GGGTCTGGTATATCCG-400.2.2	1099	400_minutes	Waterston_400_minutes	0.664742	FALSE	Ciliated_amphid_neuron	ADL	ADL	450	450	450-510	450-510	ABalppppaad/ABpraaapaad	amphid	43
GGGTCTGGTCAAGCGA-400.2.2	1871	400_minutes	Waterston_400_minutes	1.13169	FALSE	Glia	AMsh	AMsh	450	450	450-510	450-510	ABpxaapaapp	Amsh	58
GGGTCTGGTCATATGC-400.2.2	787	400_minutes	Waterston_400_minutes	0.476025	FALSE	Ciliated_amphid_neuron	AWA	AWA	390	390	390-450	390-450	ABpxaapapaa	amphid	46
GGGTTGCAGAGCCCAA-400.2.2	797	400_minutes	Waterston_400_minutes	0.482074	FALSE	Ciliated_amphid_neuron	ASG	ASG	410	410	390-450	390-450	ABpxaapapap	amphid	32
GGGTTGCCAAGCTGAG-400.2.2	1015	400_minutes	Waterston_400_minutes	0.613934	FALSE	Ciliated_amphid_neuron	ASH	ASH	380	350	330-390	330-390	ABpxpaappaa	amphid	51
GGGTTGCGTACCGGCT-400.2.2	3420	400_minutes	Waterston_400_minutes	2.06862	FALSE	unannotated	DD	DD	390	370	330-390	390-450	unannotated	non-amphid	136
GGTATTGAGATAGTCA-400.2.2	795	400_minutes	Waterston_400_minutes	0.480864	FALSE	unannotated	AVE	AVE	390	365	330-390	390-450	ABalpppaaaa/ABpraaaaaaa	non-amphid	42
GGTATTGAGATGTAAC-400.2.2	2592	400_minutes	Waterston_400_minutes	1.5678	FALSE	Glia	AMsh	AMsh	640	640	580-650	580-650	unannotated	Amsh	43
GGTATTGAGGCGACAT-400.2.2	1141	400_minutes	Waterston_400_minutes	0.690146	FALSE	Ciliated_amphid_neuron	ASJ	ASJ	360	360	330-390	330-390	ABalpppppppa/ABpraaappppa	amphid	47
GGTATTGGTATAAACG-400.2.2	1067	400_minutes	Waterston_400_minutes	0.645386	FALSE	Ciliated_amphid_neuron	AWC	AWC	490	490	450-510	450-510	ABpxpaaaaap	amphid	53
GGTATTGGTCGTCTTC-400.2.2	814	400_minutes	Waterston_400_minutes	0.492357	FALSE	Ciliated_amphid_neuron	ADL	ADL	340	360	330-390	330-390	ABalppppaad/ABpraaapaad	amphid	29
GGTGCGTAGTGGACGT-400.2.2	2338	400_minutes	Waterston_400_minutes	1.41416	FALSE	unannotated	PVT	PVT	270	320	270-330	270-330	ABplpappppa	non-amphid	86
GGTGCGTTCAATCACG-400.2.2	1368	400_minutes	Waterston_400_minutes	0.82745	FALSE	Pharyngeal_neuron	unannotated	Pharyngeal_neuron	300	310	270-330	270-330	ABalpapppa/ABarapappa	non-amphid	56
GGTGTTACAGCCTTGG-400.2.2	1454	400_minutes	Waterston_400_minutes	0.879468	FALSE	Ciliated_amphid_neuron	ADL	ADL	450	440	390-450	450-510	ABalppppaad/ABpraaapaad	amphid	48
GGTGTTATCTGCTTGC-400.2.2	1055	400_minutes	Waterston_400_minutes	0.638128	FALSE	unannotated	AUA	AUA	230	455	450-510	210-270	ABalpppppppp/ABpraaappppp	non-amphid	36
GTAACGTGTCTCCCTA-400.2.2	1316	400_minutes	Waterston_400_minutes	0.795997	FALSE	Pharyngeal_neuron	unannotated	Pharyngeal_neuron	300	310	270-330	270-330	ABalpappaa/ABarapapaa	non-amphid	49
GTAACTGAGGATGGTC-400.2.2	751	400_minutes	Waterston_400_minutes	0.45425	FALSE	unannotated	RME	RME	340	360	330-390	330-390	ABalaaaarxp/ABalapppaap/ABplpappaaa	non-amphid	36
GTAACTGTCTACTATC-400.2.2	1068	400_minutes	Waterston_400_minutes	0.645991	FALSE	Pharyngeal_neuron	unannotated	Pharyngeal_neuron	320	300	270-330	270-330	unannotated	non-amphid	54
GTACTCCAGCTGTTCA-400.2.2	1073	400_minutes	Waterston_400_minutes	0.649016	FALSE	unannotated	AVB	AVB	370	380	330-390	330-390	ABpxpaapaap	non-amphid	44
GTACTCCTCACCGGGT-400.2.2	860	400_minutes	Waterston_400_minutes	0.52018	FALSE	Ciliated_amphid_neuron	AFD	AFD	350	320	270-330	330-390	ABalpppapav/ABpraaaapav	amphid	48
GTACTTTTCGGTGTCG-400.2.2	815	400_minutes	Waterston_400_minutes	0.492962	FALSE	unannotated	AIY	AIY	640	625	580-650	580-650	unannotated	non-amphid	29
GTAGGCCCAATCGAAA-400.2.2	1147	400_minutes	Waterston_400_minutes	0.693775	FALSE	Pharyngeal_neuron	unannotated	Pharyngeal_neuron	270	300	270-330	270-330	ABalpapppa/ABarapappa	non-amphid	36
GTAGGCCCAGACGCTC-400.2.2	1308	400_minutes	Waterston_400_minutes	0.791158	FALSE	unannotated	DA	DA	330	350	330-390	330-390	unannotated	non-amphid	62
GTAGTCACATGTTCCC-400.2.2	850	400_minutes	Waterston_400_minutes	0.514132	FALSE	unannotated	AVG	AVG	340	350	330-390	330-390	ABprpapppap	non-amphid	45
GTAGTCATCCAACCAA-400.2.2	993	400_minutes	Waterston_400_minutes	0.600627	FALSE	unannotated	RME	RME	390	360	330-390	390-450	ABalaaaarxp/ABalapppaap/ABplpappaaa	non-amphid	46
GTATCTTAGCCGGTAA-400.2.2	1185	400_minutes	Waterston_400_minutes	0.71676	FALSE	Ciliated_amphid_neuron	ASH	ASH	490	440	390-450	450-510	ABpxpaappaa	amphid	57
GTATTCTTCACCACCT-400.2.2	917	400_minutes	Waterston_400_minutes	0.554657	FALSE	Pharyngeal_neuron	unannotated	Pharyngeal_neuron	320	300	270-330	270-330	unannotated	non-amphid	44
GTCAAGTAGAGCAATT-400.2.2	903	400_minutes	Waterston_400_minutes	0.546189	FALSE	unannotated	DB	DB	410	370	330-390	390-450	unannotated	non-amphid	34
GTCAAGTCACCAGCAC-400.2.2	864	400_minutes	Waterston_400_minutes	0.5226	FALSE	Ciliated_amphid_neuron	ADL	ADL	410	425	390-450	390-450	ABalppppaad/ABpraaapaad	amphid	29
GTCAAGTGTAGAGCTG-400.2.2	1202	400_minutes	Waterston_400_minutes	0.727043	FALSE	Ciliated_non_amphid_neuron	IL2	IL2	380	375	330-390	330-390	ABalapxppap/ABalaappppp/ABalapaappp/ABalppapppp/ABarapppppp	non-amphid	53
GTCAAGTGTGCATCTA-400.2.2	808	400_minutes	Waterston_400_minutes	0.488728	FALSE	Ciliated_non_amphid_neuron	BAG	BAG	420	405	390-450	390-450	ABalppappap/ABarappppap	non-amphid	35
GTCACAAAGTGTTAGA-400.2.2	950	400_minutes	Waterston_400_minutes	0.574618	FALSE	Ciliated_amphid_neuron	ASH	ASH	350	345	330-390	330-390	ABpxpaappaa	amphid	51
GTCACAAGTTGATTGC-400.2.2	911	400_minutes	Waterston_400_minutes	0.551028	FALSE	unannotated	RME	RME	350	360	330-390	330-390	ABalaaaarxp/ABalapppaap/ABplpappaaa	non-amphid	43
GTCACAATCAGAGCTT-400.2.2	1108	400_minutes	Waterston_400_minutes	0.670186	FALSE	Ciliated_amphid_neuron	AWC	AWC	340	345	330-390	330-390	ABpxpaaaaap	amphid	61
GTCCTCACATGGTCTA-400.2.2	788	400_minutes	Waterston_400_minutes	0.47663	FALSE	Parent_of_exc_duct_pore_DB_1_3	DB	DB	300	295	270-330	270-330	ABpxpaaaap	non-amphid	34
GTCGGGTTCAATCACG-400.2.2	876	400_minutes	Waterston_400_minutes	0.529858	FALSE	unannotated	SMD	SMD	360	370	330-390	330-390	ABalppappaa/ABarappppaa/ABpxpapaaaa	non-amphid	45
GTCGGGTTCGGATGGA-400.2.2	829	400_minutes	Waterston_400_minutes	0.50143	FALSE	Ciliated_amphid_neuron	AWC	AWC	380	385	330-390	330-390	ABpxpaaaaap	amphid	34
GTCTCGTAGAGGTTGC-400.2.2	1031	400_minutes	Waterston_400_minutes	0.623611	FALSE	Pharyngeal_neuron	unannotated	Pharyngeal_neuron	340	345	330-390	330-390	unannotated	non-amphid	41
GTCTCGTTCACGCATA-400.2.2	1011	400_minutes	Waterston_400_minutes	0.611514	FALSE	unannotated	DB	DB	350	340	330-390	330-390	unannotated	non-amphid	42
GTCTTCGAGGTACTCT-400.2.2	865	400_minutes	Waterston_400_minutes	0.523205	FALSE	unannotated	AVK	AVK	490	435	390-450	450-510	ABpxpapapap	non-amphid	37
GTGCAGCAGAGCCCAA-400.2.2	2415	400_minutes	Waterston_400_minutes	1.46074	FALSE	Glia	AMsh	AMsh	380	390	390-450	330-390	ABpxaapaapp	Amsh	83
GTGCAGCAGCCGGTAA-400.2.2	781	400_minutes	Waterston_400_minutes	0.472396	FALSE	unannotated	AVK	AVK	370	375	330-390	330-390	ABpxpapapap	non-amphid	42
GTGCAGCTCCACGACG-400.2.2	1090	400_minutes	Waterston_400_minutes	0.659298	FALSE	unannotated	I5	I5	340	380	330-390	330-390	ABarapapapp	non-amphid	44
GTGCATACAATTCCTT-400.2.2	929	400_minutes	Waterston_400_minutes	0.561916	FALSE	unannotated	RIS	RIS	550	470	450-510	510-580	unannotated	non-amphid	45
GTGCATACAGCCAGAA-400.2.2	833	400_minutes	Waterston_400_minutes	0.503849	FALSE	unannotated	RME	RME	450	380	330-390	450-510	ABalaaaarxp/ABalapppaap/ABplpappaaa	non-amphid	29
GTGCATAGTGCCTGGT-400.2.2	1073	400_minutes	Waterston_400_minutes	0.649016	FALSE	unannotated	DB	DB	370	375	330-390	330-390	unannotated	non-amphid	44
GTGCGGTAGACCTAGG-400.2.2	857	400_minutes	Waterston_400_minutes	0.518366	FALSE	unannotated	RME	RME	420	380	330-390	390-450	ABalaaaarxp/ABalapppaap/ABplpappaaa	non-amphid	45
GTGCGGTAGGTGCTTT-400.2.2	3815	400_minutes	Waterston_400_minutes	2.30754	FALSE	unannotated	RME	RME	260	280	270-330	210-270	ABalaaaarxp/ABalapppaap/ABplpappaaa	non-amphid	124
GTGCGGTTCTGGAGCC-400.2.2	1029	400_minutes	Waterston_400_minutes	0.622402	FALSE	Ciliated_amphid_neuron	ASE	ASE	360	360	330-390	330-390	ABalppppppaa/ABpraaapppaa	amphid	46
GTGCTTCGTGATGATA-400.2.2	1032	400_minutes	Waterston_400_minutes	0.624216	FALSE	unannotated	AUA	AUA	370	500	450-510	330-390	ABalpppppppp/ABpraaappppp	non-amphid	42
GTGCTTCTCGCCCTTA-400.2.2	1224	400_minutes	Waterston_400_minutes	0.74035	FALSE	Pharyngeal_neuron	unannotated	Pharyngeal_neuron	300	300	270-330	270-330	ABalpapppa/ABarapappa	non-amphid	48
GTGGGTCAGATATGCA-400.2.2	1125	400_minutes	Waterston_400_minutes	0.680468	FALSE	unannotated	AIB	AIB	360	450	450-510	330-390	ABpxaapappa	non-amphid	42
GTGTGCGGTAGCGTCC-400.2.2	1316	400_minutes	Waterston_400_minutes	0.795997	FALSE	Pharyngeal_neuron	unannotated	Pharyngeal_neuron	320	310	270-330	270-330	unannotated	non-amphid	64
GTGTGCGTCACATGCA-400.2.2	8028	400_minutes	Waterston_400_minutes	4.85582	FALSE	unannotated	DA	DA	450	390	390-450	450-510	unannotated	non-amphid	187
GTGTGCGTCCGCAAGC-400.2.2	1158	400_minutes	Waterston_400_minutes	0.700429	FALSE	Ciliated_amphid_neuron	ADL	ADL	380	385	330-390	330-390	ABalppppaad/ABpraaapaad	amphid	52
GTGTGCGTCGAATCCA-400.2.2	873	400_minutes	Waterston_400_minutes	0.528043	FALSE	Ciliated_amphid_neuron	ASE	ASE	450	425	390-450	450-510	ABalppppppaa/ABpraaapppaa	amphid	32
GTGTTAGCAGACTCGC-400.2.2	833	400_minutes	Waterston_400_minutes	0.503849	FALSE	unannotated	AVK	AVK	640	435	390-450	580-650	unannotated	non-amphid	32
GTTAAGCAGCACCGCT-400.2.2	784	400_minutes	Waterston_400_minutes	0.474211	FALSE	unannotated	DA	DA	380	345	330-390	330-390	unannotated	non-amphid	41
GTTAAGCCATTGTGCA-400.2.2	806	400_minutes	Waterston_400_minutes	0.487518	FALSE	Ciliated_amphid_neuron	ADF	ADF	430	420	390-450	390-450	ABalpppppaa/ABpraaappaa	amphid	35
GTTAAGCTCATGTCCC-400.2.2	756	400_minutes	Waterston_400_minutes	0.457275	FALSE	Ciliated_amphid_neuron	ADF	ADF	550	490	450-510	510-580	ABalpppppaa/ABpraaappaa	amphid	22
GTTACAGAGTCCATAC-400.2.2	1377	400_minutes	Waterston_400_minutes	0.832893	FALSE	unannotated	AVE	AVE	350	340	330-390	330-390	ABalpppaaaa/ABpraaaaaaa	non-amphid	80
GTTACAGCAGAGTGTG-400.2.2	821	400_minutes	Waterston_400_minutes	0.496591	FALSE	unannotated	AVE	AVE	330	345	330-390	330-390	ABalpppaaaa/ABpraaaaaaa	non-amphid	48
GTTACAGCAGTTAACC-400.2.2	921	400_minutes	Waterston_400_minutes	0.557077	FALSE	Ciliated_non_amphid_neuron	OLQ	OLQ	510	450	450-510	510-580	ABalapxpapaa/ABpxpaaappaa	non-amphid	29
GTTCATTAGATAGGAG-400.2.2	967	400_minutes	Waterston_400_minutes	0.5849	FALSE	Ciliated_amphid_neuron	ASI	ASI	410	410	390-450	390-450	ABpxaapapppa	amphid	45
GTTCATTAGGCGACAT-400.2.2	857	400_minutes	Waterston_400_minutes	0.518366	FALSE	Pharyngeal_neuron	unannotated	Pharyngeal_neuron	340	300	270-330	330-390	unannotated	non-amphid	39
GTTCATTCAATGAAAC-400.2.2	774	400_minutes	Waterston_400_minutes	0.468162	FALSE	Ciliated_non_amphid_neuron	OLL	OLL	490	450	450-510	450-510	ABalppppapaa/ABpraaapapaa	non-amphid	35
GTTCATTTCAGCTCGG-400.2.2	874	400_minutes	Waterston_400_minutes	0.528648	FALSE	Ciliated_amphid_neuron	ASE	ASE	380	375	330-390	330-390	ABalppppppaa/ABpraaapppaa	amphid	43
GTTCGGGTCCTAGTGA-400.2.2	792	400_minutes	Waterston_400_minutes	0.47905	FALSE	unannotated	RIV	RIV	360	350	330-390	330-390	ABpxpaapaaa	non-amphid	42
GTTCTCGAGAGCTGCA-400.2.2	864	400_minutes	Waterston_400_minutes	0.5226	FALSE	Ciliated_amphid_neuron	AWC	AWC	400	375	330-390	390-450	ABpxpaaaaap	amphid	40
GTTCTCGTCGGTGTTA-400.2.2	835	400_minutes	Waterston_400_minutes	0.505059	FALSE	Glia	AMso	AMso	320	330	330-390	270-330	ABpxpaapapa	Amso	42
GTTTCTAAGAAGATTC-400.2.2	1003	400_minutes	Waterston_400_minutes	0.606675	FALSE	unannotated	DB	DB	300	300	270-330	270-330	unannotated	non-amphid	43
TAAACCGAGCGCCTCA-400.2.2	832	400_minutes	Waterston_400_minutes	0.503244	FALSE	Ciliated_amphid_neuron	AFD	AFD	370	380	330-390	330-390	ABalpppapav/ABpraaaapav	amphid	45
TAAACCGTCCCAAGTA-400.2.2	1816	400_minutes	Waterston_400_minutes	1.09843	FALSE	unannotated	DB	DB	330	330	330-390	330-390	unannotated	non-amphid	88
TAAACCGTCGCTGATA-400.2.2	1076	400_minutes	Waterston_400_minutes	0.65083	FALSE	unannotated	CAN	CAN	430	425	390-450	390-450	ABalapaaapa/ABalappappa	non-amphid	22
TAAGCGTCATTGCGGC-400.2.2	1142	400_minutes	Waterston_400_minutes	0.690751	FALSE	Pharyngeal_neuron	unannotated	Pharyngeal_neuron	300	300	270-330	270-330	ABalpapppa/ABarapappa	non-amphid	45
TAAGCGTGTCCGAAGA-400.2.2	1356	400_minutes	Waterston_400_minutes	0.820191	FALSE	unannotated	RIS	RIS	550	550	510-580	510-580	unannotated	non-amphid	53
TAAGTGCAGCTAGTTC-400.2.2	1160	400_minutes	Waterston_400_minutes	0.701638	FALSE	Glia	CEPso	CEPso	490	500	450-510	450-510	ABalapxpppp/ABalaapappp/ABalppaappp	CEPso	35
TACACGAAGACCGGAT-400.2.2	806	400_minutes	Waterston_400_minutes	0.487518	FALSE	unannotated	AVE	AVE	490	415	390-450	450-510	ABalpppaaaa/ABpraaaaaaa	non-amphid	38
TACACGAGTGGTCTCG-400.2.2	1491	400_minutes	Waterston_400_minutes	0.901847	FALSE	Ciliated_amphid_neuron	ASJ	ASJ	370	360	330-390	330-390	ABalpppppppa/ABpraaappppa	amphid	55
TACACGATCCCAAGAT-400.2.2	2168	400_minutes	Waterston_400_minutes	1.31134	FALSE	unannotated	DA	DA	510	450	450-510	510-580	unannotated	non-amphid	75
TACACGATCCTCATTA-400.2.2	770	400_minutes	Waterston_400_minutes	0.465743	FALSE	unannotated	ALA	ALA	550	530	510-580	510-580	unannotated	non-amphid	34
TACACGATCTAACTCT-400.2.2	2249	400_minutes	Waterston_400_minutes	1.36033	FALSE	Glia	AMsh	AMsh	300	330	330-390	270-330	ABpxaapaapp	Amsh	87
TACAGTGAGAGCTATA-400.2.2	889	400_minutes	Waterston_400_minutes	0.537721	FALSE	Glia	AMso	AMso	360	350	330-390	330-390	ABpxpaapapa	Amso	35
TACAGTGGTAGAAAGG-400.2.2	1041	400_minutes	Waterston_400_minutes	0.62966	FALSE	Ciliated_amphid_neuron	ASJ	ASJ	510	450	450-510	510-580	ABalpppppppa/ABpraaappppa	amphid	38
TACCTATAGCGCCTTG-400.2.2	780	400_minutes	Waterston_400_minutes	0.471791	FALSE	unannotated	ALA	ALA	550	510	510-580	510-580	unannotated	non-amphid	27
TACCTATTCGAGCCCA-400.2.2	1103	400_minutes	Waterston_400_minutes	0.667161	FALSE	unannotated	CAN	CAN	450	420	390-450	450-510	ABalapaaapa/ABalappappa	non-amphid	40
TACCTTAGTTTAGCTG-400.2.2	1970	400_minutes	Waterston_400_minutes	1.19158	FALSE	Ciliated_non_amphid_neuron	IL2	IL2	350	320	270-330	330-390	ABalapxppap/ABalaappppp/ABalapaappp/ABalppapppp/ABarapppppp	non-amphid	75
TACGGATCAAAGCAAT-400.2.2	1998	400_minutes	Waterston_400_minutes	1.20851	FALSE	Ciliated_amphid_neuron	ASK	ASK	490	490	450-510	450-510	ABalpppapppa/ABpraaaapppa	amphid	91
TACGGGCCACTGTGTA-400.2.2	752	400_minutes	Waterston_400_minutes	0.454855	FALSE	unannotated	ALA	ALA	550	585	580-650	510-580	unannotated	non-amphid	38
TACGGGCCATCAGTCA-400.2.2	1189	400_minutes	Waterston_400_minutes	0.719179	FALSE	Ciliated_amphid_neuron	ADL	ADL	380	355	330-390	330-390	ABalppppaad/ABpraaapaad	amphid	51
TACGGTAAGACATAAC-400.2.2	1496	400_minutes	Waterston_400_minutes	0.904872	FALSE	Ciliated_amphid_neuron	ASH	ASH	390	380	330-390	390-450	ABpxpaappaa	amphid	61
TACGGTACAAACAACA-400.2.2	1025	400_minutes	Waterston_400_minutes	0.619982	FALSE	Ciliated_amphid_neuron	ASK	ASK	620	420	390-450	580-650	ABalpppapppa/ABpraaaapppa	amphid	41
TACGGTAGTCATATGC-400.2.2	842	400_minutes	Waterston_400_minutes	0.509293	FALSE	Ciliated_amphid_neuron	ASK	ASK	390	390	390-450	390-450	ABalpppapppa/ABpraaaapppa	amphid	50
TACTCATCAGCTGCAC-400.2.2	820	400_minutes	Waterston_400_minutes	0.495986	FALSE	Ciliated_amphid_neuron	AFD	AFD	550	550	510-580	510-580	unannotated	amphid	40
TACTCATCAGCTTAAC-400.2.2	855	400_minutes	Waterston_400_minutes	0.517156	FALSE	unannotated	AVE	AVE	350	330	330-390	330-390	ABalpppaaaa/ABpraaaaaaa	non-amphid	53
TACTTACCATTCGACA-400.2.2	922	400_minutes	Waterston_400_minutes	0.557682	FALSE	unannotated	AVA	AVA	370	375	330-390	330-390	ABalaappapa/ABalppaaapa	non-amphid	52
TAGACCAGTAGCTAAA-400.2.2	815	400_minutes	Waterston_400_minutes	0.492962	FALSE	unannotated	RIM	RIM	550	440	390-450	510-580	unannotated	non-amphid	38
TAGAGCTAGGGAAACA-400.2.2	1323	400_minutes	Waterston_400_minutes	0.800231	FALSE	unannotated	RMED	RMED	390	380	330-390	390-450	unannotated	non-amphid	64
TAGAGCTCAATAACGA-400.2.2	1549	400_minutes	Waterston_400_minutes	0.936929	FALSE	Pharyngeal_neuron	unannotated	Pharyngeal_neuron	330	300	270-330	330-390	unannotated	non-amphid	52
TAGAGCTGTACAGTTC-400.2.2	2458	400_minutes	Waterston_400_minutes	1.48675	FALSE	Ciliated_amphid_neuron	AWC	AWC	340	450	450-510	330-390	ABpxpaaaaap	amphid	85
TAGAGCTTCTCAAACG-400.2.2	847	400_minutes	Waterston_400_minutes	0.512317	FALSE	unannotated	SMD	SMD	350	360	330-390	330-390	ABalppappaa/ABarappppaa/ABpxpapaaaa	non-amphid	43
TAGGCATAGATGCCTT-400.2.2	3207	400_minutes	Waterston_400_minutes	1.93979	FALSE	unannotated	PVT	PVT	340	345	330-390	330-390	ABplpappppa	non-amphid	116
TAGGCATAGTCATGCT-400.2.2	756	400_minutes	Waterston_400_minutes	0.457275	FALSE	unannotated	RIM	RIM	350	350	330-390	330-390	ABpxppaapap	non-amphid	39
TAGGCATCATGCCTAA-400.2.2	861	400_minutes	Waterston_400_minutes	0.520785	FALSE	Glia	AMso	AMso	350	350	330-390	330-390	ABpxpaapapa	Amso	39
TAGGCATTCGCGTAGC-400.2.2	973	400_minutes	Waterston_400_minutes	0.58853	FALSE	Ciliated_non_amphid_neuron	URX	URX	550	500	450-510	510-580	ABarpapaappp/ABplaaaaappp	non-amphid	37
TAGTGGTAGTAATCCC-400.2.2	1001	400_minutes	Waterston_400_minutes	0.605466	FALSE	unannotated	CAN	CAN	450	410	390-450	450-510	ABalapaaapa/ABalappappa	non-amphid	29
TAGTGGTGTAAACGCG-400.2.2	796	400_minutes	Waterston_400_minutes	0.481469	FALSE	unannotated	DA	DA	350	335	330-390	330-390	unannotated	non-amphid	36
TAGTTGGGTAAGTTCC-400.2.2	801	400_minutes	Waterston_400_minutes	0.484493	FALSE	Ciliated_non_amphid_neuron	IL2	IL2	290	415	390-450	270-330	ABalapxppap/ABalaappppp/ABalapaappp/ABalppapppp/ABarapppppp	non-amphid	36
TAGTTGGTCAACACAC-400.2.2	1837	400_minutes	Waterston_400_minutes	1.11113	FALSE	Ciliated_amphid_neuron	AFD	AFD	410	390	390-450	390-450	ABalpppapav/ABpraaaapav	amphid	86
TAGTTGGTCACAAACC-400.2.2	1030	400_minutes	Waterston_400_minutes	0.623007	FALSE	Glia	AMso	AMso	320	330	330-390	270-330	ABpxpaapapa	Amso	46
TAGTTGGTCCAACCAA-400.2.2	765	400_minutes	Waterston_400_minutes	0.462718	FALSE	Ciliated_non_amphid_neuron	BAG	BAG	390	390	390-450	390-450	ABalppappap/ABarappppap	non-amphid	40
TATCAGGTCATTCACT-400.2.2	1941	400_minutes	Waterston_400_minutes	1.17403	FALSE	Pharyngeal_neuron	unannotated	Pharyngeal_neuron	350	345	330-390	330-390	unannotated	non-amphid	71
TATCTCAAGTGACATA-400.2.2	1649	400_minutes	Waterston_400_minutes	0.997415	FALSE	Ciliated_amphid_neuron	ADL	ADL	360	350	330-390	330-390	ABalppppaad/ABpraaapaad	amphid	70
TATGCCCCAATGGACG-400.2.2	1828	400_minutes	Waterston_400_minutes	1.10569	FALSE	Ciliated_amphid_neuron	ASJ	ASJ	380	380	330-390	330-390	ABalpppppppa/ABpraaappppa	amphid	79
TATGCCCTCAAAGTAG-400.2.2	1388	400_minutes	Waterston_400_minutes	0.839547	FALSE	unannotated	RME	RME	420	420	390-450	390-450	ABalaaaarxp/ABalapppaap/ABplpappaaa	non-amphid	36
TATGCCCTCAACGGGA-400.2.2	852	400_minutes	Waterston_400_minutes	0.515341	FALSE	unannotated	DB	DB	290	350	330-390	270-330	unannotated	non-amphid	49
TATGCCCTCCCATTAT-400.2.2	1665	400_minutes	Waterston_400_minutes	1.00709	FALSE	unannotated	DD	DD	420	385	330-390	390-450	unannotated	non-amphid	80
TCAACGACAATGACCT-400.2.2	902	400_minutes	Waterston_400_minutes	0.545584	FALSE	unannotated	RME	RME	390	375	330-390	390-450	ABalaaaarxp/ABalapppaap/ABplpappaaa	non-amphid	44
TCAACGACATCGTCGG-400.2.2	2645	400_minutes	Waterston_400_minutes	1.59986	FALSE	Ciliated_non_amphid_neuron	IL2	IL2	350	350	330-390	330-390	ABalapxppap/ABalaappppp/ABalapaappp/ABalppapppp/ABarapppppp	non-amphid	88
TCAATCTAGCGATGAC-400.2.2	1058	400_minutes	Waterston_400_minutes	0.639943	FALSE	unannotated	RIA	RIA	380	385	330-390	330-390	ABalaapppaa/ABalapaapaa	non-amphid	47
TCAATCTCAGTGGGAT-400.2.2	906	400_minutes	Waterston_400_minutes	0.548004	FALSE	unannotated	AVA	AVA	340	340	330-390	330-390	ABalaappapa/ABalppaaapa	non-amphid	44
TCACAAGTCATCGATG-400.2.2	864	400_minutes	Waterston_400_minutes	0.5226	FALSE	unannotated	AUA	AUA	380	360	330-390	330-390	ABalpppppppp/ABpraaappppp	non-amphid	44
TCACGAAAGCTCCCAG-400.2.2	1098	400_minutes	Waterston_400_minutes	0.664137	FALSE	Ciliated_non_amphid_neuron	IL2	IL2	490	530	510-580	450-510	unannotated	non-amphid	50
TCACGAAGTGTTCTTT-400.2.2	839	400_minutes	Waterston_400_minutes	0.507478	FALSE	Ciliated_non_amphid_neuron	BAG	BAG	490	435	390-450	450-510	ABalppappap/ABarappppap	non-amphid	37
TCAGATGAGATGTCGG-400.2.2	797	400_minutes	Waterston_400_minutes	0.482074	FALSE	Ciliated_non_amphid_neuron	URX	URX	420	425	390-450	390-450	ABarpapaappp/ABplaaaaappp	non-amphid	37
TCAGATGCACGCATCG-400.2.2	1614	400_minutes	Waterston_400_minutes	0.976245	FALSE	Glia	AMso	AMso	490	450	450-510	450-510	ABpxpaapapa	Amso	53
TCAGATGTCGTTTATC-400.2.2	922	400_minutes	Waterston_400_minutes	0.557682	FALSE	Ciliated_non_amphid_neuron	BAG	BAG	450	450	450-510	450-510	ABalppappap/ABarappppap	non-amphid	35
TCAGCAACAGTTAACC-400.2.2	822	400_minutes	Waterston_400_minutes	0.497196	FALSE	unannotated	AVK	AVK	550	435	390-450	510-580	unannotated	non-amphid	32
TCAGCAAGTATGGTTC-400.2.2	1146	400_minutes	Waterston_400_minutes	0.69317	FALSE	Ciliated_amphid_neuron	ADL	ADL	410	410	390-450	390-450	ABalppppaad/ABpraaapaad	amphid	41
TCAGCAAGTTCTGTTT-400.2.2	780	400_minutes	Waterston_400_minutes	0.471791	FALSE	unannotated	DA	DA	350	335	330-390	330-390	unannotated	non-amphid	37
TCAGCAATCTGTACGA-400.2.2	1245	400_minutes	Waterston_400_minutes	0.753052	FALSE	unannotated	AVK	AVK	620	550	510-580	580-650	unannotated	non-amphid	41
TCAGCTCCATTTGCTT-400.2.2	751	400_minutes	Waterston_400_minutes	0.45425	FALSE	unannotated	SIA	SIA	340	350	330-390	330-390	ABpxpapaapa/ABpxpapappa	non-amphid	38
TCAGGATTCCCTTGCA-400.2.2	878	400_minutes	Waterston_400_minutes	0.531068	FALSE	Parent_of_exc_duct_pore_DB_1_3	DB	DB	300	275	270-330	270-330	ABpxpaaaap	non-amphid	39
TCATTACCAGTCTTCC-400.2.2	988	400_minutes	Waterston_400_minutes	0.597602	FALSE	unannotated	RME	RME	350	345	330-390	330-390	ABalaaaarxp/ABalapppaap/ABplpappaaa	non-amphid	42
TCATTACGTGATGCCC-400.2.2	1212	400_minutes	Waterston_400_minutes	0.733091	FALSE	Glia	AMsh	AMsh	390	400	390-450	390-450	ABpxaapaapp	Amsh	45
TCATTACGTTAAGACA-400.2.2	1197	400_minutes	Waterston_400_minutes	0.724018	FALSE	unannotated	CAN	CAN	490	435	390-450	450-510	ABalapaaapa/ABalappappa	non-amphid	29
TCATTTGGTCTCTTAT-400.2.2	1047	400_minutes	Waterston_400_minutes	0.633289	FALSE	Ciliated_amphid_neuron	ASH	ASH	380	390	390-450	330-390	ABpxpaappaa	amphid	39
TCCACACGTTAGGGTG-400.2.2	814	400_minutes	Waterston_400_minutes	0.492357	FALSE	Glia	CEPso	CEPso	430	410	390-450	390-450	ABalapxpppp/ABalaapappp/ABalppaappp	CEPso	31
TCGAGGCCACTATCTT-400.2.2	765	400_minutes	Waterston_400_minutes	0.462718	FALSE	unannotated	DA	DA	410	400	390-450	390-450	unannotated	non-amphid	37
TCGCGAGAGAGGACGG-400.2.2	778	400_minutes	Waterston_400_minutes	0.470582	FALSE	Glia	AMso	AMso	340	330	330-390	330-390	ABpxpaapapa	Amso	34
TCGCGAGCACCACCAG-400.2.2	1713	400_minutes	Waterston_400_minutes	1.03613	FALSE	Pharyngeal_neuron	unannotated	Pharyngeal_neuron	300	310	270-330	270-330	ABaraapxpa	non-amphid	77
TCGCGAGCATAAGACA-400.2.2	779	400_minutes	Waterston_400_minutes	0.471187	FALSE	unannotated	RME	RME	330	345	330-390	330-390	ABalaaaarxp/ABalapppaap/ABplpappaaa	non-amphid	33
TCGCGAGGTTATCCGA-400.2.2	1812	400_minutes	Waterston_400_minutes	1.09601	FALSE	Ciliated_amphid_neuron	ASE	ASE	380	380	330-390	330-390	ABalppppppaa/ABpraaapppaa	amphid	78
TCGCGTTAGGCTCTTA-400.2.2	965	400_minutes	Waterston_400_minutes	0.583691	FALSE	Ciliated_amphid_neuron	AWC	AWC	490	490	450-510	450-510	ABpxpaaaaap	amphid	45
TCGCGTTGTATGCTTG-400.2.2	869	400_minutes	Waterston_400_minutes	0.525624	FALSE	unannotated	DB	DB	320	340	330-390	270-330	unannotated	non-amphid	38
TCGGGACCAGATAATG-400.2.2	1084	400_minutes	Waterston_400_minutes	0.655669	FALSE	Ciliated_amphid_neuron	ADL	ADL	420	405	390-450	390-450	ABalppppaad/ABpraaapaad	amphid	34
TCGGGACCAGCGTAAG-400.2.2	848	400_minutes	Waterston_400_minutes	0.512922	FALSE	unannotated	AVA	AVA	390	375	330-390	390-450	ABalaappapa/ABalppaaapa	non-amphid	46
TCGGGACTCGAATCCA-400.2.2	754	400_minutes	Waterston_400_minutes	0.456065	FALSE	Pharyngeal_neuron	unannotated	Pharyngeal_neuron	320	345	330-390	270-330	unannotated	non-amphid	31
TCGGGACTCTTCTGGC-400.2.2	1671	400_minutes	Waterston_400_minutes	1.01072	FALSE	unannotated	DD	DD	410	400	390-450	390-450	unannotated	non-amphid	65
TCGGTAAAGACAGAGA-400.2.2	868	400_minutes	Waterston_400_minutes	0.525019	FALSE	unannotated	DB	DB	370	380	330-390	330-390	unannotated	non-amphid	40
TCGTACCCATGGGAAC-400.2.2	854	400_minutes	Waterston_400_minutes	0.516551	FALSE	Glia	ILso	ILso	400	400	390-450	390-450	ABpxaapaaap/ABalaaapall/ABalaaapprr/ABalppapapp/ABarapppapp	Ilso	34
TCGTAGAGTGTGCCTG-400.2.2	782	400_minutes	Waterston_400_minutes	0.473001	FALSE	Glia	ILso	ILso	420	405	390-450	390-450	ABpxaapaaap/ABalaaapall/ABalaaapprr/ABalppapapp/ABarapppapp	Ilso	29
TCGTAGATCTCTTGAT-400.2.2	799	400_minutes	Waterston_400_minutes	0.483284	FALSE	unannotated	AVK	AVK	450	365	330-390	450-510	ABpxpapapap	non-amphid	32
TCTCATAAGCGATTCT-400.2.2	834	400_minutes	Waterston_400_minutes	0.504454	FALSE	unannotated	RMD	RMD	420	450	450-510	390-450	ABalpapapaa/ABalppapaaa/ABalpppapad/ABarappapaa/ABarapppaaa/ABpraaaapad	non-amphid	36
TCTCATACACAGACAG-400.2.2	760	400_minutes	Waterston_400_minutes	0.459694	FALSE	unannotated	AVA	AVA	510	440	390-450	510-580	unannotated	non-amphid	27
TCTCTAAAGCGTTCCG-400.2.2	1113	400_minutes	Waterston_400_minutes	0.67321	FALSE	Pharyngeal_neuron	unannotated	Pharyngeal_neuron	260	285	270-330	210-270	ABalpapppa/ABarapappa	non-amphid	43
TCTCTAAAGCGTTTAC-400.2.2	836	400_minutes	Waterston_400_minutes	0.505664	FALSE	Ciliated_amphid_neuron	AWA	AWA	390	385	330-390	390-450	ABpxaapapaa	amphid	35
TCTTCGGCATGACATC-400.2.2	760	400_minutes	Waterston_400_minutes	0.459694	FALSE	unannotated	PVP	PVP	340	350	330-390	330-390	ABpxppppaaa	non-amphid	43
TCTTTCCGTTCCGTCT-400.2.2	828	400_minutes	Waterston_400_minutes	0.500825	FALSE	unannotated	DA	DA	550	470	450-510	510-580	unannotated	non-amphid	32
TGAAAGAAGCCTCGTG-400.2.2	1098	400_minutes	Waterston_400_minutes	0.664137	FALSE	Ciliated_amphid_neuron	AFD	AFD	450	415	390-450	450-510	ABalpppapav/ABpraaaapav	amphid	53
TGAAAGAGTTAAAGAC-400.2.2	960	400_minutes	Waterston_400_minutes	0.580666	FALSE	Glia	AMsh	AMsh	420	405	390-450	390-450	ABpxaapaapp	Amsh	32
TGACAACAGAGGTAGA-400.2.2	968	400_minutes	Waterston_400_minutes	0.585505	FALSE	unannotated	CAN	CAN	490	400	390-450	450-510	ABalapaaapa/ABalappappa	non-amphid	40
TGACAACAGATACACA-400.2.2	1843	400_minutes	Waterston_400_minutes	1.11476	FALSE	Pharyngeal_neuron	unannotated	Pharyngeal_neuron	300	320	270-330	270-330	unannotated	non-amphid	64
TGACAACGTCTGCCAG-400.2.2	1065	400_minutes	Waterston_400_minutes	0.644177	FALSE	unannotated	RIA	RIA	550	490	450-510	510-580	unannotated	non-amphid	47
TGACAACTCCCTTGCA-400.2.2	773	400_minutes	Waterston_400_minutes	0.467557	FALSE	unannotated	DA	DA	330	335	330-390	330-390	unannotated	non-amphid	39
TGACGGCAGACCTAGG-400.2.2	795	400_minutes	Waterston_400_minutes	0.480864	FALSE	Ciliated_non_amphid_neuron	IL2	IL2	550	585	580-650	510-580	unannotated	non-amphid	34
TGACGGCGTCCGAGTC-400.2.2	777	400_minutes	Waterston_400_minutes	0.469977	FALSE	Ciliated_amphid_neuron	AWC	AWC	410	405	390-450	390-450	ABpxpaaaaap	amphid	28
TGACTTTCAGACAAAT-400.2.2	1213	400_minutes	Waterston_400_minutes	0.733696	FALSE	Ciliated_amphid_neuron	ADL	ADL	360	380	330-390	330-390	ABalppppaad/ABpraaapaad	amphid	56
TGACTTTGTTGCGTTA-400.2.2	1119	400_minutes	Waterston_400_minutes	0.676839	FALSE	Ciliated_amphid_neuron	ADF	ADF	420	435	390-450	390-450	ABalpppppaa/ABpraaappaa	amphid	42
TGAGAGGAGATGCGAC-400.2.2	863	400_minutes	Waterston_400_minutes	0.521995	FALSE	Ciliated_amphid_neuron	ADF	ADF	430	450	450-510	390-450	ABalpppppaa/ABpraaappaa	amphid	41
TGAGAGGAGGAATTAC-400.2.2	2023	400_minutes	Waterston_400_minutes	1.22363	FALSE	unannotated	RIH	RIH	450	385	330-390	450-510	ABprpappaaa	non-amphid	80
TGAGAGGAGGGAAACA-400.2.2	951	400_minutes	Waterston_400_minutes	0.575223	FALSE	Ciliated_amphid_neuron	ADF	ADF	410	450	450-510	390-450	ABalpppppaa/ABpraaappaa	amphid	33
TGAGAGGGTTCGCGAC-400.2.2	2994	400_minutes	Waterston_400_minutes	1.81095	FALSE	unannotated	RME	RME	410	380	330-390	390-450	ABalaaaarxp/ABalapppaap/ABplpappaaa	non-amphid	111
TGAGAGGTCAGATAAG-400.2.2	872	400_minutes	Waterston_400_minutes	0.527439	FALSE	Ciliated_amphid_neuron	AFD	AFD	620	550	510-580	580-650	unannotated	amphid	34
TGAGAGGTCAGCGATT-400.2.2	1764	400_minutes	Waterston_400_minutes	1.06697	FALSE	unannotated	AVG	AVG	360	410	390-450	330-390	ABprpapppap	non-amphid	80
TGAGCATGTTCCGGCA-400.2.2	1611	400_minutes	Waterston_400_minutes	0.974431	FALSE	Ciliated_amphid_neuron	ASE	ASE	490	450	450-510	450-510	ABalppppppaa/ABpraaapppaa	amphid	53
TGAGGGAGTTCAGGCC-400.2.2	1967	400_minutes	Waterston_400_minutes	1.18976	FALSE	Glia	AMsh	AMsh	400	400	390-450	390-450	ABpxaapaapp	Amsh	65
TGAGGGATCCCTGACT-400.2.2	3086	400_minutes	Waterston_400_minutes	1.8666	FALSE	unannotated	AUA	AUA	350	355	330-390	330-390	ABalpppppppp/ABpraaappppp	non-amphid	102
TGATTTCCACATGTGT-400.2.2	1005	400_minutes	Waterston_400_minutes	0.607885	FALSE	Ciliated_amphid_neuron	ASK	ASK	390	390	390-450	390-450	ABalpppapppa/ABpraaaapppa	amphid	38
TGATTTCTCTAACTCT-400.2.2	836	400_minutes	Waterston_400_minutes	0.505664	FALSE	unannotated	RIM	RIM	490	440	390-450	450-510	ABpxppaapap	non-amphid	33
TGCACCTGTCAACTGT-400.2.2	826	400_minutes	Waterston_400_minutes	0.499615	FALSE	Ciliated_amphid_neuron	AWA	AWA	390	380	330-390	390-450	ABpxaapapaa	amphid	39
TGCCAAAAGGTTCCTA-400.2.2	998	400_minutes	Waterston_400_minutes	0.603651	FALSE	Ciliated_amphid_neuron	AWA	AWA	390	380	330-390	390-450	ABpxaapapaa	amphid	46
TGCCAAAAGTGCCATT-400.2.2	1877	400_minutes	Waterston_400_minutes	1.13532	FALSE	Glia	AMsh	AMsh	320	330	330-390	270-330	ABpxaapaapp	Amsh	65
TGCCAAACAGTCACTA-400.2.2	1127	400_minutes	Waterston_400_minutes	0.681678	FALSE	Glia	AMso	AMso	380	365	330-390	330-390	ABpxpaapapa	Amso	42
TGCCCATAGGAGTCTG-400.2.2	1251	400_minutes	Waterston_400_minutes	0.756681	FALSE	Ciliated_amphid_neuron	ASH	ASH	380	350	330-390	330-390	ABpxpaappaa	amphid	57
TGCCCATGTAGCGCAA-400.2.2	812	400_minutes	Waterston_400_minutes	0.491147	FALSE	Glia	AMso	AMso	360	350	330-390	330-390	ABpxpaapapa	Amso	30
TGCCCATGTGGCAAAC-400.2.2	3741	400_minutes	Waterston_400_minutes	2.26278	FALSE	Pharyngeal_neuron	unannotated	Pharyngeal_neuron	260	230	210-270	210-270	unannotated	non-amphid	124
TGCCCTACACGGCCAT-400.2.2	810	400_minutes	Waterston_400_minutes	0.489937	FALSE	unannotated	AVL	AVL	390	360	330-390	390-450	ABprpappaap	non-amphid	36
TGCCCTAGTACTTAGC-400.2.2	955	400_minutes	Waterston_400_minutes	0.577642	FALSE	unannotated	DB	DB	380	410	390-450	330-390	unannotated	non-amphid	49
TGCGCAGTCCGCGTTT-400.2.2	843	400_minutes	Waterston_400_minutes	0.509898	FALSE	unannotated	RIV	RIV	350	350	330-390	330-390	ABpxpaapaaa	non-amphid	47
TGCGGGTTCGTGGGAA-400.2.2	760	400_minutes	Waterston_400_minutes	0.459694	FALSE	unannotated	AVB	AVB	340	325	270-330	330-390	ABpxpaapaap	non-amphid	42
TGCGTGGAGTCTCGGC-400.2.2	1222	400_minutes	Waterston_400_minutes	0.73914	FALSE	unannotated	AVB	AVB	370	355	330-390	330-390	ABpxpaapaap	non-amphid	54
TGCGTGGCATCTCGCT-400.2.2	1098	400_minutes	Waterston_400_minutes	0.664137	FALSE	Pharyngeal_neuron	unannotated	Pharyngeal_neuron	300	310	270-330	270-330	ABalpappaa/ABarapapaa	non-amphid	43
TGCGTGGGTGGCCCTA-400.2.2	1343	400_minutes	Waterston_400_minutes	0.812328	FALSE	Ciliated_amphid_neuron	ADL	ADL	390	375	330-390	390-450	ABalppppaad/ABpraaapaad	amphid	62
TGCTACCGTCGATTGT-400.2.2	948	400_minutes	Waterston_400_minutes	0.573408	FALSE	Pharyngeal_neuron	unannotated	Pharyngeal_neuron	320	320	270-330	270-330	unannotated	non-amphid	45
TGGACGCAGTGGCACA-400.2.2	1219	400_minutes	Waterston_400_minutes	0.737325	FALSE	unannotated	CAN	CAN	490	490	450-510	450-510	ABalapaaapa/ABalappappa	non-amphid	43
TGGACGCGTCTTGATG-400.2.2	800	400_minutes	Waterston_400_minutes	0.483889	FALSE	Ciliated_amphid_neuron	AFD	AFD	640	550	510-580	580-650	unannotated	amphid	37
TGGACGCTCTTTACGT-400.2.2	890	400_minutes	Waterston_400_minutes	0.538326	FALSE	Ciliated_amphid_neuron	AWC	AWC	360	360	330-390	330-390	ABpxpaaaaap	amphid	40
TGGCCAGCAAGACGTG-400.2.2	1035	400_minutes	Waterston_400_minutes	0.626031	FALSE	Ciliated_non_amphid_neuron	CEP	CEP	420	440	390-450	390-450	ABarpapaappa/ABplaaaaappa/ABpxpaappppa	non-amphid	39
TGGCGCAAGGATCGCA-400.2.2	1113	400_minutes	Waterston_400_minutes	0.67321	FALSE	Pharyngeal_neuron	unannotated	Pharyngeal_neuron	320	300	270-330	270-330	unannotated	non-amphid	52
TGGGAAGCAAAGGAAG-400.2.2	1619	400_minutes	Waterston_400_minutes	0.97927	FALSE	Glia	AMsh	AMsh	380	375	330-390	330-390	ABpxaapaapp	Amsh	67
TGGGCGTAGCTGGAAC-400.2.2	967	400_minutes	Waterston_400_minutes	0.5849	FALSE	unannotated	DB	DB	430	425	390-450	390-450	unannotated	non-amphid	40
TGGGCGTCAAGCGCTC-400.2.2	807	400_minutes	Waterston_400_minutes	0.488123	FALSE	unannotated	DA	DA	370	390	390-450	330-390	unannotated	non-amphid	36
TGGTTAGAGTGAATTG-400.2.2	911	400_minutes	Waterston_400_minutes	0.551028	FALSE	unannotated	DB	DB	320	380	330-390	270-330	unannotated	non-amphid	43
TGGTTAGCATCGGAAG-400.2.2	1322	400_minutes	Waterston_400_minutes	0.799626	FALSE	Pharyngeal_neuron	unannotated	Pharyngeal_neuron	300	300	270-330	270-330	ABalpappaa/ABarapapaa	non-amphid	44
TGGTTCCTCTCCGGTT-400.2.2	1037	400_minutes	Waterston_400_minutes	0.627241	FALSE	Ciliated_amphid_neuron	ASH	ASH	490	415	390-450	450-510	ABpxpaappaa	amphid	41
TGTATTCGTACACCGC-400.2.2	1035	400_minutes	Waterston_400_minutes	0.626031	FALSE	Ciliated_amphid_neuron	ASG	ASG	550	550	510-580	510-580	unannotated	amphid	37
TGTCCCAAGCAATATG-400.2.2	799	400_minutes	Waterston_400_minutes	0.483284	FALSE	unannotated	RIM	RIM	420	400	390-450	390-450	ABpxppaapap	non-amphid	38
TGTCCCAAGTGGTCCC-400.2.2	911	400_minutes	Waterston_400_minutes	0.551028	FALSE	unannotated	AVK	AVK	490	400	390-450	450-510	ABpxpapapap	non-amphid	46
TGTGGTAAGCTAACAA-400.2.2	1084	400_minutes	Waterston_400_minutes	0.655669	FALSE	Ciliated_amphid_neuron	ASH	ASH	490	470	450-510	450-510	ABpxpaappaa	amphid	40
TGTGGTAGTCTAGCCG-400.2.2	1248	400_minutes	Waterston_400_minutes	0.754866	FALSE	Ciliated_amphid_neuron	ASE	ASE	350	380	330-390	330-390	ABalppppppaa/ABpraaapppaa	amphid	48
TGTGTTTCAACGATGG-400.2.2	912	400_minutes	Waterston_400_minutes	0.551633	FALSE	unannotated	AVL	AVL	350	350	330-390	330-390	ABprpappaap	non-amphid	48
TGTGTTTCACCATCCT-400.2.2	973	400_minutes	Waterston_400_minutes	0.58853	FALSE	unannotated	AUA	AUA	360	370	330-390	330-390	ABalpppppppp/ABpraaappppp	non-amphid	45
TGTTCCGGTCTAGGTT-400.2.2	1279	400_minutes	Waterston_400_minutes	0.773617	FALSE	Glia	AMsh	AMsh	340	350	330-390	330-390	ABpxaapaapp	Amsh	57
TTAACTCAGACAGACC-400.2.2	877	400_minutes	Waterston_400_minutes	0.530463	FALSE	unannotated	DD	DD	380	360	330-390	330-390	unannotated	non-amphid	37
TTAACTCAGATCGATA-400.2.2	1125	400_minutes	Waterston_400_minutes	0.680468	FALSE	Ciliated_amphid_neuron	ASH	ASH	450	450	450-510	450-510	ABpxpaappaa	amphid	45
TTAGGACGTCTGCGGT-400.2.2	2388	400_minutes	Waterston_400_minutes	1.44441	FALSE	Ciliated_non_amphid_neuron	BAG	BAG	450	420	390-450	450-510	ABalppappap/ABarappppap	non-amphid	86
TTCCCAGGTCAAAGAT-400.2.2	892	400_minutes	Waterston_400_minutes	0.539536	FALSE	unannotated	DD	DD	390	370	330-390	390-450	unannotated	non-amphid	44
TTCGAAGAGCGATAGC-400.2.2	762	400_minutes	Waterston_400_minutes	0.460904	FALSE	Glia	AMso	AMso	320	345	330-390	270-330	ABpxpaapapa	Amso	44
TTCGAAGCAAAGCAAT-400.2.2	1139	400_minutes	Waterston_400_minutes	0.688936	FALSE	Ciliated_amphid_neuron	ASE	ASE	390	385	330-390	390-450	ABalppppppaa/ABpraaapppaa	amphid	56
TTCGAAGGTAAGGATT-400.2.2	979	400_minutes	Waterston_400_minutes	0.592159	FALSE	unannotated	I5	I5	620	550	510-580	580-650	unannotated	non-amphid	38
TTCGAAGTCGGAAATA-400.2.2	875	400_minutes	Waterston_400_minutes	0.529253	FALSE	unannotated	DA	DA	320	325	270-330	270-330	unannotated	non-amphid	48
TTCGGTCAGATCTGAA-400.2.2	755	400_minutes	Waterston_400_minutes	0.45667	FALSE	unannotated	RME	RME	390	365	330-390	390-450	ABalaaaarxp/ABalapppaap/ABplpappaaa	non-amphid	33
TTCGGTCAGGTAGCCA-400.2.2	1424	400_minutes	Waterston_400_minutes	0.861322	FALSE	Ciliated_amphid_neuron	AWB	AWB	430	420	390-450	390-450	ABalpppppap/ABpraaappap	amphid	58
TTCGGTCGTTGCGCAC-400.2.2	890	400_minutes	Waterston_400_minutes	0.538326	FALSE	Ciliated_amphid_neuron	ASG	ASG	490	490	450-510	450-510	ABpxaapapap	amphid	44
TTCTACAGTATAGTAG-400.2.2	974	400_minutes	Waterston_400_minutes	0.589134	FALSE	unannotated	I5	I5	390	365	330-390	390-450	ABarapapapp	non-amphid	42
TTCTCAATCTTAGCCC-400.2.2	912	400_minutes	Waterston_400_minutes	0.551633	FALSE	unannotated	AVE	AVE	330	330	330-390	330-390	ABalpppaaaa/ABpraaaaaaa	non-amphid	40
TTCTCAATCTTGACGA-400.2.2	1140	400_minutes	Waterston_400_minutes	0.689541	FALSE	unannotated	CAN	CAN	490	405	390-450	450-510	ABalapaaapa/ABalappappa	non-amphid	46
TTCTTAGGTTGGGACA-400.2.2	904	400_minutes	Waterston_400_minutes	0.546794	FALSE	unannotated	AVK	AVK	420	420	390-450	390-450	ABpxpapapap	non-amphid	54
TTGAACGCAACTTGAC-400.2.2	1064	400_minutes	Waterston_400_minutes	0.643572	FALSE	Pharyngeal_neuron	unannotated	Pharyngeal_neuron	300	300	270-330	270-330	ABalpappaa/ABarapapaa	non-amphid	48
TTGAACGCAGCATACT-400.2.2	1613	400_minutes	Waterston_400_minutes	0.97564	FALSE	unannotated	ALM_BDU	ALM_BDU	420	450	450-510	390-450	ABarppxappx	non-amphid	71
TTGAACGTCACATAGC-400.2.2	1521	400_minutes	Waterston_400_minutes	0.919993	FALSE	Glia	AMsh	AMsh	340	350	330-390	330-390	ABpxaapaapp	Amsh	51
TTGACTTAGACGCAAC-400.2.2	787	400_minutes	Waterston_400_minutes	0.476025	FALSE	unannotated	DB	DB	510	500	450-510	510-580	unannotated	non-amphid	32
TTGACTTAGGCTAGCA-400.2.2	1252	400_minutes	Waterston_400_minutes	0.757286	FALSE	unannotated	DD	DD	380	340	330-390	330-390	unannotated	non-amphid	48
TTGACTTCAGGTCTCG-400.2.2	843	400_minutes	Waterston_400_minutes	0.509898	FALSE	unannotated	ALN	ALN	490	450	450-510	450-510	unannotated	non-amphid	22
TTGACTTGTCACCTAA-400.2.2	1346	400_minutes	Waterston_400_minutes	0.814143	FALSE	Glia	AMsh	AMsh	370	380	330-390	330-390	ABpxaapaapp	Amsh	60
TTGCCGTCATCCGGGT-400.2.2	1169	400_minutes	Waterston_400_minutes	0.707082	FALSE	Glia	AMsh	AMsh	290	320	270-330	270-330	ABpxaapaapp	Amsh	44
TTGCGTCCACCTCGTT-400.2.2	882	400_minutes	Waterston_400_minutes	0.533487	FALSE	unannotated	I5	I5	410	370	330-390	390-450	ABarapapapp	non-amphid	39
TTGCGTCGTACGACCC-400.2.2	805	400_minutes	Waterston_400_minutes	0.486913	FALSE	Ciliated_amphid_neuron	AWA	AWA	380	385	330-390	330-390	ABpxaapapaa	amphid	40
TTGGAACAGTACGACG-400.2.2	1109	400_minutes	Waterston_400_minutes	0.670791	FALSE	Ciliated_amphid_neuron	ASJ	ASJ	320	760	> 650	270-330	unannotated	amphid	44
TTGGAACAGTACGCGA-400.2.2	1161	400_minutes	Waterston_400_minutes	0.702243	FALSE	unannotated	DD	DD	370	340	330-390	330-390	unannotated	non-amphid	56
TTGGCAAGTCTTCTCG-400.2.2	809	400_minutes	Waterston_400_minutes	0.489332	FALSE	Ciliated_non_amphid_neuron	BAG	BAG	490	490	450-510	450-510	ABalppappap/ABarappppap	non-amphid	37
TTGTAGGAGCCACTAT-400.2.2	1682	400_minutes	Waterston_400_minutes	1.01738	FALSE	Ciliated_amphid_neuron	ADL	ADL	490	440	390-450	450-510	ABalppppaad/ABpraaapaad	amphid	53
TTGTAGGAGCGTTGCC-400.2.2	1164	400_minutes	Waterston_400_minutes	0.704058	FALSE	unannotated	CAN	CAN	420	410	390-450	390-450	ABalapaaapa/ABalappappa	non-amphid	43
TTTACTGGTTGATTCG-400.2.2	798	400_minutes	Waterston_400_minutes	0.482679	FALSE	Glia	ILso	ILso	450	430	390-450	450-510	ABpxaapaaap/ABalaaapall/ABalaaapprr/ABalppapapp/ABarapppapp	Ilso	29
TTTATGCAGAAGGGTA-400.2.2	1965	400_minutes	Waterston_400_minutes	1.18855	FALSE	Ciliated_amphid_neuron	ADL	ADL	450	490	450-510	450-510	ABalppppaad/ABpraaapaad	amphid	84
TTTATGCAGCGATTCT-400.2.2	1267	400_minutes	Waterston_400_minutes	0.766359	FALSE	unannotated	ALA	ALA	260	640	580-650	210-270	unannotated	non-amphid	52
TTTATGCGTAAACGCG-400.2.2	1367	400_minutes	Waterston_400_minutes	0.826845	FALSE	Ciliated_amphid_neuron	AFD	AFD	300	310	270-330	270-330	ABalpppapav/ABpraaaapav	amphid	59
TTTATGCGTAGATTAG-400.2.2	753	400_minutes	Waterston_400_minutes	0.45546	FALSE	unannotated	RMD	RMD	370	380	330-390	330-390	ABalpapapaa/ABalppapaaa/ABalpppapad/ABarappapaa/ABarapppaaa/ABpraaaapad	non-amphid	43
TTTATGCTCGCGCCAA-400.2.2	1284	400_minutes	Waterston_400_minutes	0.776641	FALSE	unannotated	AUA	AUA	370	355	330-390	330-390	ABalpppppppp/ABpraaappppp	non-amphid	41
TTTCCTCCAATAGAGT-400.2.2	794	400_minutes	Waterston_400_minutes	0.480259	FALSE	Ciliated_amphid_neuron	ASH	ASH	360	350	330-390	330-390	ABpxpaappaa	amphid	47
TTTGCGCAGAGCCCAA-400.2.2	1043	400_minutes	Waterston_400_minutes	0.63087	FALSE	Ciliated_amphid_neuron	AFD	AFD	490	430	390-450	450-510	ABalpppapav/ABpraaaapav	amphid	54
TTTGCGCAGAGGACGG-400.2.2	1435	400_minutes	Waterston_400_minutes	0.867975	FALSE	unannotated	DD	DD	330	360	330-390	330-390	unannotated	non-amphid	59
TTTGCGCCAAGACACG-400.2.2	2361	400_minutes	Waterston_400_minutes	1.42808	FALSE	unannotated	DB	DB	260	510	510-580	210-270	unannotated	non-amphid	83
TTTGCGCCACGTCTCT-400.2.2	1068	400_minutes	Waterston_400_minutes	0.645991	FALSE	Glia	AMso	AMso	490	490	450-510	450-510	ABpxpaapapa	Amso	31
TTTGCGCCAGTAGAGC-400.2.2	1097	400_minutes	Waterston_400_minutes	0.663532	FALSE	Ciliated_amphid_neuron	AFD	AFD	640	585	580-650	580-650	unannotated	amphid	49
TTTGTCAAGAAACGAG-400.2.2	1041	400_minutes	Waterston_400_minutes	0.62966	FALSE	Pharyngeal_neuron	DA	DA	320	300	270-330	270-330	unannotated	non-amphid	46
TTTGTCAAGTCCCACG-400.2.2	840	400_minutes	Waterston_400_minutes	0.508083	FALSE	unannotated	ALM_BDU	ALM_BDU	550	530	510-580	510-580	unannotated	non-amphid	28
TTTGTCATCCAGTAGT-400.2.2	990	400_minutes	Waterston_400_minutes	0.598812	FALSE	Ciliated_amphid_neuron	ASI	ASI	450	450	450-510	450-510	ABpxaapapppa	amphid	40
AAACCTGCATGTAGTC-400.2.3	784	400_minutes	Waterston_400_minutes	0.474211	FALSE	Ciliated_non_amphid_neuron	OLQ	OLQ	550	550	510-580	510-580	unannotated	non-amphid	25
AAACCTGGTAAACGCG-400.2.3	872	400_minutes	Waterston_400_minutes	0.527439	FALSE	unannotated	AVG	AVG	450	410	390-450	450-510	ABprpapppap	non-amphid	47
AAACCTGTCATTATCC-400.2.3	996	400_minutes	Waterston_400_minutes	0.602441	FALSE	unannotated	AVG	AVG	490	470	450-510	450-510	ABprpapppap	non-amphid	30
AAAGATGGTAAGTGTA-400.2.3	1041	400_minutes	Waterston_400_minutes	0.62966	FALSE	unannotated	ALN	ALN	350	490	450-510	330-390	unannotated	non-amphid	63
AAAGATGTCCACTGGG-400.2.3	802	400_minutes	Waterston_400_minutes	0.485098	FALSE	unannotated	DA	DA	350	380	330-390	330-390	unannotated	non-amphid	33
AAAGCAAAGAGACTAT-400.2.3	976	400_minutes	Waterston_400_minutes	0.590344	FALSE	Ciliated_amphid_neuron	ASK	ASK	420	415	390-450	390-450	ABalpppapppa/ABpraaaapppa	amphid	31
AAAGCAAAGTTACCCA-400.2.3	1264	400_minutes	Waterston_400_minutes	0.764544	FALSE	unannotated	CAN	CAN	350	350	330-390	330-390	ABalapaaapa/ABalappappa	non-amphid	31
AAAGCAAGTAGCAAAT-400.2.3	1242	400_minutes	Waterston_400_minutes	0.751237	FALSE	Ciliated_amphid_neuron	ADL	ADL	360	360	330-390	330-390	ABalppppaad/ABpraaapaad	amphid	47
AAAGTAGAGACTCGGA-400.2.3	911	400_minutes	Waterston_400_minutes	0.551028	FALSE	unannotated	DB	DB	320	300	270-330	270-330	ABpxpaaaap	non-amphid	41
AAAGTAGAGCGCCTTG-400.2.3	906	400_minutes	Waterston_400_minutes	0.548004	FALSE	Ciliated_non_amphid_neuron	BAG	BAG	640	590	580-650	580-650	unannotated	non-amphid	38
AAAGTAGCACCTGGTG-400.2.3	1325	400_minutes	Waterston_400_minutes	0.801441	FALSE	unannotated	DD	DD	350	350	330-390	330-390	unannotated	non-amphid	60
AAAGTAGCACGCTTTC-400.2.3	1531	400_minutes	Waterston_400_minutes	0.926042	FALSE	Glia	AMso	AMso	380	360	330-390	330-390	ABpxpaapapa	Amso	51
AAAGTAGCAGTAAGAT-400.2.3	999	400_minutes	Waterston_400_minutes	0.604256	FALSE	Ciliated_amphid_neuron	AWA	AWA	380	385	330-390	330-390	ABpxaapapaa	amphid	44
AAAGTAGGTGTCGCTG-400.2.3	1116	400_minutes	Waterston_400_minutes	0.675025	FALSE	unannotated	AUA	AUA	350	360	330-390	330-390	ABalpppppppp/ABpraaappppp	non-amphid	47
AAATGCCGTCCATCCT-400.2.3	1316	400_minutes	Waterston_400_minutes	0.795997	FALSE	unannotated	RME	RME	320	335	330-390	270-330	ABalaaaarxp/ABalapppaap/ABplpappaaa	non-amphid	54
AAATGCCTCAGTGCAT-400.2.3	1624	400_minutes	Waterston_400_minutes	0.982294	FALSE	unannotated	DA	DA	300	390	390-450	270-330	unannotated	non-amphid	80
AACACGTAGAGGTACC-400.2.3	819	400_minutes	Waterston_400_minutes	0.495381	FALSE	Ciliated_amphid_neuron	AWC	AWC	360	345	330-390	330-390	ABpxpaaaaap	amphid	35
AACACGTGTTCTCATT-400.2.3	1069	400_minutes	Waterston_400_minutes	0.646596	FALSE	Ciliated_amphid_neuron	ASH	ASH	640	635	580-650	580-650	unannotated	amphid	47
AACACGTTCACGCGGT-400.2.3	1261	400_minutes	Waterston_400_minutes	0.762729	FALSE	unannotated	CAN	CAN	490	470	450-510	450-510	ABalapaaapa/ABalappappa	non-amphid	41
AACCATGAGACCTTTG-400.2.3	1052	400_minutes	Waterston_400_minutes	0.636314	FALSE	unannotated	DB	DB	380	390	390-450	330-390	unannotated	non-amphid	39
AACCGCGTCGGCTACG-400.2.3	1284	400_minutes	Waterston_400_minutes	0.776641	FALSE	Ciliated_amphid_neuron	ADL	ADL	390	385	330-390	390-450	ABalppppaad/ABpraaapaad	amphid	51
AACGTTGAGGACATTA-400.2.3	950	400_minutes	Waterston_400_minutes	0.574618	FALSE	Glia	CEPso	CEPso	390	375	330-390	390-450	ABalapxpppp/ABalaapappp/ABalppaappp	CEPso	32
AACGTTGCACACCGAC-400.2.3	826	400_minutes	Waterston_400_minutes	0.499615	FALSE	unannotated	AVK	AVK	550	550	510-580	510-580	unannotated	non-amphid	36
AACTCAGAGGCAATTA-400.2.3	1494	400_minutes	Waterston_400_minutes	0.903662	FALSE	unannotated	CAN	CAN	350	350	330-390	330-390	ABalapaaapa/ABalappappa	non-amphid	62
AACTCAGAGTAGGTGC-400.2.3	1023	400_minutes	Waterston_400_minutes	0.618773	FALSE	unannotated	PHB_and_possibly_PHA	PHB_and_possibly_PHA	490	470	450-510	450-510	ABpxapppappp	phasmid	47
AACTCAGGTGTTGGGA-400.2.3	1609	400_minutes	Waterston_400_minutes	0.973221	FALSE	Ciliated_amphid_neuron	AFD	AFD	550	640	580-650	510-580	unannotated	amphid	73
AACTCTTCAGAGTGTG-400.2.3	978	400_minutes	Waterston_400_minutes	0.591554	FALSE	Ciliated_amphid_neuron	AFD	AFD	300	340	330-390	270-330	ABalpppapav/ABpraaaapav	amphid	44
AACTCTTGTACATGTC-400.2.3	853	400_minutes	Waterston_400_minutes	0.515946	FALSE	unannotated	ALM_BDU	ALM_BDU	550	425	390-450	510-580	unannotated	non-amphid	34
AACTCTTTCAGTTGAC-400.2.3	751	400_minutes	Waterston_400_minutes	0.45425	FALSE	unannotated	RME	RME	490	490	450-510	450-510	ABalaaaarxp/ABalapppaap/ABplpappaaa	non-amphid	24
AACTGGTAGCTCCTCT-400.2.3	2472	400_minutes	Waterston_400_minutes	1.49522	FALSE	Pharyngeal_neuron	unannotated	Pharyngeal_neuron	300	295	270-330	270-330	unannotated	non-amphid	91
AACTGGTGTAGATTAG-400.2.3	1859	400_minutes	Waterston_400_minutes	1.12444	FALSE	Pharyngeal_neuron	unannotated	Pharyngeal_neuron	260	245	210-270	210-270	unannotated	non-amphid	66
AACTGGTGTAGCGTAG-400.2.3	1255	400_minutes	Waterston_400_minutes	0.7591	FALSE	Glia	AMsh	AMsh	300	325	270-330	270-330	ABpxaapaapp	Amsh	44
AACTGGTGTCATATCG-400.2.3	1481	400_minutes	Waterston_400_minutes	0.895799	FALSE	Ciliated_non_amphid_neuron	IL2	IL2	330	330	330-390	330-390	ABalapxppap/ABalaappppp/ABalapaappp/ABalppapppp/ABarapppppp	non-amphid	50
AACTGGTGTGTCCTCT-400.2.3	1122	400_minutes	Waterston_400_minutes	0.678654	FALSE	Ciliated_non_amphid_neuron	OLQ	OLQ	450	420	390-450	450-510	ABalapxpapaa/ABpxpaaappaa	non-amphid	39
AACTTTCTCTGTCTCG-400.2.3	933	400_minutes	Waterston_400_minutes	0.564335	FALSE	Ciliated_amphid_neuron	AFD	AFD	380	375	330-390	330-390	ABalpppapav/ABpraaaapav	amphid	55
AAGACCTCACACCGAC-400.2.3	813	400_minutes	Waterston_400_minutes	0.491752	FALSE	unannotated	AVA	AVA	450	410	390-450	450-510	ABalaappapa/ABalppaaapa	non-amphid	35
AAGACCTCATGTAAGA-400.2.3	963	400_minutes	Waterston_400_minutes	0.582481	FALSE	Ciliated_amphid_neuron	ASH	ASH	330	350	330-390	330-390	ABpxpaappaa	amphid	47
AAGACCTGTGTTTGTG-400.2.3	796	400_minutes	Waterston_400_minutes	0.481469	FALSE	Ciliated_non_amphid_neuron	URX	URX	490	450	450-510	450-510	ABarpapaappp/ABplaaaaappp	non-amphid	31
AAGACCTGTTGTGGCC-400.2.3	1518	400_minutes	Waterston_400_minutes	0.918179	FALSE	Pharyngeal_neuron	unannotated	Pharyngeal_neuron	350	355	330-390	330-390	unannotated	non-amphid	48
AAGACCTTCGACAGCC-400.2.3	812	400_minutes	Waterston_400_minutes	0.491147	FALSE	unannotated	AVJ	AVJ	390	375	330-390	390-450	ABalapxpppa	non-amphid	42
AAGACCTTCTACTATC-400.2.3	781	400_minutes	Waterston_400_minutes	0.472396	FALSE	Ciliated_non_amphid_neuron	BAG	BAG	450	435	390-450	450-510	ABalppappap/ABarappppap	non-amphid	41
AAGCCGCAGAGTAATC-400.2.3	927	400_minutes	Waterston_400_minutes	0.560706	FALSE	unannotated	AVG	AVG	410	410	390-450	390-450	ABprpapppap	non-amphid	48
AAGCCGCAGCGCCTCA-400.2.3	807	400_minutes	Waterston_400_minutes	0.488123	FALSE	Ciliated_amphid_neuron	ASG	ASG	450	450	450-510	450-510	ABpxaapapap	amphid	32
AAGCCGCGTCTCTTAT-400.2.3	870	400_minutes	Waterston_400_minutes	0.526229	FALSE	Ciliated_amphid_neuron	AWA	AWA	400	405	390-450	390-450	ABpxaapapaa	amphid	42
AAGCCGCGTTTAGGAA-400.2.3	766	400_minutes	Waterston_400_minutes	0.463323	FALSE	unannotated	DD	DD	380	340	330-390	330-390	unannotated	non-amphid	41
AAGGAGCGTACGCTGC-400.2.3	1015	400_minutes	Waterston_400_minutes	0.613934	FALSE	unannotated	AVG	AVG	350	355	330-390	330-390	ABprpapppap	non-amphid	43
AAGGAGCTCTCAAGTG-400.2.3	843	400_minutes	Waterston_400_minutes	0.509898	FALSE	unannotated	DB	DB	350	325	270-330	330-390	unannotated	non-amphid	37
AAGGCAGAGCTGATAA-400.2.3	943	400_minutes	Waterston_400_minutes	0.570384	FALSE	unannotated	CAN	CAN	350	350	330-390	330-390	ABalapaaapa/ABalappappa	non-amphid	26
AAGGCAGAGTGACTCT-400.2.3	980	400_minutes	Waterston_400_minutes	0.592764	FALSE	unannotated	I5	I5	490	450	450-510	450-510	ABarapapapp	non-amphid	45
AAGGTTCAGCAGCCTC-400.2.3	2617	400_minutes	Waterston_400_minutes	1.58292	FALSE	Pharyngeal_neuron	unannotated	Pharyngeal_neuron	280	275	270-330	270-330	unannotated	non-amphid	90
AAGGTTCCAGTTTACG-400.2.3	923	400_minutes	Waterston_400_minutes	0.558286	FALSE	Ciliated_amphid_neuron	AWC	AWC	380	350	330-390	330-390	ABpxpaaaaap	amphid	46
AAGTCTGAGCAATATG-400.2.3	922	400_minutes	Waterston_400_minutes	0.557682	FALSE	Ciliated_amphid_neuron	AWC	AWC	420	380	330-390	390-450	ABpxpaaaaap	amphid	50
AAGTCTGCAGACGCCT-400.2.3	1051	400_minutes	Waterston_400_minutes	0.635709	FALSE	Ciliated_amphid_neuron	ADL	ADL	360	390	390-450	330-390	ABalppppaad/ABpraaapaad	amphid	48
AATCCAGAGCGAGAAA-400.2.3	1540	400_minutes	Waterston_400_minutes	0.931486	FALSE	unannotated	AVH	AVH	320	470	450-510	270-330	ABalapaaaaa/ABalappapaa	non-amphid	78
AATCCAGCATACCATG-400.2.3	1062	400_minutes	Waterston_400_minutes	0.642362	FALSE	unannotated	DD	DD	320	350	330-390	270-330	unannotated	non-amphid	53
AATCCAGGTTACGTCA-400.2.3	912	400_minutes	Waterston_400_minutes	0.551633	FALSE	Pharyngeal_neuron	unannotated	Pharyngeal_neuron	340	295	270-330	330-390	unannotated	non-amphid	40
AATCCAGTCTACCAGA-400.2.3	1029	400_minutes	Waterston_400_minutes	0.622402	FALSE	unannotated	AVG	AVG	350	360	330-390	330-390	ABprpapppap	non-amphid	54
AATCGGTCACCAGATT-400.2.3	1836	400_minutes	Waterston_400_minutes	1.11052	FALSE	Ciliated_amphid_neuron	ADL	ADL	450	450	450-510	450-510	ABalppppaad/ABpraaapaad	amphid	60
ACACCAAGTCGGATCC-400.2.3	1439	400_minutes	Waterston_400_minutes	0.870395	FALSE	unannotated	DVC	DVC	410	385	330-390	390-450	Caapaa	non-amphid	71
ACACCCTAGTTGCAGG-400.2.3	1172	400_minutes	Waterston_400_minutes	0.708897	FALSE	Ciliated_amphid_neuron	ASE	ASE	380	375	330-390	330-390	ABalppppppaa/ABpraaapppaa	amphid	62
ACACCCTCAAACAACA-400.2.3	888	400_minutes	Waterston_400_minutes	0.537116	FALSE	Ciliated_non_amphid_neuron	IL1	IL1	420	450	450-510	390-450	ABalapxppaaa/ABalaappppaa/ABalapaappaa/ABalppapppaa/ABarapppppaa	non-amphid	49
ACACCGGAGCGATCCC-400.2.3	1168	400_minutes	Waterston_400_minutes	0.706477	FALSE	Ciliated_amphid_neuron	ASE	ASE	420	420	390-450	390-450	ABalppppppaa/ABpraaapppaa	amphid	52
ACACCGGGTGTGGTTT-400.2.3	843	400_minutes	Waterston_400_minutes	0.509898	FALSE	unannotated	CAN	CAN	620	550	510-580	580-650	unannotated	non-amphid	28
ACACTGACACGGTAAG-400.2.3	927	400_minutes	Waterston_400_minutes	0.560706	FALSE	Ciliated_amphid_neuron	AWC	AWC	490	450	450-510	450-510	ABpxpaaaaap	amphid	43
ACACTGAGTGATGTGG-400.2.3	1674	400_minutes	Waterston_400_minutes	1.01254	FALSE	Ciliated_non_amphid_neuron	ADE	ADE	380	395	390-450	330-390	ABpxapaaaapa	non-amphid	66
ACACTGATCTGATTCT-400.2.3	1103	400_minutes	Waterston_400_minutes	0.667161	FALSE	Ciliated_amphid_neuron	ASH	ASH	420	390	390-450	390-450	ABpxpaappaa	amphid	47
ACAGCCGCATGAAGTA-400.2.3	796	400_minutes	Waterston_400_minutes	0.481469	FALSE	Ciliated_amphid_neuron	AWB	AWB	420	450	450-510	390-450	ABalpppppap/ABpraaappap	amphid	36
ACAGCCGGTAGGACAC-400.2.3	866	400_minutes	Waterston_400_minutes	0.523809	FALSE	unannotated	AVL	AVL	360	355	330-390	330-390	ABprpappaap	non-amphid	52
ACAGCTAAGTACGACG-400.2.3	852	400_minutes	Waterston_400_minutes	0.515341	FALSE	Ciliated_amphid_neuron	AWA	AWA	380	390	390-450	330-390	ABpxaapapaa	amphid	41
ACAGCTATCAGTTAGC-400.2.3	808	400_minutes	Waterston_400_minutes	0.488728	FALSE	unannotated	AVE	AVE	350	340	330-390	330-390	ABalpppaaaa/ABpraaaaaaa	non-amphid	45
ACATACGAGTAACCCT-400.2.3	810	400_minutes	Waterston_400_minutes	0.489937	FALSE	Ciliated_amphid_neuron	AWB	AWB	490	450	450-510	450-510	ABalpppppap/ABpraaappap	amphid	33
ACATACGTCTTTAGTC-400.2.3	1361	400_minutes	Waterston_400_minutes	0.823216	FALSE	Ciliated_amphid_neuron	ASH	ASH	620	640	580-650	580-650	unannotated	amphid	49
ACATCAGAGTGCTGCC-400.2.3	2028	400_minutes	Waterston_400_minutes	1.22666	FALSE	Ciliated_amphid_neuron	ASE	ASE	370	380	330-390	330-390	ABalppppppaa/ABpraaapppaa	amphid	73
ACATCAGTCTCGCTTG-400.2.3	953	400_minutes	Waterston_400_minutes	0.576432	FALSE	Ciliated_amphid_neuron	ASH	ASH	380	380	330-390	330-390	ABpxpaappaa	amphid	40
ACATCAGTCTTAACCT-400.2.3	1160	400_minutes	Waterston_400_minutes	0.701638	FALSE	Ciliated_amphid_neuron	ASE	ASE	430	410	390-450	390-450	ABalppppppaa/ABpraaapppaa	amphid	40
ACATGGTCAGTACACT-400.2.3	978	400_minutes	Waterston_400_minutes	0.591554	FALSE	Ciliated_non_amphid_neuron	CEP	CEP	490	440	390-450	450-510	ABarpapaappa/ABplaaaaappa/ABpxpaappppa	non-amphid	34
ACCAGTAAGTGGAGAA-400.2.3	1496	400_minutes	Waterston_400_minutes	0.904872	FALSE	Ciliated_amphid_neuron	AFD	AFD	370	350	330-390	330-390	ABalpppapav/ABpraaaapav	amphid	57
ACCAGTACAAACTGCT-400.2.3	965	400_minutes	Waterston_400_minutes	0.583691	FALSE	unannotated	RIS	RIS	550	550	510-580	510-580	unannotated	non-amphid	45
ACCAGTACAATGGACG-400.2.3	851	400_minutes	Waterston_400_minutes	0.514737	FALSE	Ciliated_amphid_neuron	AFD	AFD	320	320	270-330	270-330	ABalpppapav/ABpraaaapav	amphid	47
ACCTTTACAAATCCGT-400.2.3	1132	400_minutes	Waterston_400_minutes	0.684702	FALSE	Ciliated_amphid_neuron	ADL	ADL	350	350	330-390	330-390	ABalppppaad/ABpraaapaad	amphid	52
ACCTTTAGTGGCAAAC-400.2.3	825	400_minutes	Waterston_400_minutes	0.49901	FALSE	unannotated	DA	DA	260	345	330-390	210-270	ABpxppapap	non-amphid	25
ACGAGCCGTGCGATAG-400.2.3	752	400_minutes	Waterston_400_minutes	0.454855	FALSE	unannotated	DA	DA	450	450	450-510	450-510	unannotated	non-amphid	38
ACGATACAGACAGAGA-400.2.3	1762	400_minutes	Waterston_400_minutes	1.06576	FALSE	Ciliated_amphid_neuron	ASJ	ASJ	340	350	330-390	330-390	ABalpppppppa/ABpraaappppa	amphid	52
ACGATACTCAACACTG-400.2.3	976	400_minutes	Waterston_400_minutes	0.590344	FALSE	unannotated	DB	DB	330	350	330-390	330-390	unannotated	non-amphid	40
ACGATACTCCGCAAGC-400.2.3	2813	400_minutes	Waterston_400_minutes	1.70147	FALSE	unannotated	RMED	RMED	350	370	330-390	330-390	unannotated	non-amphid	94
ACGATGTCATCACCCT-400.2.3	1080	400_minutes	Waterston_400_minutes	0.65325	FALSE	Ciliated_amphid_neuron	ASK	ASK	450	420	390-450	450-510	ABalpppapppa/ABpraaaapppa	amphid	45
ACGCAGCAGGTGCACA-400.2.3	943	400_minutes	Waterston_400_minutes	0.570384	FALSE	unannotated	AVK	AVK	620	500	450-510	580-650	unannotated	non-amphid	36
ACGCAGCCAAGCCGCT-400.2.3	1102	400_minutes	Waterston_400_minutes	0.666557	FALSE	Pharyngeal_neuron	unannotated	Pharyngeal_neuron	260	270	270-330	210-270	ABaraappaa	non-amphid	54
ACGCAGCCAGTTAACC-400.2.3	1075	400_minutes	Waterston_400_minutes	0.650225	FALSE	Ciliated_amphid_neuron	ADF	ADF	420	420	390-450	390-450	ABalpppppaa/ABpraaappaa	amphid	37
ACGCCAGGTCACCTAA-400.2.3	787	400_minutes	Waterston_400_minutes	0.476025	FALSE	unannotated	AVK	AVK	420	410	390-450	390-450	ABpxpapapap	non-amphid	31
ACGGCCAAGACTAGAT-400.2.3	772	400_minutes	Waterston_400_minutes	0.466953	FALSE	Glia	ILso	ILso	490	450	450-510	450-510	ABpxaapaaap/ABalaaapall/ABalaaapprr/ABalppapapp/ABarapppapp	Ilso	25
ACGGCCAAGATAGCAT-400.2.3	1519	400_minutes	Waterston_400_minutes	0.918784	FALSE	Ciliated_amphid_neuron	ASJ	ASJ	450	435	390-450	450-510	ABalpppppppa/ABpraaappppa	amphid	54
ACGGCCAAGCTCCTCT-400.2.3	1354	400_minutes	Waterston_400_minutes	0.818981	FALSE	Glia	AMsh	AMsh	410	375	330-390	390-450	ABpxaapaapp	Amsh	56
ACGGCCAAGGGAAACA-400.2.3	960	400_minutes	Waterston_400_minutes	0.580666	FALSE	unannotated	AVA	AVA	350	350	330-390	330-390	ABalaappapa/ABalppaaapa	non-amphid	59
ACGGGCTGTCCGAATT-400.2.3	827	400_minutes	Waterston_400_minutes	0.50022	FALSE	unannotated	PVQ_and_possibly_PVC	PVQ_and_possibly_PVC	320	320	270-330	270-330	ABpxapppaaa	non-amphid	35
ACGGGCTGTCTGATTG-400.2.3	820	400_minutes	Waterston_400_minutes	0.495986	FALSE	unannotated	RME	RME	350	360	330-390	330-390	ABalaaaarxp/ABalapppaap/ABplpappaaa	non-amphid	43
ACGGGTCTCTGTGCAA-400.2.3	1363	400_minutes	Waterston_400_minutes	0.824425	FALSE	unannotated	DD	DD	410	390	390-450	390-450	unannotated	non-amphid	54
ACGTCAAAGATGGCGT-400.2.3	849	400_minutes	Waterston_400_minutes	0.513527	FALSE	Glia	ILso	ILso	370	370	330-390	330-390	ABpxaapaaap/ABalaaapall/ABalaaapprr/ABalppapapp/ABarapppapp	Ilso	33
ACGTCAAAGGTAGCTG-400.2.3	1012	400_minutes	Waterston_400_minutes	0.612119	FALSE	Ciliated_amphid_neuron	AWB	AWB	550	500	450-510	510-580	ABalpppppap/ABpraaappap	amphid	56
ACGTCAAAGTAATCCC-400.2.3	1101	400_minutes	Waterston_400_minutes	0.665952	FALSE	Ciliated_amphid_neuron	ASH	ASH	390	415	390-450	390-450	ABpxpaappaa	amphid	39
[truncated: 12,414 more rows]

## Sheet: Figure 4E
cell	cell_type	sample	num_genes_expressed	n.umi	size_factor	celltype.for.TF.count	num_TFs_expressed
A01_A02_AACTACGGCT	ASI	L2_experiment_1	131	199	0.284172	amphid	6
A01_A02_CCTACGGCAA	ASK	L2_experiment_1	102	167	0.238476	amphid	11
A01_A02_CGCTAACCGT	SAA_SAB	L2_experiment_1	403	764	1.09099	non-amphid	32
A01_A02_CTGATCGACC	RIM	L2_experiment_1	85	132	0.188496	non-amphid	4
A01_A02_GAGGCTTATT	AFD	L2_experiment_1	72	112	0.159936	amphid	6
A01_A02_GATCAGTCAT	AIB	L2_experiment_1	62	103	0.147084	non-amphid	4
A01_A02_GCCTGATATA	AVJ	L2_experiment_1	88	147	0.209916	non-amphid	5
A01_A02_GGATCTGCAG	PVT	L2_experiment_1	101	152	0.217056	non-amphid	12
A01_A03_ACCTAGTTAG	DVA	L2_experiment_1	180	319	0.455532	non-amphid	12
A01_A03_ACTGGATGCT	RIA	L2_experiment_1	227	371	0.529788	non-amphid	17
A01_A03_AGATCCTATA	RMG	L2_experiment_1	162	421	0.601188	non-amphid	8
A01_A03_AGCAAGAACC	RIM	L2_experiment_1	90	130	0.18564	non-amphid	3
A01_A03_CCGCGGACCG	AIM	L2_experiment_1	79	123	0.175644	non-amphid	6
A01_A03_GAACTGCATC	SIA_SIB	L2_experiment_1	127	218	0.311304	non-amphid	12
A01_A03_GAAGGTTGCC	SAA_SAB	L2_experiment_1	110	168	0.239904	non-amphid	6
A01_A03_GGCTGCCTTA	AVK	L2_experiment_1	96	183	0.261324	non-amphid	5
A01_A03_TTGGACGCTG	AIM	L2_experiment_1	147	246	0.351288	non-amphid	18
A01_A04_AAGATCCAAC	AIB	L2_experiment_1	155	277	0.395556	non-amphid	11
A01_A04_AAGCTGACCT	AWB	L2_experiment_1	98	156	0.222768	amphid	5
A01_A04_AATTGCCTAC	DD_VD	L2_experiment_1	80	126	0.179928	non-amphid	9
A01_A04_ACCAGCCTTA	AMsh	L2_experiment_1	656	1796	2.56469	Amsh	42
A01_A04_AGAGCCAGCC	AVK	L2_experiment_1	178	344	0.491232	non-amphid	9
A01_A04_ATCTAAGCAA	ASG	L2_experiment_1	164	281	0.401268	amphid	11
A01_A04_CCTATAAGCT	SMD	L2_experiment_1	66	109	0.155652	non-amphid	4
A01_A04_CTTGCAGTAG	AVH	L2_experiment_1	79	117	0.167076	non-amphid	5
A01_A04_GTATTAAGTT	AVK	L2_experiment_1	209	428	0.611184	non-amphid	12
A01_A04_TATTACTCAT	SAA_SAB	L2_experiment_1	236	402	0.574056	non-amphid	20
A01_A04_TTAGCAATAA	AVA_AVE	L2_experiment_1	129	261	0.372708	non-amphid	6
A01_A04_TTCGCTGCCT	AVB	L2_experiment_1	92	144	0.205632	non-amphid	6
A01_A05_AGTAAGCATA	IL1	L2_experiment_1	76	117	0.167076	non-amphid	6
A01_A05_ATAATCTCGC	SAA_SAB	L2_experiment_1	122	164	0.234192	non-amphid	4
A01_A05_ATAGGATATG	I5	L2_experiment_1	233	397	0.566916	non-amphid	12
A01_A05_CAGCAGTATC	RMH_tentative	L2_experiment_1	141	215	0.30702	non-amphid	7
A01_A05_CCGATCAGCC	RIM	L2_experiment_1	197	353	0.504084	non-amphid	16
A01_A05_CGGTCGTTAA	AVK	L2_experiment_1	116	207	0.295596	non-amphid	3
A01_A05_CTCTGATCAG	AIA	L2_experiment_1	96	156	0.222768	non-amphid	5
A01_A05_TTCTACGCCA	AVA_AVE	L2_experiment_1	103	166	0.237048	non-amphid	4
A01_A06_GCCAGGATCA	ADF	L2_experiment_1	93	138	0.197064	amphid	11
A01_A06_TTCGATAACC	DD_VD	L2_experiment_1	177	258	0.368424	non-amphid	17
A01_A07_ATAATCTCGC	SMB	L2_experiment_1	86	139	0.198492	non-amphid	6
A01_A07_CGGATGAAGG	RMG	L2_experiment_1	89	155	0.22134	non-amphid	6
A01_A07_CTATTAACCA	CEPsh	L2_experiment_1	79	124	0.177072	CEPsh	6
A01_A07_GTATTAAGTT	BAG	L2_experiment_1	130	224	0.319872	non-amphid	11
A01_A07_TATCCTCAAT	AIN	L2_experiment_1	106	174	0.248472	non-amphid	9
A01_A07_TCGATATTGA	CAN	L2_experiment_1	370	677	0.966755	non-amphid	17
A01_A07_TGACGCTCCG	DD_VD	L2_experiment_1	103	153	0.218484	non-amphid	5
A01_A07_TTAACGCCGT	DVA	L2_experiment_1	134	215	0.30702	non-amphid	7
A01_A07_TTGGAGCTCA	SIA_SIB	L2_experiment_1	77	117	0.167076	non-amphid	4
A01_A08_ACCAAGATCT	ASG	L2_experiment_1	241	414	0.591192	amphid	20
A01_A08_CAAGATTAAG	ASI	L2_experiment_1	88	127	0.181356	amphid	14
A01_A08_CGCTAACCGT	CEPsh	L2_experiment_1	207	334	0.476952	CEPsh	15
A01_A08_CGGTAGGAAT	DVC_tentative	L2_experiment_1	127	206	0.294168	non-amphid	4
A01_A08_CGTCTATGAA	AWA	L2_experiment_1	77	104	0.148512	amphid	8
A01_A08_CTCGGTCAAT	AWB	L2_experiment_1	146	231	0.329868	amphid	23
A01_A08_GGCTTGCCAA	AVK	L2_experiment_1	92	142	0.202776	non-amphid	4
A01_A09_GGTCGCTATG	FLP_PVD	L2_experiment_1	90	138	0.197064	non-amphid	5
A01_A09_TGGCCGCAAT	PVT	L2_experiment_1	81	114	0.162792	non-amphid	10
A01_A10_ACTCTACTGG	AIN	L2_experiment_1	72	114	0.162792	non-amphid	6
A01_A10_ATCCTACCTC	AIB	L2_experiment_1	77	116	0.165648	non-amphid	6
A01_A10_CAAGCTTCAT	SAA_SAB	L2_experiment_1	94	156	0.222768	non-amphid	9
A01_A10_CGGTTATGCC	AMsh	L2_experiment_1	556	1409	2.01205	Amsh	27
A01_A10_CTCTGCGGCA	AVK	L2_experiment_1	170	305	0.43554	non-amphid	8
A01_A10_GACCTCCGCC	RIM	L2_experiment_1	88	128	0.182784	non-amphid	6
A01_A11_CAACCTATAT	SAA_SAB	L2_experiment_1	107	137	0.195636	non-amphid	8
A01_A11_CAACTTGGAT	AMsh	L2_experiment_1	343	601	0.858227	Amsh	23
A01_A11_TCTAGAACTA	AVA_AVE	L2_experiment_1	85	107	0.152796	non-amphid	2
A01_A12_ACGCGTATCG	AIB	L2_experiment_1	76	108	0.154224	non-amphid	6
A01_A12_AGCTTACGAA	AIN	L2_experiment_1	109	161	0.229908	non-amphid	6
A01_A12_AGGCCGGTAA	RID	L2_experiment_1	64	108	0.154224	non-amphid	4
A01_A12_ATCTAAGCAA	CEPsh	L2_experiment_1	90	156	0.222768	CEPsh	3
A01_A12_ATCTCCTACG	AVG	L2_experiment_1	151	239	0.341292	non-amphid	12
A01_A12_CGAATCTCCT	SAA_SAB	L2_experiment_1	174	265	0.37842	non-amphid	15
A01_A12_CGATTGGTTA	SIA_SIB	L2_experiment_1	146	220	0.31416	non-amphid	10
A01_A12_CGGAAGATAT	AMsh	L2_experiment_1	150	266	0.379848	Amsh	12
A01_A12_CTCTTCAAGC	AVL	L2_experiment_1	104	157	0.224196	non-amphid	7
A01_A12_CTTCCAAGAA	RIA	L2_experiment_1	126	187	0.267036	non-amphid	9
A01_A12_GGCTAATTAA	SAA_SAB	L2_experiment_1	86	122	0.174216	non-amphid	5
A01_A12_GTTACGCAAG	SMD	L2_experiment_1	104	148	0.211344	non-amphid	8
A01_A12_TATGCCGAGT	BAG	L2_experiment_1	91	149	0.212772	non-amphid	6
A01_A12_TGCGCGATGC	CAN	L2_experiment_1	149	258	0.368424	non-amphid	6
A01_A12_TGGAACTAGA	PVT	L2_experiment_1	144	227	0.324156	non-amphid	11
A01_A12_TTGGATCCTT	SMD	L2_experiment_1	154	222	0.317016	non-amphid	10
A01_A13_ACGTTCAACC	AIY	L2_experiment_1	158	240	0.34272	non-amphid	15
A01_A13_CTGCTTCGAC	AWA	L2_experiment_1	114	170	0.24276	amphid	9
A01_A13_TTGCAGCATT	I5	L2_experiment_1	156	271	0.386988	non-amphid	6
A01_A14_ACGCAACTCC	CAN	L2_experiment_1	222	417	0.595476	non-amphid	19
A01_A14_AGAGCCAGCC	BAG	L2_experiment_1	179	396	0.565488	non-amphid	11
A01_A14_ATGGAAGCAT	SAA_SAB	L2_experiment_1	91	144	0.205632	non-amphid	7
A01_A14_CAGGCTAAGA	ADF	L2_experiment_1	132	224	0.319872	amphid	16
A01_A14_GTTGACGGCC	AVK	L2_experiment_1	331	758	1.08242	non-amphid	24
A01_A14_TCAGACGAAC	FLP_PVD	L2_experiment_1	182	298	0.425544	non-amphid	15
A01_A14_TGATTCAACT	AVL	L2_experiment_1	134	295	0.42126	non-amphid	6
A01_A14_TGCATATAAC	SAA_SAB	L2_experiment_1	193	341	0.486948	non-amphid	8
A01_A14_TTGCAGCATT	RMG	L2_experiment_1	78	130	0.18564	non-amphid	4
A01_A15_ACCATAGCGC	SMD	L2_experiment_1	187	279	0.398412	non-amphid	15
A01_A15_ACTGAATTCC	AWB	L2_experiment_1	96	176	0.251328	amphid	8
A01_A15_CGGAGATCCG	AVH	L2_experiment_1	65	123	0.175644	non-amphid	4
A01_A16_AAGTTACCTA	FLP_PVD	L2_experiment_1	171	283	0.404124	non-amphid	17
A01_A16_ACCAAGATCT	SAA_SAB	L2_experiment_1	98	157	0.224196	non-amphid	7
A01_A16_ACGAAGAAGC	CAN	L2_experiment_1	222	359	0.512652	non-amphid	20
A01_A16_ATGGCGGATC	AWB	L2_experiment_1	88	135	0.19278	amphid	7
A01_A16_GGACGACGCA	AVK	L2_experiment_1	151	251	0.358428	non-amphid	6
A01_A16_GGAGTAAGCC	ASEL	L2_experiment_1	101	184	0.262752	amphid	7
A01_A16_TTGGAATCTC	AVB	L2_experiment_1	193	353	0.504084	non-amphid	7
A01_A17_AACGAGGCTA	RID	L2_experiment_1	76	125	0.1785	non-amphid	7
A01_A17_AATCAGCTGC	CAN	L2_experiment_1	163	261	0.372708	non-amphid	15
A01_A17_GCCGGTCGAG	DD_VD	L2_experiment_1	116	168	0.239904	non-amphid	13
A01_A17_GTATTAAGTT	ADL	L2_experiment_1	361	606	0.865367	amphid	28
A01_A18_GCTCGAATCA	ASK	L2_experiment_1	108	197	0.281316	amphid	6
A01_A18_GGTCGCGTCA	PVT	L2_experiment_1	83	117	0.167076	non-amphid	6
A01_A18_GTTATGGATC	RIS	L2_experiment_1	232	470	0.67116	non-amphid	18
A01_A19_CGGTTATGCC	PVT	L2_experiment_1	211	388	0.554064	non-amphid	17
A01_A19_CTCGGAGCAA	SMD	L2_experiment_1	89	147	0.209916	non-amphid	11
A01_A19_CTTCCAAGAA	AVK	L2_experiment_1	301	686	0.979607	non-amphid	24
A01_A19_GAGGCGGAAT	CEPsh	L2_experiment_1	99	170	0.24276	CEPsh	9
A01_A19_TGAGCTACTT	AMsh	L2_experiment_1	406	1369	1.95493	Amsh	24
A01_A20_ACGGCAACCA	SIA_SIB	L2_experiment_1	130	220	0.31416	non-amphid	8
A01_A20_AGTTCGAGTA	ADF	L2_experiment_1	76	118	0.168504	amphid	9
A01_A20_ATATGAGCCA	DVA	L2_experiment_1	147	266	0.379848	non-amphid	9
A01_A20_CATTCTAGAA	AIM	L2_experiment_1	144	262	0.374136	non-amphid	12
A01_A20_CCAGTCCTCT	SAA_SAB	L2_experiment_1	202	341	0.486948	non-amphid	14
A01_A20_CCGCTGCTTC	DD_VD	L2_experiment_1	106	154	0.219912	non-amphid	12
A01_A20_GGACTCATTG	SIA_SIB	L2_experiment_1	126	203	0.289884	non-amphid	10
A01_A20_TCCTCTCCGT	FLP_PVD	L2_experiment_1	205	397	0.566916	non-amphid	16
A01_A20_TGACCGAATC	AVA_AVE	L2_experiment_1	93	141	0.201348	non-amphid	9
A01_A21_AAGAAGTTCA	AVL	L2_experiment_1	477	979	1.39801	non-amphid	38
A01_A21_AAGATCCAAC	RME	L2_experiment_1	73	115	0.16422	non-amphid	11
A01_A21_AAGTCTTCCG	AIN	L2_experiment_1	82	142	0.202776	non-amphid	11
A01_A21_ACCAAGATCT	CAN	L2_experiment_1	98	154	0.219912	non-amphid	5
A01_A21_ACTCGACGCC	ADF	L2_experiment_1	79	108	0.154224	amphid	6
A01_A21_AGAGCCAGCC	AWA	L2_experiment_1	69	114	0.162792	amphid	3
A01_A21_CAACTTGGAT	SMD	L2_experiment_1	72	101	0.144228	non-amphid	3
A01_A21_CCGCTAGCTG	FLP_PVD	L2_experiment_1	252	440	0.62832	non-amphid	18
A01_A21_CGCTAACCGT	SMD	L2_experiment_1	167	294	0.419832	non-amphid	8
A01_A21_GGACGGAGCC	ASER	L2_experiment_1	134	245	0.34986	amphid	9
A01_A21_GGCTGCCTTA	AMsh	L2_experiment_1	246	731	1.04387	Amsh	14
A01_A21_GTAGTTGGAT	AVL	L2_experiment_1	198	410	0.58548	non-amphid	9
A01_A21_GTCATTGCGC	SMD	L2_experiment_1	103	169	0.241332	non-amphid	7
A01_A21_TAGGCAGATA	ALA	L2_experiment_1	110	169	0.241332	non-amphid	9
A01_A21_TATCGTCGGC	AIM	L2_experiment_1	127	334	0.476952	non-amphid	4
A01_A21_TGGACTTGAC	RIM	L2_experiment_1	143	243	0.347004	non-amphid	7
A01_A21_TTCAAGACCA	ASK	L2_experiment_1	92	135	0.19278	amphid	7
A01_A22_ACGCAACTCC	SIA_SIB	L2_experiment_1	118	174	0.248472	non-amphid	8
A01_A22_CGTCTTCCTT	SMD	L2_experiment_1	68	104	0.148512	non-amphid	8
A01_A22_GGCTGCCTTA	AVB	L2_experiment_1	81	109	0.155652	non-amphid	8
A01_A22_GTTGAAGGAT	DD_VD	L2_experiment_1	108	164	0.234192	non-amphid	12
A01_A22_TGATAATAGC	SIA_SIB	L2_experiment_1	102	176	0.251328	non-amphid	5
A01_A22_TTCAAGAATC	SIA_SIB	L2_experiment_1	71	102	0.145656	non-amphid	4
A01_A22_TTCTTATCGA	CEPsh	L2_experiment_1	83	111	0.158508	CEPsh	2
A01_A23_AACCTAGCTT	AWB	L2_experiment_1	161	250	0.357	amphid	18
A01_A23_AGCCGGTACC	FLP_PVD	L2_experiment_1	82	124	0.177072	non-amphid	7
A01_A23_ATCATGGCTG	AIA	L2_experiment_1	109	228	0.325584	non-amphid	4
A01_A23_ATCCTACCTC	AVH	L2_experiment_1	241	463	0.661164	non-amphid	29
A01_A23_CAGCGATAGA	RID	L2_experiment_1	152	219	0.312732	non-amphid	8
A01_A23_GAGGAGTTCG	FLP_PVD	L2_experiment_1	151	247	0.352716	non-amphid	9
A01_A24_ATATGCCATC	DVA	L2_experiment_1	92	172	0.245616	non-amphid	4
A01_A24_CCGCAAGTTC	AVJ	L2_experiment_1	214	335	0.47838	non-amphid	15
A01_A24_CCGCGCAGGT	AIA	L2_experiment_1	89	162	0.231336	non-amphid	10
A01_A24_GGCTATTCGA	DD_VD	L2_experiment_1	99	141	0.201348	non-amphid	7
A01_A24_TATCCTCAAT	ASK	L2_experiment_1	124	190	0.27132	amphid	13
A01_A26_CGAATCTCCT	RIA	L2_experiment_1	116	172	0.245616	non-amphid	4
A01_A26_CGCTAACCGT	RIC	L2_experiment_1	124	208	0.297024	non-amphid	9
A01_A26_GCTCCATTCG	SAA_SAB	L2_experiment_1	198	320	0.45696	non-amphid	8
A01_A26_TATTACTCAT	OLQ	L2_experiment_1	94	147	0.209916	non-amphid	15
A01_A26_TCAGCTCTAA	SMD	L2_experiment_1	89	136	0.194208	non-amphid	2
A01_A26_TCTATAAGGA	CAN	L2_experiment_1	163	258	0.368424	non-amphid	8
A01_A26_TGCGCGATGC	SMD	L2_experiment_1	194	311	0.444108	non-amphid	13
A01_A27_AATCATACGG	RME	L2_experiment_1	294	508	0.725424	non-amphid	33
A01_A27_ATAAGCCGGA	IL1	L2_experiment_1	93	122	0.174216	non-amphid	9
A01_A27_GCGTTCAGCT	CAN	L2_experiment_1	69	107	0.152796	non-amphid	3
A01_A27_TACCTAATCA	ASG	L2_experiment_1	284	480	0.68544	amphid	28
A01_A28_AATGCCAAGA	DD_VD	L2_experiment_1	75	111	0.158508	non-amphid	11
A01_A28_CAGAGTAGAC	FLP_PVD	L2_experiment_1	73	106	0.151368	non-amphid	3
A01_A28_CTTGCATAAT	AIA	L2_experiment_1	118	191	0.272748	non-amphid	11
A01_A28_GTCGAGGTAT	AMsh	L2_experiment_1	405	919	1.31233	Amsh	24
A01_A29_CGATTGGTTA	OLQ	L2_experiment_1	133	193	0.275604	non-amphid	9
A01_A29_GGCTGCCTTA	ADF	L2_experiment_1	103	160	0.22848	amphid	8
A01_A29_GTAGTTGGAT	AWC	L2_experiment_1	220	389	0.555492	amphid	15
A01_A29_TGAGTCCAGA	RIA	L2_experiment_1	100	147	0.209916	non-amphid	12
A01_A29_TGATACGAGT	SAA_SAB	L2_experiment_1	80	133	0.189924	non-amphid	4
A01_A30_CCAACTAACC	SIA_SIB	L2_experiment_1	203	356	0.508368	non-amphid	14
A01_A30_CTCTTAGCGG	CEPsh	L2_experiment_1	77	112	0.159936	CEPsh	3
A01_A30_CTCTTCAAGC	FLP_PVD	L2_experiment_1	77	103	0.147084	non-amphid	6
A01_A30_GGCTAATTAA	AVL	L2_experiment_1	216	362	0.516936	non-amphid	18
A01_A30_GGTCGCCGCT	SIA_SIB	L2_experiment_1	84	116	0.165648	non-amphid	6
A01_A30_TGAGTCCAGA	SAA_SAB	L2_experiment_1	151	208	0.297024	non-amphid	10
A01_A30_TTATTCTGAG	SIA_SIB	L2_experiment_1	78	115	0.16422	non-amphid	8
A01_A31_ATGGCGGATC	ASJ	L2_experiment_1	305	480	0.68544	amphid	32
A01_A31_CTTCGGCGCA	AMsh	L2_experiment_1	569	1735	2.47758	Amsh	39
A01_A31_GAATCGACGT	SAA_SAB	L2_experiment_1	98	143	0.204204	non-amphid	14
A01_A31_TGCGCGATGC	CEPsh	L2_experiment_1	133	205	0.29274	CEPsh	2
A01_A32_AATGCCAAGA	RMG	L2_experiment_1	182	371	0.529788	non-amphid	13
A01_A32_CCATTCGTAA	DVA	L2_experiment_1	121	196	0.279888	non-amphid	7
A01_A32_CGAAGGACGA	ADL	L2_experiment_1	547	1043	1.4894	amphid	46
A01_A32_CGATCATTAC	AVK	L2_experiment_1	251	784	1.11955	non-amphid	6
A01_A32_CGCCAATCAA	RMG	L2_experiment_1	81	137	0.195636	non-amphid	7
A01_A32_CTCTGCGGCA	SIA_SIB	L2_experiment_1	181	301	0.429828	non-amphid	10
A01_A32_CTGATTAAGA	IL1	L2_experiment_1	113	188	0.268464	non-amphid	10
A01_A32_GCCAACGCCA	SMD	L2_experiment_1	100	156	0.222768	non-amphid	8
A01_A32_GCCGTCGCGT	AVK	L2_experiment_1	121	209	0.298452	non-amphid	6
A01_A32_TATTCCGTTA	AIB	L2_experiment_1	73	104	0.148512	non-amphid	8
A01_A32_TCATACCGCT	AVA_AVE	L2_experiment_1	155	270	0.38556	non-amphid	10
A01_A32_TCGAGGAGTA	ASEL	L2_experiment_1	114	184	0.262752	amphid	11
A01_A32_TCGTAGCATC	ADL	L2_experiment_1	78	123	0.175644	amphid	5
A01_A32_TTATAAGAAC	AVG	L2_experiment_1	106	172	0.245616	non-amphid	11
A01_A32_TTCTCTACTA	AVK	L2_experiment_1	67	121	0.172788	non-amphid	5
A01_A33_ACGGCAACCA	AVA_AVE	L2_experiment_1	100	158	0.225624	non-amphid	7
A01_A33_CTACGGTAGC	ASK	L2_experiment_1	305	540	0.771119	amphid	23
A01_A33_TCTGACGAGG	RMH_tentative	L2_experiment_1	152	252	0.359856	non-amphid	10
A01_A33_TTGAATTATA	DVA	L2_experiment_1	76	112	0.159936	non-amphid	6
A01_A34_AATGCCAAGA	FLP_PVD	L2_experiment_1	96	152	0.217056	non-amphid	6
A01_A34_AGAGAACTTG	FLP_PVD	L2_experiment_1	480	939	1.34089	non-amphid	35
A01_A34_AGTAAGCATA	AIA	L2_experiment_1	104	177	0.252756	non-amphid	6
A01_A34_ATGAACGCGC	ADF	L2_experiment_1	139	211	0.301308	amphid	14
A01_A34_CGGATGAAGG	SAA_SAB	L2_experiment_1	203	366	0.522648	non-amphid	11
A01_A34_GAAGGTTGCC	BAG	L2_experiment_1	288	498	0.711144	non-amphid	24
A01_A34_GCCGTCGCGT	AVA_AVE	L2_experiment_1	232	380	0.54264	non-amphid	14
A01_A34_GCCTCAATAA	AIA	L2_experiment_1	93	145	0.20706	non-amphid	6
A01_A34_GGTAGATCAA	AFD	L2_experiment_1	164	264	0.376992	amphid	12
A01_A34_TCGGTAAGGC	DD_VD	L2_experiment_1	140	229	0.327012	non-amphid	11
A01_A34_TCGTAGAGAA	CAN	L2_experiment_1	101	145	0.20706	non-amphid	7
A01_A34_TGAGTCCAGA	SIA_SIB	L2_experiment_1	93	148	0.211344	non-amphid	6
A01_A34_TTGGACGCTG	AVB	L2_experiment_1	75	111	0.158508	non-amphid	8
A01_A35_AATACTTGCG	ALA	L2_experiment_1	127	203	0.289884	non-amphid	11
A01_A36_AATGCTAGTC	OLQ	L2_experiment_1	150	247	0.352716	non-amphid	7
A01_A36_ATCCATCAGG	CAN	L2_experiment_1	234	463	0.661164	non-amphid	15
A01_A36_CTTATCCTAC	OLQ	L2_experiment_1	200	357	0.509796	non-amphid	18
A01_A36_GATATGGTCT	RME	L2_experiment_1	95	159	0.227052	non-amphid	6
A01_A36_GTTCTGAATT	AVL	L2_experiment_1	89	166	0.237048	non-amphid	8
A01_A36_TGACGCTCCG	DD_VD	L2_experiment_1	94	162	0.231336	non-amphid	2
A01_A37_AAGCATCCTA	AIB	L2_experiment_1	83	164	0.234192	non-amphid	2
A01_A37_ATATGAGCCA	AVA_AVE	L2_experiment_1	83	128	0.182784	non-amphid	1
A01_A37_ATGCTCGCAA	SMD	L2_experiment_1	184	302	0.431256	non-amphid	15
A01_A37_CGTATTGAGA	PVP	L2_experiment_1	80	138	0.197064	non-amphid	9
A01_A37_GACCTGGAAT	RIM	L2_experiment_1	80	130	0.18564	non-amphid	5
A01_A37_GGACGGAGCC	IL2	L2_experiment_1	149	219	0.312732	non-amphid	12
A01_A38_AGTCCGCGGA	CAN	L2_experiment_1	81	107	0.152796	non-amphid	9
A01_A38_ATAACCGTTC	AVK	L2_experiment_1	65	131	0.187068	non-amphid	5
A01_A38_CTCCAAGGAT	SAA_SAB	L2_experiment_1	181	293	0.418404	non-amphid	12
A01_A38_GATACCTAAG	IL2	L2_experiment_1	64	112	0.159936	non-amphid	3
A01_A38_GCTCCATTCG	RMG	L2_experiment_1	64	111	0.158508	non-amphid	2
A01_A38_GGACTCATTG	RIA	L2_experiment_1	177	283	0.404124	non-amphid	12
A01_A40_CGACTACCAA	ASG	L2_experiment_1	298	489	0.698292	amphid	17
A01_A40_CTTGCAGTAG	SAA_SAB	L2_experiment_1	172	249	0.355572	non-amphid	15
A01_A40_TGGACTTGAC	FLP_PVD	L2_experiment_1	226	394	0.562632	non-amphid	22
A01_A40_TTATCGTATT	SMD	L2_experiment_1	103	158	0.225624	non-amphid	8
A01_A41_ATACGCCGCC	AWB	L2_experiment_1	111	184	0.262752	amphid	7
A01_A41_CCTGAGAGCA	SIA_SIB	L2_experiment_1	120	187	0.267036	non-amphid	12
A01_A41_CGGAAGATAT	AVG	L2_experiment_1	93	143	0.204204	non-amphid	9
A01_A41_TCCTCGAGTC	AMsh	L2_experiment_1	664	1766	2.52185	Amsh	44
A01_A42_AATCATACGG	CEPsh	L2_experiment_1	400	793	1.1324	CEPsh	36
A01_A42_AGCAAGTAGT	AWA	L2_experiment_1	126	203	0.289884	amphid	15
A01_A42_TCCGCCGGTC	SMD	L2_experiment_1	90	130	0.18564	non-amphid	5
A01_A42_TGCGCCATCT	ASJ	L2_experiment_1	230	353	0.504084	amphid	15
A01_A42_TTGGAGTCGG	FLP_PVD	L2_experiment_1	72	114	0.162792	non-amphid	2
A01_A43_ATTAACTTAA	AWB	L2_experiment_1	95	145	0.20706	amphid	6
A01_A43_CCATCGGACC	AVA_AVE	L2_experiment_1	106	155	0.22134	non-amphid	8
A01_A43_TCTGCGCGTT	DD_VD	L2_experiment_1	211	388	0.554064	non-amphid	8
A01_A44_ACGATAGACT	CAN	L2_experiment_1	87	124	0.177072	non-amphid	5
A01_A44_ACTAATTGAG	AVK	L2_experiment_1	73	122	0.174216	non-amphid	2
A01_A44_AGATCCTATA	OLQ	L2_experiment_1	63	110	0.15708	non-amphid	4
A01_A44_CGAATCTCCT	RIC	L2_experiment_1	118	209	0.298452	non-amphid	5
A01_A44_CTATTAACCA	ASJ	L2_experiment_1	176	271	0.386988	amphid	12
A01_A44_GCGACGCAGA	FLP_PVD	L2_experiment_1	206	341	0.486948	non-amphid	9
A01_A44_GCTCTAACGA	AVA_AVE	L2_experiment_1	231	373	0.532644	non-amphid	16
A01_A44_TGGAGAATTC	AVG	L2_experiment_1	329	587	0.838235	non-amphid	22
A01_A45_AGGAGATTGA	AVH	L2_experiment_1	88	163	0.232764	non-amphid	6
A01_A45_AGGTAATAGG	ASG	L2_experiment_1	181	310	0.44268	amphid	8
A01_A45_CAAGCAACTG	AVD_PVC	L2_experiment_1	122	202	0.288456	non-amphid	4
A01_A45_CCGTTGACTT	RID	L2_experiment_1	217	417	0.595476	non-amphid	16
A01_A45_CCTATAAGCT	SAA_SAB	L2_experiment_1	77	119	0.169932	non-amphid	7
A01_A45_GACCGTAGCA	AVA_AVE	L2_experiment_1	172	289	0.412692	non-amphid	15
A01_A45_TTGCTGCGCC	ASI	L2_experiment_1	385	659	0.941051	amphid	28
A01_A46_AACTTATAAG	AIN	L2_experiment_1	84	134	0.191352	non-amphid	10
A01_A46_CCAGGCCGCA	AVA_AVE	L2_experiment_1	232	450	0.6426	non-amphid	20
A01_A46_CGTAATGCAG	AVK	L2_experiment_1	103	225	0.3213	non-amphid	4
A01_A46_TAACGAATTG	SIA_SIB	L2_experiment_1	82	131	0.187068	non-amphid	5
A01_A46_TCGTAGAGAA	CAN	L2_experiment_1	115	198	0.282744	non-amphid	8
A01_A46_TCTATAAGGA	AWA	L2_experiment_1	100	229	0.327012	amphid	7
A01_A46_TTCCATGGCA	RMG	L2_experiment_1	224	452	0.645456	non-amphid	9
A01_A46_TTCTCTACTA	AVA_AVE	L2_experiment_1	123	205	0.29274	non-amphid	5
A01_A46_TTGATGCTAT	AIN	L2_experiment_1	359	657	0.938195	non-amphid	23
A01_A47_AATCATACGG	SAA_SAB	L2_experiment_1	99	169	0.241332	non-amphid	2
A01_A47_ATAGACTAGG	IL2	L2_experiment_1	69	103	0.147084	non-amphid	3
A01_A47_CCTGCATCAA	AVH	L2_experiment_1	134	192	0.274176	non-amphid	11
A01_A47_GCCAACGCCA	AVB	L2_experiment_1	75	132	0.188496	non-amphid	4
A01_A47_GGATGCAGCA	RID	L2_experiment_1	73	120	0.17136	non-amphid	2
A01_A47_TCATCTCGAT	DVA	L2_experiment_1	67	106	0.151368	non-amphid	2
A01_A48_ACTGAATTCC	RIA	L2_experiment_1	248	442	0.631176	non-amphid	30
A01_A48_AGTCGAGAAG	AVA_AVE	L2_experiment_1	81	122	0.174216	non-amphid	4
A01_A48_CTCCGGTTCT	AIB	L2_experiment_1	107	167	0.238476	non-amphid	12
A01_A48_GCCGTATGCT	AVA_AVE	L2_experiment_1	109	162	0.231336	non-amphid	8
A01_A48_GCGTCTATTC	ADF	L2_experiment_1	79	120	0.17136	amphid	8
A01_A49_AATTGCCTAC	RIS	L2_experiment_1	162	327	0.466956	non-amphid	14
A01_A49_ACGGCAACCA	DD_VD	L2_experiment_1	254	440	0.62832	non-amphid	19
A01_A49_CGCAATATCA	DD_VD	L2_experiment_1	365	678	0.968183	non-amphid	39
A01_A49_TCTATAAGGA	AVA_AVE	L2_experiment_1	81	131	0.187068	non-amphid	3
A01_A50_AATGAATAGT	SMD	L2_experiment_1	135	205	0.29274	non-amphid	7
A01_A50_ACTGGATGCT	DVA	L2_experiment_1	106	181	0.258468	non-amphid	9
A01_A50_AGTCGAGAAG	RID	L2_experiment_1	70	122	0.174216	non-amphid	3
A01_A50_CCGCGGACCG	DVC_tentative	L2_experiment_1	125	198	0.282744	non-amphid	6
A01_A50_CCGCTAGCTG	RID	L2_experiment_1	81	136	0.194208	non-amphid	2
A01_A50_GATATGGTCT	FLP_PVD	L2_experiment_1	134	212	0.302736	non-amphid	6
A01_A50_GCGGCCAATC	PVQ	L2_experiment_1	56	110	0.15708	non-amphid	3
A01_A50_GTCGAGGTAT	SAA_SAB	L2_experiment_1	186	323	0.461244	non-amphid	14
A01_A50_TGAGGTAGAA	SMB	L2_experiment_1	70	103	0.147084	non-amphid	9
A01_A51_CCGTTGACTT	FLP_PVD	L2_experiment_1	262	485	0.69258	non-amphid	15
A01_A51_CCTGACGTTC	AVA_AVE	L2_experiment_1	139	245	0.34986	non-amphid	6
A01_A51_CGAATCTCCT	AMsh	L2_experiment_1	959	2692	3.84417	Amsh	68
A01_A51_TCTATCGGTA	RIC	L2_experiment_1	172	308	0.439824	non-amphid	10
A01_A52_AACGCCTCTA	IL1	L2_experiment_1	168	252	0.359856	non-amphid	14
A01_A52_AAGCATCCTA	AVJ	L2_experiment_1	78	125	0.1785	non-amphid	8
A01_A52_CGGCAGAGGA	DVC_tentative	L2_experiment_1	281	497	0.709716	non-amphid	24
A01_A52_GCCATCAACT	RMD	L2_experiment_1	112	169	0.241332	non-amphid	11
A01_A52_GTATCATCGA	ASI	L2_experiment_1	137	226	0.322728	amphid	16
A01_A52_TTCTACGCCA	AVL	L2_experiment_1	378	661	0.943907	non-amphid	33
A01_A53_AATAATACCA	DVA	L2_experiment_1	132	234	0.334152	non-amphid	5
A01_A53_AGTAAGCATA	AIM	L2_experiment_1	147	230	0.32844	non-amphid	13
A01_A53_CAAGCTTCAT	RIA	L2_experiment_1	104	150	0.2142	non-amphid	10
A01_A53_CTCCGGTTCT	CEPsh	L2_experiment_1	81	122	0.174216	CEPsh	8
A01_A53_CTCTTAGCGG	RMH_tentative	L2_experiment_1	125	211	0.301308	non-amphid	14
A01_A53_GGTAGGTCTC	AMsh	L2_experiment_1	607	1463	2.08916	Amsh	43
A01_A53_TCGCAATTAG	RMH_tentative	L2_experiment_1	94	145	0.20706	non-amphid	6
A01_A53_TGCCTAACTT	DVC_tentative	L2_experiment_1	134	223	0.318444	non-amphid	8
A01_A54_ATGCTCGCAA	SAA_SAB	L2_experiment_1	62	106	0.151368	non-amphid	3
A01_A54_CATTCTAGAA	AVA_AVE	L2_experiment_1	187	301	0.429828	non-amphid	8
A01_A54_CGCAATATCA	AMsh	L2_experiment_1	515	1220	1.74216	Amsh	30
A01_A54_GACCGTAGCA	SMD	L2_experiment_1	97	132	0.188496	non-amphid	3
A01_A54_GCAACTGGCA	AMsh	L2_experiment_1	710	1941	2.77175	Amsh	39
A01_A54_GTATACCGAA	AWC	L2_experiment_1	89	138	0.197064	amphid	8
A01_A54_TCATCTAATC	AVA_AVE	L2_experiment_1	143	212	0.302736	non-amphid	12
A01_A54_TCCGGTAATC	DD_VD	L2_experiment_1	105	151	0.215628	non-amphid	12
A01_A55_ATAACCGTTC	ALA	L2_experiment_1	120	200	0.2856	non-amphid	6
A01_A55_CCGCGATTAT	ASG	L2_experiment_1	143	260	0.37128	amphid	9
A01_A55_CTCGTCTAGG	AIA	L2_experiment_1	67	110	0.15708	non-amphid	7
A01_A55_CTGGCTTCCT	DD_VD	L2_experiment_1	76	117	0.167076	non-amphid	3
A01_A55_TAGTACTATC	RMH_tentative	L2_experiment_1	132	208	0.297024	non-amphid	8
A01_A55_TCAGACGAAC	AVA_AVE	L2_experiment_1	157	256	0.365568	non-amphid	10
A01_A55_TCCGCCTACT	BAG	L2_experiment_1	218	403	0.575484	non-amphid	13
A01_A55_TTCAAGAATC	FLP_PVD	L2_experiment_1	227	389	0.555492	non-amphid	20
A01_A56_AATGCTAGTC	SMD	L2_experiment_1	157	245	0.34986	non-amphid	6
A01_A56_ATAATCTCGC	DVC_tentative	L2_experiment_1	273	492	0.702576	non-amphid	19
A01_A56_CGAATTCGTT	AIN	L2_experiment_1	105	181	0.258468	non-amphid	8
A01_A56_CGCAATATCA	AIB	L2_experiment_1	103	188	0.268464	non-amphid	11
A01_A56_TCAGCTCTAA	SIA_SIB	L2_experiment_1	61	100	0.1428	non-amphid	7
A01_A56_TGGCTGATGA	SIA_SIB	L2_experiment_1	169	248	0.354144	non-amphid	20
A01_A57_ACTCTCTCAA	SIA_SIB	L2_experiment_1	71	105	0.14994	non-amphid	3
A01_A57_CAACTTGGAT	AMsh	L2_experiment_1	507	1387	1.98063	Amsh	35
A01_A57_CGGCGCTGGC	DVA	L2_experiment_1	179	359	0.512652	non-amphid	3
A01_A57_GGACTACTAC	AVA_AVE	L2_experiment_1	99	157	0.224196	non-amphid	12
A01_A57_TCAGCTCTAA	OLQ	L2_experiment_1	125	198	0.282744	non-amphid	6
A01_A57_TGAGGTAGAA	DD_VD	L2_experiment_1	168	271	0.386988	non-amphid	13
A01_A58_ATAAGAGGCG	PVQ	L2_experiment_1	76	103	0.147084	non-amphid	6
A01_A58_CCGCAGCCGC	ADL	L2_experiment_1	211	319	0.455532	amphid	23
A01_A58_CTCGTCTAGG	ASG	L2_experiment_1	90	129	0.184212	amphid	8
A01_A58_CTCTTAGCGG	CEPsh	L2_experiment_1	124	199	0.284172	CEPsh	9
A01_A58_CTGATCGACC	DD_VD	L2_experiment_1	75	112	0.159936	non-amphid	4
A01_A58_TGCGCCAGAA	IL1	L2_experiment_1	84	131	0.187068	non-amphid	5
A01_A59_AGCTAAGAAT	IL2	L2_experiment_1	66	103	0.147084	non-amphid	6
A01_A59_ATCGTATCAA	AVH	L2_experiment_1	111	163	0.232764	non-amphid	9
A01_A59_CGGCAGAGGA	AVA_AVE	L2_experiment_1	182	306	0.436968	non-amphid	9
A01_A59_CTGGCTTCCT	RMG	L2_experiment_1	152	257	0.366996	non-amphid	11
A01_A59_TATGGCCGCG	CAN	L2_experiment_1	87	124	0.177072	non-amphid	2
A01_A59_TCCGGTAATC	ADL	L2_experiment_1	412	681	0.972467	amphid	34
A01_A60_ACTACTGAAG	AVH	L2_experiment_1	133	229	0.327012	non-amphid	4
A01_A60_ACTGGTAGAT	AMsh	L2_experiment_1	320	626	0.893927	Amsh	19
A01_A60_CCAGTCCTCT	SMD	L2_experiment_1	86	109	0.155652	non-amphid	8
A01_A60_CCGTTCGGAT	AWA	L2_experiment_1	80	120	0.17136	amphid	4
A01_A60_TGACGCTCCG	DD_VD	L2_experiment_1	83	125	0.1785	non-amphid	7
A01_A60_TTAGCAATAA	SIA_SIB	L2_experiment_1	122	194	0.277032	non-amphid	9
A01_A61_AAGCATCCTA	RIS	L2_experiment_1	131	231	0.329868	non-amphid	7
A01_A61_ATCTCCTACG	ADL	L2_experiment_1	256	437	0.624036	amphid	18
A01_A61_CCGCAAGTTC	SMD	L2_experiment_1	94	144	0.205632	non-amphid	6
A01_A61_CGACTACCAA	CAN	L2_experiment_1	185	286	0.408408	non-amphid	5
A01_A61_CGGTCGTTAA	AVL	L2_experiment_1	69	100	0.1428	non-amphid	4
A01_A61_GATACCTAAG	RMG	L2_experiment_1	152	262	0.374136	non-amphid	12
A01_A61_GGAACGATGG	AWA	L2_experiment_1	97	153	0.218484	amphid	10
A01_A61_GGACGGAGCC	AVL	L2_experiment_1	151	289	0.412692	non-amphid	4
A01_A61_TATAACTTCC	ADF	L2_experiment_1	152	249	0.355572	amphid	9
A01_A61_TCCGCCTACT	RMH_tentative	L2_experiment_1	82	119	0.169932	non-amphid	5
A01_A61_TCTATCGGTA	PVQ	L2_experiment_1	131	217	0.309876	non-amphid	12
A01_A61_TCTGCGCGTT	I5	L2_experiment_1	75	118	0.168504	non-amphid	5
A01_A61_TTAACGCCGT	SIA_SIB	L2_experiment_1	80	109	0.155652	non-amphid	5
A01_A61_TTCTCTACTA	RIC	L2_experiment_1	62	101	0.144228	non-amphid	6
A01_A62_AGGCCGGTAA	FLP_PVD	L2_experiment_1	271	506	0.722568	non-amphid	28
A01_A62_CATGCATCTC	DD_VD	L2_experiment_1	143	218	0.311304	non-amphid	11
A01_A62_CTCTTCAAGC	ASI	L2_experiment_1	120	190	0.27132	amphid	6
A01_A62_GACTAGTCTA	FLP_PVD	L2_experiment_1	183	292	0.416976	non-amphid	13
A01_A62_GATATCGGCG	AVK	L2_experiment_1	95	144	0.205632	non-amphid	4
A01_A63_AATAATACCA	ASJ	L2_experiment_1	247	406	0.579768	amphid	16
A01_A63_AGATATATCG	DD_VD	L2_experiment_1	62	106	0.151368	non-amphid	6
A01_A63_CAAGCTTCAT	BAG	L2_experiment_1	56	118	0.168504	non-amphid	4
A01_A63_CTGCTTCGAC	RIC	L2_experiment_1	141	240	0.34272	non-amphid	12
A01_A63_GGATATAATA	RIA	L2_experiment_1	79	112	0.159936	non-amphid	5
A01_A63_GTTATGGATC	AVK	L2_experiment_1	158	284	0.405552	non-amphid	11
A01_A64_AGTCCGCGGA	IL1	L2_experiment_1	148	243	0.347004	non-amphid	13
A01_A64_CAACCGGATC	ASJ	L2_experiment_1	150	221	0.315588	amphid	16
A01_A64_CAACCTATAT	CAN	L2_experiment_1	181	280	0.39984	non-amphid	10
A01_A64_CCTGAGAGCA	AMsh	L2_experiment_1	352	687	0.981035	Amsh	22
A01_A64_CTTATCCTAC	AVG	L2_experiment_1	102	153	0.218484	non-amphid	3
A01_A64_GATGCTACGA	ADF	L2_experiment_1	102	168	0.239904	amphid	6
A01_A64_TGAGCTACTT	BAG	L2_experiment_1	77	118	0.168504	non-amphid	3
A01_A64_TTAGATTCCG	AVH	L2_experiment_1	63	102	0.145656	non-amphid	3
A01_A65_ACCATAGCGC	SMD	L2_experiment_1	98	153	0.218484	non-amphid	7
A01_A65_CGAATTCGTT	SMD	L2_experiment_1	78	112	0.159936	non-amphid	8
A01_A65_GGATATAATA	AVK	L2_experiment_1	113	200	0.2856	non-amphid	11
A01_A65_GGCTTGCCAA	PVP	L2_experiment_1	125	199	0.284172	non-amphid	5
A01_A65_TGCAAGGCGT	IL2	L2_experiment_1	70	101	0.144228	non-amphid	6
A01_A65_TGGAACTAGA	CEPsh	L2_experiment_1	80	116	0.165648	CEPsh	6
A01_A66_AAGACGGCCA	SIA_SIB	L2_experiment_1	63	106	0.151368	non-amphid	1
A01_A66_AATAATACCA	AVG	L2_experiment_1	233	408	0.582624	non-amphid	12
A01_A66_ACGACCAATA	SIA_SIB	L2_experiment_1	73	116	0.165648	non-amphid	3
A01_A66_CATGCTGGTT	AVL	L2_experiment_1	133	199	0.284172	non-amphid	7
A01_A66_GGATGCAGCA	ASK	L2_experiment_1	77	114	0.162792	amphid	8
A01_A66_TCTATCGGTA	I5	L2_experiment_1	79	131	0.187068	non-amphid	3
A01_A66_TTATCGTATT	SIA_SIB	L2_experiment_1	78	128	0.182784	non-amphid	3
A01_A67_AAGCATCCTA	RID	L2_experiment_1	186	342	0.488376	non-amphid	14
A01_A67_ACGCGCTCCT	AVJ	L2_experiment_1	82	129	0.184212	non-amphid	7
A01_A67_AGCGGTAACG	AIB	L2_experiment_1	82	126	0.179928	non-amphid	6
A01_A67_AGCGTCAATG	AVK	L2_experiment_1	103	173	0.247044	non-amphid	4
A01_A67_ATGCAATATG	AWC	L2_experiment_1	102	153	0.218484	amphid	10
A01_A67_TAGGCAGATA	CEPsh	L2_experiment_1	99	164	0.234192	CEPsh	6
A01_A67_TGATGGCCTT	DVC_tentative	L2_experiment_1	164	299	0.426972	non-amphid	13
A01_A68_CGTCATTCCA	AMsh	L2_experiment_1	314	850	1.2138	Amsh	14
A01_A68_CTGAACTGGT	AVA_AVE	L2_experiment_1	154	242	0.345576	non-amphid	11
A01_A69_AATGCTAGTC	AMsh	L2_experiment_1	518	1291	1.84355	Amsh	21
A01_A69_AGATCCTATA	ASG	L2_experiment_1	337	624	0.891071	amphid	24
A01_A69_AGGTAATTCC	AMsh	L2_experiment_1	573	1476	2.10773	Amsh	38
A01_A69_CAGCGATAGA	AIA	L2_experiment_1	116	215	0.30702	non-amphid	6
A01_A69_CGCTAACCGT	SAA_SAB	L2_experiment_1	103	164	0.234192	non-amphid	12
A01_A69_CGGTAGGAAT	AVK	L2_experiment_1	361	767	1.09528	non-amphid	27
A01_A69_GGATTCTATC	AIB	L2_experiment_1	80	111	0.158508	non-amphid	9
A01_A69_GTACTAGTAA	IL2	L2_experiment_1	119	173	0.247044	non-amphid	6
A01_A69_TGACCGAATC	FLP_PVD	L2_experiment_1	151	232	0.331296	non-amphid	12
A01_A69_TGCGCCTGGT	ADL	L2_experiment_1	396	753	1.07528	amphid	29
A01_A69_TTATTCTGAG	SMD	L2_experiment_1	204	341	0.486948	non-amphid	13
A01_A70_ACTCCGCCAA	AFD	L2_experiment_1	94	120	0.17136	amphid	14
A01_A70_ACTGCCGATA	SMD	L2_experiment_1	68	104	0.148512	non-amphid	4
A01_A70_CAGGAGGAGA	ASJ	L2_experiment_1	241	353	0.504084	amphid	25
A01_A70_CAGGCGCCAT	CEPsh	L2_experiment_1	76	129	0.184212	CEPsh	6
A01_A70_CCGGAGTTGC	SIA_SIB	L2_experiment_1	89	146	0.208488	non-amphid	7
A01_A70_CCTATCATAA	AIY	L2_experiment_1	92	163	0.232764	non-amphid	7
A01_A70_GGAGTAAGCC	SAA_SAB	L2_experiment_1	78	111	0.158508	non-amphid	8
A01_A70_GGCTTGCCAA	AVA_AVE	L2_experiment_1	74	129	0.184212	non-amphid	4
A01_A70_TCCTCGAGTC	CEPsh	L2_experiment_1	90	153	0.218484	CEPsh	5
A01_A70_TCGATATTGA	AVK	L2_experiment_1	361	807	1.1524	non-amphid	33
A01_A70_TGCATATAAC	RIA	L2_experiment_1	64	100	0.1428	non-amphid	1
A01_A71_AACCTCAAGA	AVA_AVE	L2_experiment_1	92	137	0.195636	non-amphid	5
A01_A71_GCCAACGCCA	SAA_SAB	L2_experiment_1	155	235	0.33558	non-amphid	9
A01_A71_TATAACTTCC	DD_VD	L2_experiment_1	101	152	0.217056	non-amphid	5
A01_A72_AACTGCTGCC	CAN	L2_experiment_1	90	132	0.188496	non-amphid	3
A01_A72_ATCTGCCAAT	SMB	L2_experiment_1	113	166	0.237048	non-amphid	5
A01_A72_CTGGATTAGT	CAN	L2_experiment_1	101	158	0.225624	non-amphid	8
A01_A72_CTTGCATAAT	AVH	L2_experiment_1	105	151	0.215628	non-amphid	8
A01_A72_TCGTAGGCTT	RIA	L2_experiment_1	154	221	0.315588	non-amphid	8
A01_A72_TTATTAGTAG	AWC	L2_experiment_1	143	233	0.332724	amphid	14
A01_A72_TTCGCTGCCT	AMsh	L2_experiment_1	289	702	1.00246	Amsh	12
A01_A73_AATGCCAAGA	CAN	L2_experiment_1	124	193	0.275604	non-amphid	8
A01_A73_AGGCCGCTCG	PVQ	L2_experiment_1	105	170	0.24276	non-amphid	5
A01_A73_CTGCTTCGAC	PVP	L2_experiment_1	138	190	0.27132	non-amphid	13
A01_A73_TCGAGGAGTA	AIB	L2_experiment_1	78	133	0.189924	non-amphid	7
A01_A73_TGAGTCCAGA	IL1	L2_experiment_1	84	122	0.174216	non-amphid	6
A01_A74_ACCGACCTCA	FLP_PVD	L2_experiment_1	130	218	0.311304	non-amphid	6
A01_A74_CGCATCCATC	PVP	L2_experiment_1	91	130	0.18564	non-amphid	5
A01_A74_TGATGGCCTT	ASG	L2_experiment_1	274	442	0.631176	amphid	28
A01_A74_TGCGCCAGAA	CAN	L2_experiment_1	158	249	0.355572	non-amphid	15
A01_A75_AGAGAACTTG	PVQ	L2_experiment_1	125	211	0.301308	non-amphid	13
A01_A75_CCGCGGCTCA	DVC_tentative	L2_experiment_1	73	103	0.147084	non-amphid	2
A01_A75_CGCAATATCA	CAN	L2_experiment_1	130	211	0.301308	non-amphid	11
A01_A75_CTCGGTCAAT	DD_VD	L2_experiment_1	115	169	0.241332	non-amphid	10
A01_A75_CTCTGATCAG	FLP_PVD	L2_experiment_1	393	767	1.09528	non-amphid	37
A01_A75_CTGGATTAGT	RID	L2_experiment_1	76	121	0.172788	non-amphid	4
A01_A75_GGACTCATTG	AVG	L2_experiment_1	141	223	0.318444	non-amphid	15
A01_A76_AATACGCAGG	SMD	L2_experiment_1	130	208	0.297024	non-amphid	12
A01_A76_CAAGCTTCAT	AVJ	L2_experiment_1	75	119	0.169932	non-amphid	4
A01_A76_CGAATAATTC	AVA_AVE	L2_experiment_1	233	344	0.491232	non-amphid	22
A01_A76_GAGGCGGAAT	CAN	L2_experiment_1	278	445	0.63546	non-amphid	18
A01_A76_GATATCGGCG	BAG	L2_experiment_1	121	198	0.282744	non-amphid	8
A01_A76_GGACTACTAC	PVQ	L2_experiment_1	251	557	0.795395	non-amphid	15
A01_A76_GGATTCTATC	FLP_PVD	L2_experiment_1	207	328	0.468384	non-amphid	13
A01_A76_GTAGATCGTT	AVB	L2_experiment_1	111	149	0.212772	non-amphid	7
A01_A76_GTCCAACTCA	AMsh	L2_experiment_1	417	1156	1.65077	Amsh	30
A01_A76_TCCGCCTACT	PVT	L2_experiment_1	201	307	0.438396	non-amphid	21
A01_A76_TTGATGCTAT	CAN	L2_experiment_1	155	240	0.34272	non-amphid	17
A01_A77_AGCAAGTAGT	SAA_SAB	L2_experiment_1	81	106	0.151368	non-amphid	5
A01_A77_GACTAGTCTA	AVK	L2_experiment_1	191	330	0.47124	non-amphid	8
A01_A77_GCCGTCGCGT	AVD_PVC	L2_experiment_1	102	135	0.19278	non-amphid	2
A01_A77_GGACTCATTG	AVA_AVE	L2_experiment_1	126	199	0.284172	non-amphid	11
A01_A77_GGTTGGCGAC	AVL	L2_experiment_1	87	128	0.182784	non-amphid	3
A01_A77_TGGCCATGCA	CAN	L2_experiment_1	136	224	0.319872	non-amphid	3
A01_A77_TTCGTTCCAT	AIY	L2_experiment_1	91	135	0.19278	non-amphid	8
A01_A78_AATAATAATG	FLP_PVD	L2_experiment_1	96	121	0.172788	non-amphid	10
A01_A78_TCGGTAAGGC	PVP	L2_experiment_1	149	178	0.254184	non-amphid	19
A01_A79_AGCTAAGGTA	AMsh	L2_experiment_1	332	841	1.20095	Amsh	16
A01_A79_CCGCTGCTTC	SMD	L2_experiment_1	152	220	0.31416	non-amphid	8
A01_A79_GCAGACCGGT	PVP	L2_experiment_1	98	152	0.217056	non-amphid	5
A01_A80_AACGCCTCTA	SIA_SIB	L2_experiment_1	156	256	0.365568	non-amphid	9
A01_A80_AACGGAACGC	ASG	L2_experiment_1	67	110	0.15708	amphid	2
A01_A80_AAGTCTAATA	AIM	L2_experiment_1	100	169	0.241332	non-amphid	1
A01_A80_AGGCCGGTAA	SIA_SIB	L2_experiment_1	243	424	0.605472	non-amphid	14
A01_A80_AGTTGCATCT	RIA	L2_experiment_1	205	406	0.579768	non-amphid	16
A01_A80_ATGGAATTGG	RIS	L2_experiment_1	101	180	0.25704	non-amphid	7
A01_A80_CCATCGGACC	FLP_PVD	L2_experiment_1	269	463	0.661164	non-amphid	19
A01_A80_CCGTCCAGTA	SIA_SIB	L2_experiment_1	159	285	0.40698	non-amphid	11
A01_A80_CCTAAGCGGT	SMD	L2_experiment_1	131	210	0.29988	non-amphid	12
A01_A80_CTGAAGAGAC	FLP_PVD	L2_experiment_1	84	126	0.179928	non-amphid	6
A01_A80_CTGCAATCGC	CAN	L2_experiment_1	168	289	0.412692	non-amphid	8
A01_A80_GTTGAAGGAT	SIA_SIB	L2_experiment_1	124	218	0.311304	non-amphid	9
A01_A80_TCATCTCGAT	CAN	L2_experiment_1	330	645	0.921059	non-amphid	16
A01_A81_CATTATTACC	SAA_SAB	L2_experiment_1	97	142	0.202776	non-amphid	7
A01_A81_CCATCGGACC	RME	L2_experiment_1	124	194	0.277032	non-amphid	10
A01_A81_GGCTCCTCGT	DD_VD	L2_experiment_1	90	125	0.1785	non-amphid	8
A01_A81_GTTATGGATC	DD_VD	L2_experiment_1	83	127	0.181356	non-amphid	4
A01_A81_TGATAATAGC	ADL	L2_experiment_1	75	101	0.144228	amphid	8
A01_A82_AAGTACGTTA	SAA_SAB	L2_experiment_1	105	174	0.248472	non-amphid	4
A01_A82_AGACCATTCA	CAN	L2_experiment_1	102	190	0.27132	non-amphid	11
A01_A82_AGATCCTATA	DVA	L2_experiment_1	75	114	0.162792	non-amphid	8
A01_A82_GAGGCGGAAT	PHsh	L2_experiment_1	141	225	0.3213	PHsh	5
A01_A82_GGTAGATCAA	AVA_AVE	L2_experiment_1	345	619	0.883931	non-amphid	29
A01_A82_GTCGAGGTAT	AVA_AVE	L2_experiment_1	96	134	0.191352	non-amphid	5
A01_A82_TATAGTAAGC	CEPsh	L2_experiment_1	105	159	0.227052	CEPsh	6
A01_A82_TGAGCTACTT	RMH_tentative	L2_experiment_1	178	263	0.375564	non-amphid	14
A01_A82_TTCGCTGCCT	AVB	L2_experiment_1	86	135	0.19278	non-amphid	4
A01_A83_AACGCCTCTA	CAN	L2_experiment_1	138	210	0.29988	non-amphid	4
A01_A83_CCTGAGAGCA	RIA	L2_experiment_1	207	312	0.445536	non-amphid	19
A01_A83_TCTCTCATCC	AWA	L2_experiment_1	66	103	0.147084	amphid	7
A01_A84_AACCTAGCTT	SMB	L2_experiment_1	80	115	0.16422	non-amphid	6
A01_A84_CTATTAACCA	AIN	L2_experiment_1	71	122	0.174216	non-amphid	5
A01_A84_TATTCGATCT	AVH	L2_experiment_1	100	138	0.197064	non-amphid	7
A01_A85_AATTGCCTAC	AWC	L2_experiment_1	189	358	0.511224	amphid	18
A01_A85_CAGGAGGAGA	AIM	L2_experiment_1	142	220	0.31416	non-amphid	8
A01_A85_CATGACTCAA	ASJ	L2_experiment_1	159	242	0.345576	amphid	13
A01_A85_CATGCTGGTT	SAA_SAB	L2_experiment_1	237	389	0.555492	non-amphid	20
A01_A85_CTTGCATAAT	ASI	L2_experiment_1	72	115	0.16422	amphid	10
A01_A85_GCCTCAATAA	SIA_SIB	L2_experiment_1	150	225	0.3213	non-amphid	6
A01_A85_TTGGCCTATA	DD_VD	L2_experiment_1	110	163	0.232764	non-amphid	7
A01_A86_AATATTCGAA	SAA_SAB	L2_experiment_1	79	117	0.167076	non-amphid	7
A01_A86_CGAATAATTC	AMsh	L2_experiment_1	399	994	1.41943	Amsh	14
A01_A86_TGGCCGGCCT	CAN	L2_experiment_1	173	260	0.37128	non-amphid	17
A01_A87_ATCGTATCAA	RIC	L2_experiment_1	234	375	0.5355	non-amphid	19
A01_A87_CAGCGATAGA	RIS	L2_experiment_1	105	183	0.261324	non-amphid	15
A01_A87_GCCAGGATCA	AWB	L2_experiment_1	119	160	0.22848	amphid	14
A01_A87_TCCGGTAATC	RMG	L2_experiment_1	84	131	0.187068	non-amphid	7
A01_A88_AGGATTACCA	I5	L2_experiment_1	176	276	0.394128	non-amphid	12
A01_A88_CTGGTTGGTT	AVB	L2_experiment_1	225	366	0.522648	non-amphid	9
A01_A89_TCAGACGAAC	CAN	L2_experiment_1	76	108	0.154224	non-amphid	7
A01_A89_TGGCCATGCA	SIA_SIB	L2_experiment_1	93	120	0.17136	non-amphid	8
A01_A90_AACTGCTGCC	AIB	L2_experiment_1	91	126	0.179928	non-amphid	2
A01_A90_CAAGCTTGGC	ADL	L2_experiment_1	277	424	0.605472	amphid	20
A01_A90_CTTCATTAGA	AVK	L2_experiment_1	69	101	0.144228	non-amphid	5
A01_A90_TGAGGTAGAA	SIA_SIB	L2_experiment_1	88	115	0.16422	non-amphid	4
A01_A90_TTCAAGACCA	SMD	L2_experiment_1	98	151	0.215628	non-amphid	9
A01_A90_TTGGACGCTG	SAA_SAB	L2_experiment_1	73	100	0.1428	non-amphid	4
A01_A91_ACCTCTATCT	AMsh	L2_experiment_1	424	1048	1.49654	Amsh	24
A01_A91_ACGATACCGG	AVA_AVE	L2_experiment_1	173	286	0.408408	non-amphid	13
A01_A91_GCGTCTATTC	ADL	L2_experiment_1	87	122	0.174216	amphid	5
A01_A91_GCTAACCTCA	AVK	L2_experiment_1	171	336	0.479808	non-amphid	8
A01_A91_GTCGCTCAGT	I5	L2_experiment_1	104	166	0.237048	non-amphid	8
A01_A91_TATGCCGAGT	PVP	L2_experiment_1	61	102	0.145656	non-amphid	4
A01_A91_TCGCAATTAG	SIA_SIB	L2_experiment_1	160	274	0.391272	non-amphid	13
A01_A91_TGGTATTCAT	PVT	L2_experiment_1	136	231	0.329868	non-amphid	13
A01_A92_GAATGAGGAG	AVG	L2_experiment_1	101	127	0.181356	non-amphid	6
A01_A92_GATAAGGCAA	AIA	L2_experiment_1	79	118	0.168504	non-amphid	5
A01_A92_GCGGCCAATC	AMsh	L2_experiment_1	280	626	0.893927	Amsh	17
A01_A92_GGCATCTACC	FLP_PVD	L2_experiment_1	231	376	0.536928	non-amphid	19
A01_A92_GTCGAGGTAT	FLP_PVD	L2_experiment_1	153	215	0.30702	non-amphid	11
A01_A93_AGCGGTAACG	CAN	L2_experiment_1	134	202	0.288456	non-amphid	5
A01_A93_CGCTAACCGT	ASER	L2_experiment_1	102	136	0.194208	amphid	2
A01_A93_GCCGTATGCT	AVK	L2_experiment_1	83	121	0.172788	non-amphid	3
A01_A94_AATTGAGAGA	RIA	L2_experiment_1	74	105	0.14994	non-amphid	5
A01_A94_ACCAGCGCAG	BAG	L2_experiment_1	93	131	0.187068	non-amphid	9
A01_A94_ACTGGATGCT	AMsh	L2_experiment_1	243	400	0.5712	Amsh	18
A01_A94_AGGAGATTGA	ASI	L2_experiment_1	86	107	0.152796	amphid	9
A01_A96_AACTTATAAG	ADL	L2_experiment_1	190	227	0.324156	amphid	20
A01_A96_AAGCTGACCT	AWA	L2_experiment_1	98	142	0.202776	amphid	11
A01_A96_ATAATCTCGC	AVK	L2_experiment_1	89	119	0.169932	non-amphid	8
A01_A96_TCGTAGCATC	AIN	L2_experiment_1	113	142	0.202776	non-amphid	7
A01_A97_AAGAAGTTCA	RID	L2_experiment_1	156	290	0.41412	non-amphid	11
A01_A97_AATGAATAGT	SAA_SAB	L2_experiment_1	115	164	0.234192	non-amphid	8
A01_A97_ACCAGTATAA	AVA_AVE	L2_experiment_1	93	162	0.231336	non-amphid	4
A01_A98_ACCAGCCTTA	ADF	L2_experiment_1	65	102	0.145656	amphid	6
A01_A98_AGCGTCAATG	RIA	L2_experiment_1	91	153	0.218484	non-amphid	6
A01_A98_CAACCGGATC	FLP_PVD	L2_experiment_1	103	162	0.231336	non-amphid	5
A01_A98_CAGCAGTATC	AMsh	L2_experiment_1	464	1353	1.93208	Amsh	26
A01_A98_CGCCGCCTCC	AFD	L2_experiment_1	186	351	0.501228	amphid	22
A01_A98_CTGATTAAGA	AVB	L2_experiment_1	154	254	0.362712	non-amphid	15
A01_A99_AGCAAGTAGT	OLQ	L2_experiment_1	87	128	0.182784	non-amphid	4
A01_A99_CTCTGATCAG	AVJ	L2_experiment_1	69	111	0.158508	non-amphid	5
A01_A99_GGATTGACTC	ASK	L2_experiment_1	88	136	0.194208	amphid	12
A01_A99_TGAGTCCAGA	FLP_PVD	L2_experiment_1	111	180	0.25704	non-amphid	5
A01_A99_TGATAATAGC	CEPsh	L2_experiment_1	83	157	0.224196	CEPsh	3
A01_A99_TTGCAGCATT	SAA_SAB	L2_experiment_1	112	175	0.2499	non-amphid	9
A02_A01_AGTCGAGTTC	SIA_SIB	L2_experiment_1	208	303	0.432684	non-amphid	12
A02_A01_CATCGCGCTC	ADL	L2_experiment_1	204	307	0.438396	amphid	17
A02_A01_CATTATTACC	DVA	L2_experiment_1	183	303	0.432684	non-amphid	18
A02_A01_CGGTTATGCC	ASER	L2_experiment_1	373	719	1.02673	amphid	28
A02_A01_GACCTCCGCC	AIA	L2_experiment_1	94	128	0.182784	non-amphid	6
A02_A02_CGCGTACGAC	DD_VD	L2_experiment_1	78	116	0.165648	non-amphid	11
A02_A02_CGTCTTCCTT	PVT	L2_experiment_1	86	126	0.179928	non-amphid	4
A02_A02_GAATCGACGT	I5	L2_experiment_1	82	153	0.218484	non-amphid	2
A02_A02_GGTCGCCGCT	ASG	L2_experiment_1	77	129	0.184212	amphid	4
A02_A02_TGCGCCATCT	SIA_SIB	L2_experiment_1	98	166	0.237048	non-amphid	8
A02_A02_TTGATATATT	ASER	L2_experiment_1	127	213	0.304164	amphid	2
A02_A03_AATCAGCTGC	AVA_AVE	L2_experiment_1	65	102	0.145656	non-amphid	3
A02_A03_ATGCTCGCAA	AIY	L2_experiment_1	96	200	0.2856	non-amphid	3
A02_A03_GATATGGTCT	SIA_SIB	L2_experiment_1	78	108	0.154224	non-amphid	4
A02_A03_GATTCCGGAA	SIA_SIB	L2_experiment_1	91	143	0.204204	non-amphid	6
A02_A03_GCTCTAACGA	ASJ	L2_experiment_1	180	273	0.389844	amphid	15
A02_A03_TGAGACTCTA	SAA_SAB	L2_experiment_1	140	223	0.318444	non-amphid	9
A02_A04_AACTTATAAG	SIA_SIB	L2_experiment_1	90	160	0.22848	non-amphid	2
A02_A04_CTCCAAGGAT	AVJ	L2_experiment_1	171	281	0.401268	non-amphid	10
A02_A04_TGCATATAAC	AMsh	L2_experiment_1	366	945	1.34946	Amsh	17
A02_A04_TGGACTTGAC	RIA	L2_experiment_1	153	238	0.339864	non-amphid	13
A02_A05_AATACTCTTC	AVJ	L2_experiment_1	105	188	0.268464	non-amphid	6
A02_A05_TTCAAGAATC	FLP_PVD	L2_experiment_1	93	160	0.22848	non-amphid	5
A02_A05_TTGAGTATCA	RIA	L2_experiment_1	74	117	0.167076	non-amphid	7
A02_A06_CGTCCGTCCT	AVB	L2_experiment_1	81	137	0.195636	non-amphid	4
A02_A07_AGACCATTCA	ASJ	L2_experiment_1	72	119	0.169932	amphid	6
A02_A07_CGCGTACGAC	RIA	L2_experiment_1	83	135	0.19278	non-amphid	4
A02_A07_GTCTCCAGAG	ASG	L2_experiment_1	80	126	0.179928	amphid	5
A02_A07_TCGTAGGCTT	RMH_tentative	L2_experiment_1	102	174	0.248472	non-amphid	15
A02_A08_ACTAATTGAG	ADL	L2_experiment_1	136	227	0.324156	amphid	12
A02_A08_ACTGAATTCC	RMG	L2_experiment_1	170	283	0.404124	non-amphid	13
A02_A08_TCAGACGAAC	DVA	L2_experiment_1	73	118	0.168504	non-amphid	4
A02_A08_TGAGCTACTT	ASER	L2_experiment_1	246	561	0.801107	amphid	7
A02_A08_TTCAAGAATC	DD_VD	L2_experiment_1	83	137	0.195636	non-amphid	9
A02_A09_CTGGCTTCCT	AVB	L2_experiment_1	84	130	0.18564	non-amphid	3
A02_A09_TGCCTATTAT	SAA_SAB	L2_experiment_1	69	100	0.1428	non-amphid	9
A02_A09_TTCTATAGAG	AMsh	L2_experiment_1	266	536	0.765407	Amsh	13
A02_A10_ACTTCCGAAT	IL2	L2_experiment_1	109	194	0.277032	non-amphid	9
A02_A10_CAAGGCATTC	AMsh	L2_experiment_1	342	962	1.37374	Amsh	15
A02_A10_CCGAATCCGA	CEPsh	L2_experiment_1	70	106	0.151368	CEPsh	2
A02_A10_CGAGCTGCCA	SAA_SAB	L2_experiment_1	69	108	0.154224	non-amphid	4
A02_A10_GGCTATTCGA	AMsh	L2_experiment_1	346	862	1.23094	Amsh	21
A02_A10_TAAGATAGGT	I5	L2_experiment_1	77	131	0.187068	non-amphid	8
A02_A10_TACGGCTACG	SIA_SIB	L2_experiment_1	117	195	0.27846	non-amphid	8
A02_A11_AAGTAGACTA	AVJ	L2_experiment_1	76	120	0.17136	non-amphid	5
A02_A11_ATAATCTCGC	DD_VD	L2_experiment_1	321	609	0.869651	non-amphid	23
A02_A11_CAAGGCTTAG	I5	L2_experiment_1	102	212	0.302736	non-amphid	8
A02_A11_CTAACTCCAA	SIA_SIB	L2_experiment_1	140	217	0.309876	non-amphid	11
A02_A11_GGACGACGCA	ADF	L2_experiment_1	108	167	0.238476	amphid	7
A02_A11_TCGATATTGA	AWA	L2_experiment_1	179	293	0.418404	amphid	13
A02_A11_TGATGGCCTT	DD_VD	L2_experiment_1	56	102	0.145656	non-amphid	6
A02_A11_TGCGCCAGAA	DD_VD	L2_experiment_1	64	103	0.147084	non-amphid	10
A02_A11_TGGTCTACGT	PVQ	L2_experiment_1	89	140	0.19992	non-amphid	7
A02_A11_TTGCTGCGCC	AMsh	L2_experiment_1	318	742	1.05958	Amsh	37
A02_A12_AACTTATAAG	AVA_AVE	L2_experiment_1	92	150	0.2142	non-amphid	9
A02_A12_CTCTTCAAGC	IL2	L2_experiment_1	109	170	0.24276	non-amphid	7
A02_A12_TAAGATAGGT	SAA_SAB	L2_experiment_1	70	121	0.172788	non-amphid	1
A02_A12_TGATTCCTCA	IL2	L2_experiment_1	89	138	0.197064	non-amphid	9
A02_A13_CAACTTGGAT	AIB	L2_experiment_1	81	148	0.211344	non-amphid	3
A02_A13_CCATTCGTAA	RIA	L2_experiment_1	63	104	0.148512	non-amphid	2
A02_A13_TCAGGACTTA	CAN	L2_experiment_1	85	144	0.205632	non-amphid	3
A02_A14_ACGACCAATA	DD_VD	L2_experiment_1	72	114	0.162792	non-amphid	7
A02_A14_ACGATACCGG	AMsh	L2_experiment_1	122	208	0.297024	Amsh	5
A02_A14_CAAGATTAAG	RIA	L2_experiment_1	117	190	0.27132	non-amphid	10
A02_A14_CATAACCAGC	AVL	L2_experiment_1	172	344	0.491232	non-amphid	14
A02_A14_TCGGTAAGGC	ALA	L2_experiment_1	82	143	0.204204	non-amphid	6
A02_A14_TCTAGAACTA	SMD	L2_experiment_1	260	457	0.652596	non-amphid	22
A02_A14_TGGAACTAGA	ASJ	L2_experiment_1	446	780	1.11384	amphid	35
A02_A15_ACCGACCTCA	SMD	L2_experiment_1	141	236	0.337008	non-amphid	8
A02_A15_CAAGGCATTC	AIY	L2_experiment_1	134	233	0.332724	non-amphid	8
A02_A15_CGATTGGTTA	AVL	L2_experiment_1	112	211	0.301308	non-amphid	4
A02_A15_CGGCGCTGGC	SAA_SAB	L2_experiment_1	301	479	0.684012	non-amphid	22
A02_A15_TGCATATAAC	RMH_tentative	L2_experiment_1	126	194	0.277032	non-amphid	12
A02_A15_TGGCGTAGGT	PVT	L2_experiment_1	101	181	0.258468	non-amphid	4
A02_A16_ACCAGTATAA	FLP_PVD	L2_experiment_1	223	381	0.544068	non-amphid	26
A02_A16_ATCTCCTACG	SIA_SIB	L2_experiment_1	66	106	0.151368	non-amphid	3
A02_A16_ATTCAGGTAC	AVK	L2_experiment_1	66	127	0.181356	non-amphid	2
A02_A16_TCTCCTATAA	PHsh	L2_experiment_1	141	251	0.358428	PHsh	9
A02_A16_TTGCTGCGCC	AMsh	L2_experiment_1	366	981	1.40087	Amsh	22
A02_A17_AACTGATCTT	AVJ	L2_experiment_1	69	120	0.17136	non-amphid	4
A02_A17_TGGTATTCAT	AVK	L2_experiment_1	105	251	0.358428	non-amphid	6
A02_A18_AAGTAATATT	AMsh	L2_experiment_1	201	465	0.66402	Amsh	14
A02_A18_AATGCTAGTC	PVT	L2_experiment_1	162	315	0.44982	non-amphid	11
A02_A18_ACGCAACTCC	AIM	L2_experiment_1	86	140	0.19992	non-amphid	11
A02_A18_CTCGTCTAGG	DVA	L2_experiment_1	112	221	0.315588	non-amphid	8
A02_A18_GGATTCTATC	SAA_SAB	L2_experiment_1	87	148	0.211344	non-amphid	7
A02_A18_TCCTCGAGTC	SIA_SIB	L2_experiment_1	103	187	0.267036	non-amphid	5
A02_A18_TCTAGAACTA	ASJ	L2_experiment_1	157	278	0.396984	amphid	9
A02_A18_TGATAATAGC	DD_VD	L2_experiment_1	70	114	0.162792	non-amphid	5
A02_A18_TTCTACGCCA	AMsh	L2_experiment_1	310	776	1.10813	Amsh	27
A02_A19_GGCTGCCTTA	ADL	L2_experiment_1	314	594	0.848231	amphid	26
A02_A19_TCCAGAAGGT	RIC	L2_experiment_1	85	157	0.224196	non-amphid	5
A02_A19_TGACGCTCCG	AVD_PVC	L2_experiment_1	63	108	0.154224	non-amphid	4
A02_A20_CCATAAGTCC	IL1	L2_experiment_1	79	117	0.167076	non-amphid	4
A02_A20_CTGGATTAGT	RID	L2_experiment_1	94	154	0.219912	non-amphid	8
A02_A20_GCGGAGTCGA	FLP_PVD	L2_experiment_1	137	190	0.27132	non-amphid	9
A02_A20_TAACGAATTG	AVJ	L2_experiment_1	155	235	0.33558	non-amphid	10
A02_A20_TCGTCAACTT	DVA	L2_experiment_1	106	158	0.225624	non-amphid	7
A02_A20_TTAACGTACC	SAA_SAB	L2_experiment_1	95	121	0.172788	non-amphid	5
A02_A20_TTAATTATTG	SAA_SAB	L2_experiment_1	74	101	0.144228	non-amphid	3
A02_A21_AACTGCTGCC	SMD	L2_experiment_1	171	367	0.524076	non-amphid	8
A02_A21_CATGACTCAA	CAN	L2_experiment_1	252	422	0.602616	non-amphid	23
A02_A21_TAGTACTATC	SMD	L2_experiment_1	112	177	0.252756	non-amphid	10
A02_A21_TGATTCAACT	RID	L2_experiment_1	58	116	0.165648	non-amphid	6
A02_A22_AAGTAGTCAG	AVK	L2_experiment_1	69	105	0.14994	non-amphid	2
A02_A22_CGCCTCGAAC	BAG	L2_experiment_1	72	128	0.182784	non-amphid	7
A02_A22_CGGAGATCCG	PVQ	L2_experiment_1	61	104	0.148512	non-amphid	3
A02_A22_CTCTTAGCGG	RIA	L2_experiment_1	165	285	0.40698	non-amphid	15
A02_A24_ATCAACGATT	AVJ	L2_experiment_1	88	138	0.197064	non-amphid	6
A02_A24_TTGATGCTAT	DVA	L2_experiment_1	129	186	0.265608	non-amphid	10
A02_A25_ATGGAATTGG	SIA_SIB	L2_experiment_1	147	198	0.282744	non-amphid	6
A02_A25_CAAGGCTTAG	SMD	L2_experiment_1	168	232	0.331296	non-amphid	9
A02_A25_CCGATCAGCC	PVQ	L2_experiment_1	116	148	0.211344	non-amphid	9
A02_A25_TTATTCTGAG	SAA_SAB	L2_experiment_1	90	123	0.175644	non-amphid	6
A02_A26_AAGAAGTTCA	AVK	L2_experiment_1	180	405	0.57834	non-amphid	11
A02_A26_CGCATCCATC	AMsh	L2_experiment_1	538	1594	2.27623	Amsh	30
A02_A26_GGTCCAGGAG	SAA_SAB	L2_experiment_1	69	107	0.152796	non-amphid	1
A02_A27_CAGCGATAGA	ADL	L2_experiment_1	96	130	0.18564	amphid	11
A02_A27_TCAGACGAAC	IL1	L2_experiment_1	132	172	0.245616	non-amphid	9
A02_A28_AACTATTATA	AMsh	L2_experiment_1	948	2624	3.74707	Amsh	71
A02_A28_ACGCGTATCG	RIS	L2_experiment_1	141	309	0.441252	non-amphid	13
A02_A28_ATGCTCGCAA	SAA_SAB	L2_experiment_1	138	229	0.327012	non-amphid	7
A02_A28_CAACCAGTAC	AMsh	L2_experiment_1	132	223	0.318444	Amsh	7
A02_A28_GCCTCAGCAT	CAN	L2_experiment_1	177	317	0.452676	non-amphid	6
A02_A28_GTATTAAGTT	ASI	L2_experiment_1	188	300	0.4284	amphid	23
A02_A28_TATAGTAAGC	FLP_PVD	L2_experiment_1	493	1027	1.46656	non-amphid	49
A02_A28_TCCAGCAATA	CAN	L2_experiment_1	182	331	0.472668	non-amphid	17
A02_A28_TCCTCTCCGT	ASJ	L2_experiment_1	111	176	0.251328	amphid	6
A02_A28_TTATTATGGT	RIA	L2_experiment_1	160	261	0.372708	non-amphid	16
A02_A28_TTGCAGCATT	SIA_SIB	L2_experiment_1	76	113	0.161364	non-amphid	4
A02_A29_AAGCATCCTA	AVK	L2_experiment_1	111	201	0.287028	non-amphid	2
A02_A29_AAGTTGCCAT	SIA_SIB	L2_experiment_1	73	110	0.15708	non-amphid	6
A02_A29_ACGATAGACT	AVD_PVC	L2_experiment_1	141	211	0.301308	non-amphid	10
A02_A29_CCTAGCGCCT	ADF	L2_experiment_1	106	156	0.222768	amphid	9
A02_A29_CGTATTGAGA	RMD	L2_experiment_1	116	173	0.247044	non-amphid	12
A02_A29_TATGGCCGCG	ASG	L2_experiment_1	91	149	0.212772	amphid	3
A02_A29_TCGCAATTAG	AVK	L2_experiment_1	190	376	0.536928	non-amphid	9
A02_A29_TGAGAACCAA	AVK	L2_experiment_1	150	271	0.386988	non-amphid	11
A02_A30_AGACTCAAGC	AVH	L2_experiment_1	75	111	0.158508	non-amphid	2
A02_A30_ATCTCCTACG	SMD	L2_experiment_1	72	113	0.161364	non-amphid	7
A02_A30_ATTCAGGTAC	FLP_PVD	L2_experiment_1	395	734	1.04815	non-amphid	36
A02_A30_TAGCTGCTAC	CAN	L2_experiment_1	79	125	0.1785	non-amphid	8
A02_A30_TGCCGCCGAT	SIA_SIB	L2_experiment_1	71	101	0.144228	non-amphid	5
A02_A31_ACTATCTTGA	ASJ	L2_experiment_1	77	115	0.16422	amphid	9
A02_A31_CGGTCGTTAA	AMsh	L2_experiment_1	188	321	0.458388	Amsh	8
A02_A31_CTCTTAGCGG	PVQ	L2_experiment_1	89	137	0.195636	non-amphid	7
A02_A31_GCTCTCGCCT	RIA	L2_experiment_1	68	100	0.1428	non-amphid	5
A02_A33_GAAGTCCGTC	AMsh	L2_experiment_1	398	987	1.40944	Amsh	15
A02_A33_GACCTCTCTG	RIC	L2_experiment_1	167	395	0.56406	non-amphid	11
A02_A34_CCGCGATTAT	ASJ	L2_experiment_1	88	139	0.198492	amphid	11
A02_A34_CGATCATTAC	RIS	L2_experiment_1	119	215	0.30702	non-amphid	3
A02_A34_CTGGCTTCCT	FLP_PVD	L2_experiment_1	74	113	0.161364	non-amphid	4
A02_A34_GTATTAAGTT	RIC	L2_experiment_1	70	107	0.152796	non-amphid	11
A02_A34_TTAATAGTTC	AMsh	L2_experiment_1	330	682	0.973895	Amsh	18
A02_A35_AACTACCGAC	CEPsh	L2_experiment_1	137	284	0.405552	CEPsh	5
A02_A35_ACTGCCGATA	SAA_SAB	L2_experiment_1	56	102	0.145656	non-amphid	3
A02_A35_CGCCTCGAAC	RMG	L2_experiment_1	123	226	0.322728	non-amphid	9
A02_A35_CGGCAGAGGA	AIN	L2_experiment_1	92	156	0.222768	non-amphid	11
A02_A35_GCCATCAACT	RMH_tentative	L2_experiment_1	170	281	0.401268	non-amphid	15
A02_A35_TGAGGTAGAA	RMG	L2_experiment_1	70	107	0.152796	non-amphid	5
A02_A35_TGATGCATCG	ADL	L2_experiment_1	109	193	0.275604	amphid	12
A02_A36_ACGGTCTTGC	ASEL	L2_experiment_1	167	279	0.398412	amphid	16
A02_A36_ATAAGCCGGA	AMsh	L2_experiment_1	327	853	1.21808	Amsh	12
A02_A36_ATAGGAGTAC	SIA_SIB	L2_experiment_1	169	262	0.374136	non-amphid	9
A02_A36_CAAGTCGACC	AVK	L2_experiment_1	344	773	1.10384	non-amphid	21
A02_A36_GCCATCAACT	CAN	L2_experiment_1	112	189	0.269892	non-amphid	7
A02_A36_GCCTCAGCAT	AVK	L2_experiment_1	228	431	0.615468	non-amphid	12
A02_A36_GTTCCGACGA	AMsh	L2_experiment_1	360	874	1.24807	Amsh	20
A02_A36_TCCGCCGGTC	CAN	L2_experiment_1	186	344	0.491232	non-amphid	10
A02_A36_TTCAAGAATC	AIB	L2_experiment_1	154	279	0.398412	non-amphid	5
A02_A37_AAGTACGTTA	CAN	L2_experiment_1	145	248	0.354144	non-amphid	8
A02_A37_AATACCAGTT	AVK	L2_experiment_1	224	540	0.771119	non-amphid	16
A02_A37_AGGCCGCTCG	AVL	L2_experiment_1	156	302	0.431256	non-amphid	15
A02_A37_AGGTCAATTA	RME	L2_experiment_1	100	164	0.234192	non-amphid	7
A02_A37_ATCTAAGCAA	AVB	L2_experiment_1	73	114	0.162792	non-amphid	2
A02_A37_CAAGTACTGG	AVL	L2_experiment_1	118	214	0.305592	non-amphid	8
A02_A37_CAGGCGCCAT	RIM	L2_experiment_1	106	166	0.237048	non-amphid	9
A02_A37_CATGCATCTC	BAG	L2_experiment_1	149	290	0.41412	non-amphid	15
A02_A37_CGCATCCATC	AIN	L2_experiment_1	100	145	0.20706	non-amphid	11
A02_A37_GGCTATATAG	IL2	L2_experiment_1	82	139	0.198492	non-amphid	3
A02_A37_TCCTCTCCGT	BAG	L2_experiment_1	144	322	0.459816	non-amphid	12
A02_A37_TCGAGGAGTA	IL2	L2_experiment_1	101	180	0.25704	non-amphid	5
A02_A38_AATATTCGAA	FLP_PVD	L2_experiment_1	398	760	1.08528	non-amphid	31
A02_A38_CCGCTGCTTC	AIB	L2_experiment_1	84	137	0.195636	non-amphid	4
A02_A38_GGAGCGGCCG	RIA	L2_experiment_1	98	153	0.218484	non-amphid	7
A02_A38_TTCGCTGCCT	DVC_tentative	L2_experiment_1	74	121	0.172788	non-amphid	4
A02_A39_AAGATCCAAC	ASK	L2_experiment_1	144	239	0.341292	amphid	8
A02_A39_CCTATAAGCT	CEPsh	L2_experiment_1	80	126	0.179928	CEPsh	1
A02_A39_CTGCAATCGC	FLP_PVD	L2_experiment_1	190	317	0.452676	non-amphid	11
A02_A39_CTTGCGGTCT	CAN	L2_experiment_1	152	243	0.347004	non-amphid	10
A02_A39_GACCGTAGCA	AMsh	L2_experiment_1	292	672	0.959615	Amsh	19
A02_A39_GATAAGGCAA	ADL	L2_experiment_1	111	178	0.254184	amphid	10
A02_A39_GTCGACGGAA	ADL	L2_experiment_1	185	285	0.40698	amphid	18
A02_A39_TACGGCTACG	SMD	L2_experiment_1	126	198	0.282744	non-amphid	11
A02_A39_TGCGAAGATC	ASG	L2_experiment_1	93	139	0.198492	amphid	7
A02_A40_ACGCAACTCC	ASI	L2_experiment_1	162	270	0.38556	amphid	6
A02_A40_CATCCGACTA	SAA_SAB	L2_experiment_1	78	126	0.179928	non-amphid	7
A02_A40_GTATACCGAA	AIN	L2_experiment_1	64	106	0.151368	non-amphid	2
A02_A40_TCATACCGCT	AMsh	L2_experiment_1	429	961	1.37231	Amsh	18
A02_A40_TCATCTCGAT	SMD	L2_experiment_1	84	113	0.161364	non-amphid	6
A02_A41_ACCGACCTCA	AMsh	L2_experiment_1	266	628	0.896783	Amsh	12
A02_A41_CAACCAGTAC	AMsh	L2_experiment_1	479	1141	1.62935	Amsh	28
A02_A41_CGTCTATGAA	FLP_PVD	L2_experiment_1	171	296	0.422688	non-amphid	15
A02_A42_CAGCAGTATC	AVH	L2_experiment_1	98	139	0.198492	non-amphid	5
A02_A42_TCTCCTATAA	AVK	L2_experiment_1	129	229	0.327012	non-amphid	3
A02_A42_TGAGTCCAGA	CAN	L2_experiment_1	153	233	0.332724	non-amphid	10
A02_A42_TTATAAGAAC	AVK	L2_experiment_1	163	304	0.434112	non-amphid	13
A02_A43_CGATCCTGGA	AMsh	L2_experiment_1	261	557	0.795395	Amsh	21
A02_A43_CGCTAACCGT	IL2	L2_experiment_1	71	100	0.1428	non-amphid	7
A02_A43_CGTCTTCCTT	RMG	L2_experiment_1	69	100	0.1428	non-amphid	5
A02_A43_CTTCAGCTTC	IL2	L2_experiment_1	71	118	0.168504	non-amphid	6
A02_A44_AATCAGCTGC	AVA_AVE	L2_experiment_1	207	329	0.469812	non-amphid	18
A02_A44_ACCAGTATAA	I5	L2_experiment_1	100	156	0.222768	non-amphid	6
A02_A44_CAGATTCGAT	ASK	L2_experiment_1	74	115	0.16422	amphid	7
A02_A44_GCGGCCAATC	AIN	L2_experiment_1	105	183	0.261324	non-amphid	10
A02_A44_TCGAGGAGTA	PVT	L2_experiment_1	69	109	0.155652	non-amphid	3
A02_A44_TTAGCAATAA	AIM	L2_experiment_1	146	245	0.34986	non-amphid	16
A02_A44_TTGATATGAA	AVA_AVE	L2_experiment_1	81	129	0.184212	non-amphid	3
A02_A45_ACTGCCGATA	FLP_PVD	L2_experiment_1	200	362	0.516936	non-amphid	14
A02_A45_CTGGATTAGT	ASJ	L2_experiment_1	121	165	0.23562	amphid	10
A02_A45_GCAAGGAATA	RMG	L2_experiment_1	230	407	0.581196	non-amphid	20
A02_A45_GCTCTAACGA	DD_VD	L2_experiment_1	92	147	0.209916	non-amphid	11
A02_A45_TATAACTTCC	AWC	L2_experiment_1	135	253	0.361284	amphid	14
A02_A45_TCCGGTAATC	IL2	L2_experiment_1	75	115	0.16422	non-amphid	5
A02_A45_TGATAATAGC	AVK	L2_experiment_1	278	512	0.731136	non-amphid	19
A02_A46_TTCTTATCGA	AVK	L2_experiment_1	95	176	0.251328	non-amphid	2
A02_A47_CAACCGGATC	FLP_PVD	L2_experiment_1	178	332	0.474096	non-amphid	15
A02_A47_GCGCTCGACG	AWA	L2_experiment_1	188	313	0.446964	amphid	15
A02_A47_TACTTACTTA	PVQ	L2_experiment_1	83	117	0.167076	non-amphid	4
A02_A48_AAGCCGGCTG	CAN	L2_experiment_1	78	135	0.19278	non-amphid	6
A02_A48_ACTCCGCCAA	AVJ	L2_experiment_1	132	215	0.30702	non-amphid	10
A02_A48_AGCCGGTACC	AVA_AVE	L2_experiment_1	73	117	0.167076	non-amphid	6
A02_A48_CCAGGTCTAC	AVB	L2_experiment_1	85	145	0.20706	non-amphid	8
A02_A48_GGAACGATGG	AIB	L2_experiment_1	138	312	0.445536	non-amphid	2
A02_A48_TCCGGTAATC	AVA_AVE	L2_experiment_1	93	149	0.212772	non-amphid	8
A02_A49_ATTGAGATTG	FLP_PVD	L2_experiment_1	83	128	0.182784	non-amphid	6
A02_A49_GCGGAGTCGA	AMsh	L2_experiment_1	359	843	1.2038	Amsh	16
A02_A50_GCTAACCTCA	AVK	L2_experiment_1	96	175	0.2499	non-amphid	4
A02_A50_GCTCCATTCG	DVA	L2_experiment_1	124	196	0.279888	non-amphid	9
A02_A50_TATTCCGTTA	SAA_SAB	L2_experiment_1	287	511	0.729708	non-amphid	24
A02_A51_CTCGTCTAGG	AWB	L2_experiment_1	82	136	0.194208	amphid	2
A02_A51_GGCTTCTGGA	AMsh	L2_experiment_1	112	210	0.29988	Amsh	5
A02_A52_ACGCGCTCCT	FLP_PVD	L2_experiment_1	233	399	0.569772	non-amphid	14
A02_A52_AGGTAATTCC	DD_VD	L2_experiment_1	103	169	0.241332	non-amphid	7
A02_A52_CAAGCTTGGC	AWB	L2_experiment_1	100	154	0.219912	amphid	9
A02_A52_CGAATAGATG	IL1	L2_experiment_1	89	161	0.229908	non-amphid	7
A02_A52_TCGTAGGCTT	BAG	L2_experiment_1	63	100	0.1428	non-amphid	4
A02_A52_TTAACGCCGT	RIM	L2_experiment_1	101	161	0.229908	non-amphid	4
A02_A52_TTCTTATCGA	SAA_SAB	L2_experiment_1	90	142	0.202776	non-amphid	4
A02_A53_CAAGCTTGGC	CAN	L2_experiment_1	150	265	0.37842	non-amphid	7
A02_A53_CTTAGTTCAA	AIM	L2_experiment_1	75	134	0.191352	non-amphid	7
A02_A53_GGATATAATA	SMD	L2_experiment_1	189	266	0.379848	non-amphid	20
A02_A53_GGCCTCCATT	FLP_PVD	L2_experiment_1	627	1494	2.13343	non-amphid	50
A02_A53_GTATACCGAA	RIA	L2_experiment_1	75	139	0.198492	non-amphid	8
A02_A53_GTATCATCGA	SIA_SIB	L2_experiment_1	241	433	0.618324	non-amphid	22
A02_A53_TGCAGCCTAC	AVA_AVE	L2_experiment_1	87	141	0.201348	non-amphid	6
A02_A54_TGAGCTACTT	RMH_tentative	L2_experiment_1	80	130	0.18564	non-amphid	9
A02_A54_TGCCTAACTT	DD_VD	L2_experiment_1	145	219	0.312732	non-amphid	15
A02_A55_AAGCATCCTA	AVA_AVE	L2_experiment_1	120	175	0.2499	non-amphid	12
A02_A55_ATCGAGTCGC	PVP	L2_experiment_1	65	104	0.148512	non-amphid	10
A02_A55_CTGGATTAGT	RIS	L2_experiment_1	104	177	0.252756	non-amphid	6
A02_A55_TGCGAAGATC	CAN	L2_experiment_1	98	153	0.218484	non-amphid	7
A02_A55_TGGCGTAGGT	AMsh	L2_experiment_1	535	1736	2.47901	Amsh	32
A02_A56_AATCATACGG	DVC_tentative	L2_experiment_1	134	229	0.327012	non-amphid	3
A02_A56_ACCAGCGCAG	SAA_SAB	L2_experiment_1	222	365	0.52122	non-amphid	18
A02_A56_ACGCAACTCC	SMD	L2_experiment_1	120	181	0.258468	non-amphid	8
A02_A56_ACGTTGAATG	DVA	L2_experiment_1	68	112	0.159936	non-amphid	4
A02_A56_CCTGAGAGCA	AWA	L2_experiment_1	231	377	0.538356	amphid	17
A02_A56_GGCAATGAGA	SAA_SAB	L2_experiment_1	99	157	0.224196	non-amphid	5
A02_A56_GTACTAGTAA	ADF	L2_experiment_1	100	188	0.268464	amphid	11
A02_A56_TGGCCGCAAT	DD_VD	L2_experiment_1	76	125	0.1785	non-amphid	6
A02_A56_TTCAAGACCA	OLQ	L2_experiment_1	75	124	0.177072	non-amphid	6
A02_A57_AATATTCGAA	AWA	L2_experiment_1	102	155	0.22134	amphid	9
A02_A57_ACGAGGACCT	CAN	L2_experiment_1	71	124	0.177072	non-amphid	5
A02_A57_CATACGATGC	AWB	L2_experiment_1	133	205	0.29274	amphid	15
A02_A58_AAGTTACCTA	SAA_SAB	L2_experiment_1	80	109	0.155652	non-amphid	9
A02_A58_AATACTTGCG	SAA_SAB	L2_experiment_1	108	157	0.224196	non-amphid	3
A02_A58_CTAACTCCAA	AMsh	L2_experiment_1	505	1296	1.85069	Amsh	29
A02_A59_AATTGCCTAC	RME	L2_experiment_1	280	502	0.716856	non-amphid	15
A02_A59_CCTGAGAGCA	CAN	L2_experiment_1	164	260	0.37128	non-amphid	7
A02_A59_CGTAATGCAG	DD_VD	L2_experiment_1	96	138	0.197064	non-amphid	8
A02_A59_GATGCTACGA	SAA_SAB	L2_experiment_1	86	132	0.188496	non-amphid	5
A02_A59_GCAGCGGACT	DVC_tentative	L2_experiment_1	69	110	0.15708	non-amphid	4
A02_A59_GGCTATGACT	CAN	L2_experiment_1	114	188	0.268464	non-amphid	9
A02_A60_ATAAGCCGGA	AIN	L2_experiment_1	145	248	0.354144	non-amphid	11
A02_A60_GGCTATTCGA	AVH	L2_experiment_1	119	179	0.255612	non-amphid	9
A02_A61_GATTCCGGAA	ADL	L2_experiment_1	74	101	0.144228	amphid	10
A02_A61_TCCGCCTACT	ASK	L2_experiment_1	116	164	0.234192	amphid	20
A02_A62_AATGCCAAGA	RME	L2_experiment_1	92	139	0.198492	non-amphid	6
A02_A62_GATATGGTCT	DD_VD	L2_experiment_1	95	133	0.189924	non-amphid	7
A02_A63_CCGCGGCTCA	RIA	L2_experiment_1	77	104	0.148512	non-amphid	10
A02_A65_GCAAGGAATA	ASER	L2_experiment_1	141	258	0.368424	amphid	12
A02_A65_TAACGAATTG	AVL	L2_experiment_1	104	159	0.227052	non-amphid	7
A02_A65_TGATGCATCG	AMsh	L2_experiment_1	185	387	0.552636	Amsh	8
A02_A66_AGCCGGTACC	FLP_PVD	L2_experiment_1	181	290	0.41412	non-amphid	15
A02_A67_ATAGTCGTAG	AVB	L2_experiment_1	84	116	0.165648	non-amphid	8
A02_A67_TTGATGCTAT	AVL	L2_experiment_1	184	343	0.489804	non-amphid	12
A02_A68_GGCATAGCTT	CAN	L2_experiment_1	71	117	0.167076	non-amphid	4
A02_A70_AACGAGGCTA	AIB	L2_experiment_1	88	131	0.187068	non-amphid	4
A02_A70_AATACTTGCG	RIC	L2_experiment_1	79	123	0.175644	non-amphid	8
A02_A70_ACTACTGAAG	AVH	L2_experiment_1	82	138	0.197064	non-amphid	7
A02_A70_AGGTAATTCC	ASG	L2_experiment_1	215	377	0.538356	amphid	11
A02_A71_AACGCTATTA	RIA	L2_experiment_1	63	110	0.15708	non-amphid	4
A02_A71_CAACCTATAT	SAA_SAB	L2_experiment_1	71	106	0.151368	non-amphid	4
A02_A71_CTATTAACCA	SIA_SIB	L2_experiment_1	77	111	0.158508	non-amphid	7
A02_A71_CTCTTAGCGG	DVA	L2_experiment_1	172	301	0.429828	non-amphid	8
A02_A71_GAGGCTTATT	AMsh	L2_experiment_1	219	409	0.584052	Amsh	13
A02_A71_GCAACTGGCA	AVK	L2_experiment_1	149	263	0.375564	non-amphid	7
A02_A71_GGCGAGCTTA	AVK	L2_experiment_1	162	284	0.405552	non-amphid	9
A02_A71_TACCTAATCA	AMsh	L2_experiment_1	345	821	1.17239	Amsh	19
A02_A71_TATCGTCGGC	BAG	L2_experiment_1	163	264	0.376992	non-amphid	12
A02_A71_TGGAAGTACC	SAA_SAB	L2_experiment_1	83	122	0.174216	non-amphid	4
A02_A72_AGCTGCAATA	AVA_AVE	L2_experiment_1	91	146	0.208488	non-amphid	5
A02_A72_GTTCTGAATT	SMD	L2_experiment_1	92	146	0.208488	non-amphid	6
A02_A73_CATGAGAACT	CEPsh	L2_experiment_1	65	105	0.14994	CEPsh	3
A02_A73_GACCAATGCG	FLP_PVD	L2_experiment_1	148	207	0.295596	non-amphid	15
A02_A73_GCGACGCCTT	AVL	L2_experiment_1	219	524	0.748271	non-amphid	8
A02_A73_TAGTACTATC	ASJ	L2_experiment_1	92	126	0.179928	amphid	7
A02_A74_AACGCCTCTA	AMsh	L2_experiment_1	295	477	0.681156	Amsh	13
A02_A75_CCATTCGTAA	AWA	L2_experiment_1	86	113	0.161364	amphid	9
A02_A78_TTAGCAATAA	AIN	L2_experiment_1	87	107	0.152796	non-amphid	7
A02_A79_CAGGCGCCAT	OLQ	L2_experiment_1	102	146	0.208488	non-amphid	7
A02_A79_CCGCGGACCG	CAN	L2_experiment_1	113	169	0.241332	non-amphid	5
A02_A79_GCAAGGAATA	FLP_PVD	L2_experiment_1	74	117	0.167076	non-amphid	4
A02_A79_TATCCTCAAT	PVQ	L2_experiment_1	147	272	0.388416	non-amphid	6
A02_A79_TTCTCTGAGA	AVH	L2_experiment_1	87	132	0.188496	non-amphid	12
A02_A81_AATTGAGAGA	BAG	L2_experiment_1	115	193	0.275604	non-amphid	12
A02_A81_ACGGCAACCA	SMD	L2_experiment_1	144	257	0.366996	non-amphid	12
A02_A81_CATAACCAGC	AMsh	L2_experiment_1	486	1488	2.12486	Amsh	23
[truncated: 4,832 more rows]

## Sheet: Figure 4F
	MSAPPAPP.MU_BODVL1	MSAPAPAP.MU_BODVL2	DAAPA.MU_BODVL3	MSAPPPAA.MU_BODVL4	DAAPP.MU_BODVL5	DAAAA.MU_BODVL6	MSAAPPPAA.MU_BODVL7	DAPAA.MU_BODVL8	MSAAPPPAP.MU_BODVL9	CAPAAAA.MU_BODVL10	MSAAPPPPA.MU_BODVL11	CAPAAAP.MU_BODVL12	MSAAPPPPP.MU_BODVL13	CAPAAPA.MU_BODVL14	MSPAPPAA.MU_BODVL15	CAPAAPP.MU_BODVL16	CAPAPPA.MU_BODVL19	CAPAPPP.MU_BODVL22	CAPPPPV.MU_BODVL23	MSPPPAPP.MU_BODVR1	MSPPAPAP.MU_BODVR2	DPAPA.MU_BODVR3	MSPPPPAA.MU_BODVR4	DPAPP.MU_BODVR5	DPAAA.MU_BODVR6	MSPAPPPAA.MU_BODVR7	DPPAA.MU_BODVR8	MSPAPPPAP.MU_BODVR9	CPPAAAA.MU_BODVR10	MSPAPPPPA.MU_BODVR11	CPPAAAP.MU_BODVR12	MSPAPPPPP.MU_BODVR13	CPPAAPA.MU_BODVR14	MSPAPPAP.MU_BODVR15	CPPAAPP.MU_BODVR16	ABPRPPPPPAA.MU_BODVR19	CPPAPPA.MU_BODVR20	CPPAPPP.MU_BODVR21	CPPPPPV.MU_BODVR24	MSAPAPPA.MU_BODDL1	MSAPAAAP.MU_BODDL2	MSAPPPPA.MU_BODDL3	MSAPAPPP.MU_BODDL4	MSAPPPPP.MU_BODDL5	MSAPPPAP.MU_BODDL6	DAPPAA.MU_BODDL7	DAAAP.MU_BODDL8	DAPPAP.MU_BODDL9	DAPAP.MU_BODDL10
[truncated: 620 more rows]
[truncated: 509 more columns]

[truncated: 1 more sheets: Figure 4I]
