# Supplementary material for: A full-body transcription factor expression atlas with completely resolved cell identities in C. elegans
Source: Nat Commun. 2024 Jan 9;15:358. doi: 10.1038/s41467-023-42677-6 (PMC10776613; doi:10.1038/s41467-023-42677-6)
Supplement: Supplementary file 12 — Source Data [file 41467_2023_42677_MOESM12_ESM.zip › Source Data/Figure 5.xlsx]

## Sheet: Figure 5B
	G1G2W	K	P	V5QT
G1G2W	NA	138.916	182.604	198.946
K	138.916	NA	198.624	202.765
P	182.604	198.624	NA	204.931
V5QT	198.946	202.765	204.931	NA

## Sheet: Figure 5C
	G1G2W	K	P	V5QT
G1G2W	NA	0.979942	0.740337	0.931589
K	0.979942	NA	0.906246	0.997286
P	0.740337	0.906246	NA	0.96371
V5QT	0.931589	0.997286	0.96371	NA

## Sheet: Figure 5L
genotype	number	phenotype
wt	0	loss ref-2 expression
wt	0	less cell division
wt	0	more cell division
wt	0	normal divison but no unc-25::GFP expressed
wt	117	normal cell divison and expressing unc-25::GFP
ref-2	0	loss ref-2 expression
ref-2	53	less cell division
ref-2	0	more cell division
ref-2	11	normal divison but no unc-25::GFP expressed
ref-2	36	normal cell divison and expressing unc-25::GFP
tlp-1	0	loss ref-2 expression
tlp-1	0	less cell division
tlp-1	0	more cell division
tlp-1	0	normal divison but no unc-25::GFP expressed
tlp-1	100	normal cell divison and expressing unc-25::GFP
vab-15	100	loss ref-2 expression
vab-15	105	less cell division
vab-15	8	more cell division
vab-15	34	normal divison but no unc-25::GFP expressed
vab-15	72	normal cell divison and expressing unc-25::GFP
vab-15; tlp-1	97	loss ref-2 expression
vab-15; tlp-1	118	less cell division
vab-15; tlp-1	6	more cell division
vab-15; tlp-1	36	normal divison but no unc-25::GFP expressed
vab-15; tlp-1	54	normal cell divison and expressing unc-25::GFP

## Sheet: Figure 5M
genotype	number	phenotype
wt	0	loss ref-2 expression
wt	0	less cell division
wt	0	normal cell divison but no unc-25::GFP expressed
wt	100	normal cell divison and expressing unc-25::GFP
ref-2	3	loss ref-2 expression
ref-2	27	less cell division
ref-2	3	normal cell divison but no unc-25::GFP expressed
ref-2	29	normal cell divison and expressing unc-25::GFP
tlp-1	0	loss ref-2 expression
tlp-1	0	less cell division
tlp-1	0	normal cell divison but no unc-25::GFP expressed
tlp-1	100	normal cell divison and expressing unc-25::GFP
vab-15	4	loss ref-2 expression
vab-15	3	less cell division
vab-15	1	normal cell divison but no unc-25::GFP expressed
vab-15	96	normal cell divison and expressing unc-25::GFP
evab-15; tlp-1	25	loss ref-2 expression
evab-15; tlp-1	35	less cell division
evab-15; tlp-1	1	normal cell divison but no unc-25::GFP expressed
evab-15; tlp-1	49	normal cell divison and expressing unc-25::GFP
