# Supplementary material for: A full-body transcription factor expression atlas with completely resolved cell identities in C. elegans
Source: Nat Commun. 2024 Jan 9;15:358. doi: 10.1038/s41467-023-42677-6 (PMC10776613; doi:10.1038/s41467-023-42677-6)
Supplement: Supplementary file 12 — Source Data [file 41467_2023_42677_MOESM12_ESM.zip › Source Data/Figure 6.xlsx]

## Sheet: Figure 6A
	mean intracluster lineage distance	mean intercluster lineage distance	cell class	cell type
2	2	7.42857	GLR	other cell classes
3	0	11.1429	pm1	pharyngeal cell classes
4	0	15.6923	pm5	pharyngeal cell classes
5	2	6.3913	intestine	intestine
6	8	17.0769	pm3	pharyngeal cell classes
7	0	14.8665	HYP	skin cell classes
9	6	18	SAA	neuron classes
11	2	14.8665	HYP	skin cell classes
13	0	15.6923	pm5	pharyngeal cell classes
15	6	17.0769	pm3	pharyngeal cell classes
17	0	13.5385	pm4	pharyngeal cell classes
18	0	18	CEP	neuron classes
20	4	14.8665	HYP	skin cell classes
22	0	10.8571	pm2	pharyngeal cell classes
29	0	14.8665	HYP	skin cell classes
32	0	13.5385	pm4	pharyngeal cell classes
33	0	14.8665	HYP	skin cell classes
34	16	14.8665	HYP	skin cell classes
36	0	9.25	pharynxGland	pharyngeal cell classes
39	6	11.4286	sheathIL	glial cell classes
40	0	12.6126	BWM	BWM
44	0	12	rectalGland	other cell classes
45	2	8.85714	rectalEpithelium	other cell classes
47	2	15.7778	pharynxMC	pharyngeal cell classes
49	6	15.6923	socketIL	glial cell classes
52	1.2	6.3913	intestine	intestine
57	0	14.8665	HYP	skin cell classes
59	0	11.8	pharynxEpithelium	pharyngeal cell classes
66	8	18	CEP	neuron classes
68	0	12	SIB	neuron classes
69	3.33333	14.8665	HYP	skin cell classes
73	0	14.8665	HYP	skin cell classes
74	0	15.7778	pharynxMC	pharyngeal cell classes
75	0	18	SAA	neuron classes
76	0	6.125	P	skin cell classes
78	0	18	SMD	neuron classes
79	0	20	OLQ	neuron classes
94	0	6	SIA	neuron classes
100	4	7	SMB	neuron classes
101	0	9.25	pharynxGland	pharyngeal cell classes
103	10	14.8665	HYP	skin cell classes
104	0	20	OLQ	neuron classes
106	0	18	URY	neuron classes
107	8	14.6667	RMD	neuron classes
111	0	6	SIA	neuron classes
112	0	16	URA	neuron classes
115	0	15.6	RME	neuron classes
116	0	12	SIB	neuron classes
121	0	12.75	IL2	neuron classes
123	8	16	URA	neuron classes
127	0	15.6923	socketIL	glial cell classes
129	4	7	SMB	neuron classes
131	0	18	URY	neuron classes
133	0	12.6126	BWM	BWM
134	6	12.6126	BWM	BWM
137	8	9.71429	H	other cell classes
142	10.6667	11.8	pharynxEpithelium	pharyngeal cell classes
149	2	12.6126	BWM	BWM
155	0	3	SAB	neuron classes
161	6	8.9375	arcade	other cell classes
164	4	14.6667	RMD	neuron classes
166	0	14	socketOLQ	glial cell classes
174	13	15.7778	pharynxMC	pharyngeal cell classes
178	0	14.8665	HYP	skin cell classes
179	4.04878	14.8665	HYP	skin cell classes
180	0	14.8665	HYP	skin cell classes
181	0	6.125	P	skin cell classes
185	8	14.8665	HYP	skin cell classes
196	0	12.6126	BWM	BWM
197	6	18	SMD	neuron classes
214	2	12.6126	BWM	BWM
217	6	14.6667	RMD	neuron classes
230	5.92593	12.6126	BWM	BWM
231	0	12.6126	BWM	BWM
233	0	15.7778	pharynxMC	pharyngeal cell classes
240	6	11.8	pharynxEpithelium	pharyngeal cell classes
252	4	12.75	IL2	neuron classes
256	2.66667	8.9375	arcade	other cell classes
264	13.2	12.75	IL2	neuron classes
286	12	15.7778	pharynxMC	pharyngeal cell classes
357	20	15.7778	pharynxMC	pharyngeal cell classes
440	0	12.6	DB	neuron classes

## Sheet: Figure 6B
	MSAPPAPP.MU_BODVL1	MSAPAPAP.MU_BODVL2	DAAPA.MU_BODVL3	MSAPPPAA.MU_BODVL4	DAAPP.MU_BODVL5	DAAAA.MU_BODVL6	MSAAPPPAA.MU_BODVL7	DAPAA.MU_BODVL8	MSAAPPPAP.MU_BODVL9	CAPAAAA.MU_BODVL10	MSAAPPPPA.MU_BODVL11	CAPAAAP.MU_BODVL12	MSAAPPPPP.MU_BODVL13	CAPAAPA.MU_BODVL14	MSPAPPAA.MU_BODVL15	CAPAAPP.MU_BODVL16	CAPAPPA.MU_BODVL19	CAPAPPP.MU_BODVL22	CAPPPPV.MU_BODVL23	MSPPPAPP.MU_BODVR1	MSPPAPAP.MU_BODVR2	DPAPA.MU_BODVR3	MSPPPPAA.MU_BODVR4	DPAPP.MU_BODVR5	DPAAA.MU_BODVR6	MSPAPPPAA.MU_BODVR7	DPPAA.MU_BODVR8	MSPAPPPAP.MU_BODVR9	CPPAAAA.MU_BODVR10	MSPAPPPPA.MU_BODVR11	CPPAAAP.MU_BODVR12	MSPAPPPPP.MU_BODVR13	CPPAAPA.MU_BODVR14	MSPAPPAP.MU_BODVR15	CPPAAPP.MU_BODVR16	ABPRPPPPPAA.MU_BODVR19	CPPAPPA.MU_BODVR20	CPPAPPP.MU_BODVR21	CPPPPPV.MU_BODVR24	MSAPAPPA.MU_BODDL1	MSAPAAAP.MU_BODDL2	MSAPPPPA.MU_BODDL3	MSAPAPPP.MU_BODDL4	MSAPPPPP.MU_BODDL5	MSAPPPAP.MU_BODDL6	DAPPAA.MU_BODDL7	DAAAP.MU_BODDL8	DAPPAP.MU_BODDL9	DAPAP.MU_BODDL10
swsn-7	5.60298	5.51539	2.26219	5.75669	5.49904	2.57964	5.97946	2.56066	5.83787	2.56237	6.00511	2.61337	5.89283	2.26073	5.33762	2.38925	2.5007	2.32456	2.62474	5.17409	5.08004	2.37442	5.95145	2.25711	2.55064	5.93812	2.60901	6.19015	2.53899	5.87138	2.56386	5.66296	2.63827	5.56057	2.46099	2.8359	2.3483	2.37723	4.81609	5.54095	5.29798	5.61955	5.73212	5.69492	5.72732	2.49851	2.35205	2.52669	2.85173
flh-3	4.35893	5.12753	3.29188	4.36477	2.69217	2.75062	4.86946	2.84607	4.94274	3.04416	4.70302	2.4856	4.96684	2.52259	4.82486	2.36085	2.75311	2.71778	3.18389	5.40551	5.43501	3.23866	5.34897	2.55467	2.8151	5.31945	2.86591	5.391	2.94213	5.32767	2.70387	5.41633	3.16972	4.99291	2.84507	5.27387	2.63915	4.06581	4.38339	5.06527	5.07329	4.59335	4.70161	4.28284	4.26535	2.43539	2.61799	2.3739	2.43038
med-1	5.34783	4.40067	0	4.4914	0	0	2.60194	2.55362	2.76622	0	0	0	2.79572	0	4.29687	0	0	0	0	3.84856	5.3593	0	3.58197	0	0	2.09574	0	1.47958	0	0	0	2.00111	0	3.85343	0	0	0	0	0	4.58301	3.99515	3.98135	3.43879	3.82444	4.4496	1.76427	0	0	0
hmg-11	2.46842	2.6272	0.0385156	2.01485	0.00824005	0.157155	1.85682	0.352226	1.61252	0	0.832945	0	0.730089	0	2.91203	0	0	0	0	3.29357	3.17086	0.348482	2.84257	0.275757	0.247755	3.20294	0.136669	3.13088	0	2.73107	0.012619	2.90836	0.650481	3.13949	0	3.54272	0	0.892733	0	2.62934	2.30137	1.64638	2.52376	1.85619	2.36143	0.20439	0	0	0
hlh-2	1.63177	1.43697	0	1.32002	0.288966	0	2.03809	0.986507	2.43299	0.0607803	2.91447	0.279311	2.05122	0	3.07654	0.165568	0	0	0.126755	2.21676	1.87379	0.377553	1.72233	0.0821348	0	1.68849	0.467877	1.67404	0.150179	2.18278	0.170928	1.93756	0	3.01295	0	3.6105	0	0	0.0249756	1.94075	2.46528	1.413	1.43499	1.54355	2.27866	0.0227152	0	0	0
T22C8.4	3.15471	2.70751	0	3.20268	0	0	1.86741	0	2.11342	0	1.89804	0	2.05967	0	3.59657	0	0	0	0	3.39297	2.9428	0	2.54076	0	0	2.03057	0	2.76493	0	2.11014	0	2.28124	0	3.69856	0	0	0	0	0	2.8237	2.31753	3.18664	2.77981	2.66926	3.16501	0	0	0	0
zip-7	0	5.72095	0	5.59745	0	0	0	0	0	0	0	0	0	0	0	0	0	0	0	0	5.52141	0	5.5766	0	0	0	0	0	0	4.13518	0	0	0	0	0	3.50932	0	0	0	7.18267	0	5.53302	7.20429	5.19218	5.68412	0	0	0	0
tbx-8	0	1.11206	0	2.52481	0	0	2.11917	0.62757	2.35819	0	2.29229	0	2.29791	0	0	0	0	0	0	0	3.60897	0	3.28385	0	0	5.03415	0	4.86975	0	5.2028	0	5.13558	0	0	0	0	0	0	0	5.07971	0	4.53303	5.09649	4.7085	2.74392	4.28843	0	4.08735	1.98265
tbx-9	0	3.10015	0	3.64983	0	0	3.52543	0.665838	3.4622	0.0509777	3.69211	0.0551441	3.72459	0.0250968	0	0.0361276	0.113714	0.135255	0.644065	0	2.99626	0	3.6674	0.0134244	0	4.17898	1.27723	4.23883	0.848661	4.3581	1.18424	4.37798	0.981196	0	0.933782	0	0.753705	0.780595	2.33351	4.54187	0.0133149	4.36401	4.49084	4.37364	3.90741	3.62039	0	3.7627	1.19795
unc-42	0	0	0	0	0	0	0.108361	0	0	0	1.88454	0	2.33118	0	5.32305	0	0	0	0	0	0	0	0	0	0	4.01188	0.301003	3.73434	0	5.53638	0	5.72631	0	5.69624	0	0	0	0	0.20744	0	0	0	0	0.860618	0	4.28933	0	0	0
dpl-1	3.97251	3.59247	4.30847	3.02613	4.31379	3.25005	3.34372	3.90052	2.80354	0.0482295	1.64746	0.427959	1.60423	0	2.45865	1.43286	0	0	1.57467	4.93871	4.513	3.39339	4.30055	3.05897	3.29376	4.8779	3.18749	4.98226	0	4.56568	0	4.77739	0	5.31694	0	5.00774	0	0	0.694007	3.50739	3.07666	3.69748	3.13707	2.7078	3.45949	3.80719	3.22934	3.12269	3.71475
nhr-67	2.17182	1.90647	4.63669	4.36999	5.44324	2.51397	4.54997	1.77665	4.48769	1.50353	3.87985	1.37153	4.66598	0	1.56876	1.47601	1.75566	1.45967	1.09526	1.68822	1.20056	4.66315	3.70931	4.76595	4.0894	4.87655	0.214327	4.48071	1.85606	4.54798	1.44066	4.46212	1.53443	3.0046	1.29715	5.21213	0	1.20569	0	2.53666	1.42229	4.33813	1.48558	4.48153	3.30049	2.09819	0	4.14302	0
hlh-32	0	0	0	0	4.29592	0	2.02923	0	4.01789	0	0	0	3.88387	0	0	0	0	0	0	0	0	0	0	4.54888	0	0	0	4.26213	0	0	0	4.09638	0	0	0	0	0	0	0	0	0	0	0	4.52668	0	0	0	3.9291	0
F23A7.6	4.57711	4.94426	1.75205	4.74003	1.71468	0.935681	3.60999	1.71086	3.39648	4.1356	3.61589	3.97819	3.30913	3.72131	4.24625	3.77315	3.18888	3.32254	3.26583	5.58239	5.29689	0	5.07597	3.58162	0	4.23385	3.44897	4.42368	3.82705	4.35704	3.84751	4.18881	4.30166	4.58998	3.40054	3.7385	3.1128	3.68036	3.76193	4.71491	4.56093	4.53107	4.79946	4.59877	4.32413	2.00127	0	0.240468	0
F38C2.7	4.45241	4.54064	0.325011	4.42855	0.245016	0	3.85092	1.57755	3.89816	3.08503	3.90812	2.7736	3.99598	2.6605	4.44806	2.75136	2.78543	3.1097	3.89543	4.85983	4.6599	0.600112	4.66684	0.74732	0	3.63324	1.51061	3.71659	2.02477	3.3503	1.86164	3.38875	2.2506	4.65613	1.8471	2.68924	2.22327	2.66281	3.48617	4.61531	4.59136	4.38736	4.4653	4.3861	4.29367	0.601944	0	0	0
lsy-27	3.37602	3.43888	0	3.28978	0.282377	0.294219	3.03029	1.31532	3.05031	2.73667	3.15261	2.5817	3.10497	2.73338	4.36347	2.52492	2.4424	2.6877	3.13095	3.50098	3.27296	0	3.27461	0.968473	0.263942	2.89275	0.270407	2.887	2.45098	2.9254	2.37033	2.93398	2.52702	3.39671	2.0637	0.338517	2.22908	2.48027	2.97982	3.55954	3.46086	3.36562	3.1639	3.37655	3.21464	1.14396	0	0	0
syd-9	4.56182	5.62633	0	3.81816	0	0	0.183758	0	1.52875	3.56875	3.44042	4.33642	3.44449	4.47624	0	5.96205	4.27903	4.52777	0	4.67447	5.10777	0	4.06995	0	0	0	0	0	4.65164	0	4.70845	0	5.52594	0	6.49264	5.72239	4.90084	5.14897	4.43141	5.70662	5.21449	3.42683	4.76996	2.63621	4.32315	1.38238	0	0	0
unc-130	1.54336	0	3.77863	0	5.10827	0	0	0	0	0	0	4.3628	2.75734	4.38594	3.45004	5.36271	5.59432	5.54479	6.08721	0	0	3.8589	0	2.75727	0	0	0	0	0	0	3.52086	0	3.89013	1.2394	4.41209	5.44702	5.68806	5.20664	6.0495	0	0	0	0	0	0	0	0	0	0
[truncated: 32 more columns]

## Sheet: Figure 6C
	MSAPPAPP.MU_BODVL1	MSAPAPAP.MU_BODVL2	DAAPA.MU_BODVL3	MSAPPPAA.MU_BODVL4	DAAPP.MU_BODVL5	DAAAA.MU_BODVL6	MSAAPPPAA.MU_BODVL7	DAPAA.MU_BODVL8	MSAAPPPAP.MU_BODVL9	CAPAAAA.MU_BODVL10	MSAAPPPPA.MU_BODVL11	CAPAAAP.MU_BODVL12	MSAAPPPPP.MU_BODVL13	CAPAAPA.MU_BODVL14	MSPAPPAA.MU_BODVL15	CAPAAPP.MU_BODVL16	M.vlaa.MU_BODVL17	M.vlap.MU_BODVL18	CAPAPPA.MU_BODVL19	MVLPAP.MU_BODVL20	MVLPP.MU_BODVL21	CAPAPPP.MU_BODVL22	CAPPPPV.MU_BODVL23	MSPPPAPP.MU_BODVR1	MSPPAPAP.MU_BODVR2	DPAPA.MU_BODVR3	MSPPPPAA.MU_BODVR4	DPAPP.MU_BODVR5	DPAAA.MU_BODVR6	MSPAPPPAA.MU_BODVR7	DPPAA.MU_BODVR8	MSPAPPPAP.MU_BODVR9	CPPAAAA.MU_BODVR10	MSPAPPPPA.MU_BODVR11	CPPAAAP.MU_BODVR12	MSPAPPPPP.MU_BODVR13	CPPAAPA.MU_BODVR14	MSPAPPAP.MU_BODVR15	CPPAAPP.MU_BODVR16	MVRAA.MU_BODVR17	MVRAP.MU_BODVR18	ABPRPPPPPAA.MU_BODVR19	CPPAPPA.MU_BODVR20	CPPAPPP.MU_BODVR21	MVRPAP.MU_BODVR22	MVRPP.MU_BODVR23	CPPPPPV.MU_BODVR24	MSAPAPPA.MU_BODDL1	MSAPAAAP.MU_BODDL2
swsn-7	5.79205	5.70458	5.08898	5.52302	5.24158	5.94768	5.68498	5.29182	6.11773	6.40151	4.67536	6.32529	6.5168	6.84173	5.90442	6.31844	6.17827	6.30527	7.0412	6.23433	5.74822	6.18716	5.25679	5.42717	5.72084	5.28268	5.31036	5.04217	4.87293	5.83148	6.00345	6.33256	6.57904	6.13457	6.31808	6.80356	6.88041	6.77918	6.5923	5.8205	6.85682	6.06451	7.47492	6.07897	6.10695	6.23253	5.3418	5.5132	5.96788
flh-3	3.1095	2.89454	3.18374	2.96521	1.98837	1.12999	1.26293	0.830041	0.765242	0.582076	0.204364	0.903934	0.776834	0.5651	0.447806	0.776053	0.895652	0.774377	0.924176	0.404309	0.510496	0.109601	1.65157	2.92162	2.69786	3.0736	3.151	1.6622	1.61442	0.98096	0.441254	0.400437	0.220443	0.203941	0.877763	0	0.393459	0.317933	0.432249	0.781813	1.01541	0.414262	0.77382	0.811749	0.634603	0	1.49122	3.16981	2.90798
med-1	0	0	0	0	0	0	0	0	0	0	0	0	0	0	0	0	0	0	0	0	0	0	0	0	0	0	0	0	0	0	0	0	0	0	0	0	0	0	0	0	0	0	0	0	0	0	0	0	0
hmg-11	7.47559	7.54572	4.68187	6.69897	0	0	5.33802	0	0	0	0	0	0	0	0	0	5.25733	5.7228	0	5.004	5.68284	0	4.42934	7.80465	7.79694	0	5.5956	0	3.56386	1.72384	0	0	0	0	0	6.99308	0	0	6.76483	4.91201	5.25693	4.27835	0	5.48027	5.87555	2.50232	4.38878	7.48856	7.51916
hlh-2	0	0	0	0	0	0.643154	0	0	0	0	0	0	0	0.699014	0	1.655	0	0	0	0	0	0	1.43098	0	0	0	0	0	0	0	0	0	0	0	0	0	0	0	0	0	0	0	0	0	0	0	0.296879	0.00648915	0
T22C8.4	0	0	0	0	0	0	0	0	0	0	0	0	0	0	0	0	0	0	0	0	0	0	0	0	0	0	0	0	0	0	0	0	0	0	0	0	0	0	0	0	0	0	0	0	0	0	0	0	0
zip-7	0	0	0	0	0	0	0	0	0	0	0	0	0	0	0	0	0	0	0	0	0	0	0	0	0	0	0	0	0	0	0	0	0	0	0	0	0	0	0	0	0	0	0	0	0	0	0	0	0
tbx-8	0	0	0	0	0	0	0	0	0	0	0	0	0	0	0	0	0	0	0	0	0	0	0	0	0	0	0	0	0	0	0	0	0	0	0	0	0	0	0	0	0	0	0	0	0	0	0	0	0
tbx-9	0	0	0	0	0	0	0	0	0	0	0	0	0	0	0	0	0	0	0	0	0	0	0	0	0	0	0	0	0	0	0	0	0	0	0	0	0	0	0	0	0	0	0	0	0	0	0	0	0
unc-42	0	0	0	0	0	0	0	0	0	0	0	0	0	0	0	0	0	0	0	0	0	0	0	0	0	0	0	0	0	0	0	0	0	0	0	0	0	0	0	0	0	0	0	0	0	0	0	0	0
dpl-1	2.70912	2.17595	2.01269	0.987524	0.0367075	0.790573	0.368117	0.849532	0	0.105208	0	0.0610581	0	0.109402	0.761193	0.126035	0	0.228348	0	0.0289191	0.148359	0.0345031	0.430442	2.34703	2.04464	2.02174	0.40744	1.23901	0.276569	0.878827	0.203041	0	0.00646299	1.27158	0	0.153813	0.0639732	0.493554	0	0.999452	0	0.010821	0	0	0	0.929011	0.462091	2.4556	2.66309
nhr-67	1.31281	2.12123	3.84547	0.563883	4.11282	5.38623	3.8384	5.51316	4.29171	0.652928	5.10625	1.832	3.78391	5.37124	2.64331	2.9057	2.62168	1.40306	2.64735	4.94657	1.15141	5.11644	5.01217	1.00556	3.22616	3.74344	3.14335	6.46985	1.75283	4.32871	2.03465	4.34739	3.27745	4.14706	3.75167	3.60557	3.40512	3.13541	3.63627	3.65608	1.47242	3.50177	4.67195	2.9489	2.19501	3.12072	4.43739	2.7443	0.513824
hlh-32	0	0	0	0	7.167	0	0	0	0	0	0	0	0	0	0	0	0	0	0	0	3.96431	0	0	0	0	0	0	7.32393	0	0	0	6.18619	0	0	0	0	0	0	0	0	0	0	0	7.419	0	0	0	0	0.70653
F23A7.6	0	0	0	0	0	0	0	0	0	0	0	0	0	0	0	0	0	0	0	0	0	0	0	0	0	0	0	0	0	0	0	0	0	0	0	0	0	0	0	0	0	0	0	0	0	0	0	0	0
F38C2.7	3.93555	2.23221	0	0.518477	0	0	0	0	0	0	0	0	0	0	0	0	0	0	0	0	0	0	0.580435	4.70006	3.54386	0	0	0	0	0	0	0	0	0	0	0	0	0	0	0	0	0	0	0	0	0	1.29413	4.07874	4.17594
lsy-27	1.3466	1.17138	0.191286	0.469443	0.0950039	0.30095	0.251777	0.187164	0	0	0	0.0551392	0	0.0651359	0.00901285	0.0574279	0.00149672	0.0107787	0.00795512	0.0426807	0	0.114375	0.462603	1.36958	1.50674	0.00731696	0.5165	0.0266739	0.885679	1.23442	0.226077	0	0	0	0	0	0	0	0	0.0386663	0	0	0	0	0	0	0.254863	1.60425	1.12682
syd-9	3.65626	4.72375	0	0	0	0	0.267631	0.365862	0.290005	0.397094	0.2862	0.512181	0.470939	0.360239	0.244886	0.198248	0.259295	0.31901	0.373376	0.197657	0.177864	0.189037	0.866107	1.04833	4.48717	0	0	0	0	0.35304	0.604088	0.443272	0.661615	0.403176	0.289551	0.469899	1.00274	0.331413	0.890123	0.582557	0.775868	0.426247	0.325278	0.204087	0.37939	0.298909	0.852625	3.57083	3.26935
unc-130	1.2819	0.767653	3.08248	1.43463	2.98297	1.26832	0.526691	1.00844	0	1.15563	1.21382	1.71631	1.64277	2.72246	3.33828	3.56271	2.83924	3.06637	2.82087	2.66967	2.91673	3.12395	3.88226	0	0	2.76217	0	1.3512	0	0	0	0	0	0	0	1.12818	0	1.51812	0	2.43177	0	2.54786	1.46361	2.89147	1.70589	2.43857	3.11026	0	0
[truncated: 46 more columns]

## Sheet: Figure 6DE
gene	cell	L1_L	L1_R	L1 score detail(#num of asymmetry/#total)	adult_L	adult_R	adult score detail(#expression detail/#total)	note
egl-38	im	1	0	26/27	0	0	both-off worm 8/ scored worm 8
F21D5.9	im	0	1	26/29	0	0	both-off worm 8/ scored worm 9
irx-1	im	0	1	26/27	0	0	both-off worm 6/ scored worm 6
nhr-67	im	1	0	36/36	1	0	asymmetric worm 17/ scored worm 17
pal-1	im	0	1	21/21	0	0	both-off worm 2/ scored worm 4
unc-39	im	0	1	18/19	1	1	asymmetric worm 4/ scored worm 4
ceh-81	ASE	0	1	30/36	0	1	asymmetric worm 8/ scored worm 8
die-1	ASE	1	0	2/2				known asymmetry gene
dmd-10	ASE	1	0	13/15	1	1	both-on worm 2/ scored worm 3
lim-6	ASE	1	0	13/13				known asymmetry gene
nhr-188	ASE	1	0	23/23	1	1	both-on worm 2/ scored worm 4
ceh-27	I1	1	0	23/23	1	0	asymmetric worm 4/ scored worm 4
ceh-27	PM3V	1	0	23/23	0	0	both-off worm 4/ scored worm 4
ceh-27	RMDD	1	0	23/23	0	0	both-off worm 2/ scored worm 4
ngn-1	I1	0	1	8/8	1	1	both-on worm 1/ scored worm 3
ngn-1	RMDV	0	1	8/8	1	1	both-on worm 1/ scored worm 3
ngn-1	HYP1	0	1	8/8	1	1	both-on worm 1/ scored worm 3
ngn-1	arcPV	0	1	7/8	0	0	both-off worm 2/ scored worm 3
ngn-1	ILshV	0	1	8/8	0	0	both-off worm 1/ scored worm 3
ngn-1	MC	0	1	8/8	1	1	both-on worm 2/ scored worm 3
ngn-1	OLQsoV	0	1	7/8	1	1	both-on worm 3/ scored worm 3
ngn-1	PM2	0	1	8/8	1	1	both-on worm 3/ scored worm 3
ngn-1	PM2V	0	1	8/8	1	1	both-on worm 1/ scored worm 3
ngn-1	RIP	0	1	8/8	1	1	both-on worm 2/ scored worm 3
ref-1	PM4	0	1	26/27	0	0	both-off worm 3/ scored worm 3
ref-1	RMDD	0	1	27/27	0	1	asymmetric worm 3/ scored worm 3
ref-1	RMDV	0	1	26/27	0	0	both-off worm 2/ scored worm 3
ref-1	SMDV	0	1	27/27	0	0	both-off worm 3/ scored worm 3
ref-1	IL2	0	1	10/14	0	1	asymmetric worm 3/ scored worm 3
ceh-27	I2	1	0	23/23	0	0	both-off worm 2/ scored worm 4
F10B5.3	vir	1	0	9/12	0	0	both-off worm 4/ scored worm 4
F21D5.9	K	0	1	27/29				cell division
ref-2	Ilsh	1	0	11/17	0	0	both-off worm 5/ scored worm 5
tbx-9	XXX	0	1	15/21	0	0	both-off worm 4/ scored worm 4
zip-7	CEPshD	0	1	22/22	0	0	both-off worm 5/ scored worm 5
zip-7	PM3	0	1	22/22	0	0	both-off worm 4/ scored worm 5

## Sheet: Figure 6F
gene	ABPLPAAAAAA SAAVL	ABPLPAAAAAP AWCL	ABPLPAAAAPA EXC_DUCT	ABPLPAAAAPP DB1/3	ABPLPAAAPAA URAVL	ABPLPAAAPAP CEPSHVL	ABPLPAAAPPAA OLQVL	ABPLPAAAPPAP	ABPLPAAAPPP URYVL	ABPLPAAPAAA RIVL	ABPLPAAPAAP AVBL	ABPLPAAPAPA AMSOL	ABPLPAAPAPP	ABPLPAAPPAA ASHL	ABPLPAAPPAP RIBL	ABPLPAAPPPA AIML	ABPLPAAPPPPA CEPVL	ABPLPAAPPPPP	ABPLPAPAAAA SMDDL	ABPLPAPAAAP AIYL	ABPLPAPAAPA SIADL	ABPLPAPAAPP SIBVL	ABPLPAPAPAA EXC_GL_L	ABPLPAPAPAP AVKL	ABPLPAPAPPA SIAVL	ABPLPAPAPPP DB5	ABPLPAPPAAA RMEV	ABPLPAPPAAP EXC	ABPLPAPPAP	ABPLPAPPPAA K	ABPLPAPPPAP K'	ABPLPAPPPPA PVT	ABPLPAPPPPP RECT_D	ABPLPPAAAAA SIBDL	ABPLPPAAAAPA	ABPLPPAAAAPP RICL	ABPLPPAAAP	ABPLPPAAPAP RIML	ABPLPPAAPPA AIAL	ABPLPPAAPPP DB6	ABPLPPAPAAAA SABVL	ABPLPPAPAAAP RIFL	ABPLPPAPAAP SABD	ABPLPPAPAPA DA2	ABPLPPAPAPP DA4	ABPLPPAPPAA RIGL	ABPLPPAPPAP DD1	ABPLPPAPPPA DD3	ABPLPPAPPPP DD5
unc-39	0.633719	0.142357	0.224541	0	1.42049	0	0		0.607028	0	0.373091	0.0921647		0	0.0902935	0	0		0	0	1.22436	0.0652365	0	0	0.020944	0	0	0		0	0	0	0	0.239316		0		0	7.08422	0	0	0	0	0	0	0	0	0	0
hnd-1	0	0	0	0	0	0	0		0	0	0	0		0	0	0	0		0	0	0	0	0	0	0	0	0	0		0	0	0	0	0		0		0	0	0	0	0	0	0	0	0	0	0	0
[truncated: 176 more columns]
