# Supplementary material for: A full-body transcription factor expression atlas with completely resolved cell identities in C. elegans
Source: Nat Commun. 2024 Jan 9;15:358. doi: 10.1038/s41467-023-42677-6 (PMC10776613; doi:10.1038/s41467-023-42677-6)
Supplement: Supplementary file 12 — Source Data [file 41467_2023_42677_MOESM12_ESM.zip › Source Data/Figure 7.xlsx]

## Sheet: Figure 7H
genotype	phenotyping reporter	animals expressing given reporter
WT	Parg-1::gfp	100
WT	Parg-1::gfp	100
unc-39(gk798)	Parg-1::gfp	100
unc-39(gk798)	Parg-1::gfp	2
WT	mls-1::gfp	20
WT	mls-1::gfp	20
unc-39(gk798)	mls-1::gfp	20
unc-39(gk798)	mls-1::gfp	0

## Sheet: Figure 7I
genotype	cell	length of intestinal muscle (um)
hnd-1(q740)	imL	13.8
hnd-1(q740)	imR	18.5
wt	imL	19.8
wt	imR	19.9
hnd-1(q740)	imL	10.4
hnd-1(q740)	imR	24.5
wt	imL	22.7
wt	imR	22.7
hnd-1(q740)	imL	7.1
hnd-1(q740)	imR	22.3
wt	imL	19.4
wt	imR	19.4
hnd-1(q740)	imL	9.4
hnd-1(q740)	imR	20.1
wt	imL	18.5
wt	imR	24.7
hnd-1(q740)	imL	13.5
hnd-1(q740)	imR	17.2
wt	imL	20.7
wt	imR	20.9
hnd-1(q740)	imL	12.5
hnd-1(q740)	imR	14.7
wt	imL	17
wt	imR	18.3
hnd-1(q740)	imL	7.9
hnd-1(q740)	imR	16
wt	imL	23.8
wt	imR	24.1
hnd-1(q740)	imL	9
hnd-1(q740)	imR	18
wt	imL	20.1
wt	imR	20.9
hnd-1(q740)	imL	18.7
hnd-1(q740)	imR	19.2
wt	imL	23.4
wt	imR	22.9
hnd-1(q740)	imL	10
hnd-1(q740)	imR	20
wt	imL	24
wt	imR	23.6
hnd-1(q740)	imL	9.8
hnd-1(q740)	imR	18.7
wt	imL	22.1
wt	imR	21
hnd-1(q740)	imL	9
hnd-1(q740)	imR	8
wt	imL	27.3
wt	imR	25.8
hnd-1(q740)	imL	10.6
hnd-1(q740)	imR	14.6
wt	imL	19.8
wt	imR	20.8
hnd-1(q740)	imL	9.2
hnd-1(q740)	imR	14.5
wt	imL	17.2
wt	imR	20.6
hnd-1(q740)	imL	17.1
hnd-1(q740)	imR	17.4
wt	imL	15.6
wt	imR	13.4
hnd-1(q740)	imL	8.7
hnd-1(q740)	imR	12.7
wt	imL	16
wt	imR	18
hnd-1(q740)	imL	10
hnd-1(q740)	imR	16.4
wt	imL	18
wt	imR	17.3
hnd-1(q740)	imL	9.8
hnd-1(q740)	imR	14.8
wt	imL	18.6
wt	imR	19.6
hnd-1(q740)	imL	15
hnd-1(q740)	imR	11
wt	imL	16.8
wt	imR	16.7
hnd-1(q740)	imL	10.5
hnd-1(q740)	imR	13.1
wt	imL	17.3
wt	imR	18.7
hnd-1(q740)	imL	9
hnd-1(q740)	imR	11.7
wt	imL	20
wt	imR	20.7
hnd-1(q740)	imL	12
hnd-1(q740)	imR	15.3
wt	imL	17.1
wt	imR	18.9
hnd-1(q740)	imL	11
hnd-1(q740)	imR	20.1
wt	imL	18.5
wt	imR	19.3
hnd-1(q740)	imL	9.5
hnd-1(q740)	imR	15
wt	imL	18.5
wt	imR	19.9
hnd-1(q740)	imL	10.6
hnd-1(q740)	imR	10.8
wt	imL	17
wt	imR	16.6
hnd-1(q740)	imL	8.7
hnd-1(q740)	imR	14.5
wt	imL	17.8
wt	imR	17.2
hnd-1(q740)	imL	8
hnd-1(q740)	imR	7
wt	imL	24.2
wt	imR	21.2
hnd-1(q740)	imL	9.9
hnd-1(q740)	imR	21.7
wt	imL	13.1
wt	imR	18.2
hnd-1(q740)	imL	11
hnd-1(q740)	imR	20.2
wt	imL	15.9
wt	imR	16.7
hnd-1(q740)	imL	7.4
hnd-1(q740)	imR	14
wt	imL	17.9
wt	imR	17.3
hnd-1(q740)	imL	7
hnd-1(q740)	imR	15.2
wt	imL	21
wt	imR	21
hnd-1(q740)	imL	14
hnd-1(q740)	imR	18.3
wt	imL	23.8
wt	imR	23.8
hnd-1(q740)	imL	9.2
hnd-1(q740)	imR	15
wt	imL	20.7
wt	imR	21.6
hnd-1(q740)	imL	11
hnd-1(q740)	imR	11
wt	imL	19.7
wt	imR	22.9
hnd-1(q740)	imL	15.3
hnd-1(q740)	imR	15.6
wt	imL	15.8
wt	imR	15.8
hnd-1(q740)	imL	9.3
hnd-1(q740)	imR	14.3
wt	imL	15.7
wt	imR	16.2
hnd-1(q740)	imL	8.6
hnd-1(q740)	imR	11.8
wt	imL	19.3
wt	imR	16.5
hnd-1(q740)	imL	16.8
hnd-1(q740)	imR	13.9
wt	imL	15.1
wt	imR	15.9
hnd-1(q740)	imL	4.4
hnd-1(q740)	imR	13
wt	imL	13.9
wt	imR	13.8
hnd-1(q740)	imL	9.1
hnd-1(q740)	imR	10.8
wt	imL	17
wt	imR	16.4
hnd-1(q740)	imL	8.1
hnd-1(q740)	imR	11.7
wt	imL	13.2
wt	imR	15.7
hnd-1(q740)	imL	9.1
hnd-1(q740)	imR	20
wt	imL	15.4
wt	imR	23.1
hnd-1(q740)	imL	5.1
hnd-1(q740)	imR	6.9
wt	imL	23.6
wt	imR	20.4
hnd-1(q740)	imL	11.5
hnd-1(q740)	imR	15.4
wt	imL	25.3
wt	imR	28.2
hnd-1(q740)	imL	7.7
hnd-1(q740)	imR	15
wt	imL	20.8
wt	imR	21.4
hnd-1(q740)	imL	14.7
hnd-1(q740)	imR	14.3
wt	imL	19.3
wt	imR	18.1
hnd-1(q740)	imL	8.5
hnd-1(q740)	imR	19.6
wt	imL	18.7
wt	imR	19.6
hnd-1(q740)	imL	8
hnd-1(q740)	imR	11.5
wt	imL	18.1
wt	imR	19.5
hnd-1(q740)	imL	10.4
hnd-1(q740)	imR	12
wt	imL	20.5
wt	imR	20.5
hnd-1(q740)	imL	8
hnd-1(q740)	imR	10.5
wt	imL	15.2
wt	imR	19.3
hnd-1(q740)	imL	9.9
hnd-1(q740)	imR	15.9
wt	imL	18.8
wt	imR	18
hnd-1(q740)	imL	9.2
hnd-1(q740)	imR	9.6
wt	imL	19.3
wt	imR	18.2
hnd-1(q740)	imL	8.9
hnd-1(q740)	imR	17
wt	imL	16.9
wt	imR	18.6
hnd-1(q740)	imL	7.3
hnd-1(q740)	imR	13.8
wt	imL	18.1
wt	imR	17.8
hnd-1(q740)	imL	6.4
hnd-1(q740)	imR	12
wt	imL	18.9
wt	imR	18.9
hnd-1(q740)	imL	8.9
hnd-1(q740)	imR	16.7
wt	imL	19
wt	imR	21
hnd-1(q740)	imL	9
hnd-1(q740)	imR	12
wt	imL	16.3
wt	imR	24.6
hnd-1(q740)	imL	7.7
hnd-1(q740)	imR	11.8
wt	imL	22.7
wt	imR	25.8
hnd-1(q740)	imL	8
hnd-1(q740)	imR	8.4
wt	imL	15.3
wt	imR	15.6
hnd-1(q740)	imL	6.4
hnd-1(q740)	imR	10.6
wt	imL	19.9
wt	imR	18.7
hnd-1(q740)	imL	7.3
hnd-1(q740)	imR	10.1
wt	imL	20.4
wt	imR	20.4
hnd-1(q740)	imL	10.9
hnd-1(q740)	imR	14.4
wt	imL	19.6
wt	imR	18.5
hnd-1(q740)	imL	7.1
hnd-1(q740)	imR	12.8
wt	imL	18.5
wt	imR	18.5
hnd-1(q740)	imL	10.4
hnd-1(q740)	imR	17
wt	imL	16.1
wt	imR	15.7
hnd-1(q740)	imL	8.4
hnd-1(q740)	imR	17.4
wt	imL	16.3
wt	imR	16.2
hnd-1(q740)	imL	11.3
hnd-1(q740)	imR	14.4
wt	imL	19.3
wt	imR	18.6
hnd-1(q740)	imL	9.8
hnd-1(q740)	imR	22.3
wt	imL	17.8
wt	imR	17.8
hnd-1(q740)	imL	4.2
hnd-1(q740)	imR	10.1
wt	imL	17.9
wt	imR	18
hnd-1(q740)	imL	10
hnd-1(q740)	imR	15.4
wt	imL	24.2
wt	imR	24.3
hnd-1(q740)	imL	10.6
hnd-1(q740)	imR	12.3
wt	imL	19.4
wt	imR	18.3
hnd-1(q740)	imL	8.7
hnd-1(q740)	imR	7.2
wt	imL	20
wt	imR	20.7
hnd-1(q740)	imL	4.3
hnd-1(q740)	imR	6.1
wt	imL	16
wt	imR	15.9
hnd-1(q740)	imL	6
hnd-1(q740)	imR	13.7
wt	imL	17.3
wt	imR	17.2
hnd-1(q740)	imL	12.5
hnd-1(q740)	imR	11.3
wt	imL	20.2
wt	imR	22.2
hnd-1(q740)	imL	8.3
hnd-1(q740)	imR	10.3
wt	imL	17.8
wt	imR	17.8
hnd-1(q740)	imL	9.5
hnd-1(q740)	imR	11.1
wt	imL	15.2
wt	imR	15.6
hnd-1(q740)	imL	10.8
hnd-1(q740)	imR	16.5
wt	imL	16.5
wt	imR	18.7
hnd-1(q740)	imL	5.6
hnd-1(q740)	imR	9
wt	imL	16
wt	imR	16
hnd-1(q740)	imL	8.7
hnd-1(q740)	imR	10
wt	imL	16.4
wt	imR	16.5
hnd-1(q740)	imL	7.3
hnd-1(q740)	imR	11.9
wt	imL	14.5
wt	imR	17.2
hnd-1(q740)	imL	10.9
hnd-1(q740)	imR	11.5
wt	imL	18.7
wt	imR	17.5
hnd-1(q740)	imL	5.4
hnd-1(q740)	imR	14.5
wt	imL	20.2
wt	imR	18.7
hnd-1(q740)	imL	11
hnd-1(q740)	imR	16.4
wt	imL	18.9
wt	imR	19.6
hnd-1(q740)	imL	9.6
hnd-1(q740)	imR	11.1
wt	imL	18.8
wt	imR	17.7
hnd-1(q740)	imL	10.1
hnd-1(q740)	imR	18
wt	imL	18.1
wt	imR	17.6
hnd-1(q740)	imL	7.7
hnd-1(q740)	imR	15.2
wt	imL	16.6
wt	imR	15.9
hnd-1(q740)	imL	9.7
hnd-1(q740)	imR	15
wt	imL	16.4
wt	imR	18
hnd-1(q740)	imL	10.4
hnd-1(q740)	imR	19.1
wt	imL	18.8
wt	imR	17
hnd-1(q740)	imL	11.5
hnd-1(q740)	imR	17.2
wt	imL	23.4
wt	imR	24.5
hnd-1(q740)	imL	12.3
hnd-1(q740)	imR	12.4
wt	imL	18.4
wt	imR	18.4
hnd-1(q740)	imL	4.9
hnd-1(q740)	imR	14.9
wt	imL	19.9
wt	imR	17.6
hnd-1(q740)	imL	6.3
hnd-1(q740)	imR	8.7
wt	imL	20
wt	imR	19.6
hnd-1(q740)	imL	10.2
hnd-1(q740)	imR	10.2
wt	imL	21.6
wt	imR	21.8
hnd-1(q740)	imL	10.7
hnd-1(q740)	imR	17
wt	imL	18.5
wt	imR	18.5
hnd-1(q740)	imL	10
hnd-1(q740)	imR	14
wt	imL	19.8
wt	imR	19.6
hnd-1(q740)	imL	12.8
hnd-1(q740)	imR	13.1
wt	imL	22.6
wt	imR	22.2
hnd-1(q740)	imL	9.1
hnd-1(q740)	imR	15.4
wt	imL	21.9
wt	imR	21.9
hnd-1(q740)	imL	7.2
hnd-1(q740)	imR	11.5
wt	imL	17.3
wt	imR	17.3
hnd-1(q740)	imL	6.7
hnd-1(q740)	imR	7.8
wt	imL	24.9
wt	imR	24.9
hnd-1(q740)	imL	10.2
hnd-1(q740)	imR	15.6
wt	imL	11.5
wt	imR	16.2
hnd-1(q740)	imL	7.5
hnd-1(q740)	imR	8.5
wt	imL	13.7
wt	imR	13.7
hnd-1(q740)	imL	4
hnd-1(q740)	imR	17
wt	imL	17.2
wt	imR	18.7
hnd-1(q740)	imL	10
hnd-1(q740)	imR	9.9
wt	imL	15.6
wt	imR	15
wt	imL	15.3
wt	imR	15
wt	imL	13.8
wt	imR	14.7
wt	imL	19.9
wt	imR	19.3
wt	imL	19.1
wt	imR	20.3
wt	imL	19.4
wt	imR	18
wt	imL	16.6
wt	imR	16.7
wt	imL	15
wt	imR	15.7

## Sheet: Figure 7J
cell	genotype	number of finger projection	heat shock treatment	treatment stage
imL	WT	7	yes	L1
imR	WT	6	yes	L1
imL	hsp-16.2::cas9::pU6::hnd-1::sgRNA	6	no	L1
imR	hsp-16.2::cas9::pU6::hnd-1::sgRNA	6	no	L1
imL	hsp-16.2::cas9::pU6::hnd-1::sgRNA	1	yes	L1
imR	hsp-16.2::cas9::pU6::hnd-1::sgRNA	2	yes	L1
imL	WT	5	yes	L1
imR	WT	6	yes	L1
imL	hsp-16.2::cas9::pU6::hnd-1::sgRNA	5	no	L1
imR	hsp-16.2::cas9::pU6::hnd-1::sgRNA	5	no	L1
imL	hsp-16.2::cas9::pU6::hnd-1::sgRNA	6	yes	L1
imR	hsp-16.2::cas9::pU6::hnd-1::sgRNA	6	yes	L1
imL	WT	5	yes	L1
imR	WT	6	yes	L1
imL	hsp-16.2::cas9::pU6::hnd-1::sgRNA	6	no	L1
imR	hsp-16.2::cas9::pU6::hnd-1::sgRNA	6	no	L1
imL	hsp-16.2::cas9::pU6::hnd-1::sgRNA	5	yes	L1
imR	hsp-16.2::cas9::pU6::hnd-1::sgRNA	4	yes	L1
imL	WT	6	yes	L1
imR	WT	3	yes	L1
imL	hsp-16.2::cas9::pU6::hnd-1::sgRNA	3	no	L1
imR	hsp-16.2::cas9::pU6::hnd-1::sgRNA	5	no	L1
imL	hsp-16.2::cas9::pU6::hnd-1::sgRNA	1	yes	L1
imR	hsp-16.2::cas9::pU6::hnd-1::sgRNA	5	yes	L1
imL	WT	6	yes	L1
imR	WT	7	yes	L1
imL	hsp-16.2::cas9::pU6::hnd-1::sgRNA	4	no	L1
imR	hsp-16.2::cas9::pU6::hnd-1::sgRNA	7	no	L1
imL	hsp-16.2::cas9::pU6::hnd-1::sgRNA	1	yes	L1
imR	hsp-16.2::cas9::pU6::hnd-1::sgRNA	7	yes	L1
imL	WT	3	yes	L1
imR	WT	6	yes	L1
imL	hsp-16.2::cas9::pU6::hnd-1::sgRNA	2	no	L1
imR	hsp-16.2::cas9::pU6::hnd-1::sgRNA	4	no	L1
imL	hsp-16.2::cas9::pU6::hnd-1::sgRNA	1	yes	L1
imR	hsp-16.2::cas9::pU6::hnd-1::sgRNA	5	yes	L1
imL	WT	9	yes	L1
imR	WT	6	yes	L1
imL	hsp-16.2::cas9::pU6::hnd-1::sgRNA	10	no	L1
imR	hsp-16.2::cas9::pU6::hnd-1::sgRNA	8	no	L1
imL	hsp-16.2::cas9::pU6::hnd-1::sgRNA	5	yes	L1
imR	hsp-16.2::cas9::pU6::hnd-1::sgRNA	5	yes	L1
imL	WT	7	yes	L1
imR	WT	8	yes	L1
imL	hsp-16.2::cas9::pU6::hnd-1::sgRNA	9	no	L1
imR	hsp-16.2::cas9::pU6::hnd-1::sgRNA	8	no	L1
imL	hsp-16.2::cas9::pU6::hnd-1::sgRNA	5	yes	L1
imR	hsp-16.2::cas9::pU6::hnd-1::sgRNA	7	yes	L1
imL	WT	3	yes	L1
imR	WT	8	yes	L1
imL	hsp-16.2::cas9::pU6::hnd-1::sgRNA	0	no	L1
imR	hsp-16.2::cas9::pU6::hnd-1::sgRNA	6	no	L1
imL	hsp-16.2::cas9::pU6::hnd-1::sgRNA	1	yes	L1
imR	hsp-16.2::cas9::pU6::hnd-1::sgRNA	3	yes	L1
imL	WT	6	yes	L1
imR	WT	8	yes	L1
imL	hsp-16.2::cas9::pU6::hnd-1::sgRNA	6	no	L1
imR	hsp-16.2::cas9::pU6::hnd-1::sgRNA	6	no	L1
imL	hsp-16.2::cas9::pU6::hnd-1::sgRNA	5	yes	L1
imR	hsp-16.2::cas9::pU6::hnd-1::sgRNA	5	yes	L1
imL	WT	5	yes	L1
imR	WT	3	yes	L1
imL	hsp-16.2::cas9::pU6::hnd-1::sgRNA	4	no	L1
imR	hsp-16.2::cas9::pU6::hnd-1::sgRNA	4	no	L1
imL	hsp-16.2::cas9::pU6::hnd-1::sgRNA	3	yes	L1
imR	hsp-16.2::cas9::pU6::hnd-1::sgRNA	5	yes	L1
imL	WT	8	yes	L1
imR	WT	2	yes	L1
imL	hsp-16.2::cas9::pU6::hnd-1::sgRNA	0	no	L1
imR	hsp-16.2::cas9::pU6::hnd-1::sgRNA	5	no	L1
imL	hsp-16.2::cas9::pU6::hnd-1::sgRNA	1	yes	L1
imR	hsp-16.2::cas9::pU6::hnd-1::sgRNA	7	yes	L1
imL	WT	6	yes	L1
imR	WT	7	yes	L1
imL	hsp-16.2::cas9::pU6::hnd-1::sgRNA	8	no	L1
imR	hsp-16.2::cas9::pU6::hnd-1::sgRNA	6	no	L1
imL	hsp-16.2::cas9::pU6::hnd-1::sgRNA	5	yes	L1
imR	hsp-16.2::cas9::pU6::hnd-1::sgRNA	4	yes	L1
imL	WT	3	yes	L1
imR	WT	6	yes	L1
imL	hsp-16.2::cas9::pU6::hnd-1::sgRNA	6	no	L1
imR	hsp-16.2::cas9::pU6::hnd-1::sgRNA	6	no	L1
imL	hsp-16.2::cas9::pU6::hnd-1::sgRNA	2	yes	L1
imR	hsp-16.2::cas9::pU6::hnd-1::sgRNA	5	yes	L1
imL	WT	7	yes	L1
imR	WT	8	yes	L1
imL	hsp-16.2::cas9::pU6::hnd-1::sgRNA	7	no	L1
imR	hsp-16.2::cas9::pU6::hnd-1::sgRNA	7	no	L1
imL	hsp-16.2::cas9::pU6::hnd-1::sgRNA	1	yes	L1
imR	hsp-16.2::cas9::pU6::hnd-1::sgRNA	4	yes	L1
imL	WT	3	yes	L1
imR	WT	3	yes	L1
imL	hsp-16.2::cas9::pU6::hnd-1::sgRNA	6	no	L1
imR	hsp-16.2::cas9::pU6::hnd-1::sgRNA	6	no	L1
imL	hsp-16.2::cas9::pU6::hnd-1::sgRNA	5	yes	L1
imR	hsp-16.2::cas9::pU6::hnd-1::sgRNA	8	yes	L1
imL	WT	5	yes	L1
imR	WT	5	yes	L1
imL	hsp-16.2::cas9::pU6::hnd-1::sgRNA	7	no	L1
imR	hsp-16.2::cas9::pU6::hnd-1::sgRNA	7	no	L1
imL	hsp-16.2::cas9::pU6::hnd-1::sgRNA	5	yes	L1
imR	hsp-16.2::cas9::pU6::hnd-1::sgRNA	8	yes	L1
imL	WT	7	yes	L1
imR	WT	6	yes	L1
imL	hsp-16.2::cas9::pU6::hnd-1::sgRNA	6	no	L1
imR	hsp-16.2::cas9::pU6::hnd-1::sgRNA	6	no	L1
imL	hsp-16.2::cas9::pU6::hnd-1::sgRNA	0	yes	L1
imR	hsp-16.2::cas9::pU6::hnd-1::sgRNA	4	yes	L1
imL	WT	11	yes	L1
imR	WT	7	yes	L1
imL	hsp-16.2::cas9::pU6::hnd-1::sgRNA	2	no	L1
imR	hsp-16.2::cas9::pU6::hnd-1::sgRNA	7	no	L1
imL	hsp-16.2::cas9::pU6::hnd-1::sgRNA	3	yes	L1
imR	hsp-16.2::cas9::pU6::hnd-1::sgRNA	6	yes	L1
imL	WT	8	yes	L1
imR	WT	10	yes	L1
imL	hsp-16.2::cas9::pU6::hnd-1::sgRNA	7	no	L1
imR	hsp-16.2::cas9::pU6::hnd-1::sgRNA	5	no	L1
imL	hsp-16.2::cas9::pU6::hnd-1::sgRNA	2	yes	L1
imR	hsp-16.2::cas9::pU6::hnd-1::sgRNA	4	yes	L1
imL	WT	6	yes	L1
imR	WT	7	yes	L1
imL	hsp-16.2::cas9::pU6::hnd-1::sgRNA	8	no	L1
imR	hsp-16.2::cas9::pU6::hnd-1::sgRNA	6	no	L1
imL	hsp-16.2::cas9::pU6::hnd-1::sgRNA	3	yes	L1
imR	hsp-16.2::cas9::pU6::hnd-1::sgRNA	7	yes	L1
imL	WT	3	yes	L1
imR	WT	5	yes	L1
imL	hsp-16.2::cas9::pU6::hnd-1::sgRNA	6	no	L1
imR	hsp-16.2::cas9::pU6::hnd-1::sgRNA	5	no	L1
imL	hsp-16.2::cas9::pU6::hnd-1::sgRNA	7	yes	L1
imR	hsp-16.2::cas9::pU6::hnd-1::sgRNA	7	yes	L1
imL	WT	7	yes	L1
imR	WT	5	yes	L1
imL	hsp-16.2::cas9::pU6::hnd-1::sgRNA	6	no	L1
imR	hsp-16.2::cas9::pU6::hnd-1::sgRNA	7	no	L1
imL	hsp-16.2::cas9::pU6::hnd-1::sgRNA	1	yes	L1
imR	hsp-16.2::cas9::pU6::hnd-1::sgRNA	4	yes	L1
imL	WT	2	yes	L1
imR	WT	7	yes	L1
imL	hsp-16.2::cas9::pU6::hnd-1::sgRNA	6	no	L1
imR	hsp-16.2::cas9::pU6::hnd-1::sgRNA	7	no	L1
imL	hsp-16.2::cas9::pU6::hnd-1::sgRNA	1	yes	L1
imR	hsp-16.2::cas9::pU6::hnd-1::sgRNA	2	yes	L1
imL	WT	7	yes	L1
imR	WT	3	yes	L1
imL	hsp-16.2::cas9::pU6::hnd-1::sgRNA	6	no	L1
imR	hsp-16.2::cas9::pU6::hnd-1::sgRNA	3	no	L1
imL	hsp-16.2::cas9::pU6::hnd-1::sgRNA	1	yes	L1
imR	hsp-16.2::cas9::pU6::hnd-1::sgRNA	5	yes	L1
imL	WT	6	yes	L1
imR	WT	4	yes	L1
imL	hsp-16.2::cas9::pU6::hnd-1::sgRNA	6	no	L1
imR	hsp-16.2::cas9::pU6::hnd-1::sgRNA	5	no	L1
imL	hsp-16.2::cas9::pU6::hnd-1::sgRNA	4	yes	L1
imR	hsp-16.2::cas9::pU6::hnd-1::sgRNA	6	yes	L1
imL	WT	5	yes	L1
imR	WT	6	yes	L1
imL	hsp-16.2::cas9::pU6::hnd-1::sgRNA	5	no	L1
imR	hsp-16.2::cas9::pU6::hnd-1::sgRNA	7	no	L1
imL	hsp-16.2::cas9::pU6::hnd-1::sgRNA	1	yes	L1
imR	hsp-16.2::cas9::pU6::hnd-1::sgRNA	4	yes	L1
imL	WT	4	yes	L1
imR	WT	7	yes	L1
imL	hsp-16.2::cas9::pU6::hnd-1::sgRNA	6	no	L1
imR	hsp-16.2::cas9::pU6::hnd-1::sgRNA	6	no	L1
imL	hsp-16.2::cas9::pU6::hnd-1::sgRNA	2	yes	L1
imR	hsp-16.2::cas9::pU6::hnd-1::sgRNA	6	yes	L1
imL	WT	5	yes	L1
imR	WT	4	yes	L1
imL	hsp-16.2::cas9::pU6::hnd-1::sgRNA	6	no	L1
imR	hsp-16.2::cas9::pU6::hnd-1::sgRNA	6	no	L1
imL	hsp-16.2::cas9::pU6::hnd-1::sgRNA	2	yes	L1
imR	hsp-16.2::cas9::pU6::hnd-1::sgRNA	7	yes	L1
imL	WT	5	yes	L1
imR	WT	3	yes	L1
imL	hsp-16.2::cas9::pU6::hnd-1::sgRNA	7	no	L1
imR	hsp-16.2::cas9::pU6::hnd-1::sgRNA	5	no	L1
imL	hsp-16.2::cas9::pU6::hnd-1::sgRNA	2	yes	L1
imR	hsp-16.2::cas9::pU6::hnd-1::sgRNA	5	yes	L1
imL	WT	2	yes	young adult
imR	WT	6	yes	young adult
imL	hsp-16.2::cas9::pU6::hnd-1::sgRNA	8	no	young adult
imR	hsp-16.2::cas9::pU6::hnd-1::sgRNA	6	no	young adult
imL	hsp-16.2::cas9::pU6::hnd-1::sgRNA	7	yes	young adult
imR	hsp-16.2::cas9::pU6::hnd-1::sgRNA	7	yes	young adult
imL	WT	6	yes	young adult
imR	WT	8	yes	young adult
imL	hsp-16.2::cas9::pU6::hnd-1::sgRNA	6	no	young adult
imR	hsp-16.2::cas9::pU6::hnd-1::sgRNA	5	no	young adult
imL	hsp-16.2::cas9::pU6::hnd-1::sgRNA	4	yes	young adult
imR	hsp-16.2::cas9::pU6::hnd-1::sgRNA	6	yes	young adult
imL	WT	6	yes	young adult
imR	WT	6	yes	young adult
imL	hsp-16.2::cas9::pU6::hnd-1::sgRNA	6	no	young adult
imR	hsp-16.2::cas9::pU6::hnd-1::sgRNA	8	no	young adult
imL	hsp-16.2::cas9::pU6::hnd-1::sgRNA	4	yes	young adult
imR	hsp-16.2::cas9::pU6::hnd-1::sgRNA	8	yes	young adult
imL	WT	6	yes	young adult
imR	WT	6	yes	young adult
imL	hsp-16.2::cas9::pU6::hnd-1::sgRNA	5	no	young adult
imR	hsp-16.2::cas9::pU6::hnd-1::sgRNA	7	no	young adult
imL	hsp-16.2::cas9::pU6::hnd-1::sgRNA	4	yes	young adult
imR	hsp-16.2::cas9::pU6::hnd-1::sgRNA	6	yes	young adult
imL	WT	3	yes	young adult
imR	WT	5	yes	young adult
imL	hsp-16.2::cas9::pU6::hnd-1::sgRNA	7	no	young adult
imR	hsp-16.2::cas9::pU6::hnd-1::sgRNA	7	no	young adult
imL	hsp-16.2::cas9::pU6::hnd-1::sgRNA	5	yes	young adult
imR	hsp-16.2::cas9::pU6::hnd-1::sgRNA	5	yes	young adult
imL	WT	4	yes	young adult
imR	WT	6	yes	young adult
imL	hsp-16.2::cas9::pU6::hnd-1::sgRNA	6	no	young adult
imR	hsp-16.2::cas9::pU6::hnd-1::sgRNA	5	no	young adult
imL	hsp-16.2::cas9::pU6::hnd-1::sgRNA	0	yes	young adult
imR	hsp-16.2::cas9::pU6::hnd-1::sgRNA	4	yes	young adult
imL	WT	6	yes	young adult
imR	WT	5	yes	young adult
imL	hsp-16.2::cas9::pU6::hnd-1::sgRNA	7	no	young adult
imR	hsp-16.2::cas9::pU6::hnd-1::sgRNA	6	no	young adult
imL	hsp-16.2::cas9::pU6::hnd-1::sgRNA	5	yes	young adult
imR	hsp-16.2::cas9::pU6::hnd-1::sgRNA	8	yes	young adult
imL	WT	5	yes	young adult
imR	WT	6	yes	young adult
imL	hsp-16.2::cas9::pU6::hnd-1::sgRNA	6	no	young adult
imR	hsp-16.2::cas9::pU6::hnd-1::sgRNA	8	no	young adult
imL	hsp-16.2::cas9::pU6::hnd-1::sgRNA	6	yes	young adult
imR	hsp-16.2::cas9::pU6::hnd-1::sgRNA	6	yes	young adult
imL	WT	6	yes	young adult
imR	WT	4	yes	young adult
imL	hsp-16.2::cas9::pU6::hnd-1::sgRNA	8	no	young adult
imR	hsp-16.2::cas9::pU6::hnd-1::sgRNA	6	no	young adult
imL	hsp-16.2::cas9::pU6::hnd-1::sgRNA	4	yes	young adult
imR	hsp-16.2::cas9::pU6::hnd-1::sgRNA	4	yes	young adult
imL	WT	9	yes	young adult
imR	WT	9	yes	young adult
imL	hsp-16.2::cas9::pU6::hnd-1::sgRNA	5	no	young adult
imR	hsp-16.2::cas9::pU6::hnd-1::sgRNA	5	no	young adult
imL	hsp-16.2::cas9::pU6::hnd-1::sgRNA	6	yes	young adult
imR	hsp-16.2::cas9::pU6::hnd-1::sgRNA	8	yes	young adult
imL	WT	7	yes	young adult
imR	WT	6	yes	young adult
imL	hsp-16.2::cas9::pU6::hnd-1::sgRNA	4	no	young adult
imR	hsp-16.2::cas9::pU6::hnd-1::sgRNA	5	no	young adult
imL	hsp-16.2::cas9::pU6::hnd-1::sgRNA	0	yes	young adult
imR	hsp-16.2::cas9::pU6::hnd-1::sgRNA	5	yes	young adult
imL	WT	6	yes	young adult
imR	WT	7	yes	young adult
imL	hsp-16.2::cas9::pU6::hnd-1::sgRNA	7	no	young adult
imR	hsp-16.2::cas9::pU6::hnd-1::sgRNA	5	no	young adult
imL	hsp-16.2::cas9::pU6::hnd-1::sgRNA	2	yes	young adult
imR	hsp-16.2::cas9::pU6::hnd-1::sgRNA	6	yes	young adult
imL	WT	5	yes	young adult
imR	WT	8	yes	young adult
imL	hsp-16.2::cas9::pU6::hnd-1::sgRNA	8	no	young adult
imR	hsp-16.2::cas9::pU6::hnd-1::sgRNA	6	no	young adult
imL	hsp-16.2::cas9::pU6::hnd-1::sgRNA	6	yes	young adult
imR	hsp-16.2::cas9::pU6::hnd-1::sgRNA	7	yes	young adult
imL	WT	7	yes	young adult
imR	WT	8	yes	young adult
imL	hsp-16.2::cas9::pU6::hnd-1::sgRNA	4	no	young adult
imR	hsp-16.2::cas9::pU6::hnd-1::sgRNA	5	no	young adult
imL	hsp-16.2::cas9::pU6::hnd-1::sgRNA	4	yes	young adult
imR	hsp-16.2::cas9::pU6::hnd-1::sgRNA	6	yes	young adult
imL	WT	6	yes	young adult
imR	WT	5	yes	young adult
imL	hsp-16.2::cas9::pU6::hnd-1::sgRNA	5	no	young adult
imR	hsp-16.2::cas9::pU6::hnd-1::sgRNA	4	no	young adult
imL	hsp-16.2::cas9::pU6::hnd-1::sgRNA	6	yes	young adult
imR	hsp-16.2::cas9::pU6::hnd-1::sgRNA	8	yes	young adult
imL	WT	6	yes	young adult
imR	WT	5	yes	young adult
imL	hsp-16.2::cas9::pU6::hnd-1::sgRNA	7	no	young adult
imR	hsp-16.2::cas9::pU6::hnd-1::sgRNA	10	no	young adult
imL	hsp-16.2::cas9::pU6::hnd-1::sgRNA	5	yes	young adult
imR	hsp-16.2::cas9::pU6::hnd-1::sgRNA	6	yes	young adult
imL	WT	4	yes	young adult
imR	WT	4	yes	young adult
imL	hsp-16.2::cas9::pU6::hnd-1::sgRNA	9	no	young adult
imR	hsp-16.2::cas9::pU6::hnd-1::sgRNA	6	no	young adult
imL	hsp-16.2::cas9::pU6::hnd-1::sgRNA	4	yes	young adult
imR	hsp-16.2::cas9::pU6::hnd-1::sgRNA	6	yes	young adult
imL	WT	5	yes	young adult
imR	WT	5	yes	young adult
imL	hsp-16.2::cas9::pU6::hnd-1::sgRNA	3	no	young adult
imR	hsp-16.2::cas9::pU6::hnd-1::sgRNA	5	no	young adult
imL	hsp-16.2::cas9::pU6::hnd-1::sgRNA	6	yes	young adult
imR	hsp-16.2::cas9::pU6::hnd-1::sgRNA	8	yes	young adult
imL	WT	6	yes	young adult
imR	WT	7	yes	young adult
imL	hsp-16.2::cas9::pU6::hnd-1::sgRNA	5	no	young adult
imR	hsp-16.2::cas9::pU6::hnd-1::sgRNA	6	no	young adult
imL	hsp-16.2::cas9::pU6::hnd-1::sgRNA	4	yes	young adult
imR	hsp-16.2::cas9::pU6::hnd-1::sgRNA	7	yes	young adult
imL	WT	5	yes	young adult
imR	WT	5	yes	young adult
imL	hsp-16.2::cas9::pU6::hnd-1::sgRNA	6	no	young adult
imR	hsp-16.2::cas9::pU6::hnd-1::sgRNA	5	no	young adult
imL	hsp-16.2::cas9::pU6::hnd-1::sgRNA	5	yes	young adult
imR	hsp-16.2::cas9::pU6::hnd-1::sgRNA	6	yes	young adult
imL	WT	5	yes	young adult
imR	WT	5	yes	young adult
imL	hsp-16.2::cas9::pU6::hnd-1::sgRNA	5	no	young adult
imR	hsp-16.2::cas9::pU6::hnd-1::sgRNA	5	no	young adult
imL	hsp-16.2::cas9::pU6::hnd-1::sgRNA	7	yes	young adult
imR	hsp-16.2::cas9::pU6::hnd-1::sgRNA	5	yes	young adult
imL	WT	5	yes	young adult
imR	WT	6	yes	young adult
imL	hsp-16.2::cas9::pU6::hnd-1::sgRNA	6	no	young adult
imR	hsp-16.2::cas9::pU6::hnd-1::sgRNA	6	no	young adult
imL	hsp-16.2::cas9::pU6::hnd-1::sgRNA	6	yes	young adult
imR	hsp-16.2::cas9::pU6::hnd-1::sgRNA	6	yes	young adult
imL	WT	8	yes	young adult
imR	WT	4	yes	young adult
imL	hsp-16.2::cas9::pU6::hnd-1::sgRNA	6	no	young adult
imR	hsp-16.2::cas9::pU6::hnd-1::sgRNA	6	no	young adult
imL	hsp-16.2::cas9::pU6::hnd-1::sgRNA	3	yes	young adult
imR	hsp-16.2::cas9::pU6::hnd-1::sgRNA	6	yes	young adult
imL	WT	9	yes	young adult
imR	WT	8	yes	young adult
imL	hsp-16.2::cas9::pU6::hnd-1::sgRNA	5	no	young adult
imR	hsp-16.2::cas9::pU6::hnd-1::sgRNA	5	no	young adult
imL	hsp-16.2::cas9::pU6::hnd-1::sgRNA	10	yes	young adult
imR	hsp-16.2::cas9::pU6::hnd-1::sgRNA	5	yes	young adult
imL	WT	6	yes	young adult
imR	WT	5	yes	young adult
imL	hsp-16.2::cas9::pU6::hnd-1::sgRNA	3	no	young adult
imR	hsp-16.2::cas9::pU6::hnd-1::sgRNA	5	no	young adult
imL	hsp-16.2::cas9::pU6::hnd-1::sgRNA	2	yes	young adult
imR	hsp-16.2::cas9::pU6::hnd-1::sgRNA	5	yes	young adult
imL	WT	7	yes	young adult
imR	WT	7	yes	young adult
imL	hsp-16.2::cas9::pU6::hnd-1::sgRNA	5	no	young adult
imR	hsp-16.2::cas9::pU6::hnd-1::sgRNA	6	no	young adult
imL	hsp-16.2::cas9::pU6::hnd-1::sgRNA	2	yes	young adult
imR	hsp-16.2::cas9::pU6::hnd-1::sgRNA	8	yes	young adult
imL	WT	8	yes	young adult
imR	WT	7	yes	young adult
imL	hsp-16.2::cas9::pU6::hnd-1::sgRNA	5	no	young adult
imR	hsp-16.2::cas9::pU6::hnd-1::sgRNA	7	no	young adult
imL	hsp-16.2::cas9::pU6::hnd-1::sgRNA	5	yes	young adult
imR	hsp-16.2::cas9::pU6::hnd-1::sgRNA	7	yes	young adult
imL	WT	6	yes	young adult
imR	WT	5	yes	young adult
imL	hsp-16.2::cas9::pU6::hnd-1::sgRNA	6	no	young adult
imR	hsp-16.2::cas9::pU6::hnd-1::sgRNA	5	no	young adult
imL	hsp-16.2::cas9::pU6::hnd-1::sgRNA	5	yes	young adult
imR	hsp-16.2::cas9::pU6::hnd-1::sgRNA	5	yes	young adult
imL	WT	4	yes	young adult
imR	WT	6	yes	young adult
imL	hsp-16.2::cas9::pU6::hnd-1::sgRNA	4	no	young adult
imR	hsp-16.2::cas9::pU6::hnd-1::sgRNA	5	no	young adult
imL	hsp-16.2::cas9::pU6::hnd-1::sgRNA	5	yes	young adult
imR	hsp-16.2::cas9::pU6::hnd-1::sgRNA	5	yes	young adult
imL	WT	7	yes	young adult
imR	WT	6	yes	young adult
imL	hsp-16.2::cas9::pU6::hnd-1::sgRNA	6	no	young adult
imR	hsp-16.2::cas9::pU6::hnd-1::sgRNA	7	no	young adult
imL	hsp-16.2::cas9::pU6::hnd-1::sgRNA	5	yes	young adult
imR	hsp-16.2::cas9::pU6::hnd-1::sgRNA	6	yes	young adult
