# Supplementary material for: A full-body transcription factor expression atlas with completely resolved cell identities in C. elegans
Source: Nat Commun. 2024 Jan 9;15:358. doi: 10.1038/s41467-023-42677-6 (PMC10776613; doi:10.1038/s41467-023-42677-6)
Supplement: Supplementary file 12 — Source Data [file 41467_2023_42677_MOESM12_ESM.zip › Source Data/Supplementary Figure 2.xlsx]

## Sheet: Supplementary Figure 2A
Anistropic Gaussian Distribution score	template_1	template_2	template_3	template_4	template_5	template_6	template_7	template_8	template_9	template_10	template_11	template_12	template_13	template_14	template_15	template_16	template_17	template_18	template_19	template_20	template_21	template_22	template_23	template_24	template_25	template_26	template_27	template_28	template_29	template_30	template_31	template_32	template_33	template_34	template_35	template_36	template_37	template_38	template_39	template_40	template_41	template_42	template_43	template_44	template_45	template_46	template_47	template_48	template_49
worm1	0.542907	0.611498	0.551574	0.539091	0.554546	0.54699	0.540426	0.597475	0.549759	0.561859	0.532684	0.538427	0.543485	0.577328	0.543089	0.542979	0.567524	0.5579	0.587936	0.538323	0.540793	0.546722	0.542712	0.60678	0.55004	0.538328	0.609752	0.546553	0.574775	0.560233	0.540115	0.543972	0.588794	0.550011	0.553935	0.543471	0.544105	0.551827	0.540813	0.53768	0.541393	0.577373	0.573819	0.572012	0.58873	0.550974	0.556293	0.551683	0.562393
worm2	0.455451	0.541213	0.476168	0.448401	0.478947	0.465431	0.456792	0.525989	0.461869	0.479065	0.446348	0.449099	0.45765	0.516687	0.459504	0.460333	0.497783	0.476174	0.508175	0.452989	0.451705	0.456484	0.455323	0.548732	0.459602	0.455216	0.541975	0.464205	0.509538	0.487819	0.448201	0.467071	0.513429	0.477329	0.475132	0.464873	0.456385	0.473205	0.452639	0.445302	0.4573	0.501056	0.497016	0.508171	0.523229	0.47903	0.483582	0.466834	0.492258
worm3	0.459319	0.543445	0.473307	0.463726	0.479879	0.469573	0.461703	0.524437	0.468266	0.48742	0.452297	0.462231	0.461661	0.501707	0.466057	0.467104	0.492122	0.479221	0.518564	0.461684	0.455869	0.466005	0.462588	0.535786	0.468789	0.461083	0.541359	0.463262	0.498049	0.484656	0.45494	0.462614	0.511877	0.473322	0.473558	0.463435	0.462029	0.470171	0.458091	0.459321	0.46055	0.495993	0.502207	0.497549	0.517764	0.477115	0.479765	0.474772	0.480839
worm4	0.534131	0.617556	0.547715	0.529376	0.55137	0.541076	0.533692	0.598626	0.540773	0.558295	0.522427	0.531419	0.534366	0.579911	0.536624	0.536089	0.564608	0.552613	0.586749	0.530281	0.531507	0.53882	0.533921	0.614784	0.540802	0.531493	0.61336	0.539611	0.575018	0.557601	0.530286	0.536245	0.586414	0.546088	0.54793	0.535934	0.535022	0.544136	0.533314	0.529005	0.534222	0.574185	0.57078	0.572341	0.592581	0.548403	0.551516	0.545045	0.558497
worm5	0.578966	0.640361	0.588399	0.574805	0.591056	0.581029	0.578004	0.630649	0.585001	0.597711	0.571018	0.574816	0.58017	0.611803	0.579088	0.577122	0.601485	0.594819	0.618057	0.575945	0.577404	0.583841	0.579837	0.635186	0.590428	0.574918	0.639629	0.583659	0.608971	0.595048	0.57748	0.584117	0.620179	0.583202	0.588933	0.58078	0.578198	0.588715	0.578521	0.574938	0.578969	0.611566	0.608676	0.606874	0.620159	0.591401	0.595792	0.588349	0.595497
worm6	0.618589	0.672168	0.618421	0.614934	0.624055	0.614196	0.612703	0.657039	0.616599	0.632213	0.605553	0.614418	0.613546	0.632647	0.613683	0.613696	0.631675	0.628006	0.655801	0.611214	0.612939	0.618247	0.614954	0.660285	0.621432	0.609641	0.669086	0.613795	0.633667	0.62556	0.614206	0.610788	0.650675	0.612262	0.620626	0.611335	0.616376	0.617029	0.611866	0.616563	0.609375	0.641082	0.638194	0.630975	0.650561	0.621396	0.619959	0.62279	0.624339
worm7	0.641519	0.698153	0.644616	0.639668	0.649956	0.641655	0.636097	0.68173	0.644146	0.65789	0.633269	0.637652	0.638041	0.659616	0.638864	0.640009	0.656974	0.652697	0.679629	0.634941	0.637194	0.643635	0.639703	0.685906	0.644987	0.634393	0.691624	0.639076	0.659815	0.651119	0.637767	0.634275	0.675077	0.641882	0.646265	0.63514	0.640776	0.6422	0.636692	0.640222	0.635996	0.665739	0.664444	0.657564	0.676824	0.645416	0.644669	0.647976	0.650652
worm8	0.532057	0.601358	0.545955	0.525338	0.552893	0.537637	0.53252	0.583658	0.53771	0.550976	0.519579	0.527244	0.530245	0.57351	0.532815	0.532357	0.559848	0.551684	0.572783	0.52645	0.528304	0.533738	0.528701	0.600626	0.534599	0.527779	0.59596	0.537474	0.569522	0.55369	0.525623	0.534085	0.575775	0.545917	0.544999	0.533351	0.531654	0.540908	0.532533	0.523573	0.532532	0.569802	0.559995	0.566669	0.584636	0.549722	0.546707	0.538614	0.557617
worm9	0.557719	0.628447	0.567391	0.554461	0.571654	0.56131	0.55563	0.611906	0.559893	0.579133	0.54646	0.55542	0.55658	0.591158	0.558316	0.55886	0.58237	0.573515	0.604679	0.553889	0.553742	0.559946	0.557434	0.61933	0.561722	0.554107	0.625032	0.560259	0.588536	0.57578	0.553925	0.558631	0.602226	0.564521	0.56726	0.558374	0.557943	0.564519	0.554454	0.553866	0.554287	0.590318	0.587963	0.586306	0.604911	0.569775	0.570595	0.567145	0.575011
worm10	0.523902	0.587519	0.5295	0.520981	0.537772	0.52535	0.520895	0.566442	0.52853	0.540029	0.513232	0.519036	0.51975	0.546668	0.521643	0.522504	0.541658	0.538656	0.563641	0.516796	0.519184	0.525567	0.519805	0.578577	0.525933	0.516736	0.57809	0.52272	0.547182	0.536552	0.517986	0.516357	0.560425	0.528225	0.530968	0.517733	0.522831	0.524642	0.520416	0.519876	0.520692	0.553728	0.546768	0.543917	0.567241	0.53151	0.527553	0.528963	0.537754
worm11	0.624245	0.681167	0.628748	0.622347	0.633258	0.626526	0.620561	0.665348	0.628719	0.639538	0.613215	0.620183	0.62169	0.645564	0.623017	0.623983	0.640669	0.635115	0.662201	0.618599	0.620975	0.626306	0.621707	0.672579	0.626301	0.619085	0.675442	0.623629	0.645587	0.635728	0.620162	0.618404	0.659378	0.627811	0.630714	0.619677	0.624428	0.626089	0.620771	0.621372	0.620589	0.649177	0.646224	0.642452	0.660847	0.628098	0.628381	0.630191	0.636809
worm12	0.569932	0.637171	0.578823	0.56979	0.587083	0.573031	0.567695	0.614163	0.576508	0.589736	0.560473	0.56593	0.566162	0.595033	0.569505	0.571063	0.590099	0.587553	0.613054	0.564521	0.566643	0.573411	0.566912	0.627257	0.573591	0.565204	0.625819	0.57029	0.596621	0.584764	0.565013	0.564048	0.607987	0.576419	0.578648	0.565102	0.569633	0.57145	0.567409	0.567636	0.568775	0.600238	0.596389	0.592322	0.617515	0.579447	0.576367	0.578174	0.585
worm13	0.566033	0.638051	0.58103	0.564383	0.587335	0.573842	0.568223	0.619197	0.577048	0.58881	0.555464	0.563857	0.565513	0.604085	0.56966	0.56934	0.591516	0.586731	0.611317	0.562936	0.563764	0.571744	0.564492	0.632431	0.573234	0.564266	0.630028	0.572406	0.601778	0.587119	0.561682	0.566422	0.610883	0.579816	0.579493	0.566185	0.56705	0.57417	0.569551	0.561022	0.569671	0.603948	0.596968	0.597494	0.617935	0.582585	0.580437	0.575916	0.589478
worm14	0.440091	0.514491	0.451522	0.439828	0.455929	0.446537	0.439274	0.495662	0.446916	0.461085	0.432065	0.437716	0.43871	0.478429	0.44224	0.443845	0.46766	0.455305	0.488824	0.435895	0.434798	0.443681	0.438981	0.512512	0.444077	0.438083	0.509467	0.442294	0.476435	0.460205	0.434201	0.439522	0.485651	0.453083	0.45147	0.440003	0.440966	0.446697	0.437221	0.436714	0.439217	0.474974	0.473053	0.473877	0.492326	0.454084	0.454265	0.448979	0.462158
worm15	0.57897	0.652349	0.592798	0.579009	0.597485	0.586632	0.580556	0.635638	0.587635	0.603096	0.569827	0.578508	0.579922	0.618061	0.582566	0.5838	0.607229	0.597948	0.629517	0.577815	0.576233	0.584551	0.579481	0.64727	0.58701	0.578555	0.649531	0.583885	0.614654	0.600971	0.574635	0.582306	0.626045	0.591257	0.592168	0.581669	0.580034	0.588617	0.578917	0.57632	0.580226	0.614331	0.615162	0.612711	0.630819	0.595651	0.5968	0.591612	0.600161
worm16	0.600584	0.655511	0.607558	0.597645	0.610608	0.60306	0.597335	0.642056	0.606091	0.615052	0.591026	0.595008	0.598737	0.626269	0.599834	0.599329	0.619978	0.611836	0.637362	0.59446	0.596644	0.602922	0.598302	0.651397	0.604883	0.59629	0.652146	0.602117	0.625263	0.613404	0.596441	0.59871	0.636654	0.607556	0.608501	0.598316	0.600417	0.605068	0.597616	0.596565	0.598769	0.626583	0.624045	0.622593	0.638075	0.606924	0.609199	0.606515	0.615863
worm17	0.473144	0.544502	0.486439	0.469352	0.490032	0.480348	0.47282	0.528043	0.481076	0.49165	0.464785	0.469188	0.47355	0.517997	0.475035	0.475669	0.499409	0.490593	0.515725	0.469563	0.471259	0.477011	0.472379	0.544446	0.478868	0.470507	0.540654	0.4793	0.512019	0.493813	0.468755	0.476587	0.519072	0.487886	0.486432	0.476063	0.473634	0.483033	0.472608	0.46687	0.475425	0.509816	0.504155	0.508538	0.523639	0.486014	0.489985	0.481906	0.498476
worm18	0.519671	0.599802	0.537143	0.516783	0.539807	0.529828	0.520403	0.58497	0.52812	0.544949	0.512248	0.516456	0.521854	0.570404	0.524415	0.526427	0.554022	0.538044	0.57274	0.518845	0.517154	0.52379	0.521507	0.595358	0.526654	0.520003	0.598699	0.526379	0.563226	0.54588	0.515635	0.529061	0.573801	0.536624	0.535386	0.52733	0.520158	0.534271	0.518224	0.513422	0.52194	0.558203	0.559356	0.561548	0.576276	0.539331	0.544146	0.533673	0.548155
worm19	0.631697	0.690561	0.64144	0.627567	0.64625	0.635807	0.631982	0.676324	0.636581	0.649386	0.622292	0.628841	0.631675	0.663201	0.632511	0.631731	0.654239	0.647418	0.669371	0.628289	0.629234	0.634723	0.631133	0.687184	0.636984	0.628203	0.687252	0.635835	0.660268	0.648984	0.628072	0.633345	0.669239	0.640375	0.641986	0.632658	0.632148	0.639552	0.63099	0.627063	0.631357	0.662972	0.658434	0.658961	0.67418	0.644519	0.644262	0.63902	0.649346
worm20	0.549586	0.625756	0.560971	0.553679	0.566311	0.554743	0.549951	0.602181	0.55801	0.573698	0.540887	0.550232	0.549288	0.577017	0.552293	0.55263	0.574647	0.56918	0.601063	0.547133	0.548089	0.556696	0.549606	0.61709	0.556917	0.546967	0.615485	0.551464	0.580538	0.569834	0.545951	0.545891	0.591866	0.556588	0.562158	0.546841	0.551995	0.554544	0.547198	0.551298	0.549507	0.584555	0.582637	0.577739	0.603165	0.559537	0.559985	0.561119	0.564581
worm21	0.56017	0.634382	0.577748	0.559883	0.582015	0.569878	0.564108	0.618886	0.569145	0.585251	0.551468	0.560835	0.563979	0.6058	0.566807	0.56542	0.591811	0.58231	0.607899	0.561959	0.559062	0.566386	0.562368	0.630942	0.57004	0.562293	0.630913	0.569384	0.601839	0.585977	0.557475	0.569656	0.608506	0.575293	0.576227	0.567887	0.562629	0.574851	0.563596	0.556279	0.564302	0.59906	0.596897	0.599403	0.614499	0.581339	0.583679	0.573274	0.585228
worm22	0.493269	0.563367	0.500627	0.486227	0.505365	0.494884	0.487064	0.546106	0.494571	0.510707	0.479695	0.485025	0.489123	0.527359	0.490819	0.491882	0.518819	0.50622	0.538077	0.485156	0.488202	0.491077	0.488779	0.556611	0.493469	0.486598	0.559805	0.492815	0.525467	0.509147	0.487023	0.491056	0.538365	0.498712	0.5014	0.491507	0.491682	0.497894	0.487099	0.486239	0.48719	0.523855	0.520376	0.521304	0.540154	0.502042	0.503186	0.499811	0.513483
worm23	0.575348	0.638459	0.582043	0.573617	0.58874	0.578631	0.573453	0.619763	0.581236	0.594101	0.564276	0.572561	0.572679	0.598876	0.574456	0.575641	0.593142	0.589602	0.616844	0.570179	0.571982	0.578445	0.572501	0.627813	0.579013	0.569475	0.630599	0.575398	0.598384	0.589268	0.570961	0.569676	0.612729	0.580096	0.583171	0.570716	0.575239	0.577559	0.57307	0.572066	0.573144	0.604135	0.600163	0.595614	0.617109	0.582898	0.580781	0.582438	0.588974
worm24	0.495075	0.577577	0.51102	0.488594	0.513789	0.504129	0.495731	0.565526	0.5012	0.520676	0.483186	0.491802	0.497712	0.548658	0.498753	0.497667	0.530213	0.514378	0.55024	0.492463	0.491491	0.49875	0.496726	0.574136	0.503574	0.493113	0.580655	0.502757	0.540176	0.521683	0.49091	0.504564	0.552776	0.511173	0.510688	0.502657	0.495782	0.510805	0.494453	0.486597	0.495067	0.537857	0.537441	0.539274	0.552444	0.514623	0.520101	0.508029	0.523692
worm25	0.471081	0.547698	0.48226	0.465856	0.485434	0.475981	0.466724	0.527983	0.475539	0.489664	0.460708	0.464067	0.468633	0.511974	0.470844	0.473023	0.498233	0.485357	0.517418	0.463803	0.466212	0.470887	0.467828	0.545044	0.468408	0.466734	0.54137	0.473492	0.509056	0.490747	0.464927	0.469319	0.519036	0.483658	0.482448	0.470601	0.471498	0.477618	0.466069	0.464108	0.46843	0.505445	0.500163	0.504542	0.524391	0.480454	0.482345	0.478345	0.495508
worm26	0.537069	0.608985	0.544992	0.534208	0.550665	0.541832	0.534848	0.58902	0.544453	0.558219	0.525663	0.533643	0.534759	0.566863	0.53666	0.537692	0.557883	0.552947	0.584248	0.530881	0.533499	0.541266	0.535306	0.597626	0.541179	0.529894	0.60056	0.538477	0.564916	0.553199	0.532707	0.531743	0.581332	0.544821	0.546788	0.532835	0.537164	0.541457	0.535256	0.53288	0.535156	0.57134	0.56624	0.561533	0.58383	0.544629	0.544415	0.545422	0.554018
worm27	0.504366	0.581438	0.520613	0.497043	0.523078	0.51024	0.502292	0.5654	0.512551	0.523888	0.492801	0.495707	0.50351	0.551692	0.504938	0.504505	0.53716	0.523261	0.550486	0.497272	0.501465	0.507434	0.501251	0.585882	0.509235	0.500443	0.577126	0.511195	0.55004	0.529617	0.498338	0.508456	0.555681	0.519486	0.520838	0.506454	0.504312	0.515746	0.503015	0.495441	0.505847	0.545439	0.536901	0.546153	0.562907	0.5187	0.523742	0.5121	0.534544
worm28	0.499855	0.576737	0.51338	0.496191	0.518347	0.504393	0.4983	0.558878	0.504939	0.522964	0.488118	0.495318	0.499491	0.54083	0.501483	0.501	0.528848	0.519386	0.547904	0.496199	0.497387	0.501979	0.497861	0.572194	0.506144	0.495886	0.570556	0.502892	0.538999	0.522188	0.494662	0.50282	0.546898	0.508893	0.512922	0.501467	0.499323	0.508952	0.496567	0.495052	0.498755	0.538199	0.533128	0.535802	0.555663	0.515064	0.516889	0.509857	0.522855
worm29	0.463487	0.540849	0.477135	0.462046	0.48263	0.473733	0.46563	0.523698	0.473177	0.488813	0.454325	0.463467	0.465223	0.506203	0.468024	0.46867	0.492446	0.482228	0.515529	0.462546	0.460851	0.469764	0.464935	0.532723	0.472371	0.462395	0.537366	0.469023	0.499427	0.486419	0.459761	0.467664	0.513149	0.477988	0.477091	0.467234	0.464959	0.474666	0.464512	0.458431	0.465403	0.501599	0.501593	0.498523	0.515904	0.48053	0.482382	0.47571	0.486756
worm30	0.509152	0.592256	0.525514	0.51005	0.530869	0.520055	0.51179	0.572027	0.522798	0.536046	0.500948	0.508738	0.511098	0.554301	0.515154	0.514878	0.538652	0.530074	0.56252	0.508506	0.508016	0.517275	0.510057	0.586306	0.519893	0.50968	0.584367	0.515744	0.550215	0.532721	0.505815	0.511795	0.560423	0.525642	0.524312	0.511474	0.510717	0.519474	0.5115	0.506454	0.514435	0.549659	0.548521	0.54681	0.566934	0.526062	0.528808	0.522535	0.533843
worm31	0.588465	0.652423	0.596899	0.589523	0.602656	0.594576	0.587134	0.635383	0.596373	0.607773	0.581028	0.586648	0.587353	0.616882	0.590822	0.592617	0.610538	0.602583	0.632647	0.585093	0.583858	0.592313	0.587371	0.645711	0.592492	0.586582	0.647091	0.589311	0.616107	0.604858	0.582532	0.584977	0.629197	0.598578	0.598226	0.586561	0.589457	0.593148	0.585331	0.58629	0.587625	0.618324	0.617491	0.613309	0.632919	0.597625	0.598363	0.597373	0.605797
worm32	0.556632	0.617495	0.564716	0.554649	0.568335	0.561688	0.553611	0.601145	0.564003	0.573633	0.548133	0.55229	0.554717	0.585021	0.557014	0.558345	0.576567	0.569367	0.595921	0.550816	0.553271	0.559813	0.554549	0.610745	0.559522	0.553072	0.610866	0.558605	0.583534	0.570649	0.552646	0.553069	0.595376	0.566084	0.565296	0.55405	0.557147	0.560846	0.55474	0.552541	0.556293	0.584687	0.581356	0.579662	0.597157	0.562753	0.564545	0.563258	0.573643
worm33	0.431266	0.499604	0.442585	0.423344	0.443591	0.433299	0.426604	0.48662	0.433822	0.445092	0.418312	0.421928	0.428121	0.476839	0.429492	0.429552	0.460189	0.443647	0.471044	0.422985	0.426849	0.429947	0.426031	0.509662	0.430902	0.425437	0.501329	0.433046	0.472719	0.450754	0.423865	0.432349	0.476216	0.441125	0.442626	0.431047	0.429994	0.438247	0.425478	0.423088	0.428189	0.4649	0.45698	0.468868	0.481386	0.440557	0.445363	0.435526	0.458059
worm34	0.478511	0.551937	0.488088	0.473683	0.49266	0.483219	0.475897	0.533267	0.483976	0.499569	0.467395	0.473613	0.476795	0.513843	0.478122	0.479382	0.503765	0.493765	0.526143	0.472973	0.4751	0.4808	0.47689	0.544945	0.482967	0.473306	0.545557	0.480576	0.511568	0.497315	0.474139	0.47739	0.523844	0.487613	0.489096	0.477627	0.478237	0.485295	0.476063	0.473319	0.476635	0.512941	0.509872	0.508865	0.528242	0.489505	0.490626	0.487171	0.499412
worm35	0.603464	0.663217	0.60606	0.601552	0.611063	0.603719	0.598268	0.646044	0.606022	0.620531	0.592097	0.60063	0.599839	0.622834	0.601403	0.602409	0.619126	0.613708	0.643711	0.597858	0.59912	0.605466	0.601177	0.648271	0.607618	0.596767	0.657412	0.600733	0.622108	0.61313	0.599946	0.596588	0.639397	0.602856	0.60719	0.597842	0.602163	0.604035	0.598897	0.601401	0.597566	0.627082	0.626714	0.619041	0.63784	0.607143	0.607287	0.60983	0.612653
worm36	0.576242	0.639322	0.58258	0.576823	0.587117	0.579872	0.572382	0.621662	0.582251	0.594639	0.567385	0.573052	0.573604	0.599871	0.576573	0.57827	0.596542	0.588183	0.620331	0.57096	0.572313	0.579523	0.574776	0.63076	0.579141	0.572453	0.633647	0.575348	0.600879	0.59018	0.572009	0.570113	0.614988	0.582214	0.584136	0.571662	0.577407	0.578291	0.571913	0.574867	0.573188	0.603242	0.603072	0.598024	0.617923	0.581445	0.582429	0.5843	0.590157
worm37	0.580375	0.642989	0.582876	0.578496	0.588363	0.579477	0.574	0.623613	0.582234	0.596225	0.568814	0.575641	0.574919	0.597903	0.577001	0.579332	0.596774	0.590661	0.62372	0.573074	0.5749	0.581757	0.576534	0.63056	0.58277	0.572848	0.636623	0.575629	0.599447	0.59018	0.574626	0.571308	0.616618	0.579196	0.584723	0.572816	0.578155	0.578661	0.572866	0.578607	0.573556	0.605021	0.603883	0.596518	0.619019	0.582494	0.582993	0.586012	0.590249
worm38	0.47446	0.556281	0.490605	0.474229	0.493893	0.483554	0.475549	0.535923	0.484569	0.498948	0.466533	0.472876	0.47535	0.519376	0.478996	0.480701	0.504812	0.493359	0.526708	0.473302	0.472328	0.480383	0.475102	0.552349	0.482345	0.474558	0.550315	0.480463	0.514952	0.497642	0.470691	0.478067	0.525517	0.490081	0.488495	0.477732	0.475667	0.48404	0.474058	0.470813	0.477659	0.512081	0.511553	0.511691	0.531388	0.490241	0.492963	0.487381	0.499276
worm39	0.631808	0.688344	0.637116	0.631612	0.642416	0.634658	0.628688	0.673476	0.634973	0.648378	0.623651	0.629046	0.629035	0.654289	0.631772	0.633489	0.651043	0.642841	0.671243	0.627646	0.627025	0.633464	0.630161	0.680519	0.633705	0.627854	0.684298	0.630451	0.654414	0.645392	0.626707	0.627902	0.666358	0.636977	0.638738	0.629378	0.631584	0.63419	0.626433	0.629557	0.627829	0.656704	0.656716	0.65273	0.669933	0.639273	0.639133	0.638705	0.644897
worm40	0.589117	0.65477	0.5973	0.584684	0.599656	0.59316	0.585727	0.63972	0.594068	0.60792	0.577579	0.584913	0.587428	0.6203	0.588615	0.589715	0.61107	0.601742	0.633327	0.583902	0.58545	0.591771	0.58796	0.645881	0.59292	0.584569	0.651749	0.591531	0.61744	0.605084	0.585147	0.58871	0.632398	0.596342	0.598228	0.588932	0.589324	0.59504	0.58571	0.583197	0.586292	0.618664	0.617585	0.614524	0.630883	0.596222	0.599636	0.597762	0.60657
worm41	0.592658	0.661376	0.605602	0.59205	0.609782	0.60024	0.593953	0.645388	0.599486	0.615728	0.583713	0.592993	0.594543	0.628722	0.597142	0.596121	0.618252	0.611371	0.637213	0.592643	0.591806	0.597583	0.593827	0.653894	0.600161	0.591397	0.655239	0.598229	0.626437	0.613885	0.589905	0.596485	0.63494	0.603794	0.60553	0.595679	0.594454	0.603056	0.593263	0.589812	0.593248	0.627512	0.624687	0.624108	0.640885	0.607431	0.609053	0.604021	0.612468
worm42	0.45515	0.537727	0.475915	0.454345	0.479004	0.469037	0.457809	0.520512	0.465867	0.481175	0.450467	0.453403	0.457475	0.51272	0.462512	0.46609	0.493279	0.473374	0.509507	0.454887	0.450343	0.458789	0.4562	0.538417	0.459591	0.459619	0.536615	0.462845	0.503613	0.483968	0.448347	0.465541	0.511549	0.4797	0.472136	0.464429	0.456323	0.470227	0.454213	0.448569	0.459549	0.493215	0.497216	0.501796	0.515379	0.47859	0.482489	0.469046	0.488607
worm43	0.571581	0.634444	0.579476	0.570004	0.583137	0.573081	0.56825	0.617985	0.573991	0.589626	0.559913	0.56801	0.570112	0.597892	0.571359	0.57078	0.593304	0.585722	0.612692	0.56725	0.569081	0.573383	0.56961	0.627795	0.575511	0.567755	0.628156	0.572316	0.599609	0.587115	0.5681	0.570363	0.608688	0.574665	0.580273	0.569839	0.571944	0.576044	0.567548	0.570029	0.567559	0.599548	0.597107	0.596184	0.615021	0.579873	0.581403	0.579448	0.585789
worm44	0.483582	0.561813	0.498247	0.48087	0.501436	0.490522	0.484838	0.545558	0.492365	0.508612	0.473325	0.482203	0.486082	0.529031	0.486981	0.485384	0.513008	0.502711	0.533546	0.48212	0.481999	0.489439	0.485088	0.554678	0.495458	0.48219	0.558633	0.49058	0.522366	0.505382	0.481596	0.491419	0.534216	0.495212	0.496699	0.488534	0.484341	0.496146	0.484892	0.479185	0.485627	0.521435	0.521032	0.51992	0.535949	0.500496	0.504657	0.496476	0.506442
worm45	0.589244	0.654276	0.600617	0.587779	0.599895	0.59438	0.589343	0.641833	0.595969	0.609881	0.583374	0.588733	0.592429	0.623564	0.591983	0.591831	0.612777	0.602942	0.632992	0.589107	0.58821	0.595228	0.592779	0.646708	0.600265	0.587475	0.653535	0.594236	0.618842	0.607348	0.589011	0.596311	0.631191	0.597497	0.60015	0.594066	0.589972	0.600259	0.587415	0.5865	0.589986	0.620947	0.62204	0.618046	0.630475	0.600415	0.60706	0.601306	0.605298
worm46	0.476981	0.558125	0.496854	0.474289	0.498754	0.491605	0.480046	0.541546	0.493173	0.501588	0.473319	0.473812	0.481043	0.533727	0.483163	0.485572	0.510215	0.49692	0.527283	0.474771	0.475795	0.484515	0.479433	0.558027	0.484228	0.478564	0.554559	0.488719	0.523847	0.503596	0.473664	0.485281	0.532752	0.5032	0.495153	0.484179	0.479719	0.493065	0.480509	0.469307	0.485405	0.519756	0.516319	0.520839	0.534432	0.494037	0.500413	0.490149	0.510233
worm47	0.394527	0.48141	0.407648	0.389861	0.412735	0.399826	0.392161	0.460932	0.399174	0.418269	0.382293	0.390026	0.392571	0.442465	0.395091	0.396379	0.427386	0.412483	0.450488	0.389111	0.388908	0.395893	0.392569	0.476047	0.39818	0.390265	0.479291	0.397172	0.436429	0.417233	0.388048	0.397607	0.449823	0.406543	0.406757	0.396427	0.393981	0.404001	0.390538	0.388407	0.391463	0.433211	0.432271	0.433439	0.453514	0.411282	0.412043	0.405264	0.420271
worm48	0.60004	0.658514	0.607522	0.5966	0.612831	0.60041	0.59787	0.643966	0.602626	0.615984	0.58936	0.595509	0.597609	0.625738	0.598827	0.598013	0.62085	0.615026	0.637834	0.594457	0.596828	0.601716	0.597121	0.654269	0.60466	0.594846	0.654679	0.600877	0.627359	0.614755	0.595261	0.598414	0.635866	0.603226	0.60872	0.597849	0.599608	0.604384	0.597015	0.596492	0.59731	0.630441	0.624094	0.624209	0.641994	0.610049	0.609707	0.605406	0.615362
worm49	0.521305	0.594238	0.532346	0.519936	0.538229	0.528637	0.520935	0.578616	0.528536	0.543574	0.51197	0.51921	0.521461	0.561076	0.524365	0.525341	0.548597	0.537801	0.570411	0.51907	0.517049	0.525037	0.521869	0.587779	0.528227	0.519024	0.592499	0.52453	0.555688	0.541344	0.516861	0.522799	0.569856	0.533679	0.532423	0.523303	0.521479	0.53003	0.51981	0.516287	0.521026	0.555998	0.555831	0.553405	0.570714	0.535736	0.537129	0.531928	0.542921
worm50	0.400047	0.479686	0.419315	0.398189	0.423753	0.410477	0.405134	0.466655	0.408403	0.424919	0.392517	0.399381	0.405318	0.457604	0.407246	0.404974	0.437823	0.422102	0.450512	0.40241	0.398178	0.404999	0.40296	0.484775	0.411303	0.402734	0.481497	0.410123	0.449324	0.429666	0.396651	0.413524	0.453652	0.419253	0.417867	0.410688	0.401936	0.418203	0.402104	0.394635	0.40474	0.443802	0.442146	0.448579	0.460936	0.426133	0.42975	0.412957	0.430568
worm51	0.458429	0.547242	0.479872	0.46389	0.485102	0.474271	0.464728	0.527605	0.471503	0.490011	0.452787	0.463054	0.463501	0.51069	0.469566	0.471248	0.497062	0.482802	0.520246	0.463385	0.45551	0.467447	0.46303	0.541851	0.46911	0.464947	0.544189	0.468097	0.506094	0.490122	0.453914	0.467102	0.515769	0.481521	0.477716	0.467836	0.462759	0.474006	0.461336	0.456503	0.464899	0.501511	0.506089	0.50471	0.52324	0.483094	0.485624	0.476943	0.487706
worm52	0.561435	0.621777	0.566884	0.559461	0.571061	0.56187	0.556074	0.606079	0.562951	0.57664	0.551894	0.556484	0.557561	0.587059	0.559359	0.561432	0.582217	0.572622	0.601769	0.555513	0.556699	0.561561	0.558565	0.615935	0.563587	0.555829	0.618801	0.55901	0.586845	0.574703	0.555927	0.557267	0.598781	0.564266	0.567961	0.558202	0.56049	0.563613	0.554608	0.558674	0.555659	0.587205	0.585946	0.584247	0.601612	0.567411	0.568902	0.567634	0.575745
worm53	0.529001	0.603456	0.542848	0.525898	0.546761	0.534466	0.527077	0.583925	0.535975	0.550579	0.51778	0.523958	0.526302	0.567467	0.529801	0.531493	0.557699	0.546308	0.577692	0.523273	0.524809	0.531967	0.526194	0.59893	0.533195	0.526124	0.597272	0.532011	0.566576	0.55026	0.522992	0.529645	0.575707	0.541046	0.541562	0.529113	0.528588	0.53559	0.526367	0.52384	0.528757	0.563674	0.561274	0.563032	0.581974	0.54286	0.544109	0.53866	0.552204
worm54	0.495037	0.565287	0.507864	0.49175	0.513351	0.499816	0.495882	0.552516	0.497417	0.517398	0.483955	0.493925	0.496439	0.536535	0.497845	0.495931	0.52423	0.513679	0.540388	0.495107	0.492029	0.49739	0.496121	0.559356	0.503558	0.493636	0.565576	0.499976	0.53117	0.516348	0.491724	0.5041	0.540747	0.503555	0.506855	0.50122	0.494739	0.507236	0.494418	0.490369	0.493561	0.52945	0.528971	0.530036	0.544724	0.515162	0.516292	0.506452	0.515295
worm55	0.433344	0.514188	0.447904	0.429803	0.451175	0.43881	0.431877	0.497165	0.438004	0.456398	0.423727	0.429198	0.432886	0.479039	0.434804	0.43596	0.465395	0.450535	0.485391	0.430104	0.428827	0.435609	0.433078	0.510469	0.439335	0.431122	0.513182	0.437361	0.473908	0.456833	0.428708	0.438996	0.486333	0.445687	0.446079	0.437031	0.432681	0.44385	0.429822	0.427913	0.431532	0.470524	0.46985	0.472016	0.488879	0.450774	0.452795	0.444429	0.457352
worm56	0.507184	0.580561	0.52065	0.505757	0.525843	0.514834	0.506736	0.562579	0.514296	0.530106	0.498703	0.504906	0.507333	0.547728	0.510411	0.511835	0.535571	0.525085	0.555185	0.504836	0.503514	0.510455	0.50718	0.57503	0.512501	0.506316	0.575831	0.511494	0.543713	0.528923	0.502606	0.510242	0.554394	0.521298	0.51968	0.510139	0.507871	0.516486	0.505566	0.502614	0.507694	0.541847	0.540841	0.540972	0.55929	0.522831	0.523105	0.518192	0.530421
worm57	0.420895	0.495904	0.437354	0.413657	0.440954	0.425923	0.420989	0.481537	0.425796	0.440117	0.409423	0.414644	0.421769	0.472476	0.422408	0.420454	0.453754	0.440736	0.464012	0.417583	0.418804	0.421926	0.419027	0.500982	0.427415	0.418084	0.495248	0.42808	0.467401	0.445826	0.415797	0.430578	0.470368	0.434519	0.436197	0.426903	0.420217	0.434588	0.419679	0.412501	0.421875	0.461752	0.453657	0.464081	0.478042	0.440674	0.443866	0.42931	0.449962
worm58	0.477327	0.559801	0.489108	0.471411	0.493431	0.482216	0.472316	0.540553	0.485476	0.498989	0.462509	0.467983	0.473729	0.519846	0.476099	0.477453	0.507336	0.494661	0.530437	0.468324	0.473049	0.479276	0.473274	0.555195	0.480734	0.471551	0.553505	0.480074	0.518817	0.497815	0.47081	0.476231	0.531148	0.488457	0.490113	0.475909	0.476394	0.484109	0.473696	0.470118	0.47572	0.51504	0.511103	0.513016	0.534639	0.487597	0.49127	0.486819	0.504231
worm59	0.487882	0.560073	0.503949	0.492123	0.504761	0.499203	0.491194	0.547493	0.499514	0.511883	0.485748	0.489992	0.492342	0.533594	0.495667	0.498727	0.521493	0.502582	0.54171	0.491151	0.484236	0.494877	0.493114	0.55744	0.500392	0.492784	0.565611	0.493349	0.524901	0.512052	0.484783	0.498165	0.538413	0.505977	0.501591	0.497152	0.489799	0.50178	0.486652	0.486412	0.492258	0.519905	0.53053	0.526169	0.536187	0.506693	0.51319	0.503408	0.511339
worm60	0.471532	0.556348	0.492791	0.465312	0.499089	0.482249	0.476542	0.53778	0.480658	0.497561	0.459435	0.468496	0.474419	0.527477	0.476876	0.47539	0.509216	0.496938	0.523978	0.469769	0.469582	0.476056	0.471114	0.558726	0.479678	0.471067	0.552336	0.482138	0.521541	0.502468	0.465349	0.480799	0.526188	0.49193	0.491171	0.478796	0.472723	0.487593	0.474364	0.462673	0.476606	0.51876	0.511507	0.519518	0.537314	0.497023	0.497075	0.483216	0.504742
worm61	0.5987	0.659696	0.602912	0.595998	0.607633	0.600554	0.592756	0.644386	0.602238	0.614191	0.590436	0.593072	0.59506	0.623884	0.596581	0.598766	0.617227	0.609205	0.638932	0.592523	0.593767	0.599536	0.596522	0.65053	0.600783	0.592909	0.655325	0.597151	0.62294	0.609981	0.593529	0.5931	0.636815	0.602959	0.604618	0.594642	0.597566	0.600557	0.592848	0.594952	0.594374	0.623439	0.623163	0.619534	0.637438	0.602671	0.604887	0.605598	0.61323
worm62	0.481044	0.55926	0.499217	0.48015	0.501177	0.493008	0.485295	0.544196	0.492286	0.508407	0.475047	0.481997	0.486459	0.531069	0.488403	0.488704	0.512887	0.500708	0.533113	0.483563	0.480676	0.488549	0.485781	0.553848	0.494017	0.483181	0.557476	0.490233	0.521625	0.506995	0.480096	0.492046	0.532867	0.499371	0.496692	0.489952	0.48255	0.497399	0.483076	0.476696	0.486465	0.521455	0.522877	0.520811	0.534899	0.501632	0.506469	0.496288	0.506512
worm63	0.520845	0.590718	0.532729	0.517135	0.535922	0.526575	0.518748	0.57419	0.527988	0.540305	0.512299	0.515185	0.520079	0.560139	0.522312	0.523964	0.548644	0.53536	0.565541	0.517028	0.517751	0.522594	0.519492	0.587464	0.526886	0.518826	0.586727	0.523807	0.556805	0.540577	0.515626	0.524136	0.565586	0.532664	0.532211	0.523881	0.520361	0.529325	0.517721	0.515143	0.521245	0.552981	0.552839	0.553762	0.569577	0.533612	0.537477	0.530509	0.544665
worm64	0.619543	0.693843	0.627841	0.618703	0.634728	0.62288	0.61723	0.672604	0.625222	0.643608	0.606563	0.617732	0.61682	0.647167	0.61938	0.619762	0.641473	0.636986	0.668733	0.615338	0.616524	0.623538	0.617684	0.680174	0.625819	0.614254	0.683781	0.619648	0.647792	0.635942	0.615514	0.615377	0.662419	0.623044	0.628589	0.615947	0.619409	0.622699	0.616582	0.617989	0.61653	0.651701	0.650889	0.644313	0.668606	0.628978	0.628107	0.630544	0.633854
worm65	0.454306	0.539789	0.475466	0.45858	0.480555	0.470174	0.459034	0.519605	0.470887	0.481274	0.450714	0.454571	0.457365	0.507295	0.464181	0.467703	0.492816	0.475893	0.513035	0.455369	0.450213	0.462121	0.456238	0.54219	0.462819	0.460036	0.536162	0.462525	0.503169	0.484456	0.447532	0.460477	0.511049	0.481573	0.473312	0.461039	0.457528	0.468132	0.455884	0.450529	0.461873	0.497588	0.499192	0.501008	0.519205	0.477408	0.479859	0.469085	0.487713
worm66	0.434128	0.516268	0.447076	0.431175	0.454891	0.439457	0.4346	0.494861	0.43841	0.459053	0.421136	0.43284	0.43358	0.474275	0.43616	0.435876	0.46263	0.455313	0.4857	0.432045	0.431074	0.437369	0.433364	0.507892	0.440738	0.431209	0.50928	0.438181	0.471405	0.456189	0.430113	0.43694	0.483583	0.443253	0.446352	0.436265	0.434115	0.442774	0.433703	0.429634	0.432626	0.472953	0.468689	0.468061	0.491278	0.452476	0.450207	0.444957	0.455211
worm67	0.452831	0.534796	0.470908	0.454311	0.475117	0.465556	0.454959	0.515166	0.463942	0.478682	0.446147	0.452245	0.453861	0.503666	0.459293	0.46292	0.487027	0.471733	0.508518	0.452389	0.449018	0.458253	0.454092	0.531118	0.457187	0.455901	0.531479	0.459189	0.496204	0.478942	0.447524	0.458821	0.50582	0.474585	0.468145	0.459186	0.454783	0.46438	0.452688	0.449097	0.456742	0.488623	0.4932	0.494193	0.51109	0.472237	0.474852	0.466919	0.481344
worm68	0.538859	0.613292	0.546215	0.53523	0.549924	0.543642	0.534243	0.593744	0.545272	0.560232	0.526688	0.534475	0.536316	0.571018	0.53857	0.540026	0.561199	0.551378	0.588849	0.532424	0.534994	0.541989	0.537337	0.599802	0.543689	0.533551	0.606801	0.539172	0.567508	0.553871	0.53527	0.534949	0.585164	0.545696	0.546766	0.536265	0.537956	0.542981	0.535326	0.534378	0.535842	0.569202	0.570091	0.564159	0.583847	0.5456	0.548071	0.548653	0.556047
worm69	0.380947	0.479052	0.408667	0.38194	0.412535	0.399305	0.38876	0.460594	0.399485	0.412941	0.375236	0.381171	0.387666	0.450739	0.393567	0.393169	0.425936	0.408149	0.44243	0.38449	0.379223	0.390813	0.384836	0.484795	0.395284	0.388203	0.475612	0.395493	0.442598	0.417324	0.376895	0.396225	0.447114	0.411206	0.404558	0.393919	0.384002	0.402115	0.387635	0.374416	0.39253	0.433315	0.432179	0.439158	0.455256	0.411486	0.416662	0.398951	0.421476
worm70	0.515502	0.581363	0.525608	0.511093	0.528571	0.520186	0.512421	0.568086	0.520715	0.533332	0.50626	0.509731	0.514476	0.552196	0.516071	0.517509	0.542341	0.52773	0.560181	0.510291	0.51057	0.516177	0.513509	0.578432	0.519409	0.512148	0.582576	0.517037	0.548093	0.534165	0.509414	0.517454	0.561124	0.525973	0.525794	0.517231	0.515046	0.523473	0.510726	0.508758	0.513127	0.546426	0.546068	0.546337	0.560147	0.526892	0.530144	0.523304	0.537521
worm71	0.474739	0.545239	0.484679	0.469476	0.487952	0.478615	0.471321	0.528336	0.478225	0.49429	0.46402	0.469994	0.473555	0.510078	0.474577	0.476295	0.499115	0.488907	0.520605	0.469534	0.470949	0.476157	0.473755	0.537642	0.478774	0.470345	0.541673	0.476872	0.505958	0.492191	0.471184	0.476407	0.520045	0.483503	0.484023	0.475434	0.473689	0.481727	0.470894	0.468896	0.471735	0.507549	0.504312	0.503302	0.521366	0.486061	0.487235	0.483445	0.493735
worm72	0.434684	0.516685	0.451816	0.434308	0.456413	0.446834	0.437936	0.497112	0.450563	0.46117	0.429316	0.433638	0.438072	0.481269	0.440752	0.441978	0.463319	0.456958	0.48618	0.433189	0.433794	0.443849	0.437038	0.509979	0.445851	0.435026	0.509123	0.444488	0.474979	0.458238	0.432642	0.439225	0.48805	0.454253	0.450555	0.438476	0.437464	0.447702	0.439682	0.42953	0.441771	0.477958	0.473207	0.471	0.490634	0.452078	0.453705	0.448077	0.46145
worm73	0.503135	0.58375	0.515432	0.498273	0.520179	0.509074	0.50047	0.564582	0.509445	0.526464	0.490137	0.498677	0.501262	0.543241	0.504181	0.504189	0.530789	0.520992	0.554654	0.497457	0.499555	0.506651	0.501208	0.574734	0.508507	0.498764	0.577164	0.506632	0.540676	0.523667	0.498436	0.503168	0.553749	0.513028	0.515223	0.503038	0.502873	0.510509	0.500893	0.497424	0.5019	0.540738	0.536709	0.536742	0.556926	0.515951	0.517553	0.513509	0.525759
worm74	0.49429	0.570537	0.508763	0.48873	0.513993	0.501177	0.494668	0.552385	0.501627	0.516138	0.482719	0.490167	0.494331	0.539236	0.496084	0.495554	0.523017	0.514145	0.539484	0.490471	0.49216	0.497372	0.492156	0.569282	0.500725	0.490917	0.564314	0.500314	0.535436	0.516595	0.489322	0.498041	0.542351	0.507252	0.507987	0.496467	0.494551	0.504513	0.494829	0.487144	0.49589	0.534712	0.526884	0.531225	0.549435	0.511095	0.511806	0.503431	0.520742
worm75	0.543709	0.619621	0.558012	0.54013	0.562397	0.551739	0.545007	0.60222	0.551767	0.568346	0.534089	0.542415	0.54546	0.585341	0.546899	0.547388	0.571734	0.5623	0.59318	0.541629	0.541367	0.548586	0.545177	0.611411	0.552361	0.542025	0.615122	0.549844	0.579375	0.565817	0.541559	0.548342	0.593169	0.556972	0.556482	0.547265	0.544641	0.555345	0.545136	0.538285	0.545086	0.581898	0.579347	0.577348	0.595373	0.561217	0.561148	0.555357	0.566301
worm76	0.585861	0.652936	0.595149	0.584162	0.599997	0.591825	0.58385	0.633535	0.592362	0.605542	0.577595	0.583541	0.58396	0.616149	0.586935	0.589341	0.607297	0.599759	0.628597	0.581543	0.582544	0.588574	0.584692	0.642586	0.588134	0.582718	0.644629	0.587478	0.613542	0.602087	0.582001	0.583743	0.626409	0.595459	0.594823	0.58479	0.586338	0.590805	0.58415	0.58186	0.584616	0.616203	0.612655	0.610453	0.629762	0.595792	0.594974	0.594217	0.603816
worm77	0.581644	0.642288	0.583126	0.578849	0.587358	0.58146	0.574506	0.626294	0.584986	0.597489	0.571537	0.576083	0.577427	0.600982	0.57867	0.580365	0.597302	0.590512	0.623644	0.573923	0.576279	0.583381	0.579427	0.629626	0.585712	0.574893	0.638289	0.57832	0.600311	0.589967	0.577797	0.574464	0.619833	0.581269	0.584941	0.575303	0.579803	0.581846	0.575979	0.579217	0.575317	0.605307	0.605641	0.59751	0.616251	0.583624	0.585187	0.587676	0.591474
worm78	0.613391	0.667623	0.617015	0.612439	0.620846	0.61412	0.609404	0.653093	0.615718	0.62928	0.603594	0.611871	0.610948	0.631847	0.611682	0.612711	0.627777	0.623797	0.650063	0.609341	0.610471	0.61614	0.612376	0.655734	0.618101	0.607821	0.662537	0.611897	0.63154	0.62324	0.611057	0.609256	0.646226	0.613469	0.618298	0.609415	0.612876	0.614875	0.609602	0.612175	0.60882	0.635987	0.63528	0.629014	0.646194	0.617388	0.618228	0.620301	0.622147
worm79	0.446343	0.530156	0.460669	0.440916	0.466059	0.454379	0.44684	0.509293	0.456423	0.470801	0.436082	0.442294	0.446703	0.49056	0.448035	0.448231	0.474444	0.466955	0.497116	0.442158	0.44455	0.45186	0.44628	0.521969	0.454812	0.442282	0.522008	0.453205	0.485497	0.46859	0.442734	0.448967	0.498105	0.460711	0.460595	0.448168	0.446457	0.457128	0.447771	0.43895	0.449084	0.488434	0.482583	0.481953	0.503012	0.461833	0.463291	0.457464	0.471802
worm80	0.51733	0.586496	0.524622	0.518639	0.532734	0.520296	0.515385	0.56636	0.522246	0.537595	0.508394	0.515101	0.514313	0.543042	0.517319	0.519821	0.540803	0.533041	0.565468	0.513145	0.512315	0.519936	0.515813	0.576717	0.521911	0.513634	0.581081	0.515565	0.543661	0.533507	0.511895	0.513031	0.558001	0.522301	0.525614	0.513846	0.517745	0.520031	0.512813	0.516643	0.513848	0.54656	0.548006	0.54189	0.564729	0.528489	0.526031	0.526464	0.531628
worm81	0.49183	0.570256	0.504979	0.484018	0.507773	0.499594	0.489874	0.55461	0.498768	0.513181	0.480082	0.486163	0.491188	0.538591	0.492399	0.493572	0.521182	0.508028	0.541737	0.485781	0.488871	0.494735	0.491264	0.567233	0.496092	0.487354	0.568156	0.497571	0.53231	0.513576	0.487914	0.496088	0.543941	0.507073	0.504889	0.494834	0.491535	0.502492	0.490837	0.483171	0.491566	0.530854	0.525794	0.529477	0.545335	0.505698	0.508922	0.501341	0.518643
worm82	0.572052	0.637894	0.584743	0.570043	0.587571	0.579997	0.573478	0.626845	0.57813	0.592995	0.564946	0.570708	0.574449	0.613	0.576331	0.577167	0.601315	0.587102	0.618631	0.572364	0.569082	0.575414	0.57472	0.633392	0.579969	0.572235	0.640872	0.57735	0.606298	0.593709	0.568528	0.579179	0.618054	0.585762	0.584405	0.578817	0.573341	0.584639	0.570655	0.566737	0.573048	0.604104	0.607213	0.606052	0.617124	0.588504	0.592258	0.583573	0.594362
worm83	0.420415	0.504647	0.440149	0.41686	0.447213	0.43332	0.424436	0.484438	0.430037	0.446741	0.411526	0.419505	0.421794	0.47727	0.426487	0.42864	0.455393	0.442535	0.473305	0.41935	0.415812	0.424123	0.420205	0.503185	0.424666	0.422302	0.501076	0.429127	0.467198	0.4483	0.41371	0.429171	0.474957	0.443512	0.436451	0.428031	0.421106	0.43457	0.422851	0.412289	0.424786	0.46184	0.45983	0.465071	0.48215	0.44656	0.444265	0.43265	0.452841
worm84	0.623199	0.681996	0.627996	0.623421	0.632878	0.624852	0.619625	0.667232	0.625316	0.640819	0.613662	0.621054	0.621397	0.646284	0.62255	0.623818	0.643796	0.634826	0.664448	0.619822	0.619342	0.624942	0.622419	0.673122	0.627265	0.618811	0.678348	0.621284	0.645566	0.637284	0.619148	0.620655	0.658972	0.625252	0.630195	0.621355	0.623587	0.627108	0.617177	0.622289	0.617572	0.648223	0.649609	0.644782	0.662366	0.629893	0.631564	0.631395	0.6351
worm85	0.615157	0.678005	0.623704	0.617041	0.630099	0.619634	0.615597	0.660155	0.621379	0.635803	0.607526	0.61589	0.614771	0.640128	0.617474	0.617594	0.63418	0.631821	0.657331	0.614339	0.612808	0.620364	0.615841	0.666802	0.622736	0.613021	0.670783	0.616967	0.6395	0.630487	0.612476	0.612988	0.651701	0.620741	0.623728	0.61361	0.615947	0.619869	0.614392	0.614867	0.614804	0.644495	0.643559	0.637255	0.657516	0.626385	0.624895	0.625382	0.627416
worm86	0.578187	0.642678	0.582315	0.578326	0.589539	0.576828	0.575637	0.623672	0.580916	0.597501	0.568336	0.577287	0.576749	0.595982	0.57652	0.574588	0.593159	0.595191	0.61874	0.574836	0.576856	0.58287	0.577819	0.627447	0.586653	0.571465	0.632983	0.577838	0.598638	0.589135	0.576615	0.572662	0.613278	0.574448	0.584643	0.572742	0.578426	0.580356	0.575353	0.579279	0.574438	0.607805	0.602968	0.595013	0.619558	0.583913	0.583424	0.587001	0.584827
worm87	0.565569	0.634603	0.575896	0.561486	0.582458	0.571517	0.564858	0.617257	0.573831	0.584258	0.555619	0.560499	0.564379	0.601026	0.56642	0.566579	0.589592	0.582333	0.609122	0.559851	0.561704	0.569299	0.563097	0.629887	0.570491	0.561623	0.628656	0.569251	0.598478	0.583884	0.559193	0.563697	0.609523	0.57735	0.577227	0.564747	0.565597	0.572332	0.564288	0.55892	0.566322	0.60184	0.595712	0.595546	0.61454	0.577886	0.578494	0.573079	0.588045
worm88	0.578945	0.638674	0.584598	0.576733	0.589864	0.57899	0.575856	0.62278	0.581836	0.595298	0.569897	0.575228	0.576727	0.601541	0.57753	0.576737	0.597284	0.59277	0.616646	0.574238	0.575556	0.581452	0.577483	0.630273	0.584965	0.57352	0.633081	0.578872	0.602503	0.590955	0.575577	0.576419	0.614358	0.580428	0.585499	0.575738	0.577786	0.582143	0.575562	0.577012	0.57547	0.606907	0.603013	0.599969	0.618649	0.587687	0.58688	0.585736	0.590548
worm89	0.550422	0.625248	0.56612	0.544953	0.570489	0.559631	0.550469	0.609888	0.558906	0.572391	0.54186	0.54557	0.551357	0.599526	0.553489	0.554641	0.580862	0.568838	0.596103	0.546535	0.547386	0.553339	0.549881	0.625477	0.554236	0.5494	0.621942	0.558126	0.592203	0.573865	0.545599	0.556569	0.600782	0.56804	0.564756	0.555423	0.550917	0.562795	0.550678	0.542164	0.552794	0.589439	0.584016	0.588879	0.605753	0.567776	0.570224	0.560729	0.578891
worm90	0.576719	0.63995	0.588555	0.578983	0.595031	0.584512	0.579477	0.622983	0.58616	0.597908	0.57059	0.577688	0.578087	0.607604	0.580891	0.582042	0.599303	0.594091	0.618994	0.577068	0.575077	0.582627	0.578128	0.633237	0.584386	0.577555	0.634248	0.581218	0.604685	0.594467	0.573813	0.578894	0.615024	0.588383	0.587711	0.578442	0.578487	0.584195	0.578074	0.57572	0.579829	0.606469	0.606732	0.6031	0.621755	0.591636	0.59031	0.587614	0.593988
worm91	0.519329	0.589395	0.526459	0.51874	0.53169	0.522238	0.515131	0.568034	0.524331	0.538976	0.509788	0.515946	0.516033	0.544526	0.518846	0.520767	0.540304	0.533859	0.565001	0.514016	0.515476	0.522324	0.517933	0.578601	0.522616	0.514597	0.579735	0.519006	0.546508	0.534076	0.515525	0.512463	0.559867	0.524843	0.527497	0.514477	0.519633	0.521287	0.515355	0.517542	0.516373	0.548432	0.546297	0.542075	0.565574	0.524321	0.524457	0.528227	0.534276
worm92	0.497369	0.581663	0.515678	0.491851	0.518958	0.507939	0.497604	0.564466	0.507584	0.520661	0.491324	0.491674	0.499437	0.553934	0.500853	0.502226	0.532269	0.517064	0.547969	0.493336	0.494421	0.501255	0.497924	0.583036	0.50227	0.49548	0.577955	0.506248	0.54497	0.524776	0.491967	0.504683	0.55336	0.519316	0.51473	0.503548	0.498009	0.512543	0.495401	0.488219	0.500772	0.542011	0.536638	0.542984	0.559268	0.515376	0.520766	0.508981	0.52973
worm93	0.515879	0.592431	0.52723	0.507175	0.53197	0.518649	0.5123	0.573936	0.519844	0.535599	0.500493	0.507613	0.513321	0.556663	0.514222	0.51342	0.544092	0.533643	0.563046	0.507671	0.511754	0.516418	0.511628	0.589949	0.518374	0.509024	0.587665	0.5188	0.553993	0.536407	0.509245	0.516145	0.564544	0.524402	0.527798	0.515077	0.514432	0.523421	0.511713	0.507952	0.513024	0.552486	0.546108	0.550383	0.570867	0.527726	0.529283	0.523371	0.540175
worm94	0.441781	0.513822	0.450142	0.439263	0.452602	0.446372	0.438209	0.496514	0.446149	0.461575	0.4316	0.438249	0.440479	0.475423	0.442174	0.444809	0.467573	0.453246	0.491541	0.437788	0.437294	0.443123	0.441634	0.505769	0.445553	0.438735	0.512502	0.442304	0.471413	0.458627	0.438095	0.442414	0.488386	0.450531	0.450173	0.442341	0.44176	0.447998	0.436939	0.437918	0.43824	0.469572	0.47307	0.469442	0.487314	0.450321	0.453349	0.451771	0.460158
worm95	0.410041	0.484818	0.42705	0.40041	0.42797	0.416618	0.408118	0.470153	0.418717	0.42781	0.400874	0.400265	0.409974	0.463369	0.410496	0.410571	0.441356	0.427507	0.451323	0.402707	0.407799	0.412062	0.407449	0.492805	0.414565	0.406644	0.481683	0.418638	0.457564	0.433676	0.405075	0.416524	0.460365	0.428464	0.425572	0.41403	0.409346	0.422575	0.410274	0.399367	0.41395	0.450743	0.440695	0.452759	0.465828	0.42486	0.429965	0.416876	0.442964
worm96	0.442535	0.532092	0.456828	0.442597	0.46328	0.452027	0.44134	0.504035	0.448335	0.468057	0.432881	0.440112	0.440025	0.483569	0.445757	0.449763	0.475229	0.46091	0.501265	0.438507	0.437551	0.443342	0.441064	0.524012	0.437945	0.441328	0.520885	0.444421	0.48268	0.468373	0.435793	0.44015	0.494683	0.458771	0.456632	0.442921	0.444836	0.449966	0.438332	0.438378	0.44021	0.480152	0.478661	0.479738	0.506838	0.456679	0.454637	0.453614	0.467614
worm97	0.471279	0.555175	0.49266	0.471473	0.495266	0.484649	0.475111	0.539632	0.483487	0.498727	0.463397	0.470239	0.475093	0.528568	0.48007	0.480197	0.511516	0.49241	0.527178	0.472396	0.46771	0.477369	0.473679	0.558016	0.480773	0.475707	0.554624	0.481171	0.52278	0.502196	0.466432	0.482284	0.528675	0.494652	0.490123	0.480726	0.473947	0.48796	0.473366	0.465842	0.476909	0.513101	0.515359	0.520483	0.534147	0.495154	0.499155	0.486376	0.505187
worm98	0.605043	0.665441	0.61377	0.604515	0.617477	0.610121	0.603905	0.650229	0.609611	0.623683	0.598032	0.603551	0.604569	0.634247	0.606756	0.608126	0.627291	0.617669	0.646461	0.602342	0.601326	0.607678	0.605196	0.657615	0.608797	0.602856	0.662095	0.606553	0.631102	0.621003	0.601352	0.605418	0.643157	0.613319	0.613842	0.605792	0.605642	0.611577	0.602117	0.602071	0.603248	0.631842	0.633226	0.629656	0.645239	0.615635	0.616545	0.613814	0.62096
worm99	0.509875	0.595976	0.529043	0.510047	0.534637	0.51953	0.51333	0.576279	0.521789	0.537917	0.500767	0.50829	0.512212	0.557661	0.516187	0.514862	0.544025	0.534608	0.564951	0.510047	0.508677	0.516874	0.511083	0.590611	0.521544	0.511108	0.589124	0.518416	0.555261	0.537286	0.505842	0.517562	0.564035	0.525869	0.527411	0.515833	0.51173	0.52347	0.51193	0.505853	0.515017	0.552896	0.551614	0.552049	0.57286	0.531128	0.533787	0.524862	0.536908
worm100	0.59027	0.65628	0.602713	0.58829	0.605087	0.596381	0.592324	0.64394	0.595936	0.611765	0.580586	0.590077	0.593187	0.627873	0.593669	0.592268	0.617117	0.607064	0.635022	0.590722	0.589049	0.595235	0.592526	0.652128	0.600143	0.589068	0.656088	0.596071	0.623877	0.611516	0.58771	0.597885	0.633407	0.599489	0.603237	0.595885	0.591721	0.602264	0.589489	0.586492	0.590861	0.624734	0.6246	0.623253	0.636821	0.60578	0.610253	0.601847	0.609522
[truncated: 51 more columns]

## Sheet: Supplementary Figure 2B
atlas_id	the number of worms passing the WAC threshold	mean worm annotation accuracy	accuracy sd
1	5	0.96164	0.0299869
2	4	0.8481	0.0434736
3	5	0.9	0.0741073
4	3	0.922933	0.0612652
5	3	0.9026	0.0493027
6	3	0.924133	0.0593753
7	2	0.8817	0.0227688
8	3	0.913933	0.0686371
9	6	0.915467	0.070267
10	3	0.864367	0.0311465
11	2	0.957	0.0329512
12	3	0.853067	0.0563494
13	3	0.908	0.0500851
14	7	0.968771	0.0200003
15	5	0.90968	0.0796946
16	5	0.91074	0.0708905
17	4	0.92475	0.0506569
18	4	0.911725	0.045365
19	4	0.844975	0.0661573
20	3	0.902633	0.0406707
21	5	0.94264	0.0488858
22	5	0.89714	0.075066
23	4	0.936375	0.0540811
24	6	0.959983	0.03014
25	3	0.946833	0.0260769
26	5	0.93116	0.0552074
27	4	0.9243	0.050217
28	4	0.921125	0.0515958
29	7	0.957257	0.0329337
30	4	0.9207	0.0527461
31	6	0.948317	0.0467738
32	4	0.960575	0.0242515
33	5	0.93404	0.0544076
34	5	0.94516	0.0491529
35	4	0.93325	0.0529454
36	5	0.94336	0.048681
37	4	0.93325	0.0645575
38	4	0.93055	0.0461768
39	4	0.9189	0.0480345
40	3	0.919333	0.0665872
41	5	0.93512	0.0487623
42	6	0.947717	0.0420892
43	5	0.90286	0.0642325
44	6	0.954317	0.0342614
45	5	0.89856	0.0752654
46	4	0.912625	0.0630834
47	6	0.938783	0.044744
48	2	0.89695	0.0468812
49	6	0.945033	0.0495129
50	2	0.9444	0.0633568
51	5	0.9369	0.0547345
52	2	0.8907	0.0304056
53	4	0.931025	0.0452179
54	4	0.9525	0.0387967
55	2	0.87005	0.0241123
56	2	0.89515	0.0494268
57	7	0.955457	0.0346999
58	5	0.9405	0.0522934
59	1	0.9158	NA
60	3	0.922333	0.0604255
61	6	0.9531	0.0360279
62	6	0.959983	0.0246904
63	3	0.921133	0.0641219
64	3	0.921167	0.0574331
65	4	0.926975	0.0503902
66	6	0.935183	0.0529975
67	6	0.951	0.040372
68	6	0.94715	0.0458705
69	6	0.944133	0.0499635
70	3	0.854233	0.047587
71	3	0.924133	0.0593753
72	4	0.9225	0.0478705
73	4	0.925175	0.0510599
74	4	0.92745	0.0458759
75	3	0.924133	0.0593753
76	4	0.92965	0.0388799
77	5	0.93226	0.0531581
78	7	0.956471	0.0345586
79	5	0.93762	0.0510443
80	4	0.929225	0.0461126
81	2	0.9615	0.00381838
82	5	0.93438	0.0554678
83	5	0.94014	0.0366592
84	4	0.92875	0.0495683
85	2	0.89245	0.0532451
86	3	0.8399	0.0806067
87	5	0.93834	0.0577044
88	3	0.867367	0.027087
89	4	0.85755	0.0546366
90	4	0.86245	0.0653399
91	4	0.890675	0.0672283
92	3	0.873967	0.0401099
93	2	0.8763	0.0304056
94	3	0.923533	0.0603187
95	6	0.943833	0.0489494
96	5	0.9337	0.0495049
97	4	0.926975	0.0529397
98	4	0.90635	0.0529669
99	2	0.94895	0.0468812
100	2	0.89425	0.0506996

## Sheet: Supplementary Figure 2C
	worm	annotation template	worm annotation confidence	accuracy
1	alr-1_RW10701_20140322_0001_S1	optimal template	0.9657	0.905
2	atf-6_XIL0163_20140116_0002_S1	optimal template	0.9976	0.9767
3	C05D10.1_RW10978_20131222_0002_S1	optimal template	0.9987	0.9928
4	C07E3.6_SD1794_20140116_0001_S1	optimal template	0.9963	0.8369
5	C08G9.2_XIL0463_20140505_0001_S1	optimal template	0.9983	0.948
6	C16A3.4_SD1664_20140414_0001_S1	optimal template	0.9965	0.8602
7	cdc-14c_XIL0142_20140217_0001_S1	optimal template	0.9986	0.9785
8	ceh-14_XIL0110_20131218_0001_S1	optimal template	0.9982	0.9677
9	ceh-19a_XIL0490_20140527_0001_S1	optimal template	0.9981	0.9749
10	ceh-30_RW10690_20140309_0001_S1	optimal template	0.9983	0.9785
11	ceh-45_XIL0183_20131222_0002_S1	optimal template	0.9987	0.9839
12	ceh-51_XIL0442_20140423_0001_S1	optimal template	0.9981	0.957
13	ceh-5_XIL0209_20131230_0001_S1	optimal template	0.9972	0.9265
14	ceh-60_XIL0206_20140219_0002_S1	optimal template	0.9983	0.9749
15	ceh-88_XIL0467_20140506_0002_S1	optimal template	0.9982	0.9749
16	ceh-8_XIL0213_20140328_0002_S1	optimal template	0.998	0.9677
17	cey-3_XIL0258_20140524_0001_S1	optimal template	0.9982	0.9857
18	cey-4_XIL0236_20140121_0001_S1	optimal template	0.9979	0.9785
19	cnd-1_RW10054_20131222_0001_S1	optimal template	0.9987	0.9839
20	crh-2_RW11784_20140106_0001_S1	optimal template	0.9978	0.957
21	D1081.8_RW10669_20140510_0002_S1	optimal template	0.9984	0.9875
22	daf-16d_RW11691_20140606_0001_S1	optimal template	0.9958	0.7957
23	daf-8_XIL0218_20140321_0001_S1	optimal template	0.9983	0.9606
24	dnj-11_XIL0210_20140121_0002_S1	optimal template	0.9985	0.9821
25	dnj-11_XIL0324_20140306_0001_S1	optimal template	0.9983	0.9624
26	dpl-1_SD1671_20140329_0002_S1	optimal template	0.9983	0.9695
27	dpy-26_XIL0464_20140505_0001_S1	optimal template	0.9987	0.9713
28	drap-1b_SD1788_20140510_0002_S1	optimal template	0.9978	0.9785
29	dsc-1_XIL0341_20140227_0001_S1	optimal template	0.9974	0.8996
30	eea-1_XIL0195_20140225_0002_S1	optimal template	0.998	0.9642
31	efl-1_RW10816_20140106_0001_S1	optimal template	0.9981	0.9928
32	efl-1_SD1672_20130331_0003_S1	optimal template	0.9977	0.9516
33	egl-38_XIL0362_20140301_0003_S1	optimal template	0.9979	0.9713
34	egl-44d_XIL0216_20140219_0002_S1	optimal template	0.9984	0.9928
35	end-1_RW10221_20140106_0001_S1	optimal template	0.9984	0.9857
36	eor-1_RW11074_20140517_0002_S1	optimal template	0.9984	0.9875
37	eyg-1_XIL0438_20140428_0002_S1	optimal template	0.9978	0.9265
38	F19F10.1_RW11620_20140508_0001_S1	optimal template	0.9981	0.9857
39	F22D6.2_RW11754_20131221_0001_S1	optimal template	0.9987	0.9713
40	F23B12.7_XIL0148_20140305_0002_S1	optimal template	0.9986	0.9928
41	F26A10.2_XIL0309_20140228_0002_S1	optimal template	0.998	0.9659
42	F33H1.4_XIL0516_20140531_0001_S1	optimal template	0.9981	0.9713
43	hlh-13_XIL0138_20140219_0001_S1	optimal template	0.9971	0.9229
44	hlh-15_XIL0155_20140102_0002_S1	optimal template	0.9982	0.9821
45	hlh-26_RW10149_20140106_0001_S1	optimal template	0.9983	0.9928
46	hlh-27_RW10222_20140426_0001_S1	optimal template	0.9987	0.9785
47	hlh-28_XIL0214_20140414_0002_S1	optimal template	0.9977	0.9265
48	hnd-1_SD1542_20130402_0002_S1	optimal template	0.9427	0.8351
49	hnd-1_SD1542_20130402_0003_S1	optimal template	0.9972	0.9444
50	jun-1b_SD1543_20140430_0001_S1	optimal template	0.9984	0.9839
51	jun-1_RW10272_20140301_0001_S1	optimal template	0.9981	0.9803
52	let-381_XIL0235_20140116_0001_S1	optimal template	0.9984	0.9713
53	lsy-2b_XIL0300_20140114_0002_S1	optimal template	0.9988	0.991
54	M03D4.4_RW11809_20131224_0001_S1	optimal template	0.953	0.8961
55	madf-5_RW11728_20140213_0002_S1	optimal template	0.9981	0.9839
56	madf-5_XIL0343_20140307_0001_S1	optimal template	0.9981	0.9677
57	mel-28_RW10927_20140309_0001_S1	optimal template	0.9984	0.9803
58	nfx-1_XIL0135_20140305_0002_S1	optimal template	0.9976	0.948
59	nfyb-1_RW10880_20140310_0002_S1	optimal template	0.9985	0.9534
60	nfyc-1_RW11751_20131219_0001_S1	optimal template	0.9986	0.9928
61	nhr-10_XIL0346_20140302_0002_S1	optimal template	0.9976	0.948
62	nhr-153_XIL0422_20140409_0002_S1	optimal template	0.9975	0.9857
63	nhr-178_XIL0462_20140505_0001_S1	optimal template	0.9984	0.9839
64	nhr-180_XIL0450_20140423_0002_S1	optimal template	0.9986	0.9785
65	nhr-206_XIL0541_20140609_0001_S1	optimal template	0.9981	0.957
66	nhr-216_XIL0519_20140607_0002_S1	optimal template	0.998	0.9211
67	nhr-25b_XIL0140_20140320_0001_S1	optimal template	0.9981	0.9892
68	nhr-34a_RW11450_20131226_0001_S1	optimal template	0.9983	0.9677
69	nhr-38_XIL0488_20140526_0002_S1	optimal template	0.9974	0.9247
70	nhr-63_XIL0459_20140506_0002_S1	optimal template	0.9972	0.9409
71	nhr-69_RW10656_20131219_0001_S1	optimal template	0.9983	0.9785
72	nob-1_SD1635_20140415_0002_S1	optimal template	0.998	0.9857
73	ntl-2c_XIL0457_20140423_0001_S1	optimal template	0.9976	0.9534
74	odd-1_XIL0349_20140307_0001_S1	optimal template	0.9982	0.9875
75	pal-1_SD1549_20140415_0002_S1	optimal template	0.9679	0.9104
76	pax-3_RW10645_20130419_0001_S1	optimal template	0.9983	0.9444
77	pqn-21_RW11797_20131220_0001_S1	optimal template	0.9984	0.9785
78	R144.3_RW10881_20140104_0001_S1	optimal template	0.9979	0.957
79	repo-1_RW11152_20131231_0001_S1	optimal template	0.9983	0.9803
80	rnf-113_RW10948_20140222_0001_S1	optimal template	0.9984	0.9749
81	rnt-1_XIL0188_20140104_0001_S1	optimal template	0.9987	1
82	sbp-1_XIL0201_20140326_0002_S1	optimal template	0.4496	0.7957
83	sdc-1_XIL0485_20140528_0002_S1	optimal template	0.9981	0.9695
84	sem-2_XIL0153_20140120_0001_S1	optimal template	0.9975	0.9498
85	set-9_XIL0339_20140307_0001_S1	optimal template	0.9978	0.9767
86	sex-1_RW11612_20140507_0002_S1	optimal template	0.998	0.9588
87	slr-2a_XIL0466_20140506_0001_S1	optimal template	0.9977	0.9319
88	snfc-5_XIL0497_20140524_0001_S1	optimal template	0.998	0.9498
89	somi-1b_SD1640_20140108_0001_S1	optimal template	0.9985	0.9857
90	sox-3_XIL068_20131221_0002_S1	optimal template	0.9986	0.991
91	swsn-1_XIL0161_20140217_0002_S1	optimal template	0.9985	0.9857
92	swsn-3_XIL0119_20140218_0002_S1	optimal template	0.9979	0.9857
93	T08G5.7_RW11640_20140403_0001_S1	optimal template	0.8147	0.8369
94	T08G5.7_RW11642_20140102_0002_S1	optimal template	0.9982	0.9659
95	T27F2.4_RW10090_20131222_0001_S1	optimal template	0.9987	0.9821
96	tab-1_XIL0194_20140324_0001_S1	optimal template	0.9984	0.9964
97	tbx-37b_RW10499_20140517_0001_S1	optimal template	0.9976	0.9462
98	tbx-9_RW10375_20140517_0002_S1	optimal template	0.9985	0.9821
99	tlp-1_SD1641_20140417_0001_S1	optimal template	0.9976	0.9624
100	tra-1b_XIL0177_20140105_0002_S1	optimal template	0.9982	0.9857
101	alr-1_RW10701_20140322_0001_S1	inverted template	0.883	0.8925
102	atf-6_XIL0163_20140116_0002_S1	inverted template	0.9382	0.8638
103	C05D10.1_RW10978_20131222_0002_S1	inverted template	0.9982	0.9892
104	C07E3.6_SD1794_20140116_0001_S1	inverted template	0.9116	0.8602
105	C08G9.2_XIL0463_20140505_0001_S1	inverted template	0.9976	0.948
106	C16A3.4_SD1664_20140414_0001_S1	inverted template	0.9653	0.8925
107	cdc-14c_XIL0142_20140217_0001_S1	inverted template	0.998	0.9785
108	ceh-14_XIL0110_20131218_0001_S1	inverted template	0.9974	0.9695
109	ceh-19a_XIL0490_20140527_0001_S1	inverted template	0.9974	0.9713
110	ceh-30_RW10690_20140309_0001_S1	inverted template	0.9975	0.9803
111	ceh-45_XIL0183_20131222_0002_S1	inverted template	0.9982	0.9821
112	ceh-51_XIL0442_20140423_0001_S1	inverted template	0.9973	0.9552
113	ceh-5_XIL0209_20131230_0001_S1	inverted template	0.9245	0.8172
114	ceh-60_XIL0206_20140219_0002_S1	inverted template	0.9977	0.9695
115	ceh-88_XIL0467_20140506_0002_S1	inverted template	0.9975	0.9928
116	ceh-8_XIL0213_20140328_0002_S1	inverted template	0.9504	0.8656
117	cey-3_XIL0258_20140524_0001_S1	inverted template	0.9976	0.9857
118	cey-4_XIL0236_20140121_0001_S1	inverted template	0.9972	0.9839
119	cnd-1_RW10054_20131222_0001_S1	inverted template	0.9981	0.9803
120	crh-2_RW11784_20140106_0001_S1	inverted template	0.9967	0.9749
121	D1081.8_RW10669_20140510_0002_S1	inverted template	0.9978	0.9875
122	daf-16d_RW11691_20140606_0001_S1	inverted template	0.8824	0.8817
123	daf-8_XIL0218_20140321_0001_S1	inverted template	0.9976	0.9785
124	dnj-11_XIL0210_20140121_0002_S1	inverted template	0.9979	0.9875
125	dnj-11_XIL0324_20140306_0001_S1	inverted template	0.9975	0.9857
126	dpl-1_SD1671_20140329_0002_S1	inverted template	0.9977	0.9731
127	dpy-26_XIL0464_20140505_0001_S1	inverted template	0.9982	0.9821
128	drap-1b_SD1788_20140510_0002_S1	inverted template	0.9965	0.9606
129	dsc-1_XIL0341_20140227_0001_S1	inverted template	0.9963	0.9301
130	eea-1_XIL0195_20140225_0002_S1	inverted template	0.9972	0.9642
131	efl-1_RW10816_20140106_0001_S1	inverted template	0.9974	0.991
132	efl-1_SD1672_20130331_0003_S1	inverted template	0.9963	0.9498
133	egl-38_XIL0362_20140301_0003_S1	inverted template	0.997	0.9713
134	egl-44d_XIL0216_20140219_0002_S1	inverted template	0.9977	0.9964
135	end-1_RW10221_20140106_0001_S1	inverted template	0.9978	0.9857
136	eor-1_RW11074_20140517_0002_S1	inverted template	0.9977	0.9875
137	eyg-1_XIL0438_20140428_0002_S1	inverted template	0.9969	0.9104
138	F19F10.1_RW11620_20140508_0001_S1	inverted template	0.9973	0.9857
139	F22D6.2_RW11754_20131221_0001_S1	inverted template	0.9982	0.9749
140	F23B12.7_XIL0148_20140305_0002_S1	inverted template	0.998	0.9875
141	F26A10.2_XIL0309_20140228_0002_S1	inverted template	0.9971	0.9892
142	F33H1.4_XIL0516_20140531_0001_S1	inverted template	0.9974	0.9749
143	hlh-13_XIL0138_20140219_0001_S1	inverted template	0.9957	0.9176
144	hlh-15_XIL0155_20140102_0002_S1	inverted template	0.9974	0.9516
145	hlh-26_RW10149_20140106_0001_S1	inverted template	0.9976	0.9964
146	hlh-27_RW10222_20140426_0001_S1	inverted template	0.9983	0.9749
147	hlh-28_XIL0214_20140414_0002_S1	inverted template	0.9968	0.9229
148	hnd-1_SD1542_20130402_0002_S1	inverted template	0.9272	0.8315
149	hnd-1_SD1542_20130402_0003_S1	inverted template	0.9956	0.9498
150	jun-1b_SD1543_20140430_0001_S1	inverted template	0.9979	0.9839
151	jun-1_RW10272_20140301_0001_S1	inverted template	0.9973	0.9964
152	let-381_XIL0235_20140116_0001_S1	inverted template	0.9978	0.9677
153	lsy-2b_XIL0300_20140114_0002_S1	inverted template	0.9983	0.991
154	M03D4.4_RW11809_20131224_0001_S1	inverted template	0.9235	0.871
155	madf-5_RW11728_20140213_0002_S1	inverted template	0.9188	0.8889
156	madf-5_XIL0343_20140307_0001_S1	inverted template	0.9974	0.9677
157	mel-28_RW10927_20140309_0001_S1	inverted template	0.9978	0.9767
158	nfx-1_XIL0135_20140305_0002_S1	inverted template	0.9965	0.9498
159	nfyb-1_RW10880_20140310_0002_S1	inverted template	0.9978	0.9588
160	nfyc-1_RW11751_20131219_0001_S1	inverted template	0.9981	0.9928
161	nhr-10_XIL0346_20140302_0002_S1	inverted template	0.9967	0.9552
162	nhr-153_XIL0422_20140409_0002_S1	inverted template	0.9367	0.8495
163	nhr-178_XIL0462_20140505_0001_S1	inverted template	0.9978	0.9839
164	nhr-180_XIL0450_20140423_0002_S1	inverted template	0.9981	0.9785
165	nhr-206_XIL0541_20140609_0001_S1	inverted template	0.9974	0.9498
166	nhr-216_XIL0519_20140607_0002_S1	inverted template	0.9971	0.9283
167	nhr-25b_XIL0140_20140320_0001_S1	inverted template	0.9974	0.9892
168	nhr-34a_RW11450_20131226_0001_S1	inverted template	0.9978	0.9749
169	nhr-38_XIL0488_20140526_0002_S1	inverted template	0.9961	0.914
170	nhr-63_XIL0459_20140506_0002_S1	inverted template	0.9956	0.9355
171	nhr-69_RW10656_20131219_0001_S1	inverted template	0.9977	0.9857
172	nob-1_SD1635_20140415_0002_S1	inverted template	0.9972	0.9857
173	ntl-2c_XIL0457_20140423_0001_S1	inverted template	0.9965	0.9534
174	odd-1_XIL0349_20140307_0001_S1	inverted template	0.9975	0.991
175	pal-1_SD1549_20140415_0002_S1	inverted template	0.9092	0.8943
176	pax-3_RW10645_20130419_0001_S1	inverted template	0.9975	0.948
177	pqn-21_RW11797_20131220_0001_S1	inverted template	0.9977	0.9749
178	R144.3_RW10881_20140104_0001_S1	inverted template	0.9954	0.9355
179	repo-1_RW11152_20131231_0001_S1	inverted template	0.9976	0.9785
180	rnf-113_RW10948_20140222_0001_S1	inverted template	0.9979	0.9588
181	rnt-1_XIL0188_20140104_0001_S1	inverted template	0.9982	1
182	sbp-1_XIL0201_20140326_0002_S1	inverted template	0.4501	0.776
183	sdc-1_XIL0485_20140528_0002_S1	inverted template	0.9973	0.9677
184	sem-2_XIL0153_20140120_0001_S1	inverted template	0.9965	0.9534
185	set-9_XIL0339_20140307_0001_S1	inverted template	0.9149	0.8315
186	sex-1_RW11612_20140507_0002_S1	inverted template	0.9973	0.9731
187	slr-2a_XIL0466_20140506_0001_S1	inverted template	0.9968	0.9731
188	snfc-5_XIL0497_20140524_0001_S1	inverted template	0.9971	0.9498
189	somi-1b_SD1640_20140108_0001_S1	inverted template	0.9979	0.9892
190	sox-3_XIL068_20131221_0002_S1	inverted template	0.998	0.9964
191	swsn-1_XIL0161_20140217_0002_S1	inverted template	0.998	0.9821
192	swsn-3_XIL0119_20140218_0002_S1	inverted template	0.9969	0.9857
193	T08G5.7_RW11640_20140403_0001_S1	inverted template	0.8344	0.8315
194	T08G5.7_RW11642_20140102_0002_S1	inverted template	0.9974	0.9642
195	T27F2.4_RW10090_20131222_0001_S1	inverted template	0.9983	0.9785
196	tab-1_XIL0194_20140324_0001_S1	inverted template	0.9977	0.9839
197	tbx-37b_RW10499_20140517_0001_S1	inverted template	0.9966	0.9642
198	tbx-9_RW10375_20140517_0002_S1	inverted template	0.998	0.9857
199	tlp-1_SD1641_20140417_0001_S1	inverted template	0.9967	0.9749
200	tra-1b_XIL0177_20140105_0002_S1	inverted template	0.9974	0.9821

## Sheet: Supplementary Figure 2D
	worm	Worm Annotation Confidence	accuracy	annotation mode
1	C05D10.1_RW10978_20131222_0002	0.998721	0.9928	100-template combination
2	C07E3.6_SD1794_20140116_0001	0.997829	0.9606	100-template combination
3	C08G9.2_XIL0463_20140505_0001	0.998332	0.9516	100-template combination
4	C16A3.4_SD1664_20140414_0001	0.997959	0.9785	100-template combination
5	D1081.8_RW10669_20140510_0002	0.9984	0.9875	100-template combination
6	F19F10.1_RW11620_20140508_0001	0.998105	0.9821	100-template combination
7	F22D6.2_RW11754_20131221_0001	0.998736	0.9713	100-template combination
8	F23B12.7_XIL0148_20140305_0002	0.998566	0.9928	100-template combination
9	F26A10.2_XIL0309_20140228_0002	0.997956	0.9659	100-template combination
10	F33H1.4_XIL0516_20140531_0001	0.998149	0.9713	100-template combination
11	M03D4.4_RW11809_20131224_0001	0.998276	0.9803	100-template combination
12	R144.3_RW10881_20140104_0001	0.99787	0.957	100-template combination
13	T08G5.7_RW11640_20140403_0001	0.861325	0.8047	100-template combination
14	T08G5.7_RW11642_20140102_0002	0.998238	0.9659	100-template combination
15	T27F2.4_RW10090_20131222_0001	0.998746	0.9821	100-template combination
16	alr-1_RW10701_20140322_0001	0.998203	0.9892	100-template combination
17	atf-6_XIL0163_20140116_0002	0.997594	0.9803	100-template combination
18	cdc-14c_XIL0142_20140217_0001	0.998605	0.9785	100-template combination
19	ceh-14_XIL0110_20131218_0001	0.998177	0.9677	100-template combination
20	ceh-19a_XIL0490_20140527_0001	0.998103	0.9749	100-template combination
21	ceh-30_RW10690_20140309_0001	0.998286	0.9821	100-template combination
22	ceh-45_XIL0183_20131222_0002	0.998662	0.9839	100-template combination
23	ceh-51_XIL0442_20140423_0001	0.998078	0.957	100-template combination
24	ceh-5_XIL0209_20131230_0001	0.997303	0.9319	100-template combination
25	ceh-60_XIL0206_20140219_0002	0.998306	0.9659	100-template combination
26	ceh-88_XIL0467_20140506_0002	0.998228	0.991	100-template combination
27	ceh-8_XIL0213_20140328_0002	0.998051	0.9695	100-template combination
28	cey-3_XIL0258_20140524_0001	0.998227	0.9857	100-template combination
29	cey-4_XIL0236_20140121_0001	0.997925	0.9498	100-template combination
30	cnd-1_RW10054_20131222_0001	0.998663	0.9857	100-template combination
31	crh-2_RW11784_20140106_0001	0.997761	0.957	100-template combination
32	daf-16d_RW11691_20140606_0001	0.998348	0.9642	100-template combination
33	daf-8_XIL0218_20140321_0001	0.998347	0.9606	100-template combination
34	dnj-11_XIL0210_20140121_0002	0.998492	0.9821	100-template combination
35	dnj-11_XIL0324_20140306_0001	0.99829	0.9606	100-template combination
36	dpl-1_SD1671_20140329_0002	0.998337	0.9695	100-template combination
37	dpy-26_XIL0464_20140505_0001	0.998696	0.9785	100-template combination
38	drap-1b_SD1788_20140510_0002	0.997797	0.9785	100-template combination
39	dsc-1_XIL0341_20140227_0001	0.997438	0.9158	100-template combination
40	eea-1_XIL0195_20140225_0002	0.998041	0.9642	100-template combination
41	efl-1_RW10816_20140106_0001	0.998069	0.9928	100-template combination
42	efl-1_SD1672_20130331_0003	0.997721	0.9552	100-template combination
43	egl-38_XIL0362_20140301_0003	0.997911	0.9588	100-template combination
44	egl-44d_XIL0216_20140219_0002	0.998372	0.9928	100-template combination
45	end-1_RW10221_20140106_0001	0.998412	0.9928	100-template combination
46	eor-1_RW11074_20140517_0002	0.998371	0.9875	100-template combination
47	eyg-1_XIL0438_20140428_0002	0.997822	0.9229	100-template combination
48	hlh-13_XIL0138_20140219_0001	0.997103	0.9158	100-template combination
49	hlh-15_XIL0155_20140102_0002	0.998185	0.9785	100-template combination
50	hlh-26_RW10149_20140106_0001	0.998268	0.9928	100-template combination
51	hlh-27_RW10222_20140426_0001	0.998737	0.9785	100-template combination
52	hlh-28_XIL0214_20140414_0002	0.997734	0.9229	100-template combination
53	hnd-1_SD1542_20130402_0002	0.944382	0.8208	100-template combination
54	hnd-1_SD1542_20130402_0003	0.997154	0.9444	100-template combination
55	jun-1_RW10272_20140301_0001	0.998084	0.9928	100-template combination
56	jun-1b_SD1543_20140430_0001	0.998421	0.9839	100-template combination
57	let-381_XIL0235_20140116_0001	0.998426	0.9713	100-template combination
58	lsy-2b_XIL0300_20140114_0002	0.998764	0.991	100-template combination
59	madf-5_RW11728_20140213_0002	0.998088	0.9785	100-template combination
60	madf-5_XIL0343_20140307_0001	0.998089	0.9713	100-template combination
61	mel-28_RW10927_20140309_0001	0.998403	0.9803	100-template combination
62	nfx-1_XIL0135_20140305_0002	0.997621	0.9552	100-template combination
63	nfyb-1_RW10880_20140310_0002	0.998467	0.9534	100-template combination
64	nfyc-1_RW11751_20131219_0001	0.99859	0.9928	100-template combination
65	nhr-10_XIL0346_20140302_0002	0.997603	0.9624	100-template combination
66	nhr-153_XIL0422_20140409_0002	0.997524	0.9642	100-template combination
67	nhr-178_XIL0462_20140505_0001	0.998403	0.9839	100-template combination
68	nhr-180_XIL0450_20140423_0002	0.998646	0.9892	100-template combination
69	nhr-206_XIL0541_20140609_0001	0.998079	0.957	100-template combination
70	nhr-216_XIL0519_20140607_0002	0.997989	0.9355	100-template combination
71	nhr-25b_XIL0140_20140320_0001	0.998086	0.9875	100-template combination
72	nhr-34a_RW11450_20131226_0001	0.998337	0.9677	100-template combination
73	nhr-38_XIL0488_20140526_0002	0.99743	0.9283	100-template combination
74	nhr-63_XIL0459_20140506_0002	0.997151	0.9409	100-template combination
75	nhr-69_RW10656_20131219_0001	0.998334	0.9821	100-template combination
76	nob-1_SD1635_20140415_0002	0.997993	0.9821	100-template combination
77	ntl-2c_XIL0457_20140423_0001	0.997644	0.9534	100-template combination
78	odd-1_XIL0349_20140307_0001	0.998178	0.9892	100-template combination
79	pal-1_SD1549_20140415_0002	0.998302	0.9803	100-template combination
80	pax-3_RW10645_20130419_0001	0.998265	0.9427	100-template combination
81	pqn-21_RW11797_20131220_0001	0.998363	0.9785	100-template combination
82	repo-1_RW11152_20131231_0001	0.998288	0.9767	100-template combination
83	rnf-113_RW10948_20140222_0001	0.998422	0.9588	100-template combination
84	rnt-1_XIL0188_20140104_0001	0.998704	1	100-template combination
85	sbp-1_XIL0201_20140326_0002	0.732769	0.0233	100-template combination
86	sdc-1_XIL0485_20140528_0002	0.998055	0.9695	100-template combination
87	sem-2_XIL0153_20140120_0001	0.997537	0.9498	100-template combination
88	set-9_XIL0339_20140307_0001	0.997799	0.9713	100-template combination
89	sex-1_RW11612_20140507_0002	0.998049	0.957	100-template combination
90	slr-2a_XIL0466_20140506_0001	0.997742	0.957	100-template combination
91	snfc-5_XIL0497_20140524_0001	0.998049	0.9498	100-template combination
92	somi-1b_SD1640_20140108_0001	0.998501	0.9857	100-template combination
93	sox-3_XIL068_20131221_0002	0.998601	0.991	100-template combination
94	swsn-1_XIL0161_20140217_0002	0.99852	0.9749	100-template combination
95	swsn-3_XIL0119_20140218_0002	0.99794	0.9857	100-template combination
96	tab-1_XIL0194_20140324_0001	0.998365	0.9964	100-template combination
97	tbx-37b_RW10499_20140517_0001	0.997606	0.9462	100-template combination
98	tbx-9_RW10375_20140517_0002	0.998528	0.9821	100-template combination
99	tlp-1_SD1641_20140417_0001	0.997697	0.9534	100-template combination
100	tra-1b_XIL0177_20140105_0002	0.998188	0.9821	100-template combination
101	C05D10.1_RW10978_20131222_0002	0.998721	0.9928	5-template combination
102	C07E3.6_SD1794_20140116_0001	0.99782	0.9624	5-template combination
103	C08G9.2_XIL0463_20140505_0001	0.998332	0.948	5-template combination
104	C16A3.4_SD1664_20140414_0001	0.997959	0.9785	5-template combination
105	D1081.8_RW10669_20140510_0002	0.9984	0.9875	5-template combination
106	F19F10.1_RW11620_20140508_0001	0.998064	0.9857	5-template combination
107	F22D6.2_RW11754_20131221_0001	0.998736	0.9713	5-template combination
108	F23B12.7_XIL0148_20140305_0002	0.998566	0.9928	5-template combination
109	F26A10.2_XIL0309_20140228_0002	0.997956	0.9659	5-template combination
110	F33H1.4_XIL0516_20140531_0001	0.998149	0.9713	5-template combination
111	M03D4.4_RW11809_20131224_0001	0.998275	0.9785	5-template combination
112	R144.3_RW10881_20140104_0001	0.99787	0.957	5-template combination
113	T08G5.7_RW11640_20140403_0001	0.81466	0.8369	5-template combination
114	T08G5.7_RW11642_20140102_0002	0.998238	0.9659	5-template combination
115	T27F2.4_RW10090_20131222_0001	0.998746	0.9821	5-template combination
116	alr-1_RW10701_20140322_0001	0.998203	0.9892	5-template combination
117	atf-6_XIL0163_20140116_0002	0.997594	0.9803	5-template combination
118	cdc-14c_XIL0142_20140217_0001	0.998605	0.9785	5-template combination
119	ceh-14_XIL0110_20131218_0001	0.998177	0.9677	5-template combination
120	ceh-19a_XIL0490_20140527_0001	0.998103	0.9749	5-template combination
121	ceh-30_RW10690_20140309_0001	0.998286	0.9821	5-template combination
122	ceh-45_XIL0183_20131222_0002	0.998662	0.9839	5-template combination
123	ceh-51_XIL0442_20140423_0001	0.998078	0.957	5-template combination
124	ceh-5_XIL0209_20131230_0001	0.997232	0.9247	5-template combination
125	ceh-60_XIL0206_20140219_0002	0.998305	0.9642	5-template combination
126	ceh-88_XIL0467_20140506_0002	0.998223	0.9749	5-template combination
127	ceh-8_XIL0213_20140328_0002	0.998051	0.9695	5-template combination
128	cey-3_XIL0258_20140524_0001	0.998227	0.9857	5-template combination
129	cey-4_XIL0236_20140121_0001	0.997914	0.9785	5-template combination
130	cnd-1_RW10054_20131222_0001	0.998662	0.9839	5-template combination
131	crh-2_RW11784_20140106_0001	0.997761	0.957	5-template combination
132	daf-16d_RW11691_20140606_0001	0.998348	0.9642	5-template combination
133	daf-8_XIL0218_20140321_0001	0.998347	0.9606	5-template combination
134	dnj-11_XIL0210_20140121_0002	0.998492	0.9821	5-template combination
135	dnj-11_XIL0324_20140306_0001	0.998286	0.9624	5-template combination
136	dpl-1_SD1671_20140329_0002	0.998337	0.9695	5-template combination
137	dpy-26_XIL0464_20140505_0001	0.998696	0.9785	5-template combination
138	drap-1b_SD1788_20140510_0002	0.997797	0.9785	5-template combination
139	dsc-1_XIL0341_20140227_0001	0.997398	0.9176	5-template combination
140	eea-1_XIL0195_20140225_0002	0.998041	0.9642	5-template combination
141	efl-1_RW10816_20140106_0001	0.998069	0.9928	5-template combination
142	efl-1_SD1672_20130331_0003	0.997686	0.9516	5-template combination
143	egl-38_XIL0362_20140301_0003	0.997908	0.9713	5-template combination
144	egl-44d_XIL0216_20140219_0002	0.998372	0.9928	5-template combination
145	end-1_RW10221_20140106_0001	0.998407	0.9892	5-template combination
146	eor-1_RW11074_20140517_0002	0.998371	0.9875	5-template combination
147	eyg-1_XIL0438_20140428_0002	0.997822	0.9265	5-template combination
148	hlh-13_XIL0138_20140219_0001	0.997086	0.9229	5-template combination
149	hlh-15_XIL0155_20140102_0002	0.998183	0.9821	5-template combination
150	hlh-26_RW10149_20140106_0001	0.998268	0.9928	5-template combination
151	hlh-27_RW10222_20140426_0001	0.998737	0.9785	5-template combination
152	hlh-28_XIL0214_20140414_0002	0.997728	0.9265	5-template combination
153	hnd-1_SD1542_20130402_0002	0.944094	0.8513	5-template combination
154	hnd-1_SD1542_20130402_0003	0.997154	0.9444	5-template combination
155	jun-1_RW10272_20140301_0001	0.998083	0.9964	5-template combination
156	jun-1b_SD1543_20140430_0001	0.998421	0.9839	5-template combination
157	let-381_XIL0235_20140116_0001	0.998426	0.9713	5-template combination
158	lsy-2b_XIL0300_20140114_0002	0.998764	0.991	5-template combination
159	madf-5_RW11728_20140213_0002	0.998088	0.9785	5-template combination
160	madf-5_XIL0343_20140307_0001	0.998088	0.9677	5-template combination
161	mel-28_RW10927_20140309_0001	0.998403	0.9803	5-template combination
162	nfx-1_XIL0135_20140305_0002	0.997617	0.948	5-template combination
163	nfyb-1_RW10880_20140310_0002	0.998467	0.9534	5-template combination
164	nfyc-1_RW11751_20131219_0001	0.99859	0.9928	5-template combination
165	nhr-10_XIL0346_20140302_0002	0.997597	0.9588	5-template combination
166	nhr-153_XIL0422_20140409_0002	0.997477	0.9857	5-template combination
167	nhr-178_XIL0462_20140505_0001	0.998403	0.9839	5-template combination
168	nhr-180_XIL0450_20140423_0002	0.998642	0.9857	5-template combination
169	nhr-206_XIL0541_20140609_0001	0.998079	0.957	5-template combination
170	nhr-216_XIL0519_20140607_0002	0.997988	0.9283	5-template combination
171	nhr-25b_XIL0140_20140320_0001	0.998084	0.9892	5-template combination
172	nhr-34a_RW11450_20131226_0001	0.998337	0.9677	5-template combination
173	nhr-38_XIL0488_20140526_0002	0.997426	0.9229	5-template combination
174	nhr-63_XIL0459_20140506_0002	0.997151	0.9409	5-template combination
175	nhr-69_RW10656_20131219_0001	0.998332	0.9785	5-template combination
176	nob-1_SD1635_20140415_0002	0.997992	0.9839	5-template combination
177	ntl-2c_XIL0457_20140423_0001	0.997644	0.9534	5-template combination
178	odd-1_XIL0349_20140307_0001	0.998178	0.9892	5-template combination
179	pal-1_SD1549_20140415_0002	0.998302	0.9803	5-template combination
180	pax-3_RW10645_20130419_0001	0.998263	0.9427	5-template combination
181	pqn-21_RW11797_20131220_0001	0.998363	0.9785	5-template combination
182	repo-1_RW11152_20131231_0001	0.998286	0.9785	5-template combination
183	rnf-113_RW10948_20140222_0001	0.998422	0.9588	5-template combination
184	rnt-1_XIL0188_20140104_0001	0.998704	1	5-template combination
185	sbp-1_XIL0201_20140326_0002	0.490424	0.8011	5-template combination
186	sdc-1_XIL0485_20140528_0002	0.998055	0.9695	5-template combination
187	sem-2_XIL0153_20140120_0001	0.997537	0.9498	5-template combination
188	set-9_XIL0339_20140307_0001	0.997793	0.9767	5-template combination
189	sex-1_RW11612_20140507_0002	0.998045	0.9588	5-template combination
190	slr-2a_XIL0466_20140506_0001	0.997735	0.9731	5-template combination
191	snfc-5_XIL0497_20140524_0001	0.998049	0.9498	5-template combination
192	somi-1b_SD1640_20140108_0001	0.998501	0.9857	5-template combination
193	sox-3_XIL068_20131221_0002	0.998601	0.991	5-template combination
194	swsn-1_XIL0161_20140217_0002	0.99852	0.9749	5-template combination
195	swsn-3_XIL0119_20140218_0002	0.99794	0.9857	5-template combination
196	tab-1_XIL0194_20140324_0001	0.998365	0.9964	5-template combination
197	tbx-37b_RW10499_20140517_0001	0.997606	0.9462	5-template combination
198	tbx-9_RW10375_20140517_0002	0.998528	0.9821	5-template combination
199	tlp-1_SD1641_20140417_0001	0.997631	0.9624	5-template combination
200	tra-1b_XIL0177_20140105_0002	0.998188	0.9821	5-template combination
