# Supplementary material for: A full-body transcription factor expression atlas with completely resolved cell identities in C. elegans
Source: Nat Commun. 2024 Jan 9;15:358. doi: 10.1038/s41467-023-42677-6 (PMC10776613; doi:10.1038/s41467-023-42677-6)
Supplement: Supplementary file 12 — Source Data [file 41467_2023_42677_MOESM12_ESM.zip › Source Data/Supplementary Figure 3.xlsx]

## Sheet: Supplementary Figure 3A
	accuracy	confidence score threshold
OLQsODL	0.98	0.9854
ADAR	0.91	NA
e1D	0.99	0.9818
VR1	1	NA
I4	1	NA
DR2	0.97	0.9925
AVDL	0.99	NA
CCRP	0.92	NA
DL7	0.99	NA
IL2VL	0.94	0.973
RIVR	0.99	NA
OLQsODR	0.93	0.9966
AUAR	1	NA
VR18	0.99	NA
ADEL	0.9	0.9955
DA5	0.99	NA
DA4	1	NA
URXR	0.99	0.987
DA2	1	NA
e1VL	0.99	NA
DD4	0.99	NA
ALML	0.95	NA
CANL	0.95	0.9951
VR14	1	NA
pm1VR	1	NA
SIBDR	1	NA
hyp7ABR3	0.76	0.9966
DR11	0.98	0.9842
IL2R	0.96	NA
PHBL	1	NA
ILsOVR	0.98	NA
SABVR	0.9	0.9835
P11.12R	1	NA
VIRL	1	NA
pm2VL1	0.98	NA
hyp7D1	0.97	0.9884
hyp1V	0.84	0.9959
BAGR	0.96	0.9908
inD6	1	NA
SAADL	1	NA
ILshDR	0.85	0.9858
VR20	0.97	0.9941
hyp7D2	0.98	NA
VL13	0.99	0.7321
pm1VL	0.97	0.9916
VR11	0.98	0.9911
VIRR	0.99	NA
I1L	1	NA
pm6D	1	NA
SMBDL	1	NA
RIAL	1	NA
I3	0.97	0.9934
hyp7V1	0.9	0.9969
SMBVL	0.97	NA
VR12	0.93	0.9939
K.	0.98	NA
g1aL	0.99	NA
CANR	0.96	0.9956
pm5VR	0.99	0.9863
pm6VR	0.93	0.9904
ILshDL	0.81	0.9964
SIADL	0.95	NA
TR	1	NA
mc1V	1	NA
AWAR	0.99	NA
DR15	0.99	0.9528
M3L	1	NA
PVT	0.99	NA
AVAR	0.98	0.9708
OLQsoVL	0.92	0.9923
pm3DR	1	NA
e2VL	0.99	0.9949
RMDDR	1	NA
P5.6L	0.97	0.9947
vpi3V	0.94	0.9911
pm3VL	0.99	0.9534
e3D	0.99	0.9536
repVL	1	NA
e1VR	0.99	0.9596
SMDVR	0.97	0.9807
PVQR	1	NA
URAVL	0.99	NA
MCR	0.97	NA
IL2DL	0.94	NA
ALNL	1	NA
SMBDR	0.99	0.9917
RIMR	0.98	0.9842
GLRDL	1	NA
AWAL	0.98	NA
CEPsOVL	0.93	0.9957
H2L	0.93	0.9938
OLQshVL	0.83	0.9907
DR13	1	NA
DA9	1	NA
AVEL	1	NA
DL1	0.99	0.9916
pm7VR	0.92	0.994
DL14	0.99	0.0399
RIVL	0.98	NA
VR9	0.97	NA
DL9	1	NA
VL19	1	NA
SMDVL	0.99	0.9775
OLQsOVR	0.91	0.9916
P1.2R	0.99	NA
VR6	0.99	0.9893
URAVR	0.94	0.9913
mc2DR	0.99	NA
ADFL	0.99	NA
IL1DL	0.99	0.968
H0R	0.97	0.9918
inV9	0.99	NA
DL3	0.97	0.9944
AVHL	0.99	NA
I5	0.96	0.9924
IL1DR	0.99	NA
DL10	1	NA
OLLsoL	0.81	0.9969
AIBL	1	NA
VR5	0.99	NA
DR7	0.96	0.9848
ASER	0.99	0.992
DL17	1	NA
DL8	1	NA
pm3L	0.99	NA
ALA	0.99	NA
hyp11	0.91	0.1261
RMEV	1	NA
ASGL	0.98	0.9953
RIH	1	NA
pm1DL	0.96	0.9775
hyp7LC6	1	NA
DL12	0.99	NA
V2L	0.99	NA
MCL	0.94	0.9847
DL2	0.97	0.987
H1L	1	NA
SMDDR	1	NA
AWBL	0.99	NA
AVDR	1	NA
DR6	0.9	0.9931
CEPsHVL	1	NA
hyp7LC5	0.96	0.9887
H1R	0.99	NA
hyp4V1	0.98	0.9949
URBR	1	NA
SABVL	0.83	0.9956
VR19	1	NA
I2R	0.91	0.9953
QL	0.97	NA
mc3V	0.97	0.9839
DR18	0.99	0.9828
DD1	0.84	0.9945
VL2	0.99	0.9933
vpi1	0.99	NA
PLMR	0.97	NA
hyp2L	0.96	0.986
GLRL	1	NA
PVCR	1	NA
Z2	0.99	0.9854
hyp6D3	0.94	NA
sph	0.98	NA
NSML	0.99	NA
RMGL	0.88	0.9942
inDR1	0.98	NA
RIBR	0.98	NA
IL1R	0.95	NA
ASGR	0.95	NA
B	1	NA
RMEL	1	NA
ARCpDL	0.54	0.9996
URYVL	1	NA
pm3DL	0.99	NA
HYp7V2	0.93	0.9903
IL1VR	0.85	0.994
DB4	0.99	NA
hyp7RC6	0.97	0.9927
DR8	0.99	NA
OLQVR	0.98	NA
hyp4V2	0.98	0.9956
pm4R	0.99	NA
H2R	0.91	0.9931
DL13	0.99	NA
hyp101	0.98	0.9975
Z3	0.99	NA
URYDR	1	NA
RIS	0.92	0.9872
ASKR	0.99	NA
hyp7RC5	0.96	0.9914
V3R	0.99	0.9883
DL15	0.99	0.0315
DD5	1	NA
SAAVL	1	NA
AIZR	0.97	NA
V1L	0.88	0.9929
AMsOR	0.85	0.9922
URXL	1	NA
RMED	0.99	NA
AIAL	0.95	0.9934
RICR	0.97	NA
hyp7LC2	0.96	0.994
VL8	0.87	0.9935
pm2VL2	0.98	0.9941
pm8	0.99	NA
inV3	1	NA
U	1	NA
URYDL	0.99	NA
pm5L	0.99	NA
ILshL	0.89	0.9953
hyp7LC4	1	NA
vpi2V	0.94	0.993
I2L	0.93	0.9933
SIAVL	0.97	NA
REPD	1	NA
SABD	0.94	0.9907
hyp4D	0.99	0.9912
SAAVR	0.99	0.9857
pm7VL	0.94	0.9909
hyp7LC3	0.95	0.9932
DB5	0.97	NA
pm4VL	0.99	NA
SMBVR	0.99	NA
CCLA	0.91	0.9957
V4L	0.99	NA
URADL	0.95	0.9946
IL2DR	0.98	NA
ASKL	1	NA
ASIL	0.96	0.992
DVA	1	NA
pm4DR	1	NA
RIAR	1	NA
DB7	1	NA
inD9	1	NA
hyp6D2	0.93	0.9937
inD2	0.98	0.9725
AINR	0.96	NA
V1R	0.94	0.9939
CEPsHVR	0.99	NA
PHAR	1	NA
PLML	0.99	NA
inV7	1	NA
DA3	1	NA
dep	1	NA
pm5R	0.98	NA
ASIR	0.98	NA
GLRDR	1	NA
DR20	0.99	NA
P3.4R	0.99	0.964
pm6VL	0.95	NA
BDUR	0.94	NA
hyp6V1	0.94	0.9923
V3L	1	NA
imR	1	NA
M1	0.98	0.9874
AIML	0.97	NA
ARCpV	0.8	0.9957
VL16	0.97	0.9941
PHBR	1	NA
ASJR	1	NA
ASJL	0.99	NA
V5R	0.98	NA
pm2VR1	0.97	NA
URBL	0.98	0.9891
ILsHR	0.87	0.9944
mc3DR	0.99	NA
RIR	0.96	NA
DB1	0.87	0.9947
DR9	0.97	0.9892
AWCL	1	NA
m2r	0.92	0.9909
XXXL	0.94	NA
P9.10R	0.98	NA
P7.8R	0.98	NA
ILsOVL	0.96	NA
RMGR	0.9	0.9936
AVBL	0.97	0.9936
VL15	0.97	NA
FLPL	0.96	NA
URYVR	0.96	0.9946
mc1DL	0.99	NA
RID	0.99	0.9794
VL9	0.96	NA
g1p	0.97	0.9916
hyp5R	0.98	0.9933
RIML	0.98	0.9931
DL11	0.99	0.968
EXC.GL.L	0.83	NA
OLLR	0.99	0.9846
hyp72	0.98	NA
imL	0.98	NA
mc2DL	0.98	NA
I1R	1	NA
ADLL	0.98	NA
pm4L	0.99	NA
vpi2DR	0.98	0.9893
CCLP	0.91	0.9925
DR10	0.99	NA
V5L	0.97	NA
VL17	1	NA
AVJL	0.96	0.9947
GLRVR	1	NA
DA1	0.94	0.9958
VL4	0.97	NA
CEPVL	0.99	NA
IL1L	0.96	0.9947
AVHR	0.97	NA
AVKL	1	NA
hyp102	0.98	0.9954
DR17	0.98	0.9885
AIAR	0.96	NA
RMDL	1	NA
ADEshL	0.8	0.9971
e2D	1	NA
I6	1	NA
V6R	1	NA
ARCpVR	0.91	0.9964
HMC	0.98	NA
vpi2DL	0.99	0.987
HSNR	0.99	NA
ILsODL	0.97	0.9871
hyP5L	0.98	0.9939
ILsODR	0.97	NA
ind3	1	NA
ADAL	0.9	0.9899
mc1DR	0.99	0.9801
CEPVR	0.99	NA
VL10	1	NA
exc	0.99	NA
DD2	0.99	0.9516
ILsoL	0.97	NA
pm1R	0.97	0.987
H0L	0.99	NA
CEPsODR	0.83	0.9975
inV4	0.99	0.9861
VL7	1	NA
IL2L	1	NA
hyp6V2	0.97	0.9926
W	0.98	NA
P11.12L	0.98	NA
DL20	0.99	NA
HSNL	0.96	0.9925
pm2d2	1	NA
DL16	0.99	0.9784
AFDL	1	NA
ARCaDL	0.95	0.9958
DB2	0.95	0.9894
ASHR	0.99	NA
OLQDR	0.99	0.9894
CEPDL	0.99	0.9924
VR8	0.83	0.9968
ARCPD	0.91	NA
e3VL	0.99	NA
inD7	0.98	0.9902
Z4	0.98	NA
VR17	0.99	NA
OLQDL	0.99	NA
cepSovr	0.94	0.9938
G2	0.99	0.9887
hyp1R	0.9	NA
repVR	0.99	0.2226
hyp6D4	0.95	0.9903
OLQVL	1	NA
M5	0.94	0.9959
VR16	0.99	0.0009
AMsHL	0.97	0.9933
AVG	0.9	0.9939
BDUL	0.89	0.9947
ASHL	1	NA
inV2	1	NA
DL19	0.99	NA
SAADR	1	NA
CEPsHDR	0.99	NA
DR3	0.99	0.9904
PVQL	1	NA
DR1	0.99	0.9786
VR2	1	NA
hyp7ABLV	0.92	NA
AVER	1	NA
OLLsHL	0.9	0.9618
pm5VL	0.99	0.9885
OLLL	1	NA
RMDDL	1	NA
RIGR	0.91	0.989
PVPL	0.99	NA
VR13	0.99	0.9889
hyp7RC4	0.84	0.9968
ILsOR	0.91	0.9941
g2R	0.97	NA
P9.10L	0.98	0.9881
AUAL	1	NA
inD8	0.98	NA
SIADR	0.88	0.995
VR7	0.98	NA
RIPR	0.98	0.9931
RMDVL	0.99	NA
ind5	0.96	NA
PHshL	1	NA
hyp7ABRv	0.88	0.9853
CCRA	0.96	NA
e3VR	1	NA
CEPSHDL	1	NA
OLLsHR	0.93	0.9927
DA6	1	NA
YPDA	1	NA
PHshR	0.99	NA
ARCpVL	0.97	NA
AIMR	0.97	0.9816
G1	1	NA
P5.6R	1	NA
hyp32	0.93	0.9908
ILsHVR	0.96	0.9908
ADLR	0.98	0.9938
SIBVL	1	NA
M3R	0.99	NA
AVKR	0.9	0.9904
DD3	1	NA
OLLsoR	0.79	0.992
PVPR	1	NA
V2R	0.99	0.9738
AVBR	1	NA
V6L	0.99	NA
RMER	0.99	NA
inV5	0.96	NA
AMsOL	0.55	0.9993
IL1VL	0.86	0.9953
hyp6D1	0.97	NA
inVL1	1	NA
AMshR	0.95	0.989
VL6	1	NA
FLPR	0.91	0.9945
DR14	1	NA
VR15	0.98	0.0453
PVCL	1	NA
RMDVR	0.99	NA
AWBR	0.97	NA
DL21	1	NA
VL18	1	NA
AFDR	0.98	NA
XXXR	0.94	0.9921
AIZL	0.96	NA
g2L	1	NA
PVR	1	NA
GLRR	1	NA
hyp8	0.91	NA
hyp7RC1	0.93	0.9961
pm4VR	1	NA
SIBVR	0.99	NA
PHAL	1	NA
P1.2L	0.98	0.9857
DR12	0.99	0.9692
pm1L	0.98	0.9838
VR4	0.97	NA
RIBL	1	NA
inD4	1	NA
V4R	0.98	0.9892
M4	1	NA
VR10	0.98	0.9902
DA8	1	NA
MI	0.96	0.9936
RIGL	0.85	0.9919
hyp7RC2	0.97	0.9894
e2VR	0.99	0.9943
VR3	1	NA
ILsHVL	0.96	0.9845
DL5	0.86	0.9217
QR	0.86	0.9967
VL14	0.97	0.9933
URADR	0.95	0.9909
VL11	0.99	0.9868
hyp7LC1	0.96	NA
AVJR	0.95	0.9335
DB3	1	NA
pm4DL	0.99	NA
DD6	1	NA
RICL	0.99	0.9907
hyp9	0.98	0.9964
hyp1L	0.89	0.9964
P7.8L	0.99	NA
AVL	0.87	0.9917
VL12	1	NA
DL18	0.99	NA
inV6	0.98	0.985
pm2VR2	0.98	0.9956
g1aR	0.99	0.9783
CEPDR	0.99	0.9866
NSMR	0.95	NA
ADEshR	0.86	0.9893
ADFR	0.98	NA
SIAVR	0.91	0.9953
ARCaV	0.92	0.9952
inDl1	0.99	0.9349
inVR1	0.98	0.9905
GLRVL	1	NA
pm2D1	1	NA
K	1	NA
RIFL	0.88	0.9927
hyp7RC3	0.95	NA
CEPsODL	0.82	0.9966
hyp2V	0.89	0.9964
AIYL	1	NA
inV8	1	NA
mc3DL	0.94	0.9945
mc2V	1	NA
DB6	1	NA
LUAL	1	NA
BAGL	1	NA
ASEL	1	NA
AWCR	0.99	0.9886
DVC	1	NA
pm3R	0.99	NA
DR16	0.99	0.9753
AIYR	0.97	0.9939
DR4	0.99	NA
DA7	1	NA
AVAL	0.99	0.9864
OLQshDL	0.94	0.9927
OLQshDR	0.87	NA
vpi3D	0.99	0.9872
DL4	0.93	0.9949
IL2VR	0.93	0.9813
AIBR	1	NA
ALMR	0.99	0.9874
pm5DR	1	NA
OLQsHVR	0.87	0.9922
AINL	0.98	0.9944
TL	0.99	NA
ARCaDR	0.92	0.9955
M2L	0.95	NA
pm3VR	1	NA
P3.4L	0.99	0.9431
DR19	0.99	NA
pm7D	1	NA
ADER	0.89	0.9939
ARCpDR	0.83	0.9941
EXC.DUCT	0.94	0.997
hyp71	0.98	0.7668
VL3	0.94	0.995
SMDDL	1	NA
SIBDL	1	NA
RIPL	1	NA
RIFR	0.94	NA
F	1	NA
EXC.GL.R	0.83	NA
DR21	0.97	NA
HYP7abRD	0.81	0.9964
ALNR	0.99	NA
DL6	0.86	0.9918
VL5	1	NA
RMDR	0.99	NA
hyP31	0.99	0.9963
pm1DR	0.97	0.9762
M	0.96	0.9885
hyp7ABLD	0.9	NA
pm5DL	0.99	NA
LUAR	0.99	NA
Z1	0.99	0.9949
DR5	0.92	0.991
VL1	1	NA

## Sheet: Supplementary Figure 3B
	cellname	Accuracy rate of annotation	CAC score
1	ARCPDL	NA	0.8462
2	ARCPDL	0	0.9915
3	ARCPDL	0	0.9947
4	ARCPDL	0.25	0.995
5	ARCPDL	0.2	0.9951
6	ARCPDL	0.166667	0.9951
7	ARCPDL	0.142857	0.9952
8	ARCPDL	0.25	0.9953
9	ARCPDL	0.222222	0.9966
10	ARCPDL	0.3	0.997
11	ARCPDL	0.272727	0.997
12	ARCPDL	0.333333	0.9971
13	ARCPDL	0.307692	0.9971
14	ARCPDL	0.285714	0.9971
15	ARCPDL	0.333333	0.9974
16	ARCPDL	0.375	0.9974
17	ARCPDL	0.411765	0.9974
18	ARCPDL	0.388889	0.9974
19	ARCPDL	0.368421	0.9974
20	ARCPDL	0.4	0.9975
21	ARCPDL	0.428571	0.9976
22	ARCPDL	0.454545	0.9976
23	ARCPDL	0.478261	0.9977
24	ARCPDL	0.5	0.9978
25	ARCPDL	0.48	0.9979
26	ARCPDL	0.461538	0.9979
27	ARCPDL	0.444444	0.998
28	ARCPDL	0.464286	0.998
29	ARCPDL	0.448276	0.9981
30	ARCPDL	0.466667	0.9981
31	ARCPDL	0.451613	0.9982
32	ARCPDL	0.46875	0.9982
33	ARCPDL	0.454545	0.9982
34	ARCPDL	0.470588	0.9984
35	ARCPDL	0.457143	0.9984
36	ARCPDL	0.472222	0.9985
37	ARCPDL	0.486486	0.9985
38	ARCPDL	0.473684	0.9985
39	ARCPDL	0.461538	0.9986
40	ARCPDL	0.475	0.9987
41	ARCPDL	0.463415	0.9987
42	ARCPDL	0.452381	0.9987
43	ARCPDL	0.465116	0.9988
44	ARCPDL	0.454545	0.9988
45	ARCPDL	0.444444	0.9989
46	ARCPDL	0.434783	0.9989
47	ARCPDL	0.425532	0.9989
48	ARCPDL	0.4375	0.9989
49	ARCPDL	0.44898	0.999
50	ARCPDL	0.44	0.999
51	ARCPDL	0.45098	0.999
52	ARCPDL	0.461538	0.9991
53	ARCPDL	0.45283	0.9991
54	ARCPDL	0.462963	0.9991
55	ARCPDL	0.472727	0.9991
56	ARCPDL	0.464286	0.9991
57	ARCPDL	0.473684	0.9991
58	ARCPDL	0.482759	0.9991
59	ARCPDL	0.491525	0.9992
60	ARCPDL	0.483333	0.9992
61	ARCPDL	0.47541	0.9992
62	ARCPDL	0.467742	0.9992
63	ARCPDL	0.47619	0.9992
64	ARCPDL	0.484375	0.9992
65	ARCPDL	0.476923	0.9992
66	ARCPDL	0.484848	0.9992
67	ARCPDL	0.477612	0.9993
68	ARCPDL	0.470588	0.9993
69	ARCPDL	0.478261	0.9994
70	ARCPDL	0.485714	0.9994
71	ARCPDL	0.478873	0.9994
72	ARCPDL	0.472222	0.9994
73	ARCPDL	0.465753	0.9994
74	ARCPDL	0.472973	0.9994
75	ARCPDL	0.48	0.9995
76	ARCPDL	0.486842	0.9995
77	ARCPDL	0.493506	0.9995
78	ARCPDL	0.5	0.9995
79	ARCPDL	0.506329	0.9995
80	ARCPDL	0.5	0.9996
81	ARCPDL	0.506173	0.9996
82	ARCPDL	0.5	0.9996
83	ARCPDL	0.506024	0.9996
84	ARCPDL	0.511905	0.9996
85	ARCPDL	0.517647	0.9996
86	ARCPDL	0.523256	0.9996
87	ARCPDL	0.528736	0.9997
88	ARCPDL	0.534091	0.9997
89	ARCPDL	0.52809	0.9997
90	ARCPDL	0.522222	0.9997
91	ARCPDL	0.516484	0.9997
92	ARCPDL	0.521739	0.9997
93	ARCPDL	0.526882	0.9997
94	ARCPDL	0.521277	0.9998
95	ARCPDL	0.526316	0.9998
96	ARCPDL	0.53125	0.9998
97	ARCPDL	0.536082	0.9998
98	ARCPDL	0.540816	0.9998
99	ARCPDL	0.535354	0.9999
100	ARCPDL	0.54	0.9999
101	ARCPV	NA	0.8993
102	ARCPV	0	0.9909
103	ARCPV	0.333333	0.9945
104	ARCPV	0.5	0.9951
105	ARCPV	0.6	0.9953
106	ARCPV	0.5	0.9957
107	ARCPV	0.571429	0.9958
108	ARCPV	0.625	0.996
109	ARCPV	0.666667	0.9961
110	ARCPV	0.7	0.9962
111	ARCPV	0.727273	0.9964
112	ARCPV	0.666667	0.9964
113	ARCPV	0.692308	0.9966
114	ARCPV	0.642857	0.9967
115	ARCPV	0.666667	0.9968
116	ARCPV	0.625	0.9968
117	ARCPV	0.588235	0.9969
118	ARCPV	0.611111	0.9969
119	ARCPV	0.578947	0.997
120	ARCPV	0.6	0.9971
121	ARCPV	0.619048	0.9971
122	ARCPV	0.636364	0.9972
123	ARCPV	0.652174	0.9972
124	ARCPV	0.666667	0.9973
125	ARCPV	0.68	0.9973
126	ARCPV	0.653846	0.9973
127	ARCPV	0.62963	0.9973
128	ARCPV	0.642857	0.9974
129	ARCPV	0.62069	0.9974
130	ARCPV	0.6	0.9974
131	ARCPV	0.612903	0.9974
132	ARCPV	0.625	0.9976
133	ARCPV	0.636364	0.9977
134	ARCPV	0.647059	0.9978
135	ARCPV	0.628571	0.9978
136	ARCPV	0.638889	0.9979
137	ARCPV	0.648649	0.9979
138	ARCPV	0.657895	0.9979
139	ARCPV	0.641026	0.998
140	ARCPV	0.65	0.998
141	ARCPV	0.658537	0.998
142	ARCPV	0.666667	0.998
143	ARCPV	0.674419	0.9982
144	ARCPV	0.681818	0.9982
145	ARCPV	0.688889	0.9982
146	ARCPV	0.695652	0.9982
147	ARCPV	0.702128	0.9982
148	ARCPV	0.708333	0.9982
149	ARCPV	0.714286	0.9983
150	ARCPV	0.72	0.9983
151	ARCPV	0.705882	0.9983
152	ARCPV	0.711538	0.9983
153	ARCPV	0.716981	0.9983
154	ARCPV	0.722222	0.9983
155	ARCPV	0.727273	0.9983
156	ARCPV	0.732143	0.9983
157	ARCPV	0.736842	0.9983
158	ARCPV	0.741379	0.9984
159	ARCPV	0.745763	0.9984
160	ARCPV	0.733333	0.9984
161	ARCPV	0.737705	0.9984
162	ARCPV	0.725806	0.9984
163	ARCPV	0.730159	0.9984
164	ARCPV	0.734375	0.9984
165	ARCPV	0.738462	0.9985
166	ARCPV	0.742424	0.9985
167	ARCPV	0.746269	0.9985
168	ARCPV	0.75	0.9985
169	ARCPV	0.753623	0.9986
170	ARCPV	0.757143	0.9987
171	ARCPV	0.760563	0.9987
172	ARCPV	0.763889	0.9988
173	ARCPV	0.767123	0.9988
174	ARCPV	0.77027	0.9988
175	ARCPV	0.76	0.9988
176	ARCPV	0.763158	0.9988
177	ARCPV	0.766234	0.9989
178	ARCPV	0.769231	0.9989
179	ARCPV	0.772152	0.9989
180	ARCPV	0.775	0.9989
181	ARCPV	0.777778	0.9989
182	ARCPV	0.780488	0.999
183	ARCPV	0.783133	0.999
184	ARCPV	0.785714	0.999
185	ARCPV	0.788235	0.999
186	ARCPV	0.790698	0.999
187	ARCPV	0.793103	0.9991
188	ARCPV	0.795455	0.9991
189	ARCPV	0.797753	0.9992
190	ARCPV	0.8	0.9992
191	ARCPV	0.791209	0.9992
192	ARCPV	0.782609	0.9992
193	ARCPV	0.784946	0.9994
194	ARCPV	0.787234	0.9994
195	ARCPV	0.789474	0.9994
196	ARCPV	0.791667	0.9995
197	ARCPV	0.793814	0.9995
198	ARCPV	0.795918	0.9996
199	ARCPV	0.79798	0.9997
200	ARCPV	0.8	0.9999
201	ARCPVR	NA	0.8131
202	ARCPVR	0	0.9874
203	ARCPVR	0	0.9909
204	ARCPVR	0	0.9933
205	ARCPVR	0.2	0.9942
206	ARCPVR	0.333333	0.9947
207	ARCPVR	0.285714	0.9955
208	ARCPVR	0.375	0.9958
209	ARCPVR	0.444444	0.9962
210	ARCPVR	0.5	0.9964
211	ARCPVR	0.545455	0.9972
212	ARCPVR	0.583333	0.9973
213	ARCPVR	0.615385	0.9974
214	ARCPVR	0.642857	0.9976
215	ARCPVR	0.666667	0.9977
216	ARCPVR	0.6875	0.9979
217	ARCPVR	0.705882	0.9979
218	ARCPVR	0.722222	0.998
219	ARCPVR	0.736842	0.998
220	ARCPVR	0.75	0.998
221	ARCPVR	0.761905	0.998
222	ARCPVR	0.772727	0.9981
223	ARCPVR	0.782609	0.9982
224	ARCPVR	0.75	0.9982
225	ARCPVR	0.76	0.9983
226	ARCPVR	0.769231	0.9984
227	ARCPVR	0.777778	0.9985
228	ARCPVR	0.75	0.9985
229	ARCPVR	0.758621	0.9986
230	ARCPVR	0.766667	0.9986
231	ARCPVR	0.774194	0.9987
232	ARCPVR	0.78125	0.9987
233	ARCPVR	0.787879	0.9988
234	ARCPVR	0.794118	0.9988
235	ARCPVR	0.8	0.9988
236	ARCPVR	0.805556	0.9989
237	ARCPVR	0.810811	0.9989
238	ARCPVR	0.815789	0.9989
239	ARCPVR	0.820513	0.9989
240	ARCPVR	0.825	0.999
241	ARCPVR	0.829268	0.9991
242	ARCPVR	0.833333	0.9991
243	ARCPVR	0.837209	0.9991
244	ARCPVR	0.840909	0.9991
245	ARCPVR	0.844444	0.9991
246	ARCPVR	0.847826	0.9991
247	ARCPVR	0.851064	0.9991
248	ARCPVR	0.854167	0.9992
249	ARCPVR	0.857143	0.9992
250	ARCPVR	0.86	0.9992
251	ARCPVR	0.862745	0.9992
252	ARCPVR	0.865385	0.9993
253	ARCPVR	0.867925	0.9993
254	ARCPVR	0.87037	0.9993
255	ARCPVR	0.872727	0.9993
256	ARCPVR	0.875	0.9993
257	ARCPVR	0.877193	0.9994
258	ARCPVR	0.87931	0.9994
259	ARCPVR	0.881356	0.9994
260	ARCPVR	0.883333	0.9994
261	ARCPVR	0.885246	0.9994
262	ARCPVR	0.887097	0.9994
263	ARCPVR	0.888889	0.9994
264	ARCPVR	0.890625	0.9995
265	ARCPVR	0.892308	0.9995
266	ARCPVR	0.893939	0.9995
267	ARCPVR	0.895522	0.9995
268	ARCPVR	0.897059	0.9996
269	ARCPVR	0.898551	0.9996
270	ARCPVR	0.9	0.9996
271	ARCPVR	0.901408	0.9996
272	ARCPVR	0.888889	0.9996
273	ARCPVR	0.890411	0.9996
274	ARCPVR	0.891892	0.9997
275	ARCPVR	0.893333	0.9997
276	ARCPVR	0.894737	0.9997
277	ARCPVR	0.896104	0.9997
278	ARCPVR	0.897436	0.9997
279	ARCPVR	0.898734	0.9997
280	ARCPVR	0.9	0.9997
281	ARCPVR	0.901235	0.9997
282	ARCPVR	0.902439	0.9998
283	ARCPVR	0.903614	0.9998
284	ARCPVR	0.904762	0.9998
285	ARCPVR	0.905882	0.9998
286	ARCPVR	0.906977	0.9998
287	ARCPVR	0.908046	0.9998
288	ARCPVR	0.909091	0.9998
289	ARCPVR	0.910112	0.9998
290	ARCPVR	0.9	0.9998
291	ARCPVR	0.901099	0.9998
292	ARCPVR	0.902174	0.9999
293	ARCPVR	0.903226	0.9999
294	ARCPVR	0.904255	0.9999
295	ARCPVR	0.905263	0.9999
296	ARCPVR	0.90625	0.9999
297	ARCPVR	0.907216	0.9999
298	ARCPVR	0.908163	0.9999
299	ARCPVR	0.909091	0.9999
300	ARCPVR	0.91	1
301	ARCPD	NA	0.9578
302	ARCPD	1	0.9889
303	ARCPD	1	0.9899
304	ARCPD	0.75	0.9925
305	ARCPD	0.8	0.9932
306	ARCPD	0.666667	0.9947
307	ARCPD	0.714286	0.9952
308	ARCPD	0.75	0.9954
309	ARCPD	0.777778	0.9954
310	ARCPD	0.7	0.9956
311	ARCPD	0.636364	0.9956
312	ARCPD	0.666667	0.9957
313	ARCPD	0.692308	0.9959
314	ARCPD	0.714286	0.9962
315	ARCPD	0.733333	0.9962
316	ARCPD	0.75	0.9963
317	ARCPD	0.764706	0.9964
318	ARCPD	0.777778	0.9964
319	ARCPD	0.789474	0.9965
320	ARCPD	0.8	0.9966
321	ARCPD	0.809524	0.9966
322	ARCPD	0.772727	0.9967
323	ARCPD	0.782609	0.9967
324	ARCPD	0.791667	0.997
325	ARCPD	0.76	0.9972
326	ARCPD	0.730769	0.9972
327	ARCPD	0.740741	0.9972
328	ARCPD	0.75	0.9977
329	ARCPD	0.758621	0.9978
330	ARCPD	0.766667	0.9978
331	ARCPD	0.774194	0.9979
332	ARCPD	0.78125	0.9979
333	ARCPD	0.787879	0.9981
334	ARCPD	0.794118	0.9981
335	ARCPD	0.8	0.9981
336	ARCPD	0.805556	0.9982
337	ARCPD	0.810811	0.9982
338	ARCPD	0.789474	0.9982
339	ARCPD	0.794872	0.9982
340	ARCPD	0.8	0.9983
341	ARCPD	0.804878	0.9984
342	ARCPD	0.809524	0.9984
343	ARCPD	0.813953	0.9984
344	ARCPD	0.818182	0.9985
345	ARCPD	0.822222	0.9985
346	ARCPD	0.826087	0.9985
347	ARCPD	0.808511	0.9985
348	ARCPD	0.8125	0.9985
349	ARCPD	0.816327	0.9985
350	ARCPD	0.82	0.9986
351	ARCPD	0.823529	0.9987
352	ARCPD	0.826923	0.9987
353	ARCPD	0.830189	0.9987
354	ARCPD	0.833333	0.9987
355	ARCPD	0.836364	0.9987
356	ARCPD	0.839286	0.9988
357	ARCPD	0.842105	0.9988
358	ARCPD	0.844828	0.9989
359	ARCPD	0.847458	0.9989
360	ARCPD	0.85	0.999
361	ARCPD	0.852459	0.999
362	ARCPD	0.854839	0.999
363	ARCPD	0.857143	0.999
364	ARCPD	0.859375	0.999
365	ARCPD	0.861538	0.9991
366	ARCPD	0.863636	0.9991
367	ARCPD	0.865672	0.9991
368	ARCPD	0.867647	0.9992
369	ARCPD	0.869565	0.9992
370	ARCPD	0.871429	0.9992
371	ARCPD	0.873239	0.9992
372	ARCPD	0.875	0.9993
373	ARCPD	0.876712	0.9993
374	ARCPD	0.878378	0.9993
375	ARCPD	0.88	0.9993
376	ARCPD	0.881579	0.9993
377	ARCPD	0.883117	0.9993
378	ARCPD	0.884615	0.9994
379	ARCPD	0.886076	0.9994
380	ARCPD	0.8875	0.9994
381	ARCPD	0.888889	0.9995
382	ARCPD	0.890244	0.9995
383	ARCPD	0.891566	0.9995
384	ARCPD	0.892857	0.9995
385	ARCPD	0.894118	0.9995
386	ARCPD	0.895349	0.9995
387	ARCPD	0.896552	0.9995
388	ARCPD	0.897727	0.9996
389	ARCPD	0.898876	0.9996
390	ARCPD	0.9	0.9996
391	ARCPD	0.901099	0.9996
392	ARCPD	0.902174	0.9997
393	ARCPD	0.903226	0.9997
394	ARCPD	0.904255	0.9997
395	ARCPD	0.905263	0.9997
396	ARCPD	0.90625	0.9998
397	ARCPD	0.907216	0.9999
398	ARCPD	0.908163	0.9999
399	ARCPD	0.909091	0.9999
400	ARCPD	0.91	1
401	ARCPVL	NA	0.6672
402	ARCPVL	1	0.9922
403	ARCPVL	1	0.9924
404	ARCPVL	1	0.9938
405	ARCPVL	1	0.9938
406	ARCPVL	1	0.994
407	ARCPVL	0.857143	0.9941
408	ARCPVL	0.875	0.9953
409	ARCPVL	0.888889	0.9956
410	ARCPVL	0.8	0.9957
411	ARCPVL	0.818182	0.996
412	ARCPVL	0.833333	0.9963
413	ARCPVL	0.846154	0.9964
414	ARCPVL	0.857143	0.9965
415	ARCPVL	0.866667	0.9965
416	ARCPVL	0.875	0.9967
417	ARCPVL	0.882353	0.9969
418	ARCPVL	0.888889	0.997
419	ARCPVL	0.894737	0.997
420	ARCPVL	0.9	0.997
421	ARCPVL	0.904762	0.9972
422	ARCPVL	0.909091	0.9972
423	ARCPVL	0.913043	0.9972
424	ARCPVL	0.916667	0.9973
425	ARCPVL	0.92	0.9974
426	ARCPVL	0.923077	0.9974
427	ARCPVL	0.925926	0.9975
428	ARCPVL	0.928571	0.9977
429	ARCPVL	0.931034	0.9978
430	ARCPVL	0.933333	0.9979
431	ARCPVL	0.935484	0.998
432	ARCPVL	0.9375	0.998
433	ARCPVL	0.939394	0.9981
434	ARCPVL	0.941176	0.9982
435	ARCPVL	0.942857	0.9982
436	ARCPVL	0.944444	0.9983
437	ARCPVL	0.945946	0.9983
438	ARCPVL	0.947368	0.9984
439	ARCPVL	0.948718	0.9984
440	ARCPVL	0.95	0.9984
441	ARCPVL	0.95122	0.9984
442	ARCPVL	0.952381	0.9984
443	ARCPVL	0.953488	0.9985
444	ARCPVL	0.954545	0.9985
445	ARCPVL	0.955556	0.9985
446	ARCPVL	0.956522	0.9985
447	ARCPVL	0.957447	0.9986
448	ARCPVL	0.958333	0.9986
449	ARCPVL	0.959184	0.9986
450	ARCPVL	0.96	0.9987
451	ARCPVL	0.960784	0.9989
452	ARCPVL	0.961538	0.9989
453	ARCPVL	0.962264	0.999
454	ARCPVL	0.962963	0.999
455	ARCPVL	0.963636	0.999
456	ARCPVL	0.964286	0.999
457	ARCPVL	0.964912	0.999
458	ARCPVL	0.965517	0.999
459	ARCPVL	0.966102	0.9991
460	ARCPVL	0.966667	0.9991
461	ARCPVL	0.967213	0.9992
462	ARCPVL	0.967742	0.9992
463	ARCPVL	0.968254	0.9993
464	ARCPVL	0.96875	0.9993
465	ARCPVL	0.969231	0.9993
466	ARCPVL	0.969697	0.9993
467	ARCPVL	0.970149	0.9994
468	ARCPVL	0.970588	0.9994
469	ARCPVL	0.971014	0.9994
470	ARCPVL	0.971429	0.9994
471	ARCPVL	0.971831	0.9995
472	ARCPVL	0.972222	0.9995
473	ARCPVL	0.972603	0.9995
474	ARCPVL	0.972973	0.9995
475	ARCPVL	0.973333	0.9996
476	ARCPVL	0.973684	0.9996
477	ARCPVL	0.974026	0.9996
478	ARCPVL	0.974359	0.9996
479	ARCPVL	0.974684	0.9996
480	ARCPVL	0.975	0.9997
481	ARCPVL	0.975309	0.9997
482	ARCPVL	0.97561	0.9997
483	ARCPVL	0.975904	0.9997
484	ARCPVL	0.97619	0.9997
485	ARCPVL	0.976471	0.9997
486	ARCPVL	0.976744	0.9997
487	ARCPVL	0.977011	0.9997
488	ARCPVL	0.977273	0.9997
489	ARCPVL	0.977528	0.9997
490	ARCPVL	0.977778	0.9997
491	ARCPVL	0.978022	0.9998
492	ARCPVL	0.978261	0.9998
493	ARCPVL	0.978495	0.9998
494	ARCPVL	0.978723	0.9998
495	ARCPVL	0.978947	0.9998
496	ARCPVL	0.979167	0.9998
497	ARCPVL	0.979381	0.9999
498	ARCPVL	0.979592	0.9999
499	ARCPVL	0.969697	1
500	ARCPVL	0.97	1
501	ARCPDR	NA	0.537
502	ARCPDR	0.5	0.9785
503	ARCPDR	0.666667	0.989
504	ARCPDR	0.5	0.9941
505	ARCPDR	0.6	0.9951
506	ARCPDR	0.666667	0.9956
507	ARCPDR	0.714286	0.9957
508	ARCPDR	0.625	0.9958
509	ARCPDR	0.666667	0.9959
510	ARCPDR	0.7	0.9962
511	ARCPDR	0.727273	0.9964
512	ARCPDR	0.75	0.9964
513	ARCPDR	0.769231	0.9964
514	ARCPDR	0.785714	0.9969
515	ARCPDR	0.8	0.997
516	ARCPDR	0.8125	0.9972
517	ARCPDR	0.764706	0.9972
518	ARCPDR	0.777778	0.9973
519	ARCPDR	0.736842	0.9974
520	ARCPDR	0.75	0.9975
521	ARCPDR	0.761905	0.9975
522	ARCPDR	0.772727	0.9975
523	ARCPDR	0.782609	0.9976
524	ARCPDR	0.791667	0.9978
525	ARCPDR	0.8	0.9978
526	ARCPDR	0.769231	0.9978
527	ARCPDR	0.777778	0.9979
528	ARCPDR	0.785714	0.998
529	ARCPDR	0.758621	0.9981
530	ARCPDR	0.766667	0.9982
531	ARCPDR	0.774194	0.9982
532	ARCPDR	0.78125	0.9983
533	ARCPDR	0.787879	0.9984
534	ARCPDR	0.794118	0.9984
535	ARCPDR	0.771429	0.9984
536	ARCPDR	0.777778	0.9985
537	ARCPDR	0.783784	0.9985
538	ARCPDR	0.763158	0.9985
539	ARCPDR	0.74359	0.9986
540	ARCPDR	0.75	0.9986
541	ARCPDR	0.756098	0.9987
542	ARCPDR	0.738095	0.9988
543	ARCPDR	0.744186	0.9988
544	ARCPDR	0.727273	0.9988
545	ARCPDR	0.733333	0.9988
546	ARCPDR	0.73913	0.9989
547	ARCPDR	0.744681	0.9989
548	ARCPDR	0.75	0.9989
549	ARCPDR	0.755102	0.9989
550	ARCPDR	0.74	0.9989
551	ARCPDR	0.745098	0.9989
552	ARCPDR	0.75	0.9989
553	ARCPDR	0.754717	0.999
554	ARCPDR	0.759259	0.999
555	ARCPDR	0.763636	0.999
556	ARCPDR	0.767857	0.999
557	ARCPDR	0.77193	0.999
558	ARCPDR	0.775862	0.9991
559	ARCPDR	0.779661	0.9991
560	ARCPDR	0.783333	0.9991
561	ARCPDR	0.786885	0.9992
562	ARCPDR	0.790323	0.9992
563	ARCPDR	0.777778	0.9992
564	ARCPDR	0.78125	0.9992
565	ARCPDR	0.769231	0.9992
566	ARCPDR	0.772727	0.9993
567	ARCPDR	0.761194	0.9993
568	ARCPDR	0.75	0.9993
569	ARCPDR	0.753623	0.9993
570	ARCPDR	0.757143	0.9993
571	ARCPDR	0.760563	0.9994
572	ARCPDR	0.763889	0.9994
573	ARCPDR	0.767123	0.9994
574	ARCPDR	0.77027	0.9995
575	ARCPDR	0.773333	0.9995
576	ARCPDR	0.776316	0.9995
577	ARCPDR	0.779221	0.9995
578	ARCPDR	0.782051	0.9995
579	ARCPDR	0.78481	0.9995
580	ARCPDR	0.7875	0.9995
581	ARCPDR	0.790123	0.9996
582	ARCPDR	0.792683	0.9996
583	ARCPDR	0.795181	0.9996
584	ARCPDR	0.797619	0.9996
585	ARCPDR	0.8	0.9998
586	ARCPDR	0.802326	0.9998
587	ARCPDR	0.804598	0.9998
588	ARCPDR	0.806818	0.9998
589	ARCPDR	0.808989	0.9998
590	ARCPDR	0.811111	0.9998
591	ARCPDR	0.813187	0.9998
592	ARCPDR	0.815217	0.9998
593	ARCPDR	0.817204	0.9998
594	ARCPDR	0.819149	0.9999
595	ARCPDR	0.821053	0.9999
596	ARCPDR	0.822917	0.9999
597	ARCPDR	0.824742	0.9999
598	ARCPDR	0.826531	0.9999
599	ARCPDR	0.828283	1
600	ARCPDR	0.83	1

## Sheet: Supplementary Figure 3C
	WAC score	all flagged cell number	flagged cells with wrong annotation
efl-3_XIL0156_20140215_0003_S1	0.998059	8	5
let-381_XIL0205_20140915_0002_S1	0.997797	11	3
nhr-26_XIL0540_20140611_0002_S1	0.998295	9	5
nhr-126_XIL0651_20140824_0002_S1	0.997465	11	2
nhr-5_XIL0599_20141022_0002_S1	0.997403	17	3
nhr-134_XIL0634_20140805_0002_S1	0.997714	13	5
egl-44d_XIL0204_20140805_0001_S1	0.998353	9	4
nhr-206_XIL0604_20140708_0001_S1	0.998394	9	6
chd-7_RW11446_20140611_0001_S1	0.997631	14	6
zip-3_RW11815_20131119_0002_S1	0.998522	3	0
nhr-26_XIL0513_20140603_0001_S1	0.998323	8	5
F26A10.2_XIL0323_20140809_0001_S1	0.998588	9	5
nhr-105b_XIL0820_20141224_0001_S1	0.997952	11	5
ceh-24_XIL0621_20140718_0001_S1	0.998	18	4
R144.3_SD1675_20131115_0001_S1	0.998087	6	2
eor-1_RW11073_20141020_0002_S1	0.998182	11	4
gfl-1_XIL0539_20140614_0001_S1	0.998058	10	4
chd-7_RW11431_20140705_0002_S1	0.997576	16	4
eea-1_XIL0196_20140805_0002_S1	0.996603	21	7
nhr-53_XIL0776_20141230_0002_S1	0.997958	11	2
atf-8_XIL0332_20140922_0002_S1	0.997795	10	7
let-607_XIL034_20140918_0001_S1	0.998111	7	5
nhr-12_XIL0785_20141213_0002_S1	0.998042	12	8
hlh-32_XIL0814_20141227_0001_S1	0.998209	12	7
nhr-131_XIL0537_20140611_0002_S1	0.997278	22	9
sbp-1_XIL0202_20140804_0001_S1	0.99805	8	6
nhr-130_XIL0662_20140912_0002_S1	0.99843	6	4
cdc-14c_XIL0143_20140917_0002_S1	0.997952	15	11
W03F9.2_RW10838_20131120_0001_S1	0.998427	5	2
nhr-170_XIL0558_20140625_0002_S1	0.998403	8	4
F27D4.4_RW10553_20141202_0003_S1	0.997996	14	5
mex-5_XIL0563_20140630_0001_S1	0.998096	8	7
nhr-131_XIL0545_20140616_0002_S1	0.998291	8	5
nhr-13_XIL0717_20141111_0001_S1	0.998147	6	1
nhr-55_XIL0702_20141015_0001_S1	0.998332	7	5
nhr-63_XIL0460_20140730_0002_S1	0.997912	8	7
nhr-44_XIL0631_20140819_0001_S1	0.996991	17	11
nhr-49_RW10929_20140722_0002_S1	0.99782	12	4
daf-3a_RW11523_20140718_0002_S1	0.998273	9	3
atf-8_XIL0333_20140405_0001_S1	0.997778	15	9
nfyb-1_RW10878_20140905_0002_S1	0.998224	5	2
hlh-32_XIL0815_20141227_0001_S1	0.997529	12	6
hmg-1.2_RW10770_20140923_0001_S1	0.998793	1	0
uaf-2_XIL06_20131130_0001_S1	0.997969	9	5
dmd-4_RW10540_20140919_0002_S1	0.998393	4	2
taf-5_XIL0453_20140820_0002_S1	0.997556	14	8
T20F7.1_SD1792_20131204_0002_S1	0.998379	6	1
W03F9.2_RW10838_20130903_0004_S1	0.998292	11	5
ctbp-1b_XIL0168_20140814_0001_S1	0.998145	6	2
lsy-27_RW10628_20140722_0001_S1	0.998391	5	4
atf-6_XIL0164_20140916_0001_S1	0.998152	8	2
daf-16f_RW11614_20130420_0002_S1	0.998061	8	7
hnd-1_SD1542_20131121_0001_S1	0.998535	3	0
drap-1_RW11177_20140624_0001_S1	0.998543	4	2
nhr-113_XIL0742_20141110_0001_S1	0.998118	8	3
efl-3_XIL0185_20140808_0002_S1	0.998397	7	4
pax-3_RW10644_20131028_0001_S1	0.997659	15	2
daf-3a_RW11525_20140718_0001_S1	0.997983	8	2
nhr-44_XIL0528_20140602_0002_S1	0.998694	1	0
somi-1b_XIL0570_20140625_0001_S1	0.997601	10	0
nhr-134_XIL0643_20140828_0002_S1	0.997429	8	3
ceh-24_XIL0707_20141022_0001_S1	0.997376	18	14
hmg-1.2_RW10809_20130424_0004_S1	0.998392	5	0
gfl-1_XIL0499_20140523_0001_S1	0.997587	19	8
rad-26_RW10569_20140621_0001_S1	0.997915	15	5
nhr-1_XIL0557_20140626_0001_S1	0.998416	6	5
swsn-7_SD1588_20140428_0002_S1	0.997309	20	9
dpl-1_RW10782_20140905_0001_S1	0.997644	18	13
mex-5_XIL0564_20140701_0001_S1	0.998157	9	5
rnf-113_RW10947_20141009_0002_S1	0.998551	5	2
zip-3_RW11815_20131008_0001_S1	0.998462	6	0
dmd-4_SD1633_20140416_0001_S1	0.866506	89	19
uaf-2_XIL056_20141126_0001_S1	0.997816	9	4
nhr-177_XIL0722_20141116_0003_S1	0.997409	14	4
daf-3a_RW11527_20140902_0001_S1	0.998202	3	2
W03F9.2_SD1684_20131205_0002_S1	0.997995	9	1
nhr-270_XIL0571_20140627_0001_S1	0.997786	10	5
nhr-228_XIL0526_20140605_0002_S1	0.916194	89	30
F27D4.4b_RW10551_20140919_0001_S1	0.997781	9	6
hlh-13_XIL0139_20140117_0001_S1	0.9979	13	7
ctbp-1b_XIL0167_20131230_0001_S1	0.998055	9	6
T20F7.1_RW11015_20140105_0002_S1	0.998131	8	1
rad-26_RW10570_20140620_0001_S1	0.99876	2	0
nhr-59_XIL0567_20140703_0001_S1	0.996475	35	21
sem-2_XIL0147_20140920_0001_S1	0.998528	6	2
lsy-2b_XIL0271_20140213_0002_S1	0.997026	26	7
nhr-119_XIL0680_20140925_0002_S1	0.998375	5	2
nhr-228_XIL0592_20140718_0001_S1	0.99762	11	4
tbx-2_XIL037_20140304_0002_S1	0.998388	4	1
drap-1_RW11156_20140614_0001_S1	0.997554	10	2
nhr-183_XIL0691_20141024_0002_S1	0.99769	14	7
rabx-5_XIL0608_20140714_0002_S1	0.997471	16	11
ceh-24_XIL0622_20140908_0002_S1	0.930018	77	40
nhr-114_XIL0795_20141219_0002_S1	0.997415	18	13
tra-1b_XIL0176_20140218_0002_S1	0.997735	18	7
nhr-58b_XIL0788_20141216_0002_S1	0.998332	7	2
nhr-49_RW10928_20140723_0002_S1	0.998589	6	2
nhr-5_XIL0598_20140812_0002_S1	0.998482	11	7
nhr-270_XIL0572_20140702_0001_S1	0.998296	9	2
swsn-7_RW10189_20141013_0002_S1	0.998293	12	6

## Sheet: Supplementary Figure 3D
	WAC score before EPC	WAC score after EPC	accuracy before EPC	accuracy after EPC
dpff-1a_RW11651_20131222_0001	0.9987	0.9987	0.9875	0.991
Y53G8AR.9_XIL933_20161122	0.997	0.9973	0.9498	0.9588
ceh-81_XIL0816_20150101_0001	0.9975	0.9977	0.9498	0.9642
F38C2.7_RW10572_20131111_0001	0.9981	0.9982	0.9606	0.9659
syd-9a_XIL0299_20140824_0001	0.9986	0.9987	0.9928	0.9964
egl-38_XIL0362_01	0.9982	0.9983	0.9695	0.9767
unc-42_XIL032_20131207_0002	0.9973	0.9975	0.9409	0.9588
egl-38_XIL0362_02	0.9983	0.9983	0.9391	0.9516
unc-130_OP77_20191111_0001	0.9979	0.998	0.9695	0.9731
F38C2.7_RW11452_20140910_0001	0.9977	0.9979	0.9606	0.9606
zfp-1_XIL01055_20150513_0001	0.9969	0.9967	0.862	0.9014
saeg-2_RW10608_20131228_0001	0.9974	0.9973	0.9283	0.948
T22C8.4_RW10498_20140628_0002	0.9986	0.9986	0.9211	0.9283
F23A7.6_XIL01099_20150430_0002	0.9971	0.9974	0.9875	0.9964
zfp-1_XIL01092_20150427_0002	0.9963	0.9966	0.8763	0.8996
hnd-1_XIL9222_20221203_0001	0.997	0.997	0.8387	0.8513
ceh-27_RW10557_20140919_0001	0.9974	0.9976	0.9194	0.9462
saeg-2_RW10683_20130518_0001	0.9976	0.9977	0.9444	0.9552
nhr-67_RW10684_20140903_0001	0.9977	0.9977	0.9749	0.9857
hlh-2_XIL01104_20150415_0001	0.997	0.9971	0.9409	0.9821
tbx-8_RW10265_20140620_0002	0.9974	0.9973	0.9194	0.948
daf-3_XIL229_20160919_002	0.9973	0.9975	0.914	0.9104
tlp-1_RW10681_20140912_0002	0.9985	0.9985	0.9749	0.9839
die-1_OH9294_20190804_0001	0.9967	0.997	0.9283	0.9444
ref-1_RW11510_20130929_0001	0.9975	0.9975	0.9391	0.9391
hlh-2_XIL0985_20150401_0002	0.9984	0.9984	0.948	0.9624
unc-39_OP186_20201118_0002	0.9987	0.9987	0.9803	0.9875
R05D3.3_XIL0746_20191210_0002	0.9984	0.9985	0.9857	0.9946
saeg-2_RW10683_20130518_0003	0.9984	0.9984	0.9785	0.9857
egl-38_OP171_20210201_0001	0.9984	0.9984	0.9892	0.9964
F57A8.1_XIL9140_20191225_0002	0.9973	0.997	0.9068	0.9176
irx-1_RW10719_20140731_0001	0.9982	0.9983	0.9229	0.9427
pqn-21_XIL232_20160922_001	0.9964	0.9968	0.9122	0.9211
R05D3.3_XIL0746_20191210_0001	0.9984	0.9984	0.9892	0.9928
unc-39_OP186_20201118_0003	0.9981	0.9981	0.9731	0.9857
lim-6b_XIL0180_20140910_0001	0.9981	0.9981	0.9409	0.9427
F57A8.1_RW11846_20141018_0002	0.9977	0.9978	0.9767	0.9839
ceh-81_XIL0817_20141226_0002	0.9976	0.9977	0.9176	0.9695
vab-15X9_XIL9132_20191108_0002	0.9976	0.9966	0.9409	0.9767
egl-38_XIL0363_20140801_0001	0.9975	0.9976	0.9158	0.9552
C28H8.9a_RW11653_20130509_0001	0.9971	0.9974	0.8513	0.8978
F21D5.9_RW10635_20130911_0003	0.9978	0.9979	0.9803	0.9839
F57A8.1_RW11845_20141009_0002	0.998	0.998	0.948	0.9588
mxl-2_XIL0847_20150106_0001	0.9979	0.9978	0.9086	0.9462
pqn-21_RW11791_20141016_0001	0.9979	0.998	0.9624	0.9695
ham-2_XIL0590_20140716_0001	0.9975	0.9975	0.8961	0.9301
saeg-2_XIL231_20160919_001	0.9968	0.997	0.9247	0.9391
F21D5.9_RW10635_20130911_0002	0.9985	0.9986	0.9821	0.9821
ham-2_OP369_20210204_0001	0.9975	0.9979	0.9713	0.9946
nhr-67_XIL9127_20191029_0003	0.9978	0.9974	0.9427	0.957
ref-2_RW10631_20140902_0001	0.9984	0.9985	0.9767	0.9839
saeg-2_XIL9152_20200108_0002	0.9967	0.9965	0.8423	0.862
vab-15X9_XIL9132_20191006_0001	0.9976	0.9976	0.9391	0.9821
Y53G8AR.9_XIL237_20161122_2	0.9965	0.9964	0.8871	0.9122
saeg-2_XIL9152_20200108_0003	0.9966	0.9968	0.9032	0.9211
nhr-67_XIL9127_20191029_0001	0.9978	0.9979	0.9373	0.9444
die-1_OH9294_20190804_0002	0.9968	0.997	0.9086	0.9301
F21D5.9_RW10635_20130911_0001	0.9984	0.9984	0.9283	0.9498
pax-3_RW10645_20131022_0001	0.9985	0.9984	0.9659	0.9731
ref-1_RW11510_20130929_0003	0.9981	0.9982	0.9928	1
zfp-1_XIL01056_20150404_0001	0.9977	0.9979	0.9516	0.9606
lsy-27_RW10629_20140723_0002	0.9982	0.9983	0.9462	0.9588
flh-3_RW11031_20131111_0001	0.9981	0.9984	0.9624	0.9785
hlh-2_XIL0984_20150322_0002	0.9966	0.9967	0.8925	0.9176
hlh-2_RW11575_20140212_0002	0.9981	0.9981	0.9337	0.9552
daf-3_XIL9164_20210114_0001	0.9978	0.9978	0.9355	0.9713
Y56A3A.18_XIL9115_20190924_0001	0.9977	0.9978	0.9606	0.9767
flh-3_RW11030_20141015_0002	0.9982	0.9982	0.9731	0.9892
zip-7_XIL0808_20150116_0002	0.9982	0.9982	0.9642	0.9857
dmd-10_XIL0694_20141013_0001	0.9982	0.9983	0.9785	0.9821
vab-15X9_XIL9132_20191108_0001	0.9982	0.9982	0.9444	0.9606
unc-42_XIL032_20131228_0002	0.997	0.9972	0.9588	0.9749
lim-6b_XIL0179_20131221_0002	0.9981	0.9982	0.957	0.9642
F57A8.1_XIL235_20190919_001	0.9971	0.9973	0.9319	0.9444
ref-1_RW10691_20130807_0001	0.9983	0.9983	0.9606	0.9767
F57A8.1_XIL9140_20191225_0003	0.9972	0.9971	0.8513	0.905
