# Supplementary material for: A full-body transcription factor expression atlas with completely resolved cell identities in C. elegans
Source: Nat Commun. 2024 Jan 9;15:358. doi: 10.1038/s41467-023-42677-6 (PMC10776613; doi:10.1038/s41467-023-42677-6)
Supplement: Supplementary file 12 — Source Data [file 41467_2023_42677_MOESM12_ESM.zip › Source Data/Supplementary Figure 4E.xlsx]

## Sheet: L1 gene expression table 
strain	stack	MSPAAPAAA.M1	ABARAAPAPPA.M2L	ABARAAPPPPA.M2R	ABARAAPAPPP.M3L	ABARAAPPPPP.M3R	MSPAAAAAA.M4	MSPAAAPAP.M5	ABALPAAAPPP.MCL	ABARAPAAPPP.MCR	ABARAAPAPAAV.NSML	ABARAAPPPAAV.NSMR	ABARAAPPAAA.MI	ABALPAPPPAA.I1L	ABARAPAPPAA.I1R	ABALPAPPAAPA.I2L	ABARAPAPAAPA.I2R	MSAAAAAPAA.I3	MSAAAAPAA.I4	ABARAPAPAPP.I5	MSPAAAPAA.I6	ABALPAPAAAA.RIPL	ABARAPPAAAA.RIPR	ABPLAPAAAAPP.ADAL	ABPRAPAAAAPP.ADAR	ABPLPAAPPPA.AIML	ABPRPAAPPPA.AIMR	ABALAAAALAL.AINL	ABALAAPAAAR.AINR	ABPRPPPPAPP.DVA	CAAPAA.DVC	ABALAPAAPAA.RIAL	ABALAAPPPAA.RIAR	ABPLPAAPPAP.RIBL	ABPRPAAPPAP.RIBR	ABPLPPAAAAPP.RICL	ABPRPPAAAAPP.RICR	ABALAPPAAPA.RID	ABPLPPAPAAAP.RIFL	ABPRPPAPAAAP.RIFR	ABPLPPAPPAA.RIGL	ABPRPPAPPAA.RIGR	ABPRPAPPAAA.RIH	ABPRPAPPPAA.RIR	ABPRPAPPAPA.RIS	ABPLPAAPAAA.RIVL	ABPRPAAPAAA.RIVR	ABPLAPAAAPP.RMGL	ABPRAPAAAPP.RMGR
RW12211	ceh-20_RW12211_L1	0	0	0	0	0	0	0	0	0	0	0	0	0	0	0	0	0	1.42207	0	0	0	0	0.320988	0.261975	0.386637	0.287375	0	0	0	0	0.490203	0.396999	0	0	0	0	0	1.4996	1.18749	2.13718	2.29929	0	0	0	0	0	0.873591	0.686919
OP524	ceh-34_OP524_L1	6.77248	4.6136	2.48748	5.65742	5.72573	6.41021	6.50089	5.86798	6.07508	6.03084	6.12072	6.2202	5.95141	5.77439	6.35365	6.59178	5.82705	6.64818	6.82144	5.49289	0	0	0	0	0	0	0	0	0	0	0	0	0	0	0	0	0	0	0	0	0	0	0	0	0	0	0	0
OP241	ceh-38_OP241_L1	5.20695	6.06199	5.90065	4.36271	4.50261	5.05057	5.09436	4.39032	4.30421	4.71099	5.00677	4.60834	4.41477	4.44064	4.16402	4.67231	4.32148	5.22705	5.38111	4.51978	4.24862	4.68331	5.26079	5.27227	4.95968	5.20226	4.96365	5.3271	5.23493	5.28292	5.46121	5.4901	5.40874	5.33425	4.96375	5.24572	5.20533	5.08339	5.18048	5.52057	5.40234	5.60149	5.22905	5.63515	5.04316	5.01135	5.20639	5.66086
OP444	ceh-53_OP444_L1	0	0	0	0	0	0	0	0	0	0	0	0	0	0	0	0	0	0	4.59086	0	0	0	0	0	0	0	0	0	0	0	0	0	0	0	0	0	0	0	0	0	0	0	0	0	0	0	0	0
OP522	dsc-1_OP522_L1	0	0	0	0	0	0	0	0	0	0	0	0	0	0	0	0	0	0	0	0	0	0	0	0	0	0	0	0	0	0	0	0	0	0	0	0	0	0	0	0	0	0	0	0	0	0	0	0
OP681	lim-4_OP681_L1	0	0	0	0	0	0	0	0	0	0	0	0	0	0	0	0	0	0	0	0	0	0	0	0	0	0	0	0	0	0	0	0	0	0	0	0	1.05135	0	0	0	0	0	0	0	0	0.00088091	0	0
OP500	pros-1_OP500_L1	0	0	0	0	0	0	0	0	0	0	0	0	0	0	1.78393	1.8738	3.09937	0	0	0	0	0	0	0	0	0	0	0	3.28295	0	0	0	0	0	0	0	0	0	0	0	0	0	0	0	0	0	0	0
OP395	unc-30_OP395_L1	0	0	0	0	0	0	0	0	0	0	0	0	0	0	0	0	0	0	0	0	0	0	0	0	0	0	0	0	0	0	0	0	0	0	0	0	0	0	0	0	0	0	0	0	0	0	0	0
OP186	unc-39_OP186_L1	0	0	0	0	0	0	0	0	0	0	0	0	0	0	0	0	0	0	0	0	0	0	0	0	0	0	0	0	0	0	0	0	0	0	0	0	0	0	0	0	0	0	0	0	0	0	0	0
OP83	zag-1_OP83_L1	0	0.647673	0.349616	0	0	0.76851	0	0	0	0	0	0	0	0	0	0	0	0	0.82783	0.918415	0	0	0	0	0.699076	0	0	0	1.56956	1.00155	0	0	0	0	0	0	0	0	0	2.39451	0	0	0	0	0.202046	0	0	0
[truncated: 174 more columns]

## Sheet: annotation error table
	M1	M2L	M2R	M3L	M3R	M4	M5	MCL	MCR	NSML	NSMR	MI	I1L	I1R	I2L	I2R	I3	I4	I5	I6	RIPL	RIPR	ADAL	ADAR	AIML	AIMR	AINL	AINR	DVA	DVC	RIAL	RIAR	RIBL	RIBR	RICL	RICR	RID	RIFL	RIFR	RIGL	RIGR	RIH	RIR	RIS	RIVL	RIVR	RMGL	RMGR	SAADL
RW12211	0	0	0	0	0	0	0	0	0	0	0	0	0	0	0	0	0	0	0	0	0	0	0	0	0	0	0	0	0	0	0	0	0	0	0	0	0	0	0	0	0	0	0	0	0	0	0	0	0
OP524	0	0	0	0	0	0	0	0	0	0	0	0	0	0	0	0	0	0	0	0	0	0	0	0	0	0	0	0	0	0	0	0	0	0	0	0	0	0	0	0	0	0	0	0	0	0	0	0	0
OP444	0	0	0	0	0	0	0	0	0	0	0	0	0	0	0	0	0	0	0	0	0	0	0	0	0	0	0	0	0	0	0	0	0	0	0	0	0	0	0	0	0	0	0	0	0	0	0	0	0
OP522	0	0	0	0	0	0	0	0	0	0	0	0	0	0	0	0	0	0	0	0	0	0	0	0	0	0	0	0	0	0	0	0	0	0	0	0	0	0	0	0	0	0	0	0	0	0	0	0	0
OP681	0	0	0	0	0	0	0	0	0	0	0	0	0	0	0	0	0	0	0	0	0	0	0	0	0	0	0	0	0	0	0	0	0	0	0	0	0	0	0	0	0	0	0	0	0	0	0	0	0
OP500	0	0	0	0	0	0	0	0	0	0	0	0	0	0	0	0	0	0	0	0	0	0	0	0	0	0	0	0	0	0	0	0	0	0	0	0	0	0	0	0	0	0	0	0	0	0	0	0	0
OP395	0	0	0	0	0	0	0	0	0	0	0	0	0	0	0	0	0	0	0	0	0	0	0	0	0	0	0	0	0	0	0	0	0	0	0	0	0	0	0	0	0	0	0	0	0	0	0	0	0
OP186	0	0	0	0	0	0	0	0	0	0	0	0	0	0	0	0	0	0	0	0	0	0	0	0	0	0	0	0	0	0	0	0	0	0	0	0	0	0	0	0	0	0	0	0	0	0	0	0	0
OP83	0	0	0	0	0	0	0	0	0	0	0	0	0	0	0	0	0	0	0	1	0	0	0	0	0	0	0	0	0	0	0	0	0	0	0	0	0	0	0	0	0	0	0	0	0	0	0	0	0
OP767	0	0	0	0	0	0	0	0	0	0	0	0	0	0	0	0	0	0	0	0	0	0	0	0	0	0	0	0	0	0	0	0	0	0	0	0	0	0	0	0	0	0	0	0	0	0	0	0	0
"1" indicates a auto recognition error. "0" indicates correct recognition or no verification/check was performed.
[truncated: 173 more columns]
