# Supplementary material for: A full-body transcription factor expression atlas with completely resolved cell identities in C. elegans
Source: Nat Commun. 2024 Jan 9;15:358. doi: 10.1038/s41467-023-42677-6 (PMC10776613; doi:10.1038/s41467-023-42677-6)
Supplement: Supplementary file 12 — Source Data [file 41467_2023_42677_MOESM12_ESM.zip › Source Data/Supplementary Figure 6.xlsx]

## Sheet: Supplementary Figure 6G
subtype1	subtype2	jsd.inter.subtype	jsd.sistor1	jsd.sistor2	canonical.cell.type	plot.cell.type
DASubtype425	DASubtypeABPRPPAPAAP.DA1	62.7669	83.4296	74.5984	DA	other cell types
DBSubtype373	DBSubtype440	143.545	114.922	147.7	DB	other cell types
DBSubtype373	DBSubtypeABARAPPAPPA.DB2	90.2834	98.6868	88.1389	DB	other cell types
DBSubtype440	DBSubtypeABARAPPAPPA.DB2	135.466	163.983	113.423	DB	other cell types
DDSubtype413	DDSubtypeABPRPPAPPPP.DD6	82.1447	135.233	119.573	DD	other cell types
excretorySocketSubtypeABPRPAAAAPA.G1	excretorySocketSubtypeABPLAPAAPA.G2	110.196	124.81	117.649	excretorySocket	other cell types
glialSubtype157	glialSubtype283	181.105	254.242	231.963	glial	glial
glialSubtype157	glialSubtype305	149.071	165.933	98.1737	glial	glial
glialSubtype157	glialSubtype491	162.335	165.454	74.3884	glial	glial
glialSubtype283	glialSubtype305	199.721	216.486	281.006	glial	glial
glialSubtype283	glialSubtype491	239.18	252.676	323.072	glial	glial
glialSubtype305	glialSubtype491	95.9922	118.024	80.4074	glial	glial
HYPSubtype469	HYPSubtype523	218.789	211.348	230.17	HYP	HYP
neuroblastSubtype389	neuroblastSubtype456	204.931	181.517	243.778	neuroblast	neuroblast
neuroblastSubtype389	neuroblastSubtype512	182.604	238.017	255.283	neuroblast	neuroblast
neuroblastSubtype389	neuroblastSubtypeABPLPAPPPAA.K	198.624	198.914	239.431	neuroblast	neuroblast
neuroblastSubtype456	neuroblastSubtype512	198.946	233.873	193.239	neuroblast	neuroblast
neuroblastSubtype456	neuroblastSubtypeABPLPAPPPAA.K	202.765	208.311	198.323	neuroblast	neuroblast
neuroblastSubtype512	neuroblastSubtypeABPLPAPPPAA.K	138.916	144.839	138.681	neuroblast	neuroblast
neuronSubtype383	neuronSubtype534	248.308	165.262	181.492	neuron	neuron
neuronSubtype383	neuronSubtype536	406.028	191.37	291.714	neuron	neuron
neuronSubtype383	neuronSubtype542	176.933	129.915	128.865	neuron	neuron
neuronSubtype534	neuronSubtype536	240.842	203.783	294.172	neuron	neuron
neuronSubtype534	neuronSubtype542	178	188.279	123.694	neuron	neuron
neuronSubtype536	neuronSubtype542	278.601	323.336	157.734	neuron	neuron
pharynxSubtype527	pharynxSubtype533	164.086	137.141	201.981	pharynx	other cell types
pharynxEpitheliumSubtype269	pharynxEpitheliumSubtype377	87.2464	77.2977	65.1044	pharynxEpithelium	pharynxEpithelium
pharynxMCSubtype357	pharynxMCSubtype443	118.847	130.651	140.358	pharynxMC	other cell types
pharynxMuscleSubtype427	pharynxMuscleSubtype444	152.825	116.582	173.29	pharynxMuscle	pharynxMuscle
pharynxMuscleSubtype427	pharynxMuscleSubtype445	126.232	131.714	152.687	pharynxMuscle	pharynxMuscle
pharynxMuscleSubtype427	pharynxMuscleSubtypeMSAAAPAPP.PM8	126.409	130.651	140.358	pharynxMuscle	pharynxMuscle
pharynxMuscleSubtype444	pharynxMuscleSubtype445	164.553	142.46	144.081	pharynxMuscle	pharynxMuscle
pharynxMuscleSubtype444	pharynxMuscleSubtypeMSAAAPAPP.PM8	116.422	143.449	100.584	pharynxMuscle	pharynxMuscle
pharynxMuscleSubtype445	pharynxMuscleSubtypeMSAAAPAPP.PM8	107.221	104.283	74.7307	pharynxMuscle	pharynxMuscle
pharynxVPISubtype446	pharynxVPISubtypeMSPAAPAPP.VPI1	111.177	115.739	159.913	pharynxVPI	pharynxVPI
QSubtypeABPLAPAPAAA.QL	QSubtypeABPRAPAPAAA.QR	35.0477	60.1614	50.8675	Q	other cell types
seamSubtype436	seamSubtypeABPLAPAPAAP.V5L	94.7182	103.341	30.3188	seam	other cell types
seamSubtype436	seamSubtypeABPRAPAPAAP.V5R	104.666	106.432	29.8721	seam	other cell types
seamSubtypeABPLAPAPAAP.V5L	seamSubtypeABPRAPAPAAP.V5R	30.4668	50.8675	60.1614	seam	other cell types
sheathSubtype157	sheathSubtype194	165.789	170.948	66.8769	sheath	sheath
sheathSubtype157	sheathSubtype253	175.06	165.454	85.8285	sheath	sheath
sheathSubtype157	sheathSubtype283	181.105	254.242	231.963	sheath	sheath
sheathSubtype157	sheathSubtype336	148.556	163.395	83.1778	sheath	sheath
sheathSubtype157	sheathSubtype419	162.918	160.584	74.8501	sheath	sheath
sheathSubtype194	sheathSubtype253	56.3599	75.6599	64.6928	sheath	sheath
sheathSubtype194	sheathSubtype283	242.115	324.639	250.134	sheath	sheath
sheathSubtype194	sheathSubtype336	65.383	41.673	62.5548	sheath	sheath
sheathSubtype194	sheathSubtype419	47.5062	48.9961	45.9809	sheath	sheath
sheathSubtype253	sheathSubtype283	251.506	328.684	252.676	sheath	sheath
sheathSubtype253	sheathSubtype336	80.7704	69.8836	88.2021	sheath	sheath
sheathSubtype253	sheathSubtype419	73.9637	66.0903	69.6646	sheath	sheath
sheathSubtype283	sheathSubtype336	227.736	239.935	308.356	sheath	sheath
sheathSubtype283	sheathSubtype419	235.669	238.954	326.916	sheath	sheath
sheathSubtype336	sheathSubtype419	61.0912	61.2818	49.4949	sheath	sheath
sheathILSubtype287	sheathILSubtype362	43.3659	53.2564	54.3471	sheathIL	other cell types
sheathOLLSubtypeABALPPPAAPD.OLLSHL	sheathOLLSubtypeABPRAAAAAPD.OLLSHR	30.2075	31.3175	45.8689	sheathOLL	other cell types
sheathOLQSubtype194	sheathOLQSubtype330	46.7014	39.3348	48.0657	sheathOLQ	other cell types
socketSubtype305	socketSubtype379	95.8812	96.8999	77.6929	socket	other cell types
socketSubtype305	socketSubtype396	88.8527	89.9953	73.0814	socket	other cell types
socketSubtype379	socketSubtype396	55.5701	48.9961	62.4488	socket	other cell types
socketOLQSubtype120	socketOLQSubtype166	42.8269	45.9046	51.9065	socketOLQ	other cell types
VSubtype320	VSubtypeABPLAPAPAAP.V5L	81.7554	90.5048	106.689	V	other cell types
VSubtype320	VSubtypeABPRAPAPAAP.V5R	89.8439	92.4813	115.41	V	other cell types
VSubtypeABPLAPAPAAP.V5L	VSubtypeABPRAPAPAAP.V5R	30.4668	50.8675	60.1614	V	other cell types

## Sheet: Supplementary Figure 6J
cell	accuracy	celltype	cladetype
V1L	94	V	multi-clade cell class
V2L	99	V	multi-clade cell class
V3L	99	V	multi-clade cell class
V4L	99	V	multi-clade cell class
V5L	96	V	multi-clade cell class
V6L	99	V	multi-clade cell class
V1R	96	V	multi-clade cell class
V2R	99	V	multi-clade cell class
V3R	98	V	multi-clade cell class
V4R	95	V	multi-clade cell class
V5R	98	V	multi-clade cell class
V6R	98	V	multi-clade cell class
QL	96	Q	multi-clade cell class
QR	76	Q	multi-clade cell class
hyp7RC5	98	hypodermis	multi-clade cell class
hyp7RC2	96	hypodermis	multi-clade cell class
hyp2V	80	hypodermis	multi-clade cell class
hyp4V2	100	hypodermis	multi-clade cell class
hyp7D1	96	hypodermis	multi-clade cell class
hyp7RC4	74	hypodermis	multi-clade cell class
hyp9	100	hypodermis	multi-clade cell class
hyp8	98	hypodermis	multi-clade cell class
hyp7LC1	99	hypodermis	multi-clade cell class
hyp7V1	83	hypodermis	multi-clade cell class
hyp6D4	91	hypodermis	multi-clade cell class
hyp32	84	hypodermis	multi-clade cell class
hyp5R	99	hypodermis	multi-clade cell class
hyp6D2	87	hypodermis	multi-clade cell class
hyp7LC3	98	hypodermis	multi-clade cell class
hyp1V	77	hypodermis	multi-clade cell class
hyp7ABLD	89	hypodermis	multi-clade cell class
hyp6V2	94	hypodermis	multi-clade cell class
hyp1R	88	hypodermis	multi-clade cell class
hyp7RC1	93	hypodermis	multi-clade cell class
hyp4D	100	hypodermis	multi-clade cell class
hyp71	98	hypodermis	multi-clade cell class
hyp4V1	100	hypodermis	multi-clade cell class
hyp2L	91	hypodermis	multi-clade cell class
hyp7ABRv	94	hypodermis	multi-clade cell class
hyp102	100	hypodermis	multi-clade cell class
hyp7ABLV	92	hypodermis	multi-clade cell class
hyp7RC3	93	hypodermis	multi-clade cell class
hyp7RC6	99	hypodermis	multi-clade cell class
hyp7ABR3	80	hypodermis	multi-clade cell class
hyp6V1	90	hypodermis	multi-clade cell class
hyp1L	95	hypodermis	multi-clade cell class
hyp72	98	hypodermis	multi-clade cell class
hyp11	97	hypodermis	multi-clade cell class
hyp7LC4	97	hypodermis	multi-clade cell class
hyp7LC2	96	hypodermis	multi-clade cell class
hyp6D1	91	hypodermis	multi-clade cell class
hyp7LC5	97	hypodermis	multi-clade cell class
hyp6D3	92	hypodermis	multi-clade cell class
hyp7D2	99	hypodermis	multi-clade cell class
hyp7LC6	99	hypodermis	multi-clade cell class
hyp101	100	hypodermis	multi-clade cell class
HYP7abRD	83	hypodermis	multi-clade cell class
mc3DL	88	pharynxMC	multi-clade cell class
mc1DR	98	pharynxMC	multi-clade cell class
mc1DL	97	pharynxMC	multi-clade cell class
mc3DR	99	pharynxMC	multi-clade cell class
mc2DL	98	pharynxMC	multi-clade cell class
mc2V	97	pharynxMC	multi-clade cell class
mc1V	97	pharynxMC	multi-clade cell class
mc3V	95	pharynxMC	multi-clade cell class
mc2DR	NA	pharynxMC	multi-clade cell class
vpi2DL	99	vpi	multi-clade cell class
vpi3V	89	vpi	multi-clade cell class
vpi1	96	vpi	multi-clade cell class
vpi2DR	96	vpi	multi-clade cell class
vpi3D	97	vpi	multi-clade cell class
vpi2V	90	vpi	multi-clade cell class
G1	100	excretorySocket	multi-clade cell class
G2	99	excretorySocket	multi-clade cell class
DA1	98	DA	multi-clade cell class
DA2	99	DA	multi-clade cell class
DA3	100	DA	multi-clade cell class
DA4	100	DA	multi-clade cell class
DA5	100	DA	multi-clade cell class
DA6	100	DA	multi-clade cell class
DA7	99	DA	multi-clade cell class
DA8	98	DA	multi-clade cell class
DA9	98	DA	multi-clade cell class
DB5	100	DB	multi-clade cell class
DB7	100	DB	multi-clade cell class
DB6	100	DB	multi-clade cell class
DB1	82	DB	multi-clade cell class
DB4	98	DB	multi-clade cell class
DB3	100	DB	multi-clade cell class
DB2	88	DB	multi-clade cell class
DD1	85	DD	multi-clade cell class
DD2	99	DD	multi-clade cell class
DD3	99	DD	multi-clade cell class
DD4	98	DD	multi-clade cell class
DD5	99	DD	multi-clade cell class
DD6	98	DD	multi-clade cell class
ILshDR	87	sheathIL	multi-clade cell class
ILshL	97	sheathIL	multi-clade cell class
ILshDL	83	sheathIL	multi-clade cell class
ILsHVR	94	sheathIL	multi-clade cell class
ILsHVL	96	sheathIL	multi-clade cell class
ILsHR	85	sheathIL	multi-clade cell class
OLQshDL	91	sheathOLQ	multi-clade cell class
OLQshDR	84	sheathOLQ	multi-clade cell class
OLQshVL	76	sheathOLQ	multi-clade cell class
OLQsHVR	73	sheathOLQ	multi-clade cell class
OLQsoVL	97	socketOLQ	multi-clade cell class
OLQsODR	90	socketOLQ	multi-clade cell class
OLQsODL	91	socketOLQ	multi-clade cell class
OLQsOVR	91	socketOLQ	multi-clade cell class
OLLsHR	83	sheathOLL	multi-clade cell class
OLLsHL	82	sheathOLL	multi-clade cell class
SMDDR	100	other	single-clade cell class
PVCL	100	other	single-clade cell class
pm4DR	100	other	single-clade cell class
inV8	99	other	single-clade cell class
pm4L	100	other	single-clade cell class
TR	100	other	single-clade cell class
pm3DR	98	other	single-clade cell class
CCRA	95	other	single-clade cell class
VR20	98	other	single-clade cell class
pm4R	99	other	single-clade cell class
AVHL	96	other	single-clade cell class
VL8	78	other	single-clade cell class
SIBVL	98	other	single-clade cell class
IL2DL	95	other	single-clade cell class
IL2R	92	other	single-clade cell class
ILsOVL	91	other	single-clade cell class
DR5	94	other	single-clade cell class
repVR	99	other	single-clade cell class
PLML	96	other	single-clade cell class
LUAR	97	other	single-clade cell class
IL1L	94	other	single-clade cell class
GLRDR	99	other	single-clade cell class
AIAR	97	other	single-clade cell class
H2R	86	other	single-clade cell class
inV5	95	other	single-clade cell class
pm5L	97	other	single-clade cell class
inD9	97	other	single-clade cell class
e1D	98	other	single-clade cell class
BDUR	98	other	single-clade cell class
RMDVR	97	other	single-clade cell class
P1.2R	98	other	single-clade cell class
AIZR	95	other	single-clade cell class
hyP5L	99	other	single-clade cell class
DR2	98	other	single-clade cell class
ILsODL	91	other	single-clade cell class
pm3VL	96	other	single-clade cell class
VL18	100	other	single-clade cell class
PVQL	100	other	single-clade cell class
pm7VR	93	other	single-clade cell class
PVCR	98	other	single-clade cell class
IL1DL	96	other	single-clade cell class
M4	100	other	single-clade cell class
VR8	86	other	single-clade cell class
VIRL	100	other	single-clade cell class
DL9	98	other	single-clade cell class
RICR	98	other	single-clade cell class
IL2VL	90	other	single-clade cell class
pm5R	95	other	single-clade cell class
ASKL	98	other	single-clade cell class
VR12	96	other	single-clade cell class
pm2D1	98	other	single-clade cell class
VL9	98	other	single-clade cell class
MCL	99	other	single-clade cell class
e2VL	97	other	single-clade cell class
VR10	98	other	single-clade cell class
SMBVR	95	other	single-clade cell class
REPD	99	other	single-clade cell class
AVG	90	other	single-clade cell class
VIRR	100	other	single-clade cell class
pm1VL	97	other	single-clade cell class
URYVR	94	other	single-clade cell class
SMBDR	95	other	single-clade cell class
RIGR	90	other	single-clade cell class
RMDL	98	other	single-clade cell class
AVDR	96	other	single-clade cell class
AVKR	90	other	single-clade cell class
RIPR	98	other	single-clade cell class
SMDVR	97	other	single-clade cell class
inDR1	96	other	single-clade cell class
DR13	100	other	single-clade cell class
DL4	96	other	single-clade cell class
Z2	97	other	single-clade cell class
PVQR	99	other	single-clade cell class
I3	99	other	single-clade cell class
inD8	99	other	single-clade cell class
HSNR	95	other	single-clade cell class
DL17	99	other	single-clade cell class
URAVL	98	other	single-clade cell class
F	100	other	single-clade cell class
GLRVR	100	other	single-clade cell class
ADER	91	other	single-clade cell class
Z1	98	other	single-clade cell class
pm3VR	98	other	single-clade cell class
DR3	96	other	single-clade cell class
VL5	99	other	single-clade cell class
VR9	98	other	single-clade cell class
CEPsHVL	100	other	single-clade cell class
VR17	100	other	single-clade cell class
pm5DL	98	other	single-clade cell class
DL8	97	other	single-clade cell class
ind3	98	other	single-clade cell class
URXL	100	other	single-clade cell class
ILsODR	92	other	single-clade cell class
e3VL	97	other	single-clade cell class
VL3	99	other	single-clade cell class
AFDL	99	other	single-clade cell class
AVDL	99	other	single-clade cell class
M3L	98	other	single-clade cell class
VR13	98	other	single-clade cell class
g1aR	98	other	single-clade cell class
RICL	96	other	single-clade cell class
K	99	other	single-clade cell class
CANL	100	other	single-clade cell class
pm2VL1	96	other	single-clade cell class
RIBR	97	other	single-clade cell class
SIBDL	98	other	single-clade cell class
g2L	98	other	single-clade cell class
ARCpVR	91	other	single-clade cell class
ADEshR	89	other	single-clade cell class
ARCpVL	97	other	single-clade cell class
IL2L	97	other	single-clade cell class
ILsOVR	93	other	single-clade cell class
VL1	99	other	single-clade cell class
RMEL	100	other	single-clade cell class
RMDDR	99	other	single-clade cell class
CCRP	93	other	single-clade cell class
FLPR	95	other	single-clade cell class
ARCaDR	93	other	single-clade cell class
SIAVL	93	other	single-clade cell class
XXXL	91	other	single-clade cell class
ARCaV	85	other	single-clade cell class
PVR	100	other	single-clade cell class
MCR	95	other	single-clade cell class
ASIL	93	other	single-clade cell class
AINR	90	other	single-clade cell class
pm4VL	99	other	single-clade cell class
PVPL	97	other	single-clade cell class
SIADR	81	other	single-clade cell class
ADEshL	88	other	single-clade cell class
SMDDL	97	other	single-clade cell class
RIAR	95	other	single-clade cell class
XXXR	89	other	single-clade cell class
DR7	96	other	single-clade cell class
DL10	99	other	single-clade cell class
SABVL	75	other	single-clade cell class
inV3	99	other	single-clade cell class
URADR	93	other	single-clade cell class
CEPsHVR	98	other	single-clade cell class
ind5	95	other	single-clade cell class
DR6	95	other	single-clade cell class
DL7	98	other	single-clade cell class
PVPR	96	other	single-clade cell class
pm4VR	96	other	single-clade cell class
CEPsOVL	92	other	single-clade cell class
DL5	92	other	single-clade cell class
SAADR	99	other	single-clade cell class
e2VR	99	other	single-clade cell class
H0R	99	other	single-clade cell class
GLRVL	100	other	single-clade cell class
DL12	98	other	single-clade cell class
ASJL	100	other	single-clade cell class
BAGR	97	other	single-clade cell class
DR4	95	other	single-clade cell class
ALNL	99	other	single-clade cell class
pm3L	100	other	single-clade cell class
DR14	100	other	single-clade cell class
ILsoL	98	other	single-clade cell class
P3.4L	98	other	single-clade cell class
DR20	98	other	single-clade cell class
I2R	93	other	single-clade cell class
inVL1	98	other	single-clade cell class
RMDDL	96	other	single-clade cell class
RIR	94	other	single-clade cell class
DL11	99	other	single-clade cell class
URADL	94	other	single-clade cell class
DR10	99	other	single-clade cell class
VL2	98	other	single-clade cell class
OLQDL	99	other	single-clade cell class
AWAL	92	other	single-clade cell class
ARCPD	75	other	single-clade cell class
ASEL	99	other	single-clade cell class
DR1	99	other	single-clade cell class
pm6VL	97	other	single-clade cell class
CEPVL	99	other	single-clade cell class
SIAVR	85	other	single-clade cell class
pm1VR	98	other	single-clade cell class
I1L	98	other	single-clade cell class
AVHR	97	other	single-clade cell class
CEPsODL	83	other	single-clade cell class
DR21	99	other	single-clade cell class
m2r	95	other	single-clade cell class
CEPsHDR	98	other	single-clade cell class
HYp7V2	87	other	single-clade cell class
inVR1	99	other	single-clade cell class
AWBR	97	other	single-clade cell class
DR12	98	other	single-clade cell class
VL12	98	other	single-clade cell class
Z3	95	other	single-clade cell class
AIBR	99	other	single-clade cell class
VR18	98	other	single-clade cell class
g1aL	97	other	single-clade cell class
I6	94	other	single-clade cell class
SAAVL	99	other	single-clade cell class
EXC.GL.R	87	other	single-clade cell class
pm3R	98	other	single-clade cell class
RMER	99	other	single-clade cell class
AVKL	96	other	single-clade cell class
RIFL	86	other	single-clade cell class
I5	95	other	single-clade cell class
GLRL	99	other	single-clade cell class
RIGL	89	other	single-clade cell class
pm4DL	97	other	single-clade cell class
IL1R	92	other	single-clade cell class
imL	99	other	single-clade cell class
AFDR	96	other	single-clade cell class
DL16	99	other	single-clade cell class
DL1	97	other	single-clade cell class
I4	99	other	single-clade cell class
M5	90	other	single-clade cell class
pm2VR2	99	other	single-clade cell class
DL21	99	other	single-clade cell class
NSML	97	other	single-clade cell class
RMGL	93	other	single-clade cell class
DL18	97	other	single-clade cell class
DL14	98	other	single-clade cell class
BAGL	100	other	single-clade cell class
CANR	92	other	single-clade cell class
CEPSHDL	99	other	single-clade cell class
hyP31	97	other	single-clade cell class
CEPVR	97	other	single-clade cell class
DL6	92	other	single-clade cell class
RIFR	90	other	single-clade cell class
SMBVL	98	other	single-clade cell class
pm3DL	98	other	single-clade cell class
ASGR	92	other	single-clade cell class
CEPsODR	84	other	single-clade cell class
IL1VL	77	other	single-clade cell class
ARCpV	77	other	single-clade cell class
DR18	100	other	single-clade cell class
e3VR	96	other	single-clade cell class
pm5DR	98	other	single-clade cell class
VR16	98	other	single-clade cell class
pm6VR	94	other	single-clade cell class
FLPL	95	other	single-clade cell class
AVAR	97	other	single-clade cell class
AVJR	94	other	single-clade cell class
P5.6L	99	other	single-clade cell class
AMsOR	90	other	single-clade cell class
EXC.DUCT	90	other	single-clade cell class
RIVR	97	other	single-clade cell class
VL17	98	other	single-clade cell class
pm2VR1	99	other	single-clade cell class
AVBL	94	other	single-clade cell class
AINL	95	other	single-clade cell class
IL1VR	79	other	single-clade cell class
RIH	99	other	single-clade cell class
e2D	98	other	single-clade cell class
BDUL	93	other	single-clade cell class
SAAVR	99	other	single-clade cell class
GLRR	98	other	single-clade cell class
DVC	100	other	single-clade cell class
inV2	99	other	single-clade cell class
VL14	96	other	single-clade cell class
H0L	98	other	single-clade cell class
e1VL	96	other	single-clade cell class
VL7	99	other	single-clade cell class
AVER	98	other	single-clade cell class
ADFR	91	other	single-clade cell class
VL11	99	other	single-clade cell class
AIMR	97	other	single-clade cell class
DR19	100	other	single-clade cell class
VR7	99	other	single-clade cell class
inV7	98	other	single-clade cell class
cepSovr	92	other	single-clade cell class
P9.10R	98	other	single-clade cell class
ASGL	94	other	single-clade cell class
RIML	97	other	single-clade cell class
DR16	100	other	single-clade cell class
K.	99	other	single-clade cell class
URXR	99	other	single-clade cell class
H2L	95	other	single-clade cell class
P3.4R	100	other	single-clade cell class
SIADL	94	other	single-clade cell class
P7.8R	99	other	single-clade cell class
SAADL	97	other	single-clade cell class
ALA	97	other	single-clade cell class
inDl1	99	other	single-clade cell class
VR5	96	other	single-clade cell class
AIYL	98	other	single-clade cell class
ILsOR	87	other	single-clade cell class
AIML	97	other	single-clade cell class
DL3	99	other	single-clade cell class
g2R	96	other	single-clade cell class
exc	98	other	single-clade cell class
OLQVR	96	other	single-clade cell class
pm7D	97	other	single-clade cell class
VR19	97	other	single-clade cell class
URAVR	91	other	single-clade cell class
MI	98	other	single-clade cell class
VL10	100	other	single-clade cell class
IL2DR	94	other	single-clade cell class
DR17	98	other	single-clade cell class
pm2VL2	94	other	single-clade cell class
DR8	97	other	single-clade cell class
IL2VR	92	other	single-clade cell class
HSNL	98	other	single-clade cell class
VL16	91	other	single-clade cell class
PHAR	99	other	single-clade cell class
AVJL	95	other	single-clade cell class
VR2	99	other	single-clade cell class
RMEV	99	other	single-clade cell class
ADFL	95	other	single-clade cell class
RIVL	93	other	single-clade cell class
sph	98	other	single-clade cell class
VR3	98	other	single-clade cell class
OLLR	100	other	single-clade cell class
AMshR	96	other	single-clade cell class
AIYR	98	other	single-clade cell class
RMED	97	other	single-clade cell class
U	100	other	single-clade cell class
pm5VR	98	other	single-clade cell class
PLMR	99	other	single-clade cell class
PHshR	100	other	single-clade cell class
PHshL	100	other	single-clade cell class
AWCR	99	other	single-clade cell class
ASIR	95	other	single-clade cell class
VL13	99	other	single-clade cell class
SMBDL	98	other	single-clade cell class
pm1R	98	other	single-clade cell class
AVAL	97	other	single-clade cell class
TL	97	other	single-clade cell class
ASKR	96	other	single-clade cell class
inD4	100	other	single-clade cell class
VR11	96	other	single-clade cell class
ARCpDR	86	other	single-clade cell class
W	99	other	single-clade cell class
AMsOL	26	other	single-clade cell class
ASER	99	other	single-clade cell class
VR4	96	other	single-clade cell class
ADLR	98	other	single-clade cell class
OLLsoL	79	other	single-clade cell class
pm6D	98	other	single-clade cell class
RMDVL	99	other	single-clade cell class
pm7VL	97	other	single-clade cell class
RMGR	90	other	single-clade cell class
DL20	95	other	single-clade cell class
P1.2L	98	other	single-clade cell class
URYDR	97	other	single-clade cell class
OLQDR	98	other	single-clade cell class
IL1DR	99	other	single-clade cell class
RID	97	other	single-clade cell class
URBL	99	other	single-clade cell class
SIBVR	98	other	single-clade cell class
AWBL	94	other	single-clade cell class
RMDR	99	other	single-clade cell class
URYDL	99	other	single-clade cell class
RIMR	94	other	single-clade cell class
g1p	96	other	single-clade cell class
e1VR	96	other	single-clade cell class
RIAL	100	other	single-clade cell class
P11.12L	98	other	single-clade cell class
ASJR	99	other	single-clade cell class
CCLP	88	other	single-clade cell class
ADEL	95	other	single-clade cell class
PHBL	98	other	single-clade cell class
AVL	83	other	single-clade cell class
VL19	99	other	single-clade cell class
DR11	97	other	single-clade cell class
SABVR	88	other	single-clade cell class
EXC.GL.L	78	other	single-clade cell class
ARCpDL	25	other	single-clade cell class
P11.12R	99	other	single-clade cell class
repVL	100	other	single-clade cell class
PHBR	99	other	single-clade cell class
PHAL	99	other	single-clade cell class
DR15	99	other	single-clade cell class
CEPDL	97	other	single-clade cell class
SMDVL	98	other	single-clade cell class
AIBL	100	other	single-clade cell class
Z4	92	other	single-clade cell class
CCLA	92	other	single-clade cell class
VR1	99	other	single-clade cell class
AVEL	100	other	single-clade cell class
M1	95	other	single-clade cell class
OLLsoR	78	other	single-clade cell class
AWCL	99	other	single-clade cell class
OLLL	100	other	single-clade cell class
P5.6R	98	other	single-clade cell class
LUAL	99	other	single-clade cell class
H1R	94	other	single-clade cell class
ARCaDL	91	other	single-clade cell class
inV9	99	other	single-clade cell class
pm1DL	98	other	single-clade cell class
ALML	96	other	single-clade cell class
inD2	95	other	single-clade cell class
NSMR	97	other	single-clade cell class
pm2d2	98	other	single-clade cell class
I1R	97	other	single-clade cell class
SABD	89	other	single-clade cell class
M3R	98	other	single-clade cell class
OLQVL	99	other	single-clade cell class
HMC	99	other	single-clade cell class
VR6	97	other	single-clade cell class
VL4	94	other	single-clade cell class
inV6	97	other	single-clade cell class
PVT	96	other	single-clade cell class
VR15	98	other	single-clade cell class
M2L	98	other	single-clade cell class
P7.8L	98	other	single-clade cell class
pm5VL	97	other	single-clade cell class
CEPDR	95	other	single-clade cell class
AUAR	100	other	single-clade cell class
DL2	99	other	single-clade cell class
ADLL	95	other	single-clade cell class
AIZL	97	other	single-clade cell class
inD6	98	other	single-clade cell class
I2L	98	other	single-clade cell class
GLRDL	99	other	single-clade cell class
URYVL	98	other	single-clade cell class
P9.10L	99	other	single-clade cell class
SIBDR	99	other	single-clade cell class
ASHR	100	other	single-clade cell class
pm8	98	other	single-clade cell class
pm1DR	99	other	single-clade cell class
RIPL	100	other	single-clade cell class
DL15	99	other	single-clade cell class
RIBL	98	other	single-clade cell class
AUAL	100	other	single-clade cell class
e3D	97	other	single-clade cell class
URBR	98	other	single-clade cell class
B	99	other	single-clade cell class
AVBR	96	other	single-clade cell class
VR14	100	other	single-clade cell class
ADAL	94	other	single-clade cell class
DR9	96	other	single-clade cell class
dep	97	other	single-clade cell class
ASHL	100	other	single-clade cell class
inV4	100	other	single-clade cell class
ADAR	89	other	single-clade cell class
VL6	98	other	single-clade cell class
ALNR	100	other	single-clade cell class
imR	98	other	single-clade cell class
M	96	other	single-clade cell class
DL19	100	other	single-clade cell class
ALMR	96	other	single-clade cell class
AMsHL	96	other	single-clade cell class
VL15	95	other	single-clade cell class
AIAL	98	other	single-clade cell class
pm1L	100	other	single-clade cell class
DL13	99	other	single-clade cell class
inD7	97	other	single-clade cell class
RIS	89	other	single-clade cell class
DVA	99	other	single-clade cell class
H1L	NA	other	single-clade cell class
YPDA	NA	other	single-clade cell class
AWAR	NA	other	single-clade cell class

## Sheet: Supplementary Figure 6K
cell class	TF	num_TF	5atlas	auto5atlases	autoAtlas2	rpm5	rpm2
accuracy			0.97	0.954	0.931	0.906	0.879
multiClade	all 620	620	0.882353	0.865546	0.865546	0.823529	0.815126
multiClade	high faith	357	0.831933	0.815126	0.764706	0.823529	0.789916
multiClade	low faith	263	0.815126	0.764706	0.798319	0.764706	0.756303
multiClade	all 620 except KI/fosmid	559	0.882353	0.857143	0.865546	0.823529	0.815126
multiClade	all 620 except 100 low-context promoter	520	0.857143	0.87395	0.857143	0.798319	0.798319
multiClade	all 620 except 220 low-context promoter	400	0.865546	0.831933	0.840336	0.823529	0.815126
multiClade	KI/fosmid/high 200	200	0.840336	0.781513	0.747899	0.731092	0.722689
multiClade	KI/fosmid/high 100	100	0.672269	0.621849	0.630252	0.613445	0.579832
multiClade	KI/fosmid	61	0.504202	0.369748	0.361345	0.420168	0.361345
